# Supplementary material for: Functional characterization and structural bases of two class I diterpene synthases in pimarane-type diterpene biosynthesis
Source: Commun Chem. 2021 Sep 30;4:140. doi: 10.1038/s42004-021-00578-z (PMC9814573; doi:10.1038/s42004-021-00578-z)
Supplement: Supplementary file 6 — Supplementary Data-4 [file 42004_2021_578_MOESM6_ESM.cif]

####################################################################### 
# 
# This file contains crystal structure data downloaded from the 
# Cambridge Structural Database (CSD) hosted by the Cambridge 
# Crystallographic Data Centre (CCDC).
# 
# Full information about CCDC data access policies and citation 
# guidelines are available at http://www.ccdc.cam.ac.uk/access/V1 
# 
# Audit and citation data items may have been added by the CCDC. 
# Please retain this information to preserve the provenance of 
# this file and to allow appropriate attribution of the data. 
# 
#######################################################################

data_xby_p1a
_database_code_depnum_ccdc_archive 'CCDC 2054936'
loop_
_audit_author_name
_audit_author_address
'Baiying Xing'
;Peking University
China
;
_audit_update_record             
;
2021-01-10 deposited with the CCDC.	2021-05-22 downloaded from the CCDC.
;
_audit_creation_date             2020-08-27
_audit_creation_method           
;
Olex2 1.2
(compiled 2018.05.29 svn.r3508 for OlexSys, GUI svn.r5506)
;
_shelx_SHELXL_version_number     2014/7
_audit_contact_author_address    ?
_audit_contact_author_email      ?
_audit_contact_author_phone      ?
_publ_contact_author_id_orcid    ?
_publ_section_references         
;
Dolomanov, O.V., Bourhis, L.J., Gildea, R.J, Howard, J.A.K. & Puschmann, H.
 (2009), J. Appl. Cryst. 42, 339-341.

Sheldrick, G.M. (2008). Acta Cryst. A64, 112-122.

Sheldrick, G.M. (2015). Acta Cryst. C71, 3-8.
;
_chemical_name_common            ?
_chemical_name_systematic        ?
_chemical_formula_moiety         'C20 H32'
_chemical_formula_sum            'C20 H32'
_chemical_formula_weight         272.45
_chemical_absolute_configuration ad
_chemical_melting_point          ?
loop_
_atom_type_symbol
_atom_type_description
_atom_type_scat_dispersion_real
_atom_type_scat_dispersion_imag
_atom_type_scat_source
C C 0.0181 0.0091 'International Tables Vol C Tables 4.2.6.8 and 6.1.1.4'
H H 0.0000 0.0000 'International Tables Vol C Tables 4.2.6.8 and 6.1.1.4'

_shelx_space_group_comment       
;
The symmetry employed for this shelxl refinement is uniquely defined
by the following loop, which should always be used as a source of
symmetry information in preference to the above space-group names.
They are only intended as comments.
;
_space_group_crystal_system      orthorhombic
_space_group_IT_number           19
_space_group_name_H-M_alt        'P 21 21 21'
_space_group_name_Hall           'P 2ac 2ab'
loop_
_space_group_symop_operation_xyz
'x, y, z'
'-x+1/2, -y, z+1/2'
'-x, y+1/2, -z+1/2'
'x+1/2, -y+1/2, -z'

_cell_length_a                   7.40170(10)
_cell_length_b                   10.13280(10)
_cell_length_c                   22.4655(3)
_cell_angle_alpha                90
_cell_angle_beta                 90
_cell_angle_gamma                90
_cell_volume                     1684.91(4)
_cell_formula_units_Z            4
_cell_measurement_reflns_used    18699
_cell_measurement_temperature    100.01(10)
_cell_measurement_theta_max      73.8920
_cell_measurement_theta_min      3.9120
_shelx_estimated_absorpt_T_max   0.991
_shelx_estimated_absorpt_T_min   0.911
_exptl_absorpt_coefficient_mu    0.432
_exptl_absorpt_correction_T_max  1.00000
_exptl_absorpt_correction_T_min  0.56052
_exptl_absorpt_correction_type   multi-scan
_exptl_absorpt_process_details   
;
CrysAlisPro 1.171.40.42a (Rigaku Oxford Diffraction, 2019)
Empirical absorption correction using spherical harmonics,
 implemented in SCALE3 ABSPACK scaling algorithm.
;
_exptl_absorpt_special_details   ?
_exptl_crystal_colour            colourless
_exptl_crystal_colour_primary    colourless
_exptl_crystal_density_diffrn    1.074
_exptl_crystal_density_meas      ?
_exptl_crystal_density_method    ?
_exptl_crystal_description       plate
_exptl_crystal_F_000             608
_exptl_crystal_size_max          0.22
_exptl_crystal_size_mid          0.04
_exptl_crystal_size_min          0.02
_exptl_transmission_factor_max   ?
_exptl_transmission_factor_min   ?
_diffrn_reflns_av_R_equivalents  0.0443
_diffrn_reflns_av_unetI/netI     0.0232
_diffrn_reflns_Laue_measured_fraction_full 0.999
_diffrn_reflns_Laue_measured_fraction_max 0.995
_diffrn_reflns_limit_h_max       8
_diffrn_reflns_limit_h_min       -9
_diffrn_reflns_limit_k_max       12
_diffrn_reflns_limit_k_min       -9
_diffrn_reflns_limit_l_max       27
_diffrn_reflns_limit_l_min       -27
_diffrn_reflns_number            31676
_diffrn_reflns_point_group_measured_fraction_full 0.999
_diffrn_reflns_point_group_measured_fraction_max 0.987
_diffrn_reflns_theta_full        67.684
_diffrn_reflns_theta_max         72.045
_diffrn_reflns_theta_min         3.935
_diffrn_ambient_environment      N~2~
_diffrn_ambient_temperature      100.01(10)
_diffrn_detector                 'CCD plate'
_diffrn_detector_area_resol_mean 10.0000
_diffrn_detector_type            HyPix
_diffrn_measured_fraction_theta_full 0.999
_diffrn_measured_fraction_theta_max 0.995
_diffrn_measurement_details      
;
List of Runs (angles in degrees, time in seconds):

  # Type    Start    End  Width  t~exp~   \w     \q     \k     \f   Frames
#--------------------------------------------------------------------------
  1  \w    -25.00  60.00   0.50    0.46    --   47.82 -30.00 108.00  170
  2  \w   -107.00 -53.00   0.50    1.85    -- -101.00 109.00 114.00  108
  3  \w   -174.00 -98.00   0.50    1.85    -- -101.00 -30.00 108.00  152
  4  \w   -163.00-107.00   0.50    1.85    -- -101.00 -99.00 -81.00  112
  5  \w   -119.00 -48.00   0.50    0.46    --  -47.82 -37.00  30.00  142
  6  \w     73.00 120.00   0.50    0.46    --   47.82  19.00-150.00   94
  7  \w    -99.00 -29.00   0.50    1.85    -- -101.00  61.00 -30.00  140
  8  \w     31.00  94.00   0.50    1.85    --  103.25 -94.00  30.00  126
  9  \w     93.00 174.00   0.50    1.85    --  103.25  45.00 -60.00  162
 10  \w     83.00 115.00   0.50    1.85    --  103.25 -61.00 -90.00   64
 11  \w     38.00  72.00   0.50    1.85    --  103.25 -61.00 -90.00   68
 12  \w     78.00 103.00   0.50    0.46    --   47.82  30.00 -93.00   50
 13  \w    115.00 169.00   0.50    1.85    --  103.25  45.00-150.00  108
 14  \w     94.00 136.00   0.50    1.85    --  103.25 111.00 114.00   84
 15  \w    151.00 176.00   0.50    1.85    --  103.25 111.00 114.00   50
 16  \w    146.00 171.00   0.50    1.85    --  103.25  30.00   0.00   50
 17  \w     24.00  49.00   0.50    0.46    --   47.82-111.00  19.00   50
 18  \w   -119.00 -25.00   0.50    0.46    --  -47.82 -77.00 150.00  188
 19  \w     25.00 120.00   0.50    0.46    --   47.82  77.00 -30.00  190
 20  \w     25.00 120.00   0.50    0.46    --   47.82  77.00  90.00  190
 21  \w     25.00 120.00   0.50    0.46    --   47.82  77.00-180.00  190
 22  \w     33.00 119.00   0.50    0.46    --   47.82  57.00 -90.00  172
 23  \w    -70.00 -45.00   0.50    0.46    --  -47.82 111.00 114.00   50
 24  \w   -121.00 -35.00   0.50    0.46    --  -47.82 -37.00 150.00  172
 25  \w     25.00 120.00   0.50    0.46    --   47.82  77.00 -90.00  190
 26  \w    -25.00  60.00   0.50    0.46    --   47.82 -37.00-120.00  170
 27  \w     25.00 120.00   0.50    0.46    --   47.82  77.00  30.00  190
 28  \w     25.00 120.00   0.50    0.46    --   47.82  77.00   0.00  190
 29  \w     25.00 120.00   0.50    0.46    --   47.82  77.00 120.00  190
 30  \w    -23.00  63.00   0.50    0.46    --   47.82 -57.00  90.00  172
 31  \w     25.00 120.00   0.50    0.46    --   47.82  77.00-150.00  190
 32  \w     19.00  96.00   0.50    0.46    --   47.82-125.00 -90.00  154
 33  \w   -173.00-112.00   0.50    1.85    -- -101.00 -94.00  60.00  122
 34  \w     24.00  49.00   0.50    0.46    --   47.82-111.00  19.00   50
 35  \w   -121.00 -35.00   0.50    0.46    --  -47.82 -37.00  60.00  172
 36  \w   -119.00 -71.00   0.50    0.46    --  -47.82 -77.00-120.00   96
 37  \w   -119.00 -33.00   0.50    0.46    --  -47.82 -57.00   0.00  172
 38  \w   -119.00 -25.00   0.50    0.46    --  -47.82 -77.00 -60.00  188
 39  \w   -121.00 -35.00   0.50    0.46    --  -47.82 -37.00 -90.00  172
 40  \w     33.00 119.00   0.50    0.46    --   47.82  57.00  30.00  172
 41  \w     33.00 119.00   0.50    0.46    --   47.82  57.00 120.00  172
 42  \w     24.00  49.00   0.50    0.46    --   47.82-111.00  19.00   50
 43  \w     91.00 116.00   0.50    1.85    --  103.25 -45.00 -30.00   50
 44  \w     38.00  74.00   0.50    1.85    --  103.25 -45.00 -30.00   72
 45  \w     24.00  49.00   0.50    0.46    --   47.82-111.00  19.00   50
 46  \w   -119.00 -98.50   0.50    0.46    --  -47.82 -77.00  90.00   41
;
_diffrn_measurement_device       'four-circle diffractometer'
_diffrn_measurement_device_type  'XtaLAB Synergy R, HyPix'
_diffrn_measurement_method       '\w scans'
_diffrn_orient_matrix_type       
'CrysAlisPro convention (1999,Acta A55,543-557)'
_diffrn_orient_matrix_UB_11      -0.0803171000
_diffrn_orient_matrix_UB_12      0.0591253000
_diffrn_orient_matrix_UB_13      -0.0573411000
_diffrn_orient_matrix_UB_21      -0.1874008000
_diffrn_orient_matrix_UB_22      0.0059519000
_diffrn_orient_matrix_UB_23      0.0297419000
_diffrn_orient_matrix_UB_31      0.0420431000
_diffrn_orient_matrix_UB_32      0.1399525000
_diffrn_orient_matrix_UB_33      0.0229681000
_diffrn_oxdiff_digest_frames     
;
01da52695cf50537b15854ab3572f2fb1005816c4ec
;
_diffrn_oxdiff_digest_hkl        
;
01a712b92dda04c5600dbcd311d3eefb6c84f7
;
_diffrn_radiation_monochromator  mirror
_diffrn_radiation_probe          x-ray
_diffrn_radiation_type           CuK\a
_diffrn_radiation_wavelength     1.54184
_diffrn_source                   'Rotating-anode X-ray tube'
_diffrn_source_type              'PhotonJet R (Cu) X-ray Source'
_reflns_Friedel_coverage         0.708
_reflns_Friedel_fraction_full    0.999
_reflns_Friedel_fraction_max     0.977
_reflns_number_gt                3097
_reflns_number_total             3280
_reflns_odcompleteness_completeness 99.94
_reflns_odcompleteness_iscentric 1
_reflns_odcompleteness_theta     66.97
_reflns_special_details          
;
 Reflections were merged by SHELXL according to the crystal
 class for the calculation of statistics and refinement.
 
 _reflns_Friedel_fraction is defined as the number of unique
 Friedel pairs measured divided by the number that would be
 possible theoretically, ignoring centric projections and
 systematic absences.
;
_reflns_threshold_expression     'I > 2\s(I)'
_computing_cell_refinement       'CrysAlisPro 1.171.40.42a (Rigaku OD, 2019)'
_computing_data_collection       'CrysAlisPro 1.171.40.42a (Rigaku OD, 2019)'
_computing_data_reduction        'CrysAlisPro 1.171.40.42a (Rigaku OD, 2019)'
_computing_molecular_graphics    'Olex2 (Dolomanov et al., 2009)'
_computing_publication_material  'Olex2 (Dolomanov et al., 2009)'
_computing_structure_refinement  'ShelXL (Sheldrick, 2015)'
_computing_structure_solution    'ShelXS (Sheldrick, 2008)'
_refine_diff_density_max         0.157
_refine_diff_density_min         -0.170
_refine_diff_density_rms         0.037
_refine_ls_abs_structure_details 
;
 Flack x determined using 1236 quotients [(I+)-(I-)]/[(I+)+(I-)]
 (Parsons, Flack and Wagner, Acta Cryst. B69 (2013) 249-259).
;
_refine_ls_abs_structure_Flack   0.0(3)
_refine_ls_extinction_coef       .
_refine_ls_extinction_method     none
_refine_ls_goodness_of_fit_ref   1.055
_refine_ls_hydrogen_treatment    constr
_refine_ls_matrix_type           full
_refine_ls_number_parameters     185
_refine_ls_number_reflns         3280
_refine_ls_number_restraints     0
_refine_ls_R_factor_all          0.0409
_refine_ls_R_factor_gt           0.0372
_refine_ls_restrained_S_all      1.055
_refine_ls_shift/su_max          0.003
_refine_ls_shift/su_mean         0.000
_refine_ls_structure_factor_coef Fsqd
_refine_ls_weighting_details     
'w=1/[\s^2^(Fo^2^)+(0.0483P)^2^+0.3640P] where P=(Fo^2^+2Fc^2^)/3'
_refine_ls_weighting_scheme      calc
_refine_ls_wR_factor_gt          0.0913
_refine_ls_wR_factor_ref         0.0937
_refine_special_details          ?
_olex2_refinement_description    
;
1. Fixed Uiso
 At 1.2 times of:
  All C(H) groups, All C(H,H) groups
 At 1.5 times of:
  All C(H,H,H) groups
2.a Ternary CH refined with riding coordinates:
 C10(H10), C4(H4)
2.b Secondary CH2 refined with riding coordinates:
 C11(H11a,H11b), C6(H6a,H6b), C14(H14a,H14b), C3(H3a,H3b), C7(H7a,H7b), C8(H8a,
 H8b), C2(H2a,H2b)
2.c Aromatic/amide H refined with riding coordinates:
 C12(H12), C15(H15)
2.d X=CH2 refined with riding coordinates:
 C16(H16a,H16b)
2.e Idealised Me refined as rotating group:
 C20(H20a,H20b,H20c), C17(H17a,H17b,H17c), C19(H19a,H19b,H19c), C18(H18a,H18b,
 H18c)
;
_atom_sites_solution_hydrogens   geom
_atom_sites_solution_primary     direct
_atom_sites_solution_secondary   ?
loop_
_atom_site_label
_atom_site_type_symbol
_atom_site_fract_x
_atom_site_fract_y
_atom_site_fract_z
_atom_site_U_iso_or_equiv
_atom_site_adp_type
_atom_site_occupancy
_atom_site_site_symmetry_order
_atom_site_calc_flag
_atom_site_refinement_flags_posn
_atom_site_refinement_flags_adp
_atom_site_refinement_flags_occupancy
_atom_site_disorder_assembly
_atom_site_disorder_group
C13 C 0.8173(2) 0.31048(18) 0.41724(8) 0.0208(4) Uani 1 1 d . . . . .
C11 C 0.9649(2) 0.24047(18) 0.32241(8) 0.0214(4) Uani 1 1 d . . . . .
H11A H 1.0024 0.1487 0.3229 0.026 Uiso 1 1 calc R . . . .
H11B H 1.0509 0.2895 0.2985 0.026 Uiso 1 1 calc R . . . .
C12 C 0.9658(2) 0.29333(18) 0.38468(8) 0.0215(4) Uani 1 1 d . . . . .
H12 H 1.0765 0.3154 0.4016 0.026 Uiso 1 1 calc R . . . .
C10 C 0.7773(2) 0.25111(17) 0.29441(7) 0.0191(4) Uani 1 1 d . . . . .
H10 H 0.7505 0.3458 0.2936 0.023 Uiso 1 1 calc R . . . .
C5 C 0.6342(2) 0.19048(18) 0.33717(8) 0.0208(4) Uani 1 1 d . . . . .
C4 C 0.6304(2) 0.27404(18) 0.39549(8) 0.0216(4) Uani 1 1 d . . . . .
H4 H 0.5783 0.2168 0.4262 0.026 Uiso 1 1 calc R . . . .
C9 C 0.7722(3) 0.20637(18) 0.22785(8) 0.0225(4) Uani 1 1 d . . . . .
C6 C 0.4471(3) 0.1906(2) 0.30724(9) 0.0260(4) Uani 1 1 d . . . . .
H6A H 0.3630 0.1423 0.3322 0.031 Uiso 1 1 calc R . . . .
H6B H 0.4042 0.2808 0.3043 0.031 Uiso 1 1 calc R . . . .
C14 C 0.8216(3) 0.3764(2) 0.47723(8) 0.0257(4) Uani 1 1 d . . . . .
H14A H 0.9455 0.3980 0.4873 0.031 Uiso 1 1 calc R . . . .
H14B H 0.7765 0.3155 0.5071 0.031 Uiso 1 1 calc R . . . .
C1 C 0.7064(3) 0.50354(19) 0.47836(8) 0.0256(4) Uani 1 1 d . . . . .
C3 C 0.5147(3) 0.40083(19) 0.39516(8) 0.0241(4) Uani 1 1 d . . . . .
H3A H 0.5616 0.4615 0.3655 0.029 Uiso 1 1 calc R . . . .
H3B H 0.3915 0.3789 0.3843 0.029 Uiso 1 1 calc R . . . .
C20 C 0.6814(3) 0.04851(19) 0.35636(9) 0.0252(4) Uani 1 1 d . . . . .
H20A H 0.6946 -0.0060 0.3217 0.038 Uiso 1 1 calc GR . . . .
H20B H 0.5865 0.0142 0.3810 0.038 Uiso 1 1 calc GR . . . .
H20C H 0.7927 0.0490 0.3783 0.038 Uiso 1 1 calc GR . . . .
C7 C 0.4482(3) 0.12930(19) 0.24546(9) 0.0281(4) Uani 1 1 d . . . . .
H7A H 0.3272 0.1311 0.2288 0.034 Uiso 1 1 calc R . . . .
H7B H 0.4871 0.0381 0.2479 0.034 Uiso 1 1 calc R . . . .
C17 C 0.8783(3) 0.3064(2) 0.19044(8) 0.0293(4) Uani 1 1 d . . . . .
H17A H 0.8296 0.3931 0.1966 0.044 Uiso 1 1 calc GR . . . .
H17B H 0.8687 0.2836 0.1491 0.044 Uiso 1 1 calc GR . . . .
H17C H 1.0030 0.3052 0.2022 0.044 Uiso 1 1 calc GR . . . .
C19 C 0.8562(3) 0.07017(19) 0.21592(9) 0.0271(4) Uani 1 1 d . . . . .
H19A H 0.9780 0.0687 0.2306 0.041 Uiso 1 1 calc GR . . . .
H19B H 0.8565 0.0532 0.1739 0.041 Uiso 1 1 calc GR . . . .
H19C H 0.7866 0.0035 0.2358 0.041 Uiso 1 1 calc GR . . . .
C8 C 0.5763(3) 0.20672(19) 0.20562(8) 0.0269(4) Uani 1 1 d . . . . .
H8A H 0.5344 0.2972 0.2030 0.032 Uiso 1 1 calc R . . . .
H8B H 0.5729 0.1694 0.1659 0.032 Uiso 1 1 calc R . . . .
C15 C 0.7897(3) 0.6067(2) 0.43829(9) 0.0313(5) Uani 1 1 d . . . . .
H15 H 0.8820 0.5775 0.4135 0.038 Uiso 1 1 calc R . . . .
C2 C 0.5159(3) 0.4677(2) 0.45615(9) 0.0273(4) Uani 1 1 d . . . . .
H2A H 0.4595 0.4093 0.4849 0.033 Uiso 1 1 calc R . . . .
H2B H 0.4438 0.5475 0.4541 0.033 Uiso 1 1 calc R . . . .
C18 C 0.6936(3) 0.5544(2) 0.54249(9) 0.0365(5) Uani 1 1 d . . . . .
H18A H 0.6465 0.4860 0.5677 0.055 Uiso 1 1 calc GR . . . .
H18B H 0.6148 0.6296 0.5438 0.055 Uiso 1 1 calc GR . . . .
H18C H 0.8116 0.5795 0.5561 0.055 Uiso 1 1 calc GR . . . .
C16 C 0.7494(4) 0.7292(3) 0.43418(14) 0.0548(7) Uani 1 1 d . . . . .
H16A H 0.6583 0.7644 0.4578 0.066 Uiso 1 1 calc R . . . .
H16B H 0.8113 0.7830 0.4075 0.066 Uiso 1 1 calc R . . . .

loop_
_atom_site_aniso_label
_atom_site_aniso_U_11
_atom_site_aniso_U_22
_atom_site_aniso_U_33
_atom_site_aniso_U_23
_atom_site_aniso_U_13
_atom_site_aniso_U_12
C13 0.0234(9) 0.0167(8) 0.0223(8) 0.0050(7) -0.0019(7) 0.0022(7)
C11 0.0183(9) 0.0202(8) 0.0258(9) 0.0009(7) 0.0007(7) 0.0004(7)
C12 0.0182(8) 0.0205(8) 0.0258(9) 0.0032(7) -0.0047(7) 0.0005(7)
C10 0.0203(9) 0.0144(8) 0.0227(8) 0.0008(7) 0.0007(7) 0.0008(7)
C5 0.0193(9) 0.0178(8) 0.0251(9) 0.0023(7) 0.0012(7) -0.0002(7)
C4 0.0207(9) 0.0208(9) 0.0233(9) 0.0037(7) 0.0030(7) -0.0004(7)
C9 0.0253(9) 0.0185(9) 0.0237(9) -0.0014(7) -0.0005(7) -0.0007(7)
C6 0.0194(9) 0.0251(9) 0.0334(10) -0.0015(8) -0.0006(8) -0.0014(8)
C14 0.0308(10) 0.0248(9) 0.0216(9) 0.0034(8) -0.0030(7) 0.0024(8)
C1 0.0326(11) 0.0235(9) 0.0205(9) -0.0004(7) 0.0004(8) 0.0023(8)
C3 0.0209(9) 0.0241(9) 0.0272(9) -0.0005(8) -0.0008(7) 0.0026(8)
C20 0.0253(10) 0.0180(9) 0.0322(10) 0.0036(8) 0.0032(8) -0.0022(8)
C7 0.0213(9) 0.0257(9) 0.0374(11) -0.0045(8) -0.0071(8) -0.0007(8)
C17 0.0387(11) 0.0274(10) 0.0219(9) 0.0013(8) 0.0016(8) -0.0061(9)
C19 0.0294(10) 0.0229(9) 0.0291(10) -0.0029(8) -0.0004(8) 0.0014(8)
C8 0.0322(10) 0.0216(9) 0.0269(9) -0.0031(8) -0.0078(8) 0.0007(8)
C15 0.0388(12) 0.0233(10) 0.0320(10) -0.0014(8) 0.0041(9) 0.0001(10)
C2 0.0277(10) 0.0261(10) 0.0280(10) 0.0008(8) 0.0061(8) 0.0042(8)
C18 0.0486(13) 0.0360(12) 0.0250(10) -0.0036(9) -0.0001(9) 0.0084(11)
C16 0.0474(15) 0.0341(13) 0.0829(19) 0.0183(13) 0.0201(14) 0.0063(11)

_geom_special_details            
;
 All esds (except the esd in the dihedral angle between two l.s. planes)
 are estimated using the full covariance matrix.  The cell esds are taken
 into account individually in the estimation of esds in distances, angles
 and torsion angles; correlations between esds in cell parameters are only
 used when they are defined by crystal symmetry.  An approximate (isotropic)
 treatment of cell esds is used for estimating esds involving l.s. planes.
;
loop_
_geom_bond_atom_site_label_1
_geom_bond_atom_site_label_2
_geom_bond_distance
_geom_bond_site_symmetry_2
_geom_bond_publ_flag
C13 C12 1.332(3) . ?
C13 C4 1.513(3) . ?
C13 C14 1.504(3) . ?
C11 H11A 0.9700 . ?
C11 H11B 0.9700 . ?
C11 C12 1.498(3) . ?
C11 C10 1.528(2) . ?
C12 H12 0.9300 . ?
C10 H10 0.9800 . ?
C10 C5 1.556(2) . ?
C10 C9 1.563(2) . ?
C5 C4 1.560(3) . ?
C5 C6 1.539(3) . ?
C5 C20 1.542(3) . ?
C4 H4 0.9800 . ?
C4 C3 1.544(2) . ?
C9 C17 1.533(3) . ?
C9 C19 1.537(3) . ?
C9 C8 1.533(3) . ?
C6 H6A 0.9700 . ?
C6 H6B 0.9700 . ?
C6 C7 1.520(3) . ?
C14 H14A 0.9700 . ?
C14 H14B 0.9700 . ?
C14 C1 1.545(3) . ?
C1 C15 1.511(3) . ?
C1 C2 1.539(3) . ?
C1 C18 1.533(3) . ?
C3 H3A 0.9700 . ?
C3 H3B 0.9700 . ?
C3 C2 1.529(3) . ?
C20 H20A 0.9600 . ?
C20 H20B 0.9600 . ?
C20 H20C 0.9600 . ?
C7 H7A 0.9700 . ?
C7 H7B 0.9700 . ?
C7 C8 1.522(3) . ?
C17 H17A 0.9600 . ?
C17 H17B 0.9600 . ?
C17 H17C 0.9600 . ?
C19 H19A 0.9600 . ?
C19 H19B 0.9600 . ?
C19 H19C 0.9600 . ?
C8 H8A 0.9700 . ?
C8 H8B 0.9700 . ?
C15 H15 0.9300 . ?
C15 C16 1.280(3) . ?
C2 H2A 0.9700 . ?
C2 H2B 0.9700 . ?
C18 H18A 0.9600 . ?
C18 H18B 0.9600 . ?
C18 H18C 0.9600 . ?
C16 H16A 0.9300 . ?
C16 H16B 0.9300 . ?

loop_
_geom_angle_atom_site_label_1
_geom_angle_atom_site_label_2
_geom_angle_atom_site_label_3
_geom_angle
_geom_angle_site_symmetry_1
_geom_angle_site_symmetry_3
_geom_angle_publ_flag
C12 C13 C4 123.05(16) . . ?
C12 C13 C14 122.18(17) . . ?
C14 C13 C4 114.65(15) . . ?
H11A C11 H11B 108.0 . . ?
C12 C11 H11A 109.4 . . ?
C12 C11 H11B 109.4 . . ?
C12 C11 C10 111.30(14) . . ?
C10 C11 H11A 109.4 . . ?
C10 C11 H11B 109.4 . . ?
C13 C12 C11 123.78(17) . . ?
C13 C12 H12 118.1 . . ?
C11 C12 H12 118.1 . . ?
C11 C10 H10 105.1 . . ?
C11 C10 C5 109.66(14) . . ?
C11 C10 C9 113.30(14) . . ?
C5 C10 H10 105.1 . . ?
C5 C10 C9 117.36(14) . . ?
C9 C10 H10 105.1 . . ?
C10 C5 C4 108.45(14) . . ?
C6 C5 C10 110.02(14) . . ?
C6 C5 C4 110.51(14) . . ?
C6 C5 C20 109.06(15) . . ?
C20 C5 C10 112.74(15) . . ?
C20 C5 C4 105.99(15) . . ?
C13 C4 C5 112.79(14) . . ?
C13 C4 H4 106.1 . . ?
C13 C4 C3 107.79(15) . . ?
C5 C4 H4 106.1 . . ?
C3 C4 C5 117.22(15) . . ?
C3 C4 H4 106.1 . . ?
C17 C9 C10 108.68(15) . . ?
C17 C9 C19 106.90(16) . . ?
C17 C9 C8 107.71(15) . . ?
C19 C9 C10 114.67(15) . . ?
C8 C9 C10 109.51(15) . . ?
C8 C9 C19 109.13(15) . . ?
C5 C6 H6A 108.9 . . ?
C5 C6 H6B 108.9 . . ?
H6A C6 H6B 107.8 . . ?
C7 C6 C5 113.20(16) . . ?
C7 C6 H6A 108.9 . . ?
C7 C6 H6B 108.9 . . ?
C13 C14 H14A 109.2 . . ?
C13 C14 H14B 109.2 . . ?
C13 C14 C1 111.91(15) . . ?
H14A C14 H14B 107.9 . . ?
C1 C14 H14A 109.2 . . ?
C1 C14 H14B 109.2 . . ?
C15 C1 C14 110.00(16) . . ?
C15 C1 C2 110.12(17) . . ?
C15 C1 C18 110.64(17) . . ?
C2 C1 C14 107.65(16) . . ?
C18 C1 C14 109.25(16) . . ?
C18 C1 C2 109.13(17) . . ?
C4 C3 H3A 109.4 . . ?
C4 C3 H3B 109.4 . . ?
H3A C3 H3B 108.0 . . ?
C2 C3 C4 111.18(15) . . ?
C2 C3 H3A 109.4 . . ?
C2 C3 H3B 109.4 . . ?
C5 C20 H20A 109.5 . . ?
C5 C20 H20B 109.5 . . ?
C5 C20 H20C 109.5 . . ?
H20A C20 H20B 109.5 . . ?
H20A C20 H20C 109.5 . . ?
H20B C20 H20C 109.5 . . ?
C6 C7 H7A 109.8 . . ?
C6 C7 H7B 109.8 . . ?
C6 C7 C8 109.24(15) . . ?
H7A C7 H7B 108.3 . . ?
C8 C7 H7A 109.8 . . ?
C8 C7 H7B 109.8 . . ?
C9 C17 H17A 109.5 . . ?
C9 C17 H17B 109.5 . . ?
C9 C17 H17C 109.5 . . ?
H17A C17 H17B 109.5 . . ?
H17A C17 H17C 109.5 . . ?
H17B C17 H17C 109.5 . . ?
C9 C19 H19A 109.5 . . ?
C9 C19 H19B 109.5 . . ?
C9 C19 H19C 109.5 . . ?
H19A C19 H19B 109.5 . . ?
H19A C19 H19C 109.5 . . ?
H19B C19 H19C 109.5 . . ?
C9 C8 H8A 108.9 . . ?
C9 C8 H8B 108.9 . . ?
C7 C8 C9 113.36(15) . . ?
C7 C8 H8A 108.9 . . ?
C7 C8 H8B 108.9 . . ?
H8A C8 H8B 107.7 . . ?
C1 C15 H15 115.9 . . ?
C16 C15 C1 128.2(2) . . ?
C16 C15 H15 115.9 . . ?
C1 C2 H2A 108.8 . . ?
C1 C2 H2B 108.8 . . ?
C3 C2 C1 113.61(16) . . ?
C3 C2 H2A 108.8 . . ?
C3 C2 H2B 108.8 . . ?
H2A C2 H2B 107.7 . . ?
C1 C18 H18A 109.5 . . ?
C1 C18 H18B 109.5 . . ?
C1 C18 H18C 109.5 . . ?
H18A C18 H18B 109.5 . . ?
H18A C18 H18C 109.5 . . ?
H18B C18 H18C 109.5 . . ?
C15 C16 H16A 120.0 . . ?
C15 C16 H16B 120.0 . . ?
H16A C16 H16B 120.0 . . ?

loop_
_geom_torsion_atom_site_label_1
_geom_torsion_atom_site_label_2
_geom_torsion_atom_site_label_3
_geom_torsion_atom_site_label_4
_geom_torsion
_geom_torsion_site_symmetry_1
_geom_torsion_site_symmetry_2
_geom_torsion_site_symmetry_3
_geom_torsion_site_symmetry_4
_geom_torsion_publ_flag
C13 C4 C3 C2 -54.67(19) . . . . ?
C13 C14 C1 C15 -66.6(2) . . . . ?
C13 C14 C1 C2 53.4(2) . . . . ?
C13 C14 C1 C18 171.73(17) . . . . ?
C11 C10 C5 C4 63.57(18) . . . . ?
C11 C10 C5 C6 -175.45(15) . . . . ?
C11 C10 C5 C20 -53.47(19) . . . . ?
C11 C10 C9 C17 -68.44(19) . . . . ?
C11 C10 C9 C19 51.1(2) . . . . ?
C11 C10 C9 C8 174.15(15) . . . . ?
C12 C13 C4 C5 11.2(2) . . . . ?
C12 C13 C4 C3 -119.83(19) . . . . ?
C12 C13 C14 C1 118.48(19) . . . . ?
C12 C11 C10 C5 -50.80(19) . . . . ?
C12 C11 C10 C9 175.96(14) . . . . ?
C10 C11 C12 C13 18.4(2) . . . . ?
C10 C5 C4 C13 -42.79(19) . . . . ?
C10 C5 C4 C3 83.28(18) . . . . ?
C10 C5 C6 C7 51.2(2) . . . . ?
C10 C9 C8 C7 -52.2(2) . . . . ?
C5 C10 C9 C17 162.13(16) . . . . ?
C5 C10 C9 C19 -78.3(2) . . . . ?
C5 C10 C9 C8 44.7(2) . . . . ?
C5 C4 C3 C2 176.83(16) . . . . ?
C5 C6 C7 C8 -60.0(2) . . . . ?
C4 C13 C12 C11 2.1(3) . . . . ?
C4 C13 C14 C1 -57.6(2) . . . . ?
C4 C5 C6 C7 170.97(15) . . . . ?
C4 C3 C2 C1 57.6(2) . . . . ?
C9 C10 C5 C4 -165.30(14) . . . . ?
C9 C10 C5 C6 -44.3(2) . . . . ?
C9 C10 C5 C20 77.65(19) . . . . ?
C6 C5 C4 C13 -163.46(15) . . . . ?
C6 C5 C4 C3 -37.4(2) . . . . ?
C6 C7 C8 C9 60.8(2) . . . . ?
C14 C13 C12 C11 -173.74(16) . . . . ?
C14 C13 C4 C5 -172.76(15) . . . . ?
C14 C13 C4 C3 56.26(19) . . . . ?
C14 C1 C15 C16 -168.9(3) . . . . ?
C14 C1 C2 C3 -54.9(2) . . . . ?
C20 C5 C4 C13 78.50(18) . . . . ?
C20 C5 C4 C3 -155.42(15) . . . . ?
C20 C5 C6 C7 -72.89(19) . . . . ?
C17 C9 C8 C7 -170.22(16) . . . . ?
C19 C9 C8 C7 74.08(19) . . . . ?
C15 C1 C2 C3 65.1(2) . . . . ?
C2 C1 C15 C16 72.6(3) . . . . ?
C18 C1 C15 C16 -48.1(3) . . . . ?
C18 C1 C2 C3 -173.32(16) . . . . ?

_shelx_res_file                  
;
    xby_p1a.res created by SHELXL-2014/7

TITL xby_p1a_a.res in P2(1)2(1)2(1)
REM Old TITL XBY_P1A in P2(1)2(1)2(1)
REM SHELXT solution in P2(1)2(1)2(1)
REM R1 0.125, Rweak 0.031, Alpha 0.001, Orientation as input
REM Flack x = 0.282 ( 0.594 ) from Parsons' quotients
REM Formula found by SHELXT: C19 O
CELL 1.54184 7.4017 10.1328 22.4655 90 90 90
ZERR 4 0.0001 0.0001 0.0003 0 0 0
LATT -1
SYMM 0.5-X,-Y,0.5+Z
SYMM -X,0.5+Y,0.5-Z
SYMM 0.5+X,0.5-Y,-Z
SFAC C H
UNIT 80 128

L.S. 4
PLAN  5
SIZE 0.22 0.04 0.02
MORE -1
BOND $H
CONF
fmap 2
acta
SHEL 999 0.81
REM <olex2.extras>
REM <HklSrc "%.\\XBY_P1A.hkl">
REM </olex2.extras>

WGHT    0.048300    0.364000
FVAR       1.03069
C13   1    0.817288    0.310477    0.417243    11.00000    0.02339    0.01675 =
         0.02226    0.00502   -0.00195    0.00221
C11   1    0.964932    0.240472    0.322408    11.00000    0.01827    0.02022 =
         0.02577    0.00088    0.00072    0.00037
AFIX  23
H11A  2    1.002415    0.148748    0.322854    11.00000   -1.20000
H11B  2    1.050892    0.289512    0.298472    11.00000   -1.20000
AFIX   0
C12   1    0.965819    0.293330    0.384681    11.00000    0.01815    0.02054 =
         0.02578    0.00320   -0.00472    0.00046
AFIX  43
H12   2    1.076455    0.315447    0.401577    11.00000   -1.20000
AFIX   0
C10   1    0.777313    0.251106    0.294405    11.00000    0.02029    0.01441 =
         0.02273    0.00076    0.00068    0.00080
AFIX  13
H10   2    0.750537    0.345805    0.293567    11.00000   -1.20000
AFIX   0
C5    1    0.634214    0.190484    0.337169    11.00000    0.01931    0.01782 =
         0.02514    0.00232    0.00121   -0.00022
C4    1    0.630436    0.274037    0.395491    11.00000    0.02070    0.02077 =
         0.02325    0.00372    0.00302   -0.00036
AFIX  13
H4    2    0.578295    0.216842    0.426188    11.00000   -1.20000
AFIX   0
C9    1    0.772175    0.206375    0.227854    11.00000    0.02526    0.01849 =
         0.02369   -0.00135   -0.00046   -0.00068
C6    1    0.447128    0.190568    0.307237    11.00000    0.01939    0.02512 =
         0.03344   -0.00147   -0.00063   -0.00140
AFIX  23
H6A   2    0.363045    0.142265    0.332181    11.00000   -1.20000
H6B   2    0.404248    0.280793    0.304304    11.00000   -1.20000
AFIX   0
C14   1    0.821575    0.376372    0.477231    11.00000    0.03080    0.02481 =
         0.02160    0.00339   -0.00304    0.00237
AFIX  23
H14A  2    0.945514    0.398015    0.487309    11.00000   -1.20000
H14B  2    0.776524    0.315488    0.507062    11.00000   -1.20000
AFIX   0
C1    1    0.706396    0.503544    0.478357    11.00000    0.03263    0.02352 =
         0.02053   -0.00036    0.00044    0.00229
C3    1    0.514740    0.400825    0.395155    11.00000    0.02094    0.02411 =
         0.02724   -0.00048   -0.00080    0.00260
AFIX  23
H3A   2    0.561614    0.461473    0.365532    11.00000   -1.20000
H3B   2    0.391498    0.378887    0.384309    11.00000   -1.20000
AFIX   0
C20   1    0.681450    0.048509    0.356361    11.00000    0.02533    0.01799 =
         0.03224    0.00359    0.00315   -0.00225
AFIX 137
H20A  2    0.694568   -0.006049    0.321694    11.00000   -1.50000
H20B  2    0.586493    0.014180    0.381009    11.00000   -1.50000
H20C  2    0.792697    0.049006    0.378329    11.00000   -1.50000
AFIX   0
C7    1    0.448165    0.129297    0.245462    11.00000    0.02131    0.02566 =
         0.03736   -0.00454   -0.00705   -0.00068
AFIX  23
H7A   2    0.327237    0.131052    0.228841    11.00000   -1.20000
H7B   2    0.487115    0.038054    0.247897    11.00000   -1.20000
AFIX   0
C17   1    0.878274    0.306415    0.190442    11.00000    0.03873    0.02736 =
         0.02185    0.00129    0.00160   -0.00615
AFIX 137
H17A  2    0.829554    0.393138    0.196636    11.00000   -1.50000
H17B  2    0.868722    0.283570    0.149090    11.00000   -1.50000
H17C  2    1.002978    0.305177    0.202174    11.00000   -1.50000
AFIX   0
C19   1    0.856196    0.070167    0.215920    11.00000    0.02937    0.02290 =
         0.02911   -0.00293   -0.00044    0.00137
AFIX 137
H19A  2    0.977977    0.068748    0.230609    11.00000   -1.50000
H19B  2    0.856493    0.053193    0.173880    11.00000   -1.50000
H19C  2    0.786583    0.003507    0.235821    11.00000   -1.50000
AFIX   0
C8    1    0.576312    0.206717    0.205618    11.00000    0.03216    0.02158 =
         0.02691   -0.00306   -0.00780    0.00068
AFIX  23
H8A   2    0.534441    0.297242    0.203003    11.00000   -1.20000
H8B   2    0.572854    0.169390    0.165875    11.00000   -1.20000
AFIX   0
C15   1    0.789708    0.606718    0.438286    11.00000    0.03881    0.02326 =
         0.03197   -0.00138    0.00409    0.00008
AFIX  43
H15   2    0.881966    0.577502    0.413464    11.00000   -1.20000
AFIX   0
C2    1    0.515924    0.467691    0.456146    11.00000    0.02766    0.02614 =
         0.02799    0.00083    0.00605    0.00421
AFIX  23
H2A   2    0.459493    0.409262    0.484853    11.00000   -1.20000
H2B   2    0.443812    0.547490    0.454058    11.00000   -1.20000
AFIX   0
C18   1    0.693641    0.554402    0.542489    11.00000    0.04856    0.03599 =
         0.02505   -0.00357   -0.00009    0.00836
AFIX 137
H18A  2    0.646531    0.486014    0.567662    11.00000   -1.50000
H18B  2    0.614764    0.629552    0.543819    11.00000   -1.50000
H18C  2    0.811644    0.579488    0.556146    11.00000   -1.50000
AFIX   0
C16   1    0.749400    0.729213    0.434175    11.00000    0.04738    0.03408 =
         0.08293    0.01831    0.02007    0.00633
AFIX  93
H16A  2    0.658256    0.764433    0.457831    11.00000   -1.20000
H16B  2    0.811257    0.783000    0.407533    11.00000   -1.20000
AFIX   0
HKLF 4

REM  xby_p1a_a.res in P2(1)2(1)2(1)
REM R1 =  0.0372 for    3097 Fo > 4sig(Fo)  and  0.0409 for all    3280 data
REM    185 parameters refined using      0 restraints

END

WGHT      0.0483      0.3617

REM Highest difference peak  0.157,  deepest hole -0.170,  1-sigma level  0.037
Q1    1   0.7089  0.2191  0.3174  11.00000  0.05    0.16
Q2    1   0.5493  0.1992  0.3196  11.00000  0.05    0.14
Q3    1   0.8083  0.5707  0.3868  11.00000  0.05    0.13
Q4    1   0.7673  0.2247  0.2607  11.00000  0.05    0.13
Q5    1   0.7529  0.4437  0.4763  11.00000  0.05    0.13
;
_shelx_res_checksum              78842
_shelx_hkl_file                  
;
   0   0  -2 1539.55   55.85
   0   0   2 1474.33   55.81
   0   0  -2 1469.59   56.09
   0   0   2 1502.27   55.76
   0   0  -2 1500.27   56.03
   0   0  -2 1499.60   55.91
   0   0   2 1539.67   56.09
   0   0  -2 1499.69   55.32
   0   0   2 1422.39   55.49
   0   0   2 1476.92   55.37
   0   0  -2 1494.16   55.66
   0   0   2 1501.68   55.65
   0   0  -3    0.24    1.69
   0   0   3    8.64    1.73
   0   0   3   -0.28    2.45
   0   0  -3    1.87    3.06
   0   0  -3   -0.07    2.66
   0   0   3    0.79    1.72
   0   0   3   -0.52    1.98
   0   0   3    0.83    1.16
   0   0  -3    0.57    2.02
   0   0  -3    0.54    0.98
   0   0  -3   -1.51    2.97
   0   0   4  828.40   30.24
   0   0   4  813.78   30.03
   0   0   4  810.16   30.68
   0   0  -4  801.42   30.55
   0   0  -4  776.29   31.33
   0   0   4  674.85   29.37
   0   0   4  796.40   30.86
   0   0  -4  807.23   31.03
   0   0  -4  797.68   29.76
   0   0   4  816.37   30.47
   0   0   4  815.39   29.85
   0   0  -4  790.26   31.26
   0   0  -4  833.10   30.95
   0   0  -5    1.38    4.15
   0   0  -5    0.44    4.46
   0   0   5    0.95    2.49
   0   0  -5   -1.80    4.21
   0   0   5    6.81    3.03
   0   0   5    0.82    2.29
   0   0   5   -0.07    1.89
   0   0  -5    2.46    1.56
   0   0   5    0.99    1.32
   0   0   5    0.60    3.67
   0   0  -5    0.63    3.35
   0   0  -5    1.34    2.66
   0   0   5    0.98    1.59
   0   0   6  166.79    8.81
   0   0  -6  183.34    7.91
   0   0  -6  172.06   10.47
   0   0  -6  179.22    9.21
   0   0   6  179.12    8.72
   0   0   6  176.12    8.39
   0   0  -6  171.76   10.48
   0   0   6  159.68    7.14
   0   0  -6  189.74    9.98
   0   0   6  190.43    9.96
   0   0   6  188.02    8.12
   0   0   6  179.09    8.65
   0   0  -6  169.92    9.88
   0   0   6  187.20    9.47
   0   0  -7    1.44    5.07
   0   0  -7    1.24    3.03
   0   0   7    0.52    2.01
   0   0  -7   -1.18    2.44
   0   0   7    1.70    3.36
   0   0   7    0.62    2.22
   0   0   7    1.49    3.06
   0   0  -7    2.42    4.12
   0   0   7   -0.17    4.70
   0   0   7    0.84    2.27
   0   0   7    2.22    2.89
   0   0   7    2.33    2.73
   0   0  -7    3.76    4.90
   0   0  -7    1.76    5.02
   0   0  -7    0.08    1.66
   0   0  -8 3078.17  117.65
   0   0  -8 2914.71  116.12
   0   0   8 3174.85  116.04
   0   0  -8 2962.06  118.61
   0   0   8 3234.72  116.77
   0   0   8 3094.95  117.79
   0   0   8 3141.35  116.47
   0   0   8 3067.54  116.69
   0   0  -8 3027.87  118.47
   0   0   8 3163.19  117.74
   0   0  -8 3086.16  115.70
   0   0  -8 3167.95  118.27
   0   0  -8 3082.61  118.37
   0   0   8 3171.34  117.24
   0   0   8 3050.62  115.96
   0   0   9    6.24    3.20
   0   0   9    1.84    3.55
   0   0   9    1.63    4.38
   0   0  -9    4.10    5.41
   0   0   9    1.27    3.28
   0   0   9    0.14    2.45
   0   0   9    1.78    2.95
   0   0  -9    0.46    5.22
   0   0  -9    5.55    4.78
   0   0  -9    2.94    5.74
   0   0   9   -0.11    2.02
   0   0   9   -0.33    2.31
   0   0  -9    0.13    2.62
   0   0  -9    2.37    3.62
   0   0   9    2.27    3.59
   0   0 -10  973.17   39.77
   0   0  10  988.98   37.96
   0   0  10  921.50   39.30
   0   0 -10  945.30   40.41
   0   0 -10  905.79   40.47
   0   0  10  902.73   38.81
   0   0  10  893.57   38.62
   0   0 -10  934.97   37.55
   0   0  10  915.34   36.93
   0   0  10  959.30   37.00
   0   0  10  938.85   37.74
   0   0 -10  972.35   39.96
   0   0  10  947.33   38.16
   0   0 -11    0.57    3.81
   0   0  11   -1.36    2.24
   0   0  11   -0.71    3.78
   0   0 -11    2.00    5.67
   0   0  11    0.92    2.71
   0   0  11   -2.25    3.98
   0   0  11   -0.13    2.01
   0   0 -11    4.40    5.09
   0   0  11    0.53    3.74
   0   0 -11    0.32    2.82
   0   0 -11    1.33    4.99
   0   0 -11   -0.96    5.52
   0   0  11    1.00    2.94
   0   0  11   -1.15    2.58
   0   0 -12  905.50   41.28
   0   0 -12  943.51   37.66
   0   0  12  856.99   37.98
   0   0  12  991.41   40.16
   0   0  12  971.42   38.23
   0   0 -12  965.84   40.77
   0   0  12  952.10   36.68
   0   0  12  861.22   36.24
   0   0  12  979.72   38.67
   0   0  12  899.44   39.00
   0   0 -12  871.47   40.71
   0   0 -12  906.78   41.10
   0   0 -12  968.94   40.71
   0   0  13    0.65    4.30
   0   0  13    0.23    2.93
   0   0 -13    0.80    5.72
   0   0 -13    1.80    5.15
   0   0  13   -0.27    1.65
   0   0 -13    1.38    2.87
   0   0  13   -0.86    3.63
   0   0 -13    1.57    5.75
   0   0  13   -0.25    3.25
   0   0 -13   -0.37    4.44
   0   0 -13    1.71    5.29
   0   0 -14  420.06   19.59
   0   0  14  443.83   20.87
   0   0 -14  415.33   22.92
   0   0  14  430.66   22.21
   0   0  14  399.24   20.82
   0   0 -14  392.89   23.34
   0   0 -14  403.72   23.04
   0   0  14  441.75   20.34
   0   0 -14  412.28   22.56
   0   0 -14  436.40   23.55
   0   0 -15    1.40    5.60
   0   0 -15    2.81    6.50
   0   0  15   -0.80    4.44
   0   0  15    1.82    3.55
   0   0 -15   -3.00    5.63
   0   0  15    1.93    3.24
   0   0 -15   -2.13    6.19
   0   0 -15    1.87    5.03
   0   0 -15    4.07    3.51
   0   0  15   -0.99    3.47
   0   0 -16   55.29    5.79
   0   0  16   56.35    6.74
   0   0  16   47.92    5.92
   0   0 -16   53.40    9.52
   0   0 -16   39.40    8.32
   0   0 -16   56.18    8.58
   0   0 -16   38.88    8.21
   0   0  16   52.50    7.78
   0   0 -16   47.73    8.52
   0   0 -17   -0.72    3.38
   0   0 -17   -3.96    6.16
   0   0  17   -1.27    3.09
   0   0  17   -0.47    5.31
   0   0 -17    5.73    5.85
   0   0 -17    0.64    6.43
   0   0  17    3.94    4.06
   0   0 -17    0.54    6.41
   0   0 -18    1.37    6.79
   0   0  18    5.73    4.57
   0   0  18    2.00    3.27
   0   0 -18   -5.70    6.51
   0   0 -18    1.24    5.64
   0   0 -18    2.10    6.16
   0   0  18    2.52    4.97
   0   0  18    0.20    2.32
   0   0 -19   -0.72    7.43
   0   0  19    1.59    4.80
   0   0 -19    1.09    6.01
   0   0  19    4.41    3.39
   0   0  19    0.32    2.42
   0   0 -19    0.59    6.44
   0   0  19   -2.40    4.28
   0   0 -19    4.63    5.74
   0   0 -20   55.91    9.58
   0   0  20   49.95    7.15
   0   0 -20   54.55   10.59
   0   0 -20   59.97   10.30
   0   0  20   68.10    4.64
   0   0  20   54.42    8.95
   0   0 -20   65.98   10.39
   0   0 -20   25.41    7.34
   0   0  21    2.42    4.55
   0   0 -21   -0.55    6.69
   0   0 -21    0.74    7.58
   0   0 -21   -4.20    6.42
   0   0  21    3.39    2.64
   0   0 -21   10.12   11.09
   0   0  22  191.08    9.31
   0   0  23   -0.80    2.39
   0   0  24   58.38    4.26
   0   0  25    2.77    2.16
   0   0  26   -0.26    1.78
   0   0  27    1.15    1.53
   0   1   0    1.60    1.51
   0   1   0    0.18    0.65
   0  -1   0   -0.07    0.60
   0   1   0    0.41    1.42
   0   1   0    0.70    2.83
   0   1   0   -0.18    1.42
   0   1   0   -0.09    1.44
   0   1   0    0.21    0.75
   0   1   0   -0.04    1.55
   0   1   1 3707.49  142.60
   0  -1   1 3949.41  142.56
   0   1  -1 3759.75  144.40
   0  -1   1 3866.94  142.36
   0  -1   1 3825.27  142.55
   0   1  -1 3729.87  142.64
   0   1  -1 3804.77  142.27
   0   1   1 3877.01  142.39
   0   1  -1 3926.68  142.69
   0  -1   1 3814.61  142.41
   0   1  -1 3976.26  142.46
   0  -1   1 4039.14  142.92
   0  -1   2  921.62   33.69
   0  -1   2  900.92   33.46
   0   1  -2  928.72   34.65
   0  -1  -2  943.99   33.25
   0  -1   2  890.99   33.52
   0  -1   2  909.63   34.00
   0   1  -2  872.90   33.88
   0   1  -2  893.41   34.71
   0   1  -2  907.42   34.02
   0   1   2  924.64   33.47
   0   1  -2  864.61   33.65
   0  -1   2  868.95   32.90
   0   1  -2  755.13   33.09
   0  -1   2  918.56   33.50
   0  -1   2  907.23   33.26
   0   1  -2  893.11   33.68
   0  -1  -3 2734.50  108.62
   0   1  -3 2898.90  109.29
   0  -1  -3 2976.91  107.93
   0  -1   3 2853.67  107.53
   0  -1   3 2953.35  108.85
   0   1  -3 2837.90  108.43
   0   1  -3 2918.48  108.67
   0   1   3 2835.70  107.43
   0   1  -3 2968.91  107.62
   0   1   3 3020.80  109.57
   0  -1   3 2839.11  108.05
   0  -1   3 2989.55  107.91
   0   1  -3 2894.96  109.51
   0   1  -3 2886.08  108.61
   0  -1   3 3046.21  108.25
   0  -1   3 2932.78  108.24
   0  -1   3 2941.08  108.21
   0   1   3 2904.71  108.17
   0   1  -3 2872.03  107.26
   0   1  -4 3423.74  126.51
   0  -1   4 3404.14  125.91
   0  -1   4 3406.07  125.58
   0  -1  -4 3205.81  126.91
   0  -1  -4 3163.10  126.73
   0  -1   4 3372.67  125.76
   0   1  -4 3414.94  125.18
   0   1   4 3334.51  125.06
   0  -1   4 3318.16  125.20
   0  -1   4 3386.36  125.99
   0   1  -4 3374.97  126.31
   0   1  -4 3244.69  126.40
   0  -1  -4 3474.13  125.73
   0   1  -4 3481.14  127.51
   0  -1  -4 3265.90  126.45
   0   1   4 3381.79  125.31
   0   1   4 3472.70  127.21
   0  -1   4 3386.19  126.79
   0   1  -4 3477.97  127.16
   0   1   4 3469.07  126.01
   0   1  -5 1428.66   53.64
   0  -1   5 1443.62   54.43
   0  -1  -5 1387.37   55.88
   0   1  -5 1484.10   56.42
   0  -1   5 1444.91   55.77
   0  -1  -5 1451.43   54.43
   0  -1  -5 1496.15   55.27
   0   1   5 1449.89   53.84
   0  -1   5 1350.13   55.51
   0   1   5 1449.45   54.48
   0   1   5 1485.55   55.77
   0   1   5 1453.02   54.88
   0  -1   5 1432.35   54.42
   0   1  -5 1446.25   55.25
   0   1  -5 1386.59   55.23
   0  -1  -5 1376.63   55.70
   0   1   5 1385.24   53.64
   0  -1  -5 1388.27   55.20
   0   1   5 1426.13   54.68
   0   1  -5 1424.88   55.91
   0   1  -5 1403.41   55.07
   0  -1   5 1370.40   53.73
   0  -1   5 1443.69   54.72
   0  -1  -6 2295.29   85.24
   0   1  -6 2229.09   85.34
   0  -1   6 2280.41   84.33
   0  -1   6 2232.94   84.25
   0  -1  -6 2214.83   82.84
   0  -1   6 2250.12   85.94
   0   1  -6 2338.38   86.63
   0   1   6 2301.37   84.46
   0  -1  -6 2243.02   85.29
   0   1   6 2287.86   84.68
   0  -1   6 2069.11   85.42
   0  -1  -6 2231.98   84.38
   0  -1  -6 2170.07   85.97
   0   1   6 2140.91   82.92
   0   1   6 2141.89   83.49
   0   1   6 2283.88   85.61
   0   1  -6 2225.55   83.40
   0   1  -6 2142.09   85.06
   0  -1  -6 2226.08   85.91
   0   1   6 2325.57   83.68
   0  -1   6 2299.01   84.73
   0   1  -6 2178.57   85.92
   0  -1   6 2231.62   83.64
   0   1   6 2236.52   84.62
   0   1  -6 2228.93   85.22
   0  -1  -7 3435.13  129.10
   0  -1  -7 3466.85  132.61
   0   1   7 3413.95  129.31
   0  -1   7 3621.20  130.83
   0   1   7 3356.57  130.09
   0   1  -7 3493.16  133.25
   0  -1   7 3562.39  130.74
   0  -1   7 3566.72  132.94
   0   1   7 3459.22  131.34
   0  -1   7 3527.64  131.36
   0   1   7 3440.60  130.88
   0   1   7 3443.47  131.06
   0  -1  -7 3308.94  132.58
   0   1  -7 3410.28  131.88
   0  -1   7 3457.73  130.86
   0  -1  -7 3379.78  131.86
   0  -1  -7 3584.70  131.24
   0  -1   7 3318.84  132.24
   0   1  -7 3399.71  131.98
   0   1  -7 3475.11  129.91
   0   1   7 3630.21  130.24
   0  -1  -7 3494.70  131.98
   0   1   7 3667.49  132.29
   0   1  -7 3516.30  131.94
   0   1  -7 3465.77  132.70
   0  -1   7 3651.53  130.29
   0   1   8 1326.50   51.07
   0  -1   8 1286.27   50.46
   0  -1   8 1250.16   52.01
   0  -1   8 1241.43   49.75
   0  -1   8 1305.93   49.18
   0   1   8 1253.39   49.85
   0  -1  -8 1240.45   51.76
   0   1   8 1251.14   49.04
   0  -1  -8 1331.66   50.38
   0   1   8 1253.55   47.98
   0   1   8 1240.59   50.27
   0  -1  -8 1288.61   51.08
   0  -1  -8 1225.35   47.66
   0  -1  -8 1256.21   51.88
   0   1  -8 1269.57   51.02
   0   1  -8 1230.86   51.07
   0   1  -8 1252.61   51.84
   0  -1   8 1306.61   49.50
   0   1  -8 1239.75   50.99
   0  -1  -8 1248.66   51.18
   0   1  -8 1268.22   48.69
   0   1   8 1307.28   49.07
   0   1  -8 1313.38   52.59
   0   1   8 1315.36   49.93
   0  -1   8 1202.19   51.26
   0  -1   8 1318.92   49.74
   0  -1   9  309.64   13.85
   0   1  -9  296.44   16.04
   0   1   9  308.42   13.66
   0   1   9  311.38   14.55
   0   1   9  289.14   13.69
   0  -1  -9  297.07   14.96
   0  -1  -9  289.59   15.84
   0  -1   9  277.30   15.93
   0  -1   9  295.39   13.77
   0  -1   9  313.39   14.23
   0   1  -9  300.74   17.24
   0   1  -9  317.54   13.38
   0  -1  -9  306.66   16.85
   0   1   9  292.05   14.33
   0   1   9  313.67   15.15
   0   1  -9  280.93   15.58
   0  -1   9  303.85   14.62
   0  -1   9  304.95   15.11
   0   1   9  299.74   15.39
   0  -1  -9  291.18   15.81
   0  -1   9  322.79   17.39
   0   1  -9  288.77   16.64
   0   1  -9  307.91   15.90
   0  -1  -9  286.84   11.95
   0  -1  -9  293.45   16.91
   0   1  -9  296.33   15.32
   0   1   9  284.20   12.37
   0  -1   9  316.05   14.09
   0   1 -10 1977.93   79.43
   0   1 -10 2034.72   76.50
   0  -1  10 2079.27   77.62
   0   1 -10 2020.83   79.38
   0  -1 -10 2048.46   79.49
   0  -1  10 2028.19   77.19
   0  -1  10 2061.03   78.71
   0  -1  10 2062.81   77.15
   0  -1  10 2045.03   78.00
   0  -1 -10 1986.00   80.23
   0  -1  10 1926.86   76.34
   0   1  10 2111.33   78.05
   0  -1 -10 2039.72   78.72
   0   1 -10 1987.64   80.21
   0   1 -10 1942.06   80.90
   0  -1  10 2009.10   77.79
   0   1 -10 1948.52   79.61
   0  -1 -10 1925.97   80.04
   0   1 -10 2075.12   79.46
   0  -1  10 1887.98   76.34
   0   1  10 2094.43   78.72
   0   1  10 1926.77   78.62
   0  -1  10 1963.89   79.45
   0   1  10 1943.86   76.93
   0  -1 -10 2008.98   79.83
   0   1  10 2070.86   77.01
   0  -1  10 1986.47   80.78
   0  -1 -11 3438.00  129.00
   0  -1  11 3276.08  125.83
   0   1  11 3274.55  126.97
   0   1 -11 3328.28  128.91
   0   1  11 3479.43  126.29
   0   1  11 3436.79  127.17
   0  -1  11 3306.71  126.16
   0  -1 -11 3246.66  128.56
   0  -1 -11 3485.80  127.52
   0  -1  11 3456.69  127.24
   0  -1 -11 3380.21  125.59
   0   1 -11 3280.32  127.71
   0  -1  11 3269.07  127.65
   0  -1  11 3488.52  125.49
   0   1  11 3285.13  125.14
   0   1  11 3448.19  125.29
   0   1 -11 3422.71  127.89
   0  -1 -11 3482.32  128.15
   0   1 -11 3444.50  124.73
   0  -1  11 3030.71  123.88
   0   1 -11 3284.97  127.92
   0  -1  11 3514.44  125.95
   0   1 -11 3201.49  127.98
   0  -1  11 2871.04  123.49
   0  -1  11 3427.35  125.38
   0  -1  11 3335.14  129.65
   0   1 -12  112.15   10.04
   0  -1 -12  135.16    9.97
   0   1  12  108.90    8.85
   0   1  12  133.27    9.00
   0  -1 -12  120.86    8.24
   0  -1  12  128.54    9.73
   0   1 -12  117.36   10.43
   0  -1  12  113.23    9.81
   0   1 -12  117.11    7.49
   0  -1  12  119.83    9.95
   0  -1  12  114.29    8.21
   0   1 -12  127.55   11.27
   0   1 -12  114.79   10.09
   0   1  12  129.76    9.67
   0   1  12  118.08    7.80
   0  -1 -12  124.30   11.16
   0  -1  12  131.06    8.60
   0  -1  12  116.29    8.10
   0   1 -12  118.94   10.48
   0   1  12  117.79    7.82
   0  -1 -12  128.94   11.59
   0  -1  12  136.08    8.00
   0  -1 -12  124.17   10.62
   0   1 -13  607.61   29.30
   0   1 -13  601.27   29.42
   0  -1  13  565.08   28.54
   0   1  13  654.15   27.82
   0  -1  13  631.11   26.86
   0  -1  13  600.26   25.97
   0   1  13  613.10   28.53
   0   1 -13  605.66   25.92
   0  -1 -13  598.12   30.25
   0  -1  13  568.83   26.34
   0  -1  13  631.07   28.67
   0  -1 -13  620.11   29.05
   0  -1  13  564.21   27.80
   0  -1  13  620.24   27.06
   0  -1 -13  626.22   29.34
   0   1  13  629.70   26.48
   0   1  13  558.41   25.90
   0   1 -13  599.66   30.04
   0  -1 -13  590.18   26.51
   0   1 -13  616.03   29.70
   0  -1 -13  616.16   29.96
   0   1 -13  619.28   30.24
   0   1  14  514.96   23.95
   0   1  14  488.23   19.75
   0  -1  14  509.57   23.52
   0  -1  14  489.06   20.03
   0  -1 -14  520.13   26.90
   0   1 -14  478.96   22.11
   0  -1  14  536.00   25.38
   0   1 -14  484.60   26.46
   0   1 -14  488.71   25.97
   0  -1  14  504.46   23.10
   0   1 -14  499.43   25.66
   0  -1 -14  543.39   26.03
   0   1  14  529.22   25.19
   0  -1 -14  501.89   25.63
   0  -1 -14  514.92   26.35
   0   1  14  492.83   22.71
   0   1 -14  502.98   26.61
   0  -1  14  480.65   24.98
   0   1 -14  489.37   25.93
   0  -1 -14  502.62   23.03
   0  -1  14  454.51   22.23
   0   1 -14  504.48   21.25
   0  -1  14  476.52   21.84
   0  -1  15  399.56   21.07
   0  -1 -15  345.91   21.30
   0   1  15  364.48   15.21
   0   1 -15  357.51   21.67
   0  -1  15  369.90   15.35
   0   1  15  395.81   20.94
   0   1  15  362.97   15.14
   0  -1 -15  370.40   22.33
   0  -1 -15  377.45   21.37
   0  -1  15  335.92   20.03
   0  -1 -15  378.83   21.42
   0   1  15  375.89   19.56
   0   1 -15  346.61   21.81
   0  -1  15  361.77   18.85
   0   1 -15  351.00   21.54
   0   1  15  366.00   18.13
   0   1 -15  356.26   17.82
   0   1 -15  380.64   22.11
   0  -1  15  375.27   18.63
   0   1 -15  394.14   21.70
   0   1 -15  381.94   16.81
   0  -1 -15  379.10   18.54
   0   1  16    6.57    2.12
   0   1 -16    7.64    6.13
   0   1 -16    3.39    6.12
   0  -1  16    7.07    3.95
   0  -1  16    6.06    4.61
   0   1  16    7.81    4.93
   0  -1 -16    6.40    6.88
   0  -1  16    6.60    5.09
   0  -1 -16    6.98    6.14
   0  -1 -16    4.01    4.90
   0  -1  16    4.82    3.25
   0   1 -16    3.96    6.17
   0   1 -16    7.10    5.95
   0   1 -16    5.75    6.64
   0  -1  16    5.21    3.78
   0   1  16   12.47    4.85
   0   1  16    6.59    2.28
   0  -1 -16    7.17    3.79
   0   1 -16   -2.97    4.76
   0   1  16    8.80    3.31
   0   1  17   42.09    3.50
   0  -1 -17   42.50    8.92
   0   1  17   43.65    6.70
   0  -1 -17   41.25    5.75
   0  -1  17   36.45    6.68
   0   1 -17   53.85    9.05
   0   1  17   42.24    3.62
   0  -1  17   49.01    6.27
   0  -1 -17   39.57    8.18
   0   1 -17   29.46    5.69
   0   1 -17   56.76   10.40
   0   1 -17   35.39    8.28
   0   1 -17   40.69    8.42
   0  -1  17   39.07    5.84
   0   1  17   56.21    7.92
   0  -1  17   44.18    7.59
   0  -1  17   43.74    3.81
   0  -1 -17   42.94    7.96
   0   1  18   34.58    6.35
   0  -1  18   47.51    3.92
   0   1 -18   48.68    9.27
   0   1  18   42.56    3.63
   0  -1 -18   38.54    9.33
   0   1 -18   25.31    8.18
   0  -1 -18   35.10    8.66
   0   1 -18   38.62    8.67
   0   1  18   35.93    7.38
   0  -1  18   38.64    5.93
   0  -1 -18   37.27    5.70
   0   1 -18   51.22    7.13
   0  -1  18   38.97    7.33
   0  -1 -18   37.87    8.34
   0  -1 -18   41.07    8.11
   0   1 -18   34.46    8.40
   0  -1  18   44.00    6.29
   0   1  18   36.68    3.43
   0  -1 -19   12.63    6.83
   0   1  19   17.28    2.76
   0  -1 -19   17.79    7.70
   0   1  19   11.92    4.93
   0  -1  19   15.40    4.82
   0   1 -19   17.80    7.21
   0   1 -19   20.44    8.18
   0  -1 -19   24.03    8.40
   0  -1  19   17.70    3.03
   0  -1  19   12.74    5.99
   0   1 -19   12.87    7.89
   0   1 -19   25.15    7.75
   0  -1 -19   14.96    4.55
   0  -1 -19    2.33    6.04
   0   1  19   20.93    6.42
   0   1  19   20.77    2.96
   0  -1  19   15.78    4.68
   0  -1 -19   18.72    7.14
   0  -1 -20  264.62   20.95
   0  -1 -20  237.72   19.04
   0  -1  20  222.36   15.04
   0  -1 -20  254.33   19.61
   0  -1 -20  215.08   15.14
   0  -1  20  268.44   12.03
   0   1  20  274.90   16.92
   0   1 -20  283.53   20.59
   0  -1  20  280.28   18.58
   0  -1 -20  236.75   18.34
   0   1 -20  275.92   20.88
   0   1  20  275.57   18.34
   0   1 -20  272.63   19.47
   0   1  20  278.04   11.93
   0   1  21   82.07    9.73
   0   1  21   76.80    9.90
   0   1 -21   89.88   12.86
   0   1 -21   69.10   12.57
   0  -1 -21   84.24   13.62
   0  -1 -21   57.82   11.38
   0  -1  21   56.70    8.92
   0   1 -21   78.93   10.84
   0   1  21   84.78    5.18
   0  -1 -21   65.48   10.55
   0  -1  21   83.42    5.28
   0   1  22    0.31    2.41
   0   1  23    6.87    2.55
   0   1  24    1.72    2.26
   0   1  25    3.99    2.01
   0   1  26   19.21    2.25
   0   1  27    1.09    1.29
   0   2   0 8871.94  318.93
   0   2   0 8324.68  317.66
   0  -2   0 8577.14  317.62
   0   2   0 8913.65  318.90
   0   2   0 8920.80  319.00
   0  -2   0 8661.23  317.94
   0   2   0 8570.37  321.95
   0   2   0 8276.70  319.30
   0   2   0 8911.51  318.95
   0   2   0 8620.82  317.67
   0   2  -1 2392.18   89.56
   0   2  -1 2336.32   93.33
   0   2   1 2526.71   90.51
   0  -2   1 2368.94   89.06
   0   2   1 2611.24   90.53
   0   2   1 2620.90   90.50
   0   2   1 2424.26   93.41
   0   2  -1 2366.23   91.31
   0  -2   1 2352.32   89.01
   0  -2   1 2452.71   89.45
   0   2   1 2649.83   90.53
   0   2   1 2486.10   89.50
   0   2   1 2615.76   90.45
   0   2  -1 2301.75   89.27
   0   2   1 2305.11   90.27
   0  -2  -1 2453.56   89.36
   0  -2   1 2312.35   88.82
   0   2  -2 9194.01  353.24
   0  -2  -2 9418.53  348.75
   0  -2   2 9307.63  348.99
   0  -2   2 9314.66  349.90
   0   2  -2 9570.72  349.68
   0  -2   2 9668.52  350.18
   0  -2   2 9493.20  348.89
   0   2   2 9550.59  348.95
   0  -2   2 9498.05  349.38
   0  -2   2 8961.80  349.31
   0   2  -2 9692.16  349.19
   0   2   2 9999.00  349.57
   0   2   2 9489.89  350.26
   0   2  -2 9162.68  349.46
   0   2  -3 7856.66  289.60
   0  -2   3 7770.19  290.08
   0  -2   3 7708.82  288.65
   0  -2  -3 7799.64  288.62
   0  -2   3 7783.54  288.96
   0   2  -3 7603.32  289.35
   0   2   3 7840.01  288.90
   0  -2   3 7816.25  289.67
   0  -2   3 7826.46  289.11
   0  -2   3 7835.95  289.24
   0   2   3 7941.29  289.35
   0   2  -3 7934.93  288.73
   0   2   3 7896.90  292.84
   0  -2  -4 1409.58   52.62
   0   2  -4 1390.57   53.97
   0  -2   4 1440.23   53.07
   0  -2   4 1388.70   53.21
   0   2  -4 1456.64   52.50
   0   2   4 1378.33   56.61
   0   2   4 1436.84   52.99
   0   2  -4 1368.58   53.45
   0  -2   4 1358.25   52.96
   0  -2   4 1396.45   54.30
   0  -2   4 1362.78   51.88
   0   2  -4 1358.06   51.61
   0  -2   4 1395.23   52.56
   0   2   4 1490.64   53.38
   0  -2   4 1438.45   53.57
   0   2  -4 1367.90   55.78
   0   2  -4 1384.64   53.58
   0  -2   5    2.61    1.53
   0   2  -5    0.47    4.09
   0   2  -5    1.05    3.93
   0  -2   5    2.35    2.94
   0  -2  -5    1.67    2.12
   0  -2   5    2.27    2.61
   0  -2  -5    3.82    5.09
   0  -2   5    2.27    2.55
   0  -2   5    0.88    2.26
   0   2   5   -2.20    5.19
   0   2   5    1.83    2.75
   0   2  -5    9.58    2.03
   0   2  -5    3.99    3.15
   0  -2   5    2.90    3.08
   0  -2   5    3.90    2.81
   0   2  -5    5.35    2.62
   0  -2   5   -1.57    4.48
   0  -2  -5    2.49    4.64
   0   2  -5    2.94    3.27
   0   2  -5   -1.24    5.12
   0   2   5    3.19    2.56
   0  -2   6   61.81    6.78
   0   2  -6   58.43    5.42
   0   2  -6   50.75    5.91
   0  -2  -6   54.55    4.14
   0   2  -6   54.74    5.12
   0   2  -6   50.75    7.15
   0  -2   6   51.39    4.36
   0  -2  -6   53.33    6.90
   0  -2  -6   53.91    7.37
   0  -2   6   56.02    3.39
   0  -2  -6   60.90    6.49
   0   2  -6   59.17    6.10
   0   2  -6   56.94    7.08
   0   2   6   53.83    4.65
   0  -2   6   56.16    4.71
   0   2   6   49.50    7.28
   0  -2   6   55.53    4.94
   0   2  -6   55.87    4.08
   0   2  -7    0.57    3.69
   0   2  -7   -2.00    4.36
   0  -2  -7   -0.83    5.86
   0   2  -7    6.89    2.85
   0  -2   7    1.57    3.17
   0  -2  -7    0.75    1.47
   0  -2  -7    0.21    4.96
   0   2  -7    4.50    4.82
   0  -2  -7    1.44    3.80
   0   2  -7    3.82    3.60
   0  -2   7   -0.49    1.88
   0  -2   7    1.73    5.17
   0  -2   7   -1.16    2.56
   0   2   7    1.79    2.87
   0   2  -7    1.12    1.97
   0  -2  -7    2.32    5.93
   0  -2   7   -0.13    2.80
   0  -2  -7   -0.69    2.45
   0   2  -7    5.76    5.86
   0   2  -7    2.16    5.66
   0   2   7    0.31    5.49
   0  -2  -8 2731.24   98.80
   0  -2  -8 2672.21   98.79
   0  -2   8 2699.85   97.68
   0   2   8 2727.40   97.51
   0  -2   8 2753.12   97.72
   0   2  -8 2728.08   98.78
   0   2   8 2744.96  100.84
   0  -2  -8 2556.41   99.95
   0  -2   8 2467.57   99.57
   0   2  -8 2757.02  100.33
   0   2  -8 2641.89  101.22
   0  -2  -8 2703.01   97.29
   0  -2   8 2644.31   96.96
   0  -2  -8 2435.91   94.68
   0  -2   8 2658.92   99.74
   0   2  -8 2700.90   98.59
   0  -2   8 2755.62   95.90
   0   2  -8 2949.88   95.04
   0   2  -8 2632.11   98.33
   0   2  -8 2726.11   98.46
   0  -2  -8 2718.16  100.01
   0   2  -8 2595.79   95.91
   0   2  -9   12.75    2.17
   0  -2  -9    9.69    4.78
   0  -2   9   13.04    3.65
   0   2   9   11.69    3.90
   0  -2  -9   17.54    7.01
   0   2   9    9.79    1.54
   0   2  -9   15.53    5.64
   0   2  -9   15.75    3.28
   0   2  -9    9.71    4.35
   0  -2  -9   11.67    5.83
   0  -2  -9   13.31    6.87
   0  -2   9   12.08    3.53
   0  -2  -9   16.89    3.82
   0   2  -9   10.83    5.29
   0  -2   9   12.14    3.84
   0  -2   9   12.06    5.89
   0   2  -9   16.14    4.59
   0  -2   9   10.83    6.37
   0   2   9   15.72    6.10
   0   2  -9   11.10    6.00
   0  -2   9   10.98    3.51
   0   2  -9   14.52    6.33
   0  -2   9   12.90    2.81
   0  -2 -10 5177.06  195.15
   0  -2 -10 5183.00  195.60
   0  -2 -10 5238.01  196.57
   0   2 -10 5372.00  190.80
   0   2 -10 5192.37  196.65
   0   2  10 5128.07  193.80
   0   2 -10 5060.35  194.92
   0  -2 -10 5043.95  193.71
   0   2  10 5221.95  193.64
   0  -2 -10 4874.98  196.20
   0   2 -10 5039.76  194.89
   0   2 -10 5243.82  191.97
   0   2  10 4968.52  196.51
   0   2 -10 5085.40  195.01
   0  -2  10 5261.60  193.52
   0  -2  10 5172.25  194.01
   0  -2  10 5024.50  196.48
   0  -2  10 5259.22  192.07
   0  -2  10 5132.13  193.46
   0  -2  10 4702.01  195.71
   0  -2  10 5038.84  193.09
   0   2 -10 4992.20  197.91
   0   2 -10 5209.86  195.06
   0  -2  10 4724.68  193.79
   0  -2  11 2955.72  122.87
   0  -2  11 2995.11  120.40
   0   2 -11 3073.77  122.10
   0  -2 -11 3194.10  123.77
   0   2 -11 2963.48  121.84
   0   2 -11 3208.79  118.84
   0  -2 -11 3066.05  123.43
   0  -2 -11 3057.02  122.82
   0  -2  11 3176.14  118.97
   0  -2  11 3180.39  121.13
   0   2 -11 3110.13  122.14
   0  -2 -11 3076.76  122.10
   0   2  11 2974.00  123.17
   0  -2  11 3153.85  120.30
   0   2 -11 3198.02  122.28
   0   2  11 3149.04  120.56
   0   2 -11 3175.48  123.64
   0   2  11 3182.84  121.02
   0  -2  11 3153.51  120.12
   0  -2  11 2986.85  123.70
   0   2 -11 3295.42  117.55
   0  -2  11 3290.36  120.49
   0  -2 -11 3104.58  120.98
   0  -2  11 3060.47  121.35
   0  -2 -12  232.00   14.64
   0  -2  12  198.38   11.96
   0  -2 -12  219.30   15.20
   0   2 -12  212.49   14.31
   0  -2  12  196.81   14.26
   0   2  12  217.60   12.99
   0   2 -12  215.53   11.40
   0  -2  12  186.09   11.61
   0  -2 -12  217.06   15.51
   0  -2 -12  204.42   14.35
   0   2  12  211.79   12.64
   0   2 -12  217.87    9.81
   0  -2  12  204.59   12.09
   0  -2  12  220.57   13.53
   0  -2  12  218.82   15.92
   0   2 -12  202.02   13.98
   0  -2  12  208.96   13.02
   0   2 -12  206.64   14.08
   0   2  12  205.26   14.32
   0   2 -12  223.41   15.62
   0  -2  12  229.58   11.54
   0  -2  12  220.87   12.31
   0  -2 -12  194.50   12.84
   0  -2  13  488.64   26.65
   0   2 -13  526.16   27.04
   0   2 -13  540.87   27.00
   0  -2 -13  517.86   25.83
   0  -2  13  506.53   25.26
   0   2  13  569.59   25.37
   0   2 -13  539.64   23.44
   0  -2 -13  556.24   28.24
   0  -2  13  535.47   24.76
   0  -2  13  539.61   24.46
   0   2  13  565.00   25.88
   0   2  13  480.63   26.36
   0  -2 -13  561.25   28.09
   0  -2  13  511.04   28.92
   0  -2  13  562.39   26.15
   0  -2 -13  569.91   28.71
   0  -2 -13  537.90   26.93
   0   2 -13  565.83   27.26
   0  -2  13  516.88   21.05
   0   2  13  519.17   21.05
   0  -2  13  557.54   23.71
   0  -2 -14    3.44    3.96
   0   2  14    3.95    4.13
   0   2  14    3.90    2.18
   0   2 -14   -1.82    6.57
   0  -2  14    3.90    2.00
   0   2  14    4.21    4.29
   0  -2 -14    4.76    6.20
   0  -2 -14    0.52    5.60
   0   2 -14   25.83    5.44
   0  -2  14    2.31    5.36
   0   2 -14    0.86    5.76
   0  -2  14    5.67    3.96
   0  -2  14    1.48    4.23
   0  -2  14   -0.57    7.44
   0  -2  14    2.15    2.94
   0  -2  14    2.69    3.28
   0  -2 -14    7.11    6.72
   0  -2 -14    5.49    5.67
   0   2  14    1.92    2.25
   0  -2 -14   -1.67    6.15
   0  -2  14    2.81    3.02
   0   2 -14    5.53    5.83
   0   2  15   43.76    6.76
   0  -2  15   46.95    6.21
   0   2  15   42.10    6.32
   0  -2  15   33.87    5.79
   0  -2  15   40.71    3.43
   0  -2 -15   41.73    7.87
   0  -2 -15   40.50    8.36
   0  -2  15   39.75    5.23
   0  -2 -15   60.69    9.41
   0   2  15   41.30    3.44
   0   2  15   41.10    3.33
   0  -2  15   50.40   10.11
   0  -2 -15   45.67    7.09
   0   2 -15   48.46    8.35
   0  -2  15   41.52    6.95
   0  -2 -15   43.53    9.32
   0  -2  15   35.24    5.17
   0   2 -15   49.35    8.46
   0  -2  15   38.43    7.64
   0  -2 -15   46.26    6.16
   0   2 -15   32.83    7.63
   0  -2  16  144.33   13.56
   0  -2 -16  161.82   14.95
   0   2 -16  153.76   13.92
   0   2 -16  173.88   14.78
   0  -2  16  159.50   10.83
   0  -2 -16  189.19   14.41
   0   2  16  188.43   12.63
   0   2 -16  161.05   13.98
   0   2  16  156.60    8.13
   0  -2  16  171.65   11.90
   0  -2  16  172.63    8.31
   0  -2  16  176.08   13.14
   0  -2  16  156.95   16.24
   0  -2 -16  180.66   15.77
   0   2  16  169.59    8.39
   0  -2 -16  180.79   11.87
   0  -2 -16  182.24   13.75
   0   2  16  185.62   13.23
   0   2  17   12.78    2.79
   0   2 -17   16.81    7.88
   0  -2  17   11.30    2.77
   0  -2  17    8.20    3.94
   0  -2  17    6.43    8.18
   0   2 -17    3.72    6.26
   0  -2 -17   11.03    4.34
   0  -2  17   10.77    5.99
   0   2  17   12.67    5.34
   0   2  17   14.45    2.60
   0  -2 -17   17.77    6.56
   0   2 -17   11.07    6.52
   0  -2 -17   11.74    7.36
   0   2  17   12.45    5.43
   0  -2 -17   13.28    7.50
   0  -2  17   14.75    5.45
   0  -2 -17    8.05    6.45
   0   2  18   12.58    2.82
   0   2  18   15.79    2.70
   0  -2  18   16.26    4.76
   0   2 -18   23.30    7.66
   0  -2 -18   15.70    6.24
   0  -2  18   16.09    6.04
   0  -2 -18    8.85    6.95
   0   2 -18   19.49    7.81
   0  -2 -18   10.03    7.53
   0  -2 -18   19.15    7.12
   0   2  18   12.85    5.16
   0  -2  18   13.73    5.97
   0   2  18    9.78    5.35
   0  -2  18   16.64    3.07
   0  -2 -18   13.29    4.67
   0   2 -19   77.65   10.80
   0  -2 -19   94.09   12.39
   0  -2 -19   85.44    9.43
   0  -2 -19   70.14   10.02
   0   2 -19   91.44   12.54
   0   2  19   79.24    5.08
   0   2  19   80.44    5.18
   0  -2  19   78.33    9.61
   0   2  19   83.97    9.23
   0  -2  19   91.49    5.55
   0   2  19   78.12   10.36
   0  -2  19   82.73   10.05
   0   2 -20    1.14    6.19
   0   2 -20   -1.90    6.95
   0  -2  20    0.53    5.34
   0   2  20   -1.55    5.39
   0  -2  20   -1.57    3.50
   0  -2  20    1.55    2.53
   0  -2 -20    1.28    6.91
   0  -2 -20   -3.69    4.07
   0   2  20    1.61    2.30
   0  -2 -20   -1.81    5.54
   0   2  20   -4.52    4.25
   0   2  20    1.16    2.29
   0   2 -21   -1.24    6.85
   0   2 -21    7.87    6.68
   0  -2  21   12.71    2.98
   0   2  21   10.54    2.76
   0  -2  21   13.83    5.92
   0   2  21   14.92    5.62
   0   2  21    8.51    4.95
   0   2  21   11.88    2.53
   0  -2 -21   16.75    7.77
   0   2  22   97.64    5.58
   0  -2  22   94.11    5.80
   0  -2  23    2.26    2.53
   0   2  23    0.35    2.15
   0  -2  24    3.54    2.33
   0   2  24    3.05    1.92
   0  -2  25   38.53    3.18
   0   2  25   32.07    2.82
   0  -2  26   45.45    3.17
   0  -2  27   31.48    2.41
   0   3   0    3.57    3.46
   0  -3   0   -0.25    1.25
   0  -3   0    0.95    1.84
   0   3   0    2.05    3.75
   0   3   0   -0.75    7.09
   0   3   0    2.47    3.91
   0   3   0    3.27    3.77
   0   3   0    1.26    3.65
   0   3   0    4.65    1.42
   0  -3  -1  143.81    6.15
   0   3  -1  131.38    6.15
   0   3  -1  123.68   12.28
   0   3  -1  139.86    8.19
   0   3  -1  143.75    8.17
   0   3  -1  137.63    8.21
   0   3   1  144.09    6.30
   0   3   1  149.88    8.12
   0   3   1  149.61    7.97
   0  -3   1  128.34    5.61
   0   3  -1  136.31    9.19
   0   3   1  132.26    8.08
   0   3   1  152.23    8.05
   0   3   1  121.57   11.96
   0  -3   1  139.85    5.71
   0  -3   1  142.79    6.49
   0   3   1  146.27    8.08
   0   3  -1  131.94    8.17
   0   3  -1  120.24    5.26
   0   3   1  142.41    8.10
   0  -3   2  738.40   27.26
   0  -3   2  696.09   26.18
   0   3   2  778.70   27.37
   0  -3  -2  771.02   27.18
   0   3   2  750.99   28.91
   0  -3   2  766.80   28.67
   0  -3   2  706.15   27.29
   0   3   2  638.69   26.03
   0  -3   2  711.27   26.28
   0   3  -2  701.49   26.99
   0  -3  -2  657.24   26.01
   0   3  -2  743.95   30.61
   0   3  -2  721.67   27.48
   0   3  -2  678.96   33.12
   0  -3   2  728.56   28.15
   0  -3   3  973.30   37.42
   0   3  -3  993.72   38.10
   0   3   3 1038.98   38.60
   0  -3  -3  960.13   37.34
   0  -3   3 1012.98   38.47
   0   3   3 1018.26   39.93
   0   3  -3  968.22   41.78
   0  -3   3  985.70   37.69
   0  -3   3 1031.29   39.86
   0  -3   3 1006.48   38.42
   0   3   3 1000.10   37.60
   0  -3   3 1020.57   39.35
   0   3  -3 1003.34   38.93
   0   3   4 2359.32   87.97
   0  -3   4 2347.66   88.07
   0   3  -4 2346.99   89.25
   0   3  -4 2300.34   88.73
   0   3   4 2465.62   88.85
   0  -3   4 2368.61   90.14
   0  -3   4 2354.38   89.49
   0   3  -4 2387.12   88.03
   0  -3   4 2328.17   87.59
   0  -3   4 2363.93   88.66
   0  -3  -4 2288.26   87.63
   0  -3   4 2289.46   88.41
   0   3   4 2389.87   89.95
   0   3   4 2411.39   94.69
   0  -3   5  160.85    8.94
   0  -3   5  145.08    8.20
   0  -3  -5  157.19    7.18
   0   3   5  168.69   13.72
   0  -3   5  169.16   10.21
   0   3  -5  148.93    8.31
   0   3  -5  156.06    7.35
   0  -3   5  144.10    7.85
   0  -3   5  140.70    7.62
   0   3  -5  157.37    8.88
   0   3   5  149.95    7.60
   0  -3  -5  150.80    7.23
   0   3   5  149.98    8.24
   0   3   6  980.67   37.07
   0   3   6 1006.52   37.77
   0  -3  -6  794.35   35.09
   0  -3   6  983.56   37.15
   0   3   6  987.87   43.58
   0   3  -6  973.40   37.88
   0  -3   6 1012.81   37.35
   0  -3   6 1000.62   39.76
   0  -3   6 1009.88   38.97
   0   3  -6 1024.14   36.44
   0   3  -6  947.48   41.64
   0   3  -6  953.40   38.34
   0  -3   6 1017.33   38.27
   0   3  -6 1033.04   38.96
   0  -3  -6  983.25   36.74
   0  -3  -6 1004.34   39.60
   0   3  -7 1505.52   60.82
   0   3   7 1532.08   59.43
   0  -3   7 1578.09   60.47
   0   3  -7 1580.81   58.55
   0   3   7 1532.50   65.55
   0  -3   7 1509.91   60.93
   0  -3   7 1496.23   59.28
   0  -3  -7 1487.99   59.62
   0  -3  -7 1515.00   61.77
   0   3  -7 1524.42   64.32
   0  -3   7 1492.89   62.07
   0   3  -7 1509.03   60.30
   0   3  -7 1550.35   61.16
   0  -3  -7 1543.98   59.19
   0   3   7 1570.26   60.05
   0  -3   7 1539.61   59.65
   0  -3  -7 1643.31   61.47
   0  -3  -7 1442.32   63.08
   0  -3  -8 2618.24  106.08
   0  -3  -8 2492.91  100.93
   0  -3   8 2680.68  105.11
   0   3  -8 2554.53  107.06
   0   3  -8 2689.62  103.15
   0   3  -8 2692.18  103.76
   0  -3   8 2723.02  102.41
   0   3   8 2716.45  102.14
   0  -3  -8 2771.03  104.11
   0  -3  -8 2731.44  104.51
   0   3  -8 2846.14  100.98
   0  -3  -8 2658.56  101.86
   0   3  -8 2594.14  103.53
   0  -3   8 2697.98  102.90
   0  -3   8 2593.40  101.69
   0   3   8 2673.45  108.15
   0  -3  -8 2662.42  105.65
   0   3   8 2744.00  102.63
   0  -3   8 2737.99  103.54
   0   3   9   63.02    5.92
   0  -3   9   64.88    6.23
   0   3  -9   64.96    7.68
   0   3  -9   70.18    7.19
   0   3  -9   64.47    9.58
   0  -3  -9   74.80    8.69
   0  -3   9   64.54    9.12
   0  -3  -9   70.10    9.59
   0   3  -9   77.48    5.51
   0  -3  -9   59.29    6.88
   0   3  -9   74.32    7.07
   0  -3   9   72.61    5.80
   0  -3  -9   66.90    5.77
   0  -3  -9   75.99    9.55
   0   3   9   83.24   10.38
   0   3   9   73.82    6.49
   0  -3   9   69.56    8.89
   0  -3   9   71.02    6.69
   0  -3  10  445.41   21.62
   0  -3 -10  440.73   20.67
   0   3 -10  425.48   21.70
   0  -3  10  429.18   24.16
   0  -3 -10  442.70   22.90
   0   3 -10  407.57   25.24
   0  -3  10  438.31   24.42
   0  -3 -10  468.56   24.68
   0  -3  10  446.82   21.10
   0   3  10  439.04   26.25
   0   3  10  442.05   20.71
   0   3 -10  447.11   22.42
   0  -3 -10  431.71   22.81
   0   3  10  446.75   20.97
   0  -3  10  438.14   20.14
   0  -3 -10  443.20   24.91
   0   3 -10  493.81   19.47
   0   3 -10  428.74   22.29
   0   3 -11  130.14   10.25
   0   3  11  133.84    9.23
   0  -3 -11  123.93   12.48
   0  -3  11  126.81   10.75
   0  -3 -11  129.55   10.87
   0   3 -11  137.02   11.01
   0   3  11  110.76   12.39
   0  -3 -11  134.09    9.21
   0   3 -11  123.16   10.32
   0  -3  11  135.73   12.70
   0  -3 -11  143.51   12.98
   0  -3  11   97.17   11.37
   0  -3  11  131.68    9.42
   0  -3  11  126.21    8.55
   0   3 -11  168.78    8.60
   0  -3  11  126.11    9.49
   0  -3 -11  139.92   11.26
   0   3  12  374.12   23.68
   0  -3  12  400.77   21.16
   0  -3 -12  421.74   22.60
   0  -3 -12  456.94   24.53
   0  -3  12  399.38   23.89
   0   3 -12  468.88   18.56
   0   3  12  376.69   16.16
   0  -3 -12  410.09   21.85
   0  -3 -12  392.78   23.35
   0  -3  12  408.50   20.13
   0  -3  12  392.47   21.60
   0   3 -12  404.16   21.21
   0  -3  12  386.65   20.05
   0   3 -12  404.40   21.63
   0   3  12  382.98   19.73
   0  -3  12  414.00   20.36
   0  -3  12  377.65   18.86
   0   3 -12  374.46   21.44
   0  -3 -12  368.66   19.69
   0  -3  12  357.97   22.55
   0  -3  13   96.26   12.13
   0   3  13  103.43    5.77
   0  -3  13   98.76   11.50
   0  -3  13  102.95    8.73
   0  -3  13  115.78    9.00
   0  -3  13  100.33    9.23
   0  -3 -13  118.23   12.53
   0  -3 -13  107.28   11.89
   0  -3  13  110.32   10.17
   0  -3 -13  103.97   10.92
   0   3 -13  100.96   10.44
   0  -3 -13  108.45   10.80
   0  -3  13  106.07    5.68
   0   3 -13   98.11    9.95
   0  -3  13  105.89    9.05
   0  -3 -13  103.63    8.88
   0   3  13   84.11   11.18
   0   3 -13   96.44   10.32
   0   3  13  107.58    9.26
   0  -3  14   51.24    6.42
   0  -3  14   44.74    8.37
   0   3  14   50.82    3.46
   0  -3 -14   62.07    9.77
   0  -3 -14   60.82   10.55
   0  -3  14   55.10   10.88
   0   3  14   57.61    6.98
   0  -3  14   49.78    7.01
   0  -3  14   47.63    7.55
   0  -3 -14   50.73    7.06
   0  -3 -14   46.95    8.73
   0  -3 -14   51.16    8.88
   0   3 -14   52.85    8.30
   0   3 -14   54.27    8.59
   0   3  14   53.46    4.05
   0  -3  14   43.45    6.20
   0  -3  14   55.23    3.91
   0   3 -14   45.00    8.28
   0  -3 -15   11.01    7.95
   0  -3  15   14.43    4.22
   0  -3  15   12.66    6.13
   0  -3 -15   16.00    5.19
   0  -3  15    9.36    4.19
   0  -3 -15   16.37    5.15
   0  -3  15   11.42    5.07
   0   3  15   11.90    2.72
   0   3  15   12.76    4.84
   0   3 -15   13.12    6.09
   0   3 -15   21.13    7.02
   0   3  15   11.38    4.77
   0  -3  15   13.30    2.61
   0   3 -15   31.42    5.82
   0  -3  15   11.31    8.33
   0  -3 -15   13.92    6.68
   0   3 -15   21.98    6.57
   0  -3  15   11.84    5.06
   0   3  15   10.51    2.16
   0  -3 -15   12.74    6.79
   0  -3  16    7.85    6.97
   0  -3 -16    0.46    4.23
   0  -3 -16    1.99    6.17
   0   3  16    2.85    4.43
   0   3  16   -0.10    2.30
   0   3 -16   -2.04    5.70
   0  -3  16    4.26    7.88
   0  -3  16    0.34    3.26
   0  -3  16   -0.88    4.29
   0  -3  16    0.44    4.87
   0  -3 -16    0.74    4.20
   0  -3  16   -0.67    2.19
   0   3 -16    0.59    5.37
   0  -3 -16   -0.64    7.45
   0   3 -16   -1.52    6.26
   0   3  16    1.07    1.98
   0  -3  16    0.38    3.64
   0  -3 -16   -0.49    6.10
   0   3  16   -2.92    4.41
   0   3 -17  112.38   12.51
   0  -3 -17   99.12   10.48
   0  -3  17  100.81   10.37
   0  -3  17  106.11    9.58
   0  -3  17   84.70   13.29
   0   3  17  103.49    6.09
   0  -3  17  105.00    6.00
   0  -3 -17  111.12    9.89
   0   3 -17  114.03   12.09
   0   3  17  103.89    5.64
   0  -3 -17  102.61   13.12
   0   3 -17   89.98   11.27
   0  -3 -17  114.44   13.63
   0   3  17  116.79   10.41
   0  -3 -17  100.13   11.32
   0   3  17   98.48   10.01
   0  -3  17  106.69   12.18
   0   3 -18   -5.00    6.24
   0  -3  18   -0.78    9.82
   0  -3  18    1.59    2.40
   0  -3 -18    6.03    7.58
   0  -3  18   -1.48    5.07
   0  -3 -18    6.70    7.53
   0  -3 -18   -2.40    4.40
   0  -3 -18    0.52    4.72
   0   3  18   -0.47    4.92
   0  -3  18   -0.63    5.74
   0   3  18    1.92    2.12
   0   3  18    2.35    2.46
   0   3  18    1.35    4.41
   0   3 -18   -1.65    5.90
   0  -3  18    1.26    4.01
   0   3 -18   -2.72    5.84
   0   3  19   80.48    4.89
   0  -3  19   71.44   10.43
   0  -3 -19   77.22   12.00
   0   3  19   79.67    9.33
   0  -3  19   80.40    5.20
   0   3  19   71.53    8.72
   0  -3  19   80.58    8.65
   0   3  19   76.54    5.17
   0   3 -19   60.78    9.59
   0   3 -19   86.01   11.73
   0   3 -19   69.83   10.18
   0  -3 -19   74.07   12.06
   0  -3  19   70.61    9.41
   0  -3 -19   83.51    8.72
   0  -3 -20   43.90   10.60
   0   3  20   26.14    3.32
   0  -3 -20   33.53    6.92
   0  -3  20   30.70    7.90
   0   3 -20   25.58    7.99
   0  -3 -20   34.68   11.70
   0   3  20   29.24    3.16
   0   3  20   23.97    6.60
   0   3 -20   27.71    8.20
   0   3  20   25.37    6.54
   0   3 -20   24.58    7.85
   0  -3  20   17.05    6.70
   0  -3  20   28.39    3.52
   0   3  21   41.84    3.47
   0  -3  21   39.24    3.85
   0   3  22    0.25    2.00
   0   3 -22    3.63    3.71
   0  -3  22    0.70    2.37
   0  -3  23   76.95    4.76
   0   3  23   68.21    4.20
   0   3 -23   67.72    5.68
   0   3 -24    4.38    2.98
   0   3  24    4.73    1.79
   0  -3  24    5.08    2.19
   0  -3  25   38.65    3.06
   0  -3  26    5.44    1.68
   0  -3  27   -0.08    1.15
   0   4   0 2864.15  120.38
   0   4   0 3259.45  114.32
   0   4   0 3258.56  114.52
   0   4   0 3306.33  114.50
   0  -4   0 2822.47  110.90
   0  -4   0 3082.73  112.02
   0   4   0 3243.14  114.42
   0   4   0 2982.31  111.16
   0  -4   0 2989.67  111.19
   0   4   1    8.13    4.36
   0   4  -1   14.36    4.65
   0   4  -1    9.41    4.07
   0  -4   1   10.57    2.43
   0  -4   1   10.29    2.31
   0  -4  -1   10.46    1.77
   0   4  -1   12.27    4.35
   0  -4  -1    8.47    2.45
   0   4  -1    4.71    7.89
   0  -4   1    5.91    0.86
   0   4   1    9.57    1.96
   0  -4   1    8.95    3.20
   0  -4   1   12.47    4.16
   0   4   1   11.12    4.43
   0   4   1   16.89    8.53
   0   4   1   10.69    4.33
   0   4   1   12.08    4.20
   0   4  -1   13.16    5.03
   0   4  -1   12.33    4.40
   0   4   2  140.24    9.04
   0   4  -2  134.22    6.69
   0  -4   2  144.32    8.97
   0   4   2  140.07    6.97
   0   4  -2  117.42   10.28
   0  -4   2  132.73    7.14
   0   4  -2  146.04    9.19
   0   4  -2  143.78    9.22
   0   4   2  129.36   13.98
   0  -4  -2  149.01    6.80
   0  -4   2  139.58    7.13
   0   4  -2  130.64    9.11
   0   4  -2  125.60   14.13
   0  -4   2  137.55    8.20
   0   4  -2  139.38    9.26
   0   4  -3  412.21   22.25
   0   4   3  456.61   20.25
   0  -4   3  437.78   19.49
   0   4   3  457.47   18.24
   0  -4   3  436.10   20.07
   0   4  -3  407.16   18.30
   0  -4  -3  478.52   18.16
   0  -4   3  419.55   18.10
   0   4  -3  402.19   17.72
   0  -4   3  426.59   18.10
   0  -4   4  184.91   10.43
   0   4   4  173.94   16.32
   0  -4   4  186.15    9.43
   0   4   4  177.18    7.92
   0  -4   4  193.12    9.22
   0   4  -4  190.81    9.97
   0  -4   4  181.20    8.19
   0  -4  -4  206.65    9.65
   0   4  -4  186.49    9.26
   0  -4   4  197.64   11.47
   0   4   4  197.70    9.58
   0   4   4  196.72   11.18
   0  -4   4  197.45   11.55
   0   4  -4  180.90   13.43
   0   4   5  338.71   22.48
   0   4   5  350.79   15.38
   0   4  -5  332.45   15.03
   0   4   5  351.44   17.05
   0   4  -5  333.06   19.87
   0  -4   5  330.47   17.44
   0   4   5  320.43   13.89
   0  -4   5  331.31   14.70
   0  -4   5  324.14   15.14
   0  -4   5  348.17   16.33
   0  -4  -5  339.36   14.98
   0   4  -5  339.28   15.98
   0  -4   5  336.24   14.17
   0   4   6  287.80   12.54
   0   4  -6  284.06   13.51
   0  -4   6  281.93   15.90
   0  -4  -6  281.81   12.15
   0  -4  -6  267.31   12.27
   0  -4   6  295.60   12.87
   0  -4   6  297.80   14.68
   0   4   6  298.44   13.89
   0   4   6  288.39   20.77
   0   4  -6  275.07   12.50
   0   4  -6  271.88   14.38
   0  -4   6  284.65   13.02
   0   4   6  275.54   15.11
   0  -4  -7 1937.75   75.73
   0  -4   7 1822.95   71.70
   0   4   7 1985.16   73.00
   0  -4   7 1888.48   74.67
   0   4   7 1857.46   71.57
   0   4   7 1807.39   80.97
   0  -4   7 1878.34   75.59
   0   4   7 1808.92   74.27
   0   4  -7 1854.09   73.75
   0   4  -7 1823.26   71.15
   0   4  -7 1868.48   72.65
   0  -4   7 1924.72   72.00
   0  -4  -7 1878.95   71.26
   0  -4   7 1924.15   73.77
   0  -4  -7 1810.77   77.28
   0  -4   8  602.63   26.61
   0  -4  -8  586.91   27.23
   0   4   8  577.41   32.95
   0  -4   8  543.00   28.26
   0   4   8  592.91   24.71
   0   4  -8  571.65   23.82
   0  -4  -8  568.37   30.35
   0   4   8  604.96   25.89
   0  -4   8  593.71   27.34
   0  -4   8  605.55   25.13
   0  -4  -8  610.61   28.71
   0  -4   8  562.82   24.50
   0   4   8  583.48   27.26
   0   4  -8  524.15   30.41
   0   4  -8  575.50   26.82
   0   4  -8  569.02   25.55
   0  -4  -8  587.60   25.85
   0  -4  -8  607.95   24.48
   0   4  -9  196.03   11.66
   0   4  -9  205.62   13.39
   0  -4  -9  205.14   10.67
   0  -4  -9  195.08   13.15
   0  -4   9  218.02   12.49
   0  -4   9  189.98   10.42
   0  -4   9  201.38   12.82
   0  -4  -9  199.39   15.71
   0  -4  -9  221.58   14.44
   0  -4  -9  227.31   16.62
   0  -4   9  202.05   14.79
   0  -4   9  200.65   11.22
   0   4   9  197.66   10.72
   0   4  -9  180.44   16.02
   0   4  -9  197.24    9.74
   0   4   9  204.72   11.77
   0   4  -9  193.01   12.59
   0   4   9  190.04   17.09
   0   4  10  241.14   12.42
   0   4 -10  247.87   14.96
   0  -4  10  217.37   17.07
   0  -4  10  224.25   16.18
   0   4  10  238.35   13.27
   0  -4  10  220.66   14.04
   0  -4 -10  227.58   12.13
   0  -4 -10  236.57   14.90
   0   4  10  209.37    9.94
   0  -4 -10  243.40   17.64
   0   4 -10  221.79   13.06
   0   4 -10  215.66   10.75
   0   4 -10  229.00   14.34
   0  -4  10  246.91   12.86
   0  -4  10  231.89   11.98
   0  -4 -10  242.55   15.78
   0  -4 -10  240.26   17.33
   0   4  10  197.55   18.49
   0  -4  10  242.18   13.74
   0  -4  11   70.19    9.15
   0  -4 -11   73.97    9.27
   0  -4 -11   90.82   11.79
   0  -4  11   73.01    9.40
   0  -4  11   75.34    6.31
   0   4  11   74.67   12.05
   0   4  11   92.97    5.51
   0   4 -11   55.99    7.67
   0   4 -11   75.57    7.58
   0  -4 -11   87.53    9.30
   0  -4 -11   79.91    6.88
   0  -4 -11   83.83   11.39
   0  -4  11   87.18   10.89
   0  -4  11   87.89    7.50
   0   4  11   93.84    7.88
   0  -4  11   63.60   10.42
   0   4 -11   96.62    9.40
   0  -4  11   83.21    8.17
   0   4 -11   71.08    5.31
   0   4  11   76.99    6.81
   0   4  11   83.49    4.88
   0  -4  12  378.95   22.28
   0  -4  12  307.22   22.64
   0   4  12  404.05   15.57
   0  -4  12  395.15   19.47
   0   4 -12  399.38   21.64
   0   4  12  385.29   19.70
   0   4  12  353.20   15.62
   0  -4  12  375.04   22.10
   0   4 -12  323.96   16.45
   0  -4 -12  409.45   22.57
   0   4  12  377.78   18.80
   0  -4  12  370.27   23.47
   0  -4 -12  411.44   22.20
   0  -4 -12  416.80   24.65
   0  -4  12  343.91   17.68
   0   4  12  347.12   24.92
   0  -4  12  378.68   15.34
   0   4 -12  365.80   19.71
   0   4 -12  426.46   19.10
   0   4 -12  395.81   21.55
   0  -4  12  371.20   20.31
   0  -4 -12  413.93   24.55
   0   4  13   27.55    5.30
   0  -4 -13   23.88    8.98
   0   4  13   25.16    8.67
   0   4 -13   22.57    6.87
   0  -4  13   22.25    6.38
   0  -4  13   22.01    8.17
   0  -4  13   16.76    6.13
   0   4 -13   20.53    5.81
   0  -4 -13   17.73    6.92
   0  -4  13   25.47    5.52
   0   4 -13   22.03    6.15
   0  -4 -13   16.97    6.27
   0  -4 -13   23.54    8.34
   0   4 -13   23.55    5.45
   0   4  13   21.00    4.59
   0  -4  13   20.24    2.50
   0  -4  13   25.07    5.30
   0   4  13   21.94    3.13
   0  -4  13   25.72    8.63
   0   4 -14    2.06    4.26
   0  -4 -14   -0.66    7.69
   0  -4  14    4.03    4.06
   0  -4 -14   -0.58    5.87
   0  -4  14   -1.32    6.56
   0  -4  14    3.73    4.28
   0   4 -14    0.52    4.83
   0   4  14    1.62    2.47
   0   4  14   -2.18    6.71
   0   4  14    3.76    4.12
   0  -4 -14    7.35    6.46
   0  -4  14    1.10    1.97
   0  -4  14    2.63    5.15
   0   4  14    3.05    4.02
   0  -4  14   -0.66    7.52
   0   4 -14    1.42    5.65
   0  -4  14    2.30    3.93
   0  -4  15   90.53   10.40
   0   4 -15   94.29   11.12
   0  -4 -15   97.31   13.48
   0  -4  15  103.57   13.68
   0   4  15   90.59    5.33
   0  -4  15   99.28    9.35
   0   4  15   90.70    9.04
   0   4  15   91.77    5.77
   0   4 -15   82.52    9.24
   0  -4  15   85.53    9.01
   0   4 -15   89.64   11.04
   0  -4 -15   91.94   11.07
   0  -4 -15   93.36   11.75
   0  -4  15   89.80    8.94
   0  -4  15   93.82    5.32
   0  -4  15   83.72   12.01
   0   4  15   96.05    8.84
   0  -4  16   16.44    7.55
   0   4  16   23.67    5.44
   0  -4 -16   22.57    8.22
   0   4  16   23.95    5.98
   0  -4  16   24.83    9.48
   0   4  16   20.73    3.32
   0   4 -16   16.13    5.40
   0  -4  16   19.11    2.76
   0  -4  16   16.94    4.80
   0   4 -16   20.70    6.95
   0   4 -16   18.56    6.88
   0  -4 -16   19.86    9.10
   0  -4  16   19.67    5.45
   0   4  16   21.45    2.45
   0  -4  16   17.34    6.27
   0  -4  16   17.76    5.57
   0  -4 -16   19.63    5.88
   0  -4  17  174.35   15.11
   0   4 -17  199.08   16.21
   0  -4  17  192.72   17.59
   0  -4  17  215.82    9.94
   0   4  17  215.77   10.12
   0  -4  17  204.07   14.83
   0  -4 -17  233.31   15.28
   0   4  17  214.56   14.45
   0   4 -17  158.88   13.97
   0   4 -17  193.85   16.79
   0  -4 -17  222.68   18.51
   0  -4  17  186.75   19.07
   0  -4 -17  233.03   19.32
   0  -4  17  207.80   14.44
   0   4  17  202.80    9.22
   0   4 -17  210.52   10.87
   0   4  18    2.95    2.67
   0  -4  18   -1.88    4.61
   0  -4 -18    0.71    7.60
   0   4  18   -0.08    1.88
   0  -4 -18    0.75    6.79
   0  -4  18    1.34    3.97
   0  -4 -18   -0.44    4.80
   0   4 -18    0.56    5.84
   0  -4  18    3.51    6.44
   0  -4  18    0.62    2.28
   0   4 -18   -0.67    5.67
   0  -4  18    8.77    8.36
   0   4  18    0.87    4.30
   0   4 -18   -1.58    3.66
   0  -4  19    0.21    2.34
   0  -4  19    9.57    9.10
   0  -4 -19    6.24   10.22
   0  -4 -19   -1.53    6.72
   0  -4  19    2.65    4.75
   0   4  19    0.81    1.92
   0   4 -19   -3.40    6.18
   0   4  19   -6.59    7.65
   0  -4  19   -0.96    4.89
   0   4 -19    4.10    3.56
   0  -4  19    2.75    6.46
   0   4 -19    0.56    5.95
   0   4 -19    8.05   10.42
   0  -4 -19   -0.87    5.09
   0   4  20   -0.08    1.84
   0   4 -20   -0.15    3.34
   0  -4  20    0.91    2.32
   0   4 -21    5.93    3.70
   0   4  21    3.64    1.88
   0  -4  21    4.45    2.41
   0  -4  22   28.32    3.10
   0   4 -22   28.27    4.17
   0  -4  23    9.62    2.26
   0   4 -23    2.12    2.99
   0   4 -24   13.23    2.96
   0  -4  24   14.90    2.24
   0   4  24   12.37    2.62
   0  -4  25   21.45    2.17
   0  -4  26    9.10    1.59
   0   5   0   -0.97    4.14
   0   5   0    1.40    8.65
   0   5   0   -1.51    4.17
   0  -5   0    3.73    2.42
   0  -5   0    0.10    2.06
   0   5   0   -1.25    4.26
   0  -5   0   -2.02    3.67
   0   5   0    1.02    4.00
   0  -5   0    0.19    2.79
   0  -5   1   11.42    4.59
   0  -5   1    9.31    3.51
   0  -5  -1    9.94    2.43
   0   5   1    2.11    9.22
   0   5  -1   11.76    5.02
   0   5  -1    9.92    4.70
   0  -5   1    7.60    2.61
   0  -5   1    9.11    2.34
   0   5  -1    7.69    4.60
   0   5  -1    9.63    4.70
   0   5   1    8.47    1.70
   0   5  -1    2.08    8.14
   0  -5   2   53.99    4.31
   0   5  -2   60.76    6.98
   0  -5   2   53.78    6.30
   0   5  -2   59.69    6.66
   0  -5   2   57.03    4.33
   0   5   2   59.96   12.79
   0  -5  -2   57.36    4.31
   0   5  -2   58.86    6.82
   0   5   2   55.83    3.88
   0  -5   2   57.62    5.57
   0   5  -2   51.46    6.64
   0  -5   3  921.68   37.49
   0  -5  -3 1012.91   37.91
   0  -5   3 1005.76   41.37
   0  -5   3  990.41   39.74
   0   5   3  959.61   37.48
   0  -5   3  948.95   37.60
   0   5  -3  947.16   40.63
   0   5  -3  969.11   40.76
   0   5  -3  893.40   36.81
   0   5  -3  994.63   40.69
   0  -5   3  946.83   40.33
   0   5  -3  976.26   40.94
   0   5  -4  903.48   40.09
   0   5   4  947.92   36.94
   0  -5  -4  878.55   38.30
   0   5  -4  905.86   39.75
   0   5  -4  917.92   39.99
   0   5  -4  922.81   40.00
   0   5   4  959.18   39.79
   0  -5   4  914.21   40.37
   0  -5   4  873.55   36.69
   0  -5   4  920.64   39.79
   0   5  -4  901.79   36.30
   0  -5   4  952.54   38.88
   0  -5  -4 1009.79   36.82
   0  -5   5   92.33    7.57
   0   5   5   95.68   14.30
   0  -5  -5  102.42    6.51
   0   5  -5   89.68    5.98
   0  -5  -5   87.30    6.69
   0  -5   5   98.60    9.13
   0   5   5   95.74    8.32
   0  -5   5  104.07    9.05
   0   5   5   91.30    6.63
   0   5   6   21.25    5.07
   0  -5   6   27.13    4.77
   0   5  -6   26.71    3.84
   0  -5  -6   26.89    4.15
   0   5  -6   23.32    4.17
   0  -5   6   21.24    6.34
   0   5   6   16.57   10.00
   0   5   6   29.25    4.09
   0   5   7  166.05    9.64
   0  -5  -7  196.68   10.44
   0  -5  -7  138.74   11.26
   0   5   7  159.94   11.36
   0   5  -7  156.10    9.16
   0   5   7  140.86   16.90
   0   5  -7  161.42   10.33
   0  -5   7  152.11   10.46
   0   5   7  145.22    7.31
   0  -5  -7  166.69   13.08
   0  -5  -7  149.52   10.51
   0  -5   7  159.70   12.48
   0  -5  -8  415.19   22.38
   0  -5   8  422.67   21.48
   0   5  -8  419.78   16.47
   0   5  -8  357.24   19.37
   0   5   8  416.52   19.01
   0   5   8  324.82   26.24
   0  -5  -8  399.89   24.54
   0  -5  -8  396.49   20.47
   0  -5   8  405.86   20.06
   0  -5  -8  350.64   19.70
   0   5  -8  412.23   19.51
   0   5   8  354.92   15.84
   0  -5  -8  450.12   19.80
   0  -5   8  378.87   22.02
   0   5   8  380.23   20.56
   0   5  -8  371.75   18.30
   0   5   9   11.67    2.59
   0  -5   9   16.57    4.29
   0  -5  -9    7.58    8.02
   0   5   9    9.11    5.04
   0   5   9   13.79    2.49
   0  -5   9   12.96    6.97
   0   5   9   10.36    9.24
   0   5  -9   10.06    4.12
   0   5  -9   11.55    4.48
   0  -5  -9   14.01    6.98
   0  -5  -9   18.23    8.21
   0   5  -9   11.50    3.98
   0   5  -9   20.03    6.37
   0  -5  -9   12.94    4.85
   0  -5   9   13.14    4.84
   0   5   9   13.86    4.00
   0  -5  10  591.80   31.58
   0   5 -10  633.33   24.47
   0  -5  10  600.58   29.55
   0   5  10  562.82   23.73
   0  -5  10  591.24   28.31
   0  -5 -10  642.21   30.97
   0  -5  10  556.52   33.34
   0  -5 -10  620.09   33.78
   0  -5 -10  657.76   33.70
   0   5 -10  650.34   27.64
   0   5  10  553.49   25.36
   0  -5 -10  625.84   29.96
   0   5 -10  590.54   27.13
   0   5  10  539.78   35.67
   0   5 -10  582.14   28.73
   0   5  10  578.03   29.25
   0   5  10  627.34   27.59
   0   5 -11    7.36    4.11
   0  -5 -11    4.23    5.15
   0   5 -11    5.46    2.81
   0  -5  11    2.94    3.78
   0   5 -11    6.72    5.89
   0  -5 -11    5.84    6.61
   0  -5 -11   11.19    8.82
   0   5  11    4.35    2.52
   0  -5  11    4.61    7.00
   0  -5  11    1.69    5.73
   0  -5  11    9.60    4.99
   0  -5 -11    9.79    8.37
   0   5  11    6.64    3.97
   0   5  11    4.23    2.76
   0   5 -11   -1.25    4.34
   0   5  11   -1.81    8.23
   0   5  11    5.72    5.71
   0  -5  11    5.79    7.34
   0  -5  11    5.09    6.18
   0   5 -11    5.29    3.05
   0   5  12   61.03    6.96
   0   5 -12   58.27    5.99
   0   5 -12   41.20    5.61
   0   5 -12   46.63    7.38
   0  -5  12   54.07    6.96
   0   5  12   40.57    5.60
   0  -5  12   51.14   10.51
   0  -5 -12   64.18    9.82
   0  -5 -12   57.46    8.63
   0  -5  12   37.02   10.34
   0  -5  12   52.73    9.35
   0   5  12   56.81   12.27
   0  -5 -12   56.89   11.57
   0  -5  12   56.44    7.80
   0   5 -12   47.22    6.74
   0   5 -12   57.75    7.67
   0   5  12   64.58    8.30
   0   5  12   49.60    4.18
   0  -5  12   50.64    9.16
   0  -5 -12   44.62   10.27
   0  -5  13   68.18    8.68
   0   5  13   47.46   11.50
   0  -5  13   66.85    4.15
   0  -5  13   59.80    9.72
   0   5 -13   58.70    8.76
   0  -5  13   67.65   10.12
   0   5 -13   54.37    7.47
   0  -5  13   71.58   12.00
   0  -5  13   52.24   10.92
   0  -5 -13   71.79    9.62
   0   5 -13   72.68    8.24
   0   5 -13   67.01    5.45
   0   5  13   72.57    7.61
   0  -5 -13   80.78   13.20
   0   5  13   58.83    4.77
   0   5  13   53.75    8.62
   0   5  14   40.92    7.85
   0   5  14   31.96    6.02
   0  -5 -14   39.15    8.32
   0   5 -14   43.18    4.66
   0  -5  14   38.72    3.23
   0  -5  14   21.26    8.85
   0   5  14   42.85    4.07
   0  -5  14   23.74    7.57
   0   5 -14   37.78    8.05
   0   5  14   31.89    9.98
   0   5 -14   41.14    6.84
   0  -5  14   33.10    8.20
   0  -5 -14   45.64   10.89
   0  -5  14   29.70    6.57
   0  -5  14   39.31   10.35
   0   5 -14   45.30    7.66
   0  -5  15   20.12    5.62
   0   5  15   32.16    6.09
   0  -5  15   19.59    6.98
   0   5 -15   25.41    6.79
   0   5  15   28.39    7.77
   0   5 -15   16.82    5.94
   0  -5  15   22.78    2.81
   0  -5  15   33.11    9.79
   0   5 -15   23.45    4.84
   0  -5 -15   26.21    7.49
   0   5 -15   17.78    6.34
   0  -5  15   20.68    8.04
   0  -5 -15   21.50    9.77
   0  -5  16   -4.53    7.22
   0   5 -16   -0.60    5.54
   0  -5  16    2.51    5.71
   0   5  16    5.25    4.77
   0  -5  16    0.84    2.14
   0   5 -16    0.44    5.22
   0   5 -16    2.93    3.27
   0  -5  16   -1.57    8.89
   0  -5  16    3.16    4.18
   0   5  16   -3.45    8.17
   0  -5 -16   -3.83    8.94
   0  -5  16   -0.47    4.15
   0  -5 -16   -2.08    6.18
   0  -5  17   16.41    5.05
   0   5 -17   10.61    3.93
   0  -5  17    9.55    8.90
   0  -5  17   11.99    2.56
   0   5 -17    8.66    5.59
   0  -5  17    9.08    5.80
   0  -5 -17    5.03    6.49
   0  -5  17   11.40    7.44
   0   5  17   15.23    6.24
   0   5  17   17.42    5.50
   0   5 -17   13.68    6.62
   0  -5 -17    7.58    8.42
   0  -5  17   17.00    5.29
   0  -5 -18   31.41    9.05
   0   5 -18   45.96    4.93
   0  -5  18   35.18   11.32
   0  -5  18   41.14    7.14
   0  -5  18   37.32   11.49
   0  -5 -18   55.31    9.30
   0   5 -18   28.30    7.87
   0  -5 -18   48.45   10.49
   0   5  18   30.41   12.14
   0  -5  18   43.02    3.73
   0   5  18   39.80    7.09
   0   5 -18   39.56    7.54
   0   5 -19    1.95    3.34
   0  -5  19    1.49    2.22
   0   5 -20    9.79    3.61
   0  -5  20   12.29    2.47
   0  -5  21  124.96    6.40
   0   5  21  131.90    6.94
   0   5 -21  119.93    7.51
   0   5 -22  121.70    7.32
   0   5  22  135.88    6.91
   0  -5  22  136.51    6.50
   0   5  23   18.79    2.69
   0   5 -23   13.85    2.98
   0  -5  23   16.43    2.18
   0   5 -24    1.55    2.40
   0  -5  24    1.12    1.46
   0   6   0  280.31   11.35
   0  -6   0  274.44   14.30
   0  -6   0  277.18   15.06
   0   6  -1  181.92   11.95
   0  -6   1  170.92   10.72
   0  -6  -1  161.62   10.22
   0   6  -1  136.54    8.68
   0   6  -1  187.93    8.20
   0   6   1  108.40   16.55
   0  -6   1  164.30   11.90
   0  -6  -1  179.89   11.51
   0   6  -1  184.40   12.22
   0   6   1  154.35    7.85
   0   6  -1  181.77   12.09
   0   6  -1  186.92   12.19
   0  -6   1  179.04   11.79
   0   6  -2    6.83    4.87
   0  -6  -2    0.93    2.93
   0   6   2    5.96    2.43
   0   6   2    4.18    2.23
   0  -6   2    1.83    3.96
   0   6   2    0.92    9.88
   0   6  -2    4.71    4.88
   0   6  -2   28.60    3.99
   0  -6   2    4.58    3.50
   0   6  -2    6.72    5.00
   0  -6  -2    2.44    4.43
   0  -6   2    5.38    4.86
   0   6  -2    4.88    4.47
   0   6  -2    3.43    2.97
   0   6   2    4.74    3.06
   0   6  -2    6.21    2.39
   0   6  -3  719.00   32.16
   0   6   3  719.24   27.07
   0   6   3  554.07   27.86
   0   6  -3  708.32   32.40
   0   6  -3  565.58   27.96
   0  -6   3  650.06   32.51
   0   6  -3  734.10   27.42
   0   6   3  610.88   27.52
   0   6  -3  724.62   32.42
   0  -6  -3  609.24   30.93
   0  -6   3  669.28   30.71
   0   6   3  764.03   27.38
   0   6  -3  710.75   32.31
   0   6   3  674.79   27.04
   0   6  -3  933.04   28.17
   0   6  -3  735.24   30.69
   0  -6   3  668.43   31.75
   0   6  -4   59.97    7.94
   0  -6   4   60.10    7.83
   0   6  -4   69.34    4.99
   0  -6   4   60.08    7.75
   0  -6  -4   63.41    6.79
   0   6  -4   46.66    4.76
   0   6   4   71.51    4.66
   0   6  -4   64.94    7.56
   0   6   4   54.55    3.97
   0   6   4   48.28    5.03
   0   6   4   59.89    4.49
   0   6   4   64.11    3.96
   0   6  -4   66.99    8.25
   0   6  -4   63.12    7.97
   0   6  -4   63.56    7.84
   0  -6   4   58.48    6.39
   0   6  -5  298.60   18.01
   0   6   5  288.29   14.01
   0   6  -5  281.63   17.53
   0   6  -5  317.18   13.50
   0   6  -5  291.96   17.71
   0   6   5  330.30   13.24
   0  -6   5  296.33   16.46
   0   6  -5  292.64   17.44
   0   6   5  247.76   23.69
   0   6   5  273.23   12.49
   0  -6   5  285.24   17.92
   0   6   5  303.10   12.48
   0  -6   5  263.92   17.37
   0   6  -6  232.74   16.25
   0   6   6  246.73   13.02
   0  -6   6  246.59   17.36
   0   6  -6  277.63   11.82
   0   6  -6  262.28   15.09
   0  -6   6  255.86   15.22
   0   6  -6  242.59   16.24
   0   6  -6  248.74   16.49
   0  -6  -6  241.29   14.50
   0   6   6  263.62   11.20
   0   6   6  227.93   23.29
   0   6   6  249.25   11.19
   0   6   6  285.41   11.57
   0  -6   6  243.97   16.52
   0   6  -6  255.00   16.45
   0  -6   7  256.95   15.38
   0   6  -7  271.26   15.44
   0  -6  -7  234.36   14.76
   0   6   7  248.38   15.98
   0   6  -7  242.22   16.66
   0   6   7  267.17   11.21
   0   6  -7  263.60   17.00
   0   6  -7  269.31   17.15
   0   6  -7  262.12   11.89
   0  -6  -7  224.12   16.38
   0  -6   7  249.60   17.38
   0   6   7  281.16   11.63
   0   6   7  249.95   11.25
   0  -6  -7  272.18   18.32
   0   6   7  250.91   23.86
   0   6  -7  245.83   16.48
   0   6   7  255.62   13.47
   0  -6  -8   23.02    5.64
   0   6  -8   37.08    3.75
   0   6   8   36.23    3.26
   0   6   8   32.93    4.75
   0   6   8   31.00    3.06
   0   6   8   42.43    6.74
   0  -6   8   31.01    5.70
   0  -6  -8   32.43    8.69
   0   6  -8   37.09    7.39
   0   6   8   24.09   11.20
   0  -6  -8   26.27    9.78
   0  -6   8   35.28    8.37
   0  -6  -9    5.92    4.42
   0   6   9   10.03    5.36
   0  -6   9    6.66    6.72
   0   6   9   11.67    3.66
   0   6   9    6.40    9.53
   0   6   9    9.76    2.62
   0  -6  -9   17.19    7.38
   0  -6   9    9.71    5.24
   0  -6   9    4.99    4.07
   0   6  -9    8.62    4.23
   0   6  -9   10.97    6.57
   0  -6  -9   12.43    8.48
   0  -6  -9    6.18    8.21
   0  -6  10   21.64    8.43
   0  -6  10   35.67    9.50
   0   6  10   26.08   11.24
   0   6 -10   37.96    4.24
   0   6  10   27.67    4.92
   0  -6 -10   28.40    7.96
   0  -6 -10   36.25    6.64
   0  -6  10   28.23    6.73
   0   6  10   36.78    3.50
   0  -6  10   32.62    6.08
   0  -6 -10   35.51   10.67
   0  -6 -10   36.80   10.70
   0   6  10   33.57    7.00
   0  -6  10   40.93    8.90
   0   6 -10   35.14    7.71
   0  -6  10   29.40   10.28
   0   6  11   35.26    3.51
   0  -6  11   25.79    8.66
   0  -6  11   37.72    9.11
   0  -6 -11   37.54    7.21
   0   6  11   35.57    7.20
   0  -6  11   31.39   10.98
   0   6  11   34.46    5.74
   0   6 -11   47.53    8.06
   0  -6  11   25.10    8.72
   0   6  11   26.21   11.75
   0  -6 -11   40.68   11.06
   0  -6  11   30.18    6.95
   0   6 -11   33.74    4.17
   0   6 -11   31.35    6.07
   0  -6 -11   34.71   11.17
   0  -6  11   37.96    6.54
   0  -6  12  219.73   18.90
   0  -6  12  215.02   19.26
   0   6  12  223.51   16.33
   0   6 -12  247.78   11.75
   0  -6  12  242.52   15.74
   0   6  12  228.35   10.85
   0  -6  12  203.35   20.88
   0   6 -12  254.51   15.38
   0   6  12  243.68   14.64
   0   6 -12  194.70   15.06
   0  -6  12  227.18   16.48
   0  -6  12  270.84   19.72
   0  -6 -12  303.35   22.33
   0   6  12  203.10   22.14
   0  -6 -12  214.57   16.58
   0   6 -13   14.01    5.59
   0  -6  13   20.48    8.00
   0  -6 -13   24.60   10.42
   0  -6  13   19.46    8.79
   0  -6  13   21.72    6.24
   0   6 -13   20.71    4.90
   0  -6 -13   17.65    6.57
   0   6 -13   23.70    8.19
   0   6  13   21.22    3.47
   0  -6  13   12.18    7.42
   0   6  13   16.01    6.03
   0  -6  13   19.05    9.67
   0   6  13   25.90    5.45
   0  -6  13   16.87    5.25
   0  -6  14   24.19    6.33
   0  -6 -14   28.09    7.48
   0   6  14   33.57    3.77
   0  -6  14   28.99    9.81
   0   6  14   24.84    8.78
   0  -6  14   31.30   10.22
   0   6 -14   22.50    6.25
   0  -6  14   34.63   10.31
   0   6  14   28.36    6.59
   0  -6 -14   39.90   11.67
   0   6 -14   31.59    4.27
   0  -6  14   22.38    7.45
   0  -6  14   24.99    6.97
   0   6 -14   27.53   26.36
   0  -6  15  814.38   44.82
   0  -6 -15  829.52   42.98
   0   6  15  912.27   34.46
   0  -6  15  813.19   43.62
   0  -6 -15 1042.49   48.59
   0  -6  15  789.76   40.65
   0  -6  15  768.71   44.46
   0   6  15  886.60   39.68
   0   6  15  880.50   42.16
   0   6 -15  889.34   35.08
   0   6 -15  751.48   40.47
   0  -6 -16   -1.35    5.73
   0   6  16    3.23    3.06
   0  -6  16   -0.79    8.02
   0  -6 -16   -5.56    5.51
   0   6 -16    1.54    3.56
   0  -6  16   -0.69    5.96
   0  -6  16   -2.07    4.57
   0  -6 -16   -0.81    8.70
   0   6  16   -1.27    5.38
   0   6  16    7.96    5.81
   0  -6  16    4.01    6.47
   0  -6  17   -0.78    8.20
   0   6  17   -0.25    2.91
   0  -6  17    5.51    7.15
   0   6 -17    2.56    3.56
   0  -6 -17    2.47    5.48
   0  -6  17    1.08    1.99
   0   6  17   -3.38    5.83
   0   6 -18  221.91   11.61
   0   6  18  250.96   11.26
   0  -6  18  237.67   10.42
   0   6  19  130.14    7.05
   0   6 -19  126.34    7.63
   0  -6  19  124.95    6.28
   0  -6  20   51.90    3.49
   0   6  20   57.69    4.27
   0   6 -20   47.86    4.60
   0   6  21   -0.36    2.35
   0   6 -21    1.66    2.82
   0   6 -22    1.04    2.47
   0   6 -23   12.61    2.56
   0   7   0    3.33    5.18
   0   7   0   -0.35    2.17
   0  -7   0   -0.43    4.24
   0  -7   0   -1.98    4.91
   0  -7   0    0.61    3.25
   0  -7   0   -0.37    5.52
   0   7   0   12.64    3.17
   0  -7   1   89.16    9.10
   0  -7  -1   77.83    8.95
   0  -7   1   70.30    7.41
   0   7   1   73.41    5.13
   0   7   1   82.83    5.40
   0  -7   1   65.03    9.52
   0   7  -1   72.05    8.25
   0  -7  -1   76.04    7.39
   0   7  -1   76.88    5.03
   0   7   1   76.12    7.96
   0  -7  -1   72.19    9.05
   0  -7  -1   74.02    8.65
   0   7   1   77.46    5.05
   0  -7   1   78.87    9.09
   0  -7   2  113.59   11.09
   0   7   2  137.28    7.17
   0   7  -2  136.37   11.77
   0  -7  -2  119.17    9.31
   0   7   2  129.23    6.98
   0  -7   2  107.94   11.17
   0   7  -2  130.58   11.53
   0  -7  -2  110.15   10.32
   0  -7  -2  117.63   11.09
   0  -7  -2  126.96   11.05
   0   7  -2  132.49   10.79
   0   7   2  137.43    7.37
   0   7  -2  128.81   11.37
   0  -7   2  122.75    9.99
   0  -7   2  150.87   13.64
   0   7  -2  131.86    7.14
   0   7   2  113.86    9.45
   0   7  -2  130.13   11.69
   0   7  -3   26.31    6.58
   0  -7  -3   19.20    5.46
   0   7   3   35.91    3.72
   0  -7   3   28.58    6.80
   0   7   3   25.30    3.37
   0  -7   3   33.38    5.48
   0   7   3   29.42    3.15
   0  -7  -3   22.55    4.47
   0   7  -3   35.88    7.22
   0  -7   3   13.88    6.23
   0  -7  -3   33.07    6.58
   0   7  -3   26.45    6.43
   0  -7   3   31.93    7.88
   0   7  -3   25.58    6.38
   0   7  -3   29.36    6.73
   0  -7  -3   24.22    5.22
   0   7  -3   29.81    3.41
   0   7  -4   10.14    5.57
   0  -7   4    2.96    4.83
   0  -7   4    7.91    6.51
   0   7  -4    7.61    5.39
   0   7   4    8.06    3.30
   0  -7   4    8.63    4.56
   0   7  -4    5.32    3.39
   0  -7  -4    5.50    3.91
   0   7  -4    7.68    5.39
   0  -7   4   10.97    6.30
   0   7   4    7.64    2.28
   0   7   4    6.70    2.48
   0   7  -4    0.88    5.19
   0   7  -4    8.62    6.32
   0   7   5  526.38   21.92
   0   7  -5  561.60   28.28
   0   7  -5  560.57   22.67
   0   7  -5  536.39   28.25
   0  -7  -5  525.30   26.08
   0  -7  -5  496.83   30.27
   0   7   5  546.29   21.90
   0  -7   5  545.83   26.92
   0   7  -5  533.92   28.28
   0   7   5  584.97   22.49
   0  -7   5  526.65   30.63
   0  -7   5  515.65   28.27
   0  -7   5  522.66   28.64
   0   7  -5  537.00   28.20
   0  -7   6   92.21   11.81
   0   7  -6   95.68    5.89
   0  -7   6   79.72    8.32
   0   7  -6   85.16    9.94
   0  -7  -6   76.42   10.85
   0  -7   6   61.81    9.57
   0  -7   6   83.77   10.09
   0   7   6   86.85    5.21
   0   7  -6   85.37   10.06
   0   7  -6   71.91    9.62
   0   7  -6   83.10   10.32
   0   7   6   93.17    5.69
   0   7   6   88.56    5.25
   0   7   7    3.71    2.42
   0   7  -7    1.52    5.83
   0  -7   7    3.66    4.35
   0  -7   7    2.72    5.11
   0   7  -7    2.15    2.89
   0  -7   7   -0.56    6.28
   0   7  -7    2.28    6.47
   0  -7   7    4.82    7.14
   0   7  -7    0.50    5.99
   0  -7  -7    3.64    7.41
   0   7  -7    0.96    5.51
   0   7  -7    6.46    6.13
   0   7   7    2.25    2.51
   0  -7  -8 2081.52   94.12
   0  -7   8 2181.50   86.51
   0   7   8 2163.33   79.93
   0   7  -8 2123.68   87.74
   0  -7   8 1949.07   93.68
   0   7  -8 2150.21   80.71
   0   7  -8 2018.98   87.84
   0  -7   8 2156.84   91.75
   0   7  -8 2016.42   87.59
   0  -7   8 1966.92   88.69
   0   7   8 2104.21   80.09
   0   7  -8 2194.50   84.97
   0   7  -8 2069.21   87.91
   0   7   9  605.72   29.54
   0  -7  -9  685.60   40.34
   0   7   9  702.40   26.88
   0   7  -9  633.82   34.01
   0  -7   9  616.90   35.00
   0  -7   9  704.17   32.99
   0   7  -9  625.69   33.60
   0   7  -9  616.28   34.00
   0  -7   9  642.55   39.22
   0  -7   9  657.63   37.01
   0   7   9  671.23   27.02
   0  -7   9  632.37   39.76
   0   7  -9  662.64   34.30
   0   7  -9  718.55   27.86
   0  -7  -9  780.00   40.30
   0   7  -9  698.45   31.93
   0   7 -10   25.48    6.84
   0   7 -10   23.07    6.80
   0  -7 -10   34.91   10.83
   0  -7  10   18.90   10.34
   0   7  10   28.98    3.58
   0  -7  10   20.84    5.92
   0  -7  10   11.94    8.03
   0   7 -10   31.08    7.32
   0   7 -10   30.57    7.76
   0   7  10   26.44    3.25
   0   7  10   20.56    4.54
   0   7 -10   29.46    7.83
   0  -7 -10   23.50   10.89
   0  -7  10   21.25    9.21
   0  -7  10   20.52    6.64
   0   7 -10   24.88    4.12
   0   7 -11  130.45   12.66
   0  -7  11  122.89   14.73
   0  -7  11  126.21   12.95
   0   7  11  140.65   12.88
   0  -7  11  137.21   15.12
   0   7 -11  153.41   12.22
   0   7 -11  128.61   12.71
   0   7  11  119.77    9.91
   0   7  11  153.71    7.61
   0  -7  11  133.11   16.46
   0   7 -11  139.07    8.23
   0  -7 -11  143.05   17.38
   0   7 -11  116.66   12.49
   0   7 -11  134.79   13.19
   0  -7  11  119.62   17.47
   0  -7  11  143.02   12.20
   0  -7  12   57.43    9.32
   0   7 -12   63.83    9.29
   0  -7  12   48.98   13.93
   0   7  12   66.69    7.61
   0  -7  12   71.19   12.54
   0  -7 -12   77.92   14.11
   0  -7  12   73.36   11.81
   0   7 -12   80.16    5.86
   0   7  12   85.12   10.47
   0   7 -12   62.78   10.37
   0  -7  12   66.73    8.77
   0   7  12   82.45    5.30
   0   7 -12   61.63   10.25
   0   7 -12   75.50   11.04
   0   7 -12   61.13   10.43
   0  -7  12   68.79   12.05
   0   7  13  359.86   14.99
   0   7 -13  337.25   15.53
   0  -7  13  336.84   20.51
   0   7 -13  294.13   21.73
   0   7 -13  352.60   22.46
   0  -7  13  314.78   23.95
   0  -7  13  332.20   24.41
   0  -7  13  329.54   21.64
   0  -7  13  311.70   24.39
   0   7 -13  328.01   22.42
   0   7  13  354.03   21.80
   0   7  13  307.32   18.39
   0   7 -13  367.54   19.78
   0  -7  13  304.98   26.69
   0   7 -13  311.01   21.98
   0  -7  13  308.34   24.85
   0   7 -14    4.27    7.91
   0  -7  14   12.51    5.22
   0   7  14    8.32    6.45
   0   7 -14    4.98    7.16
   0   7  14   10.71    3.14
   0  -7 -14   12.94   10.49
   0   7 -14    5.34    7.28
   0  -7  14   19.05    7.71
   0  -7  14    4.15    9.06
   0  -7  14    6.88    8.86
   0   7 -14   10.87    3.79
   0  -7  14    6.02    8.75
   0   7  14   12.39    6.48
   0   7 -14    1.83    7.43
   0  -7  14   19.94    9.05
   0   7  15   87.60   10.58
   0   7 -15   97.17    6.87
   0  -7  15   95.95    9.97
   0   7  15   98.22    6.08
   0   7 -16   36.76    4.57
   0   7  16   39.67    4.01
   0   7  17   11.71    2.95
   0   7 -17    7.67    3.32
   0   7 -18   53.90    5.14
   0   7  18   71.96    4.75
   0   7 -18   68.53    8.98
   0   7  19    0.38    2.47
   0   7 -19    2.53    2.80
   0   7  20  224.48    9.58
   0   7 -20  196.44    9.83
   0   7 -21    5.77    2.62
   0   7 -22   24.33    2.70
   0   7 -23    4.54    1.69
   0  -8   0  131.65   13.76
   0  -8   0  128.10   17.05
   0  -8   0  148.42   11.68
   0  -8   0  127.40   12.67
   0  -8   0  147.61   13.32
   0   8   0  150.09    8.94
   0   8   0  160.01    8.55
   0   8   1    1.66    2.95
   0   8  -1    0.20    4.35
   0  -8   1    4.45    3.98
   0   8  -1    1.00    2.66
   0   8   1    1.18    2.55
   0  -8   1    1.91    5.83
   0  -8  -1    0.50    4.53
   0   8  -1   -0.92    5.95
   0  -8   1    3.12    5.37
   0  -8  -1    8.27    6.12
   0  -8   1   -0.54    4.73
   0  -8  -1    0.92    7.74
   0  -8  -1   -5.88    6.14
   0  -8   2  296.19   21.72
   0   8  -2  311.05   18.27
   0   8   2  343.57   14.60
   0   8   2  316.92   14.12
   0  -8  -2  268.01   23.65
   0  -8  -2  303.30   19.53
   0  -8   2  321.81   20.87
   0   8  -2  315.34   14.24
   0  -8   2  334.48   18.75
   0   8   2  382.80   14.81
   0  -8   2  293.72   19.90
   0   8   3  144.28    7.63
   0  -8   3  116.57   16.56
   0   8  -3  137.06   11.79
   0  -8   3  124.58   12.61
   0  -8   3  143.86   11.36
   0  -8   3  135.55   14.43
   0  -8   3  123.74   12.77
   0  -8  -3  109.14   10.95
   0   8   3  137.00    7.23
   0   8   3  151.22    7.72
   0   8  -3  139.08    7.41
   0  -8  -3  129.08   15.88
   0   8   4  296.73   12.81
   0   8   4  313.71   13.30
   0  -8   4  260.83   24.32
   0  -8   4  289.96   17.48
   0   8  -4  300.06   13.00
   0  -8   4  250.04   18.82
   0  -8  -4  250.60   17.13
   0   8   4  298.44   13.17
   0  -8   4  278.48   21.26
   0  -8   4  295.74   20.00
   0   8  -4  277.59   17.35
   0   8  -4  286.63   18.97
   0  -8  -4  251.12   21.79
   0   8  -4  274.21   19.00
   0   8  -4  266.32   18.76
   0   8  -5  641.62   32.88
   0   8   5  638.32   25.66
   0  -8  -5  544.17   35.07
   0   8  -5  609.03   32.29
   0  -8   5  639.51   31.25
   0   8   5  647.98   25.93
   0  -8   5  662.42   34.31
   0   8   5  698.95   26.21
   0   8  -5  641.36   25.85
   0  -8   5  527.30   32.14
   0  -8   5  609.87   35.59
   0   8  -5  635.54   32.78
   0   8  -5  619.34   30.35
   0   8  -5  623.39   32.79
   0   8  -6    1.61    6.31
   0   8  -6    6.76    6.17
   0  -8   6    5.94    6.90
   0   8   6    6.88    2.82
   0  -8   6    6.59    4.17
   0   8  -6    8.70    6.28
   0   8  -6    5.90    6.29
   0   8   6   -0.12    3.12
   0   8   6    6.74    3.35
   0  -8   6    6.94    7.25
   0  -8   6    6.78    5.56
   0   8  -6    8.69    3.08
   0  -8   7  586.65   35.24
   0   8  -7  635.02   24.96
   0  -8   7  612.64   33.17
   0   8  -7  591.42   31.75
   0  -8   7  626.77   30.71
   0   8   7  643.74   24.93
   0   8  -7  581.68   31.84
   0   8  -7  563.43   31.69
   0   8  -7  587.47   32.00
   0  -8  -7  576.95   38.17
   0  -8   7  608.81   38.87
   0  -8   7  521.40   32.23
   0   8   7  607.99   24.58
   0  -8   8  119.48   16.85
   0   8  -8  120.63   12.75
   0   8   8  125.25    6.69
   0  -8  -8  120.54   17.35
   0  -8   8  119.18   14.92
   0  -8   8  114.59   11.00
   0   8  -8  118.87    7.35
   0   8  -8  115.85   12.34
   0   8   8  135.40    7.04
   0   8  -8  121.48   12.92
   0   8  -8  119.85   12.80
   0  -8   8   99.11   13.04
   0  -8   8   79.35   16.15
   0  -8   8  115.03   12.49
   0   8  -8  114.35   11.63
   0   8   9   37.39    3.79
   0  -8  -9   39.18   11.76
   0  -8  -9   29.70   11.56
   0   8  -9   25.19    3.99
   0   8  -9   20.59    7.55
   0  -8   9   34.06    6.47
   0   8  -9   29.95    8.34
   0  -8   9   22.13    8.47
   0  -8   9   28.87    9.06
   0   8  -9   37.54    8.59
   0   8   9   33.59    3.46
   0   8  -9   32.40    8.38
   0  -8   9   34.36   11.33
   0   8  -9   26.25    7.36
   0  -8   9   17.79   10.85
   0   8  10   29.37    3.65
   0   8 -10   22.65    7.52
   0  -8  10   19.18    5.92
   0  -8  10   20.33    9.75
   0   8 -10   16.10    6.87
   0  -8  10   14.51   10.61
   0   8  10   24.89    3.18
   0  -8  10   22.18    8.55
   0   8 -10   28.69    7.96
   0   8 -10   22.19    7.68
   0   8 -10   28.98    8.23
   0  -8 -10   25.35   11.11
   0  -8  10   24.07    9.36
   0   8 -10   21.80    4.18
   0  -8  11  125.12   18.62
   0   8  11  201.00    9.23
   0   8  11  196.51    8.88
   0  -8  11  178.55   18.34
   0  -8  11  155.93   14.87
   0  -8  11  152.41   16.39
   0   8 -11  175.68    9.79
   0   8 -11  143.21   14.35
   0  -8 -11  182.54   20.12
   0   8 -11  162.69   15.08
   0   8 -11  156.16   14.62
   0  -8  11  184.25   22.74
   0   8 -11  168.67   15.22
   0  -8  11  163.85   13.46
   0   8 -12   28.93    4.31
   0  -8  12   31.38    6.57
   0  -8  12   19.20    8.71
   0  -8  12   28.24   11.37
   0  -8  12   26.21    8.89
   0   8  12   32.39    3.77
   0   8 -12   30.18    8.07
   0   8 -12   26.51    7.62
   0  -8  12   26.25    8.89
   0  -8  12   24.99    7.34
   0   8 -12   22.30    7.79
   0   8  12   37.21    3.73
   0   8 -12   28.89    8.01
   0  -8  12   35.17   10.10
   0   8  13  381.66   16.36
   0   8 -13  378.08   16.99
   0   8  14  139.24    7.29
   0   8 -14  122.63    7.76
   0   8 -15    3.06    3.12
   0   8  15    6.17    2.84
   0   8 -16   52.93    4.90
   0   8  16   66.66    4.54
   0   8 -17    4.87    6.64
   0   8 -17    0.23    2.82
   0   8  17    1.21    2.42
   0   8  18    4.49    2.26
   0   8 -18    3.15    5.91
   0   8 -18    0.91    2.68
   0   8 -19    9.03    2.82
   0   8 -19    7.91    1.86
   0   8 -20   11.03    2.42
   0   9   0   -1.04    3.11
   0  -9   0    0.58    4.84
   0  -9   0    4.27    8.54
   0   9   0    1.68    2.75
   0   9  -1    3.81    2.71
   0   9   1    4.17    2.70
   0  -9   1    3.42    6.23
   0   9  -1    0.13    3.30
   0   9   1    3.22    3.11
   0  -9  -1   -1.04    8.30
   0  -9   1    4.83    5.05
   0  -9  -1    1.11    4.21
   0  -9   1    8.73    8.52
   0  -9   2  732.07   45.18
   0   9   2  672.12   29.61
   0  -9   2  607.93   38.15
   0  -9  -2  668.03   42.87
   0   9  -2  660.20   31.35
   0  -9   2  647.31   37.33
   0  -9  -2  638.97   35.97
   0   9   2  725.67   30.21
   0   9  -2  695.05   29.78
   0   9  -2  740.39   30.40
   0  -9   3   48.47   10.26
   0   9   3   56.33    5.11
   0  -9  -3   47.82   11.23
   0   9  -3   50.67    6.57
   0  -9   3   31.62   11.45
   0   9   3   56.79    9.00
   0   9   3   52.80    4.45
   0   9  -3   52.01    4.68
   0   9  -3   51.00    5.19
   0  -9   3   49.90    8.95
   0   9   4  225.34   11.31
   0  -9   4  198.63   17.88
   0  -9   4  202.03   23.11
   0   9   4  251.88   12.02
   0   9  -4  251.76   11.62
   0  -9   4  207.20   15.61
   0  -9  -4  183.45   19.92
   0  -9   4  224.10   20.18
   0   9   5  872.04   33.43
   0   9  -5  801.87   32.89
   0  -9   5  796.14   44.12
   0  -9   5  732.58   47.57
   0  -9   5  768.70   38.34
   0   9   5  798.41   32.74
   0  -9   5  753.43   41.29
   0  -9   6    8.67    6.02
   0   9  -6    9.46    3.07
   0  -9  -6    7.68   10.49
   0   9   6   12.64    2.83
   0   9   6   17.60    3.61
   0  -9   6    3.32    7.49
   0  -9   6   13.26   10.96
   0  -9   6    5.75    7.07
   0  -9   6   11.32    5.01
   0   9   7  175.04    8.51
   0  -9   7  148.63   12.42
   0  -9   7  108.05   18.56
   0  -9   7  123.19   15.75
   0   9   7  160.27    7.88
   0   9  -7  153.92    8.76
   0  -9   7  133.67   14.91
   0  -9  -7  142.88   19.21
   0  -9   7  137.02   16.28
   0  -9   7  135.26   18.51
   0   9  -7  143.71    8.14
   0  -9   8   -1.34    5.58
   0   9  -8    3.85    2.90
   0   9  -8    1.69    6.18
   0   9  -8   -0.57    6.29
   0  -9   8   -1.69    6.96
   0   9  -8   -2.26    6.38
   0  -9   8    9.54   10.64
   0  -9   8    5.08    7.35
   0   9   8    3.87    2.59
   0   9  -8   -1.64    6.04
   0   9   8    1.81    2.99
   0  -9   8    1.11    8.47
   0   9   9   14.80    3.50
   0   9  -9   14.43    3.04
   0   9   9   13.08    2.88
   0   9 -10  212.04   10.50
   0   9  10  228.48   10.46
   0   9  10  248.36   11.03
   0   9  11  161.32    8.17
   0   9  11  164.47    7.84
   0   9 -11  139.59    7.72
   0   9 -12   29.06    3.57
   0   9  12   29.18    3.69
   0   9  13   61.22    4.57
   0   9 -13   56.43    4.18
   0   9 -14   -0.53    2.12
   0   9  14    0.39    2.64
   0   9 -15   34.14    3.09
   0   9  15   42.90    3.68
   0   9 -16    3.31    6.11
   0   9 -16   -1.16    1.73
   0   9  16   -3.53    2.56
   0   9 -17    0.68    1.12
   0   9 -17   62.63    7.01
   0  10   0  384.37   21.59
   0  10   0  366.88   15.98
   0  10   0  395.64   16.77
   0  10   1    1.86    3.08
   0  10  -1    1.26    3.17
   0  10  -1    0.59    2.45
   0  10  -1   10.84    7.88
   0  10   1    9.23    7.42
   0  10   1    1.17    2.55
   0  10   2    4.30    3.30
   0  10  -2    3.89    2.59
   0  10   2   10.71    6.82
   0  10  -2    0.76    3.12
   0  10   2    2.12    2.43
   0  10  -3   23.63    4.13
   0  10  -3   20.31    3.29
   0  10   3   29.41    4.09
   0  10   3   24.13    3.34
   0  10  -4    7.72    2.81
   0  10   4   11.72    2.89
   0  10  -5   68.53    5.70
   0  10  -5   59.22    4.87
   0  10   5   58.52    4.73
   0  10  -6   47.42    4.29
   0  10   6   44.77    4.14
   0  10  -6   48.84    5.05
   0  10  -6   37.54    6.16
   0  10  -7   11.49    3.07
   0  10  -7   15.16    5.13
   0  10   7   17.60    3.01
   0  10  -7   11.94    3.59
   0  10   8   -0.51    2.26
   0  10  -8    3.04    3.04
   0  10  -8    1.02    4.50
   0  10   9   26.51    3.21
   0  10  -9   17.04    2.83
   0  10 -10  280.11   13.35
   0  10  10  312.50   13.50
   0  10  11  407.20   14.44
   0  10 -11  381.08   20.45
   0  10 -12   42.21    3.37
   0  10 -12   55.63    9.12
   0  10 -13    3.24    1.74
   0  10 -13    4.54    6.89
   0  10 -14   16.36    6.77
   0  10 -14    0.08    1.14
   0  10 -15    6.38    5.55
   0  10 -16   -0.83    4.16
   0  10 -16    5.22    4.44
   0  10 -17  130.90    5.87
   0  11   0   -0.93    2.75
   0  11   0    0.45    2.17
   0  11   0    5.86    6.33
   0  11  -1   60.56    8.60
   0  11   1   51.40    8.12
   0  11  -1   73.09    4.94
   0  11   1   62.65    4.06
   0  11  -1   60.72    4.08
   0  11  -2   -0.41    2.81
   0  11  -2    0.81    2.07
   0  11  -2    2.87    6.87
   0  11   2   -0.07    2.11
   0  11   3   80.27    4.67
   0  11  -3   83.37    5.39
   0  11  -3   74.90    4.54
   0  11  -4   53.94    3.84
   0  11   4   61.66    3.97
   0  11  -4   64.97    4.68
   0  11   5  203.87    8.76
   0  11  -5  217.23   14.60
   0  11  -5  196.28    9.37
   0  11  -5  183.89    8.57
   0  11  -6   38.65    3.82
   0  11  -6   43.71    8.58
   0  11  -6   39.38    3.08
   0  11   6   37.26    3.05
   0  11  -7   95.74    5.50
   0  11   7   94.97    4.78
   0  11  -7   97.88   10.34
   0  11  -7   77.83    4.52
   0  11   8   12.27    2.26
   0  11  -8    9.80    2.06
   0  11  -8   14.66    7.19
   0  11  -8   12.31    2.88
   0  11  -9   -1.65    2.57
   0  11  -9    1.36    1.66
   0  11 -10    1.01    1.21
   0  11 -10    2.50    2.25
   0  11 -11    2.22    5.71
   0  11 -11    1.99    2.07
   0  11 -12   14.83    2.28
   0  11 -12   10.38    5.50
   0  11 -13   14.92    1.97
   0  11 -13   20.10    5.17
   0  11 -14   16.85    1.80
   0  12   0  225.51    9.19
   0  12  -1   17.80    1.83
   0  12   1   18.36    2.00
   0  12  -2    4.34    4.61
   0  12   2    5.10    1.53
   0  12  -2    2.72    1.35
   0  12   3    1.31    1.43
   0  12  -3    0.97    1.25
   0  12  -3    0.18    4.72
   0  12   4    0.24    1.36
   0  12  -4   -0.22    1.13
   0  12  -4    1.34    1.92
   0  12  -4   -1.31    4.77
   0  12  -5    2.45    4.78
   0  12  -5    7.11    2.06
   0  12  -6   24.56    5.65
   0  12  -6   32.82    2.78
   0  12  -7   19.55    2.14
   0  12  -7   13.53    4.91
   0  12  -8   48.34    3.05
   0  12  -8   50.13    6.21
   0  12  -9    8.83    3.88
   0  12  -9   10.46    1.67
   1   0   0    0.46    2.20
  -1   0   0   -1.05    2.29
   1   0   0    0.28    1.53
   1   0   0   -0.91    2.86
  -1   0   0    1.14    2.19
   1   0   0    0.50    2.63
  -1   0   0    0.27    1.19
  -1   0   0    3.56    3.73
  -1   0   0    0.88    2.48
  -1   0  -1  907.68   34.76
  -1   0  -1  954.11   35.31
   1   0   1  910.93   34.61
   1   0   1  965.41   34.89
   1   0  -1  856.30   34.96
   1   0  -1  850.75   34.66
   1   0  -1  943.21   35.54
  -1   0   1  942.14   36.74
  -1   0   1  911.44   34.10
  -1   0   1  898.12   34.73
   1   0  -1  908.25   34.99
  -1   0   1  883.36   35.42
   1   0   1  900.96   34.90
   1   0  -1  839.77   34.38
   1   0   1  892.54   34.42
  -1   0  -1 1023.78   34.83
  -1   0  -1  907.69   35.67
   1   0  -1  929.60   34.89
  -1   0  -1  916.00   34.33
   1   0  -2 5999.58  236.27
   1   0   2 6419.62  235.78
  -1   0  -2 6668.40  235.63
  -1   0  -2 6163.94  236.25
   1   0   2 6294.75  235.66
  -1   0   2 6295.12  236.33
   1   0   2 6723.07  236.90
   1   0   2 6343.78  236.11
  -1   0  -2 6628.32  236.32
  -1   0  -2 6294.29  235.22
  -1   0   2 6727.09  235.79
   1   0  -2 6145.57  236.04
   1   0  -2 6312.57  236.48
  -1   0   2 6448.82  238.21
   1   0   2 6466.97  235.74
  -1   0  -2 6261.32  235.96
   1   0  -2 6078.26  236.29
  -1   0   3   10.24    3.13
   1   0   3   11.06    2.97
   1   0   3   11.76    2.76
  -1   0  -3   13.88    2.11
  -1   0   3   12.67    2.38
   1   0   3   11.90    2.24
  -1   0   3   10.03    1.54
   1   0  -3   10.02    2.69
   1   0  -3   11.50    2.88
  -1   0  -3   12.75    2.38
  -1   0   3    9.15    2.50
   1   0  -3    9.71    3.00
   1   0   3   14.60    3.39
   1   0  -3   11.80    3.05
   1   0   3   10.88    2.13
   1   0  -3    7.08    5.36
   1   0  -3   11.05    4.21
   1   0   3   13.24    2.98
  -1   0   4 5998.40  223.14
  -1   0  -4 6040.53  222.55
  -1   0   4 6116.87  222.09
   1   0   4 6265.63  222.82
   1   0  -4 5642.57  222.75
   1   0  -4 5996.02  223.53
  -1   0   4 6070.82  225.74
   1   0  -4 5752.55  223.47
  -1   0  -4 5863.12  222.68
   1   0   4 6086.21  223.21
  -1   0  -4 6162.43  222.54
   1   0   4 5732.89  222.67
   1   0  -4 5893.65  225.14
  -1   0   4 5637.68  223.02
   1   0   4 6198.87  223.14
   1   0  -4 5809.57  223.71
   1   0   4 6402.55  223.23
   1   0   4 6092.11  223.33
   1   0   4 6311.44  223.53
  -1   0   4 5905.24  223.84
  -1   0   5   78.98    5.75
   1   0   5   86.72    6.71
  -1   0   5   85.48    5.76
   1   0  -5   79.63    6.14
   1   0   5   80.11    5.25
  -1   0  -5   77.73    5.87
   1   0   5   88.77    5.80
  -1   0  -5   80.05    5.43
   1   0  -5   74.18    8.54
  -1   0   5   90.56    4.55
   1   0  -5   79.14    6.65
  -1   0   5   88.15    6.18
   1   0   5   81.13    5.65
   1   0   5   78.95    5.67
  -1   0  -5   79.97    5.49
   1   0  -5   81.17    6.13
   1   0   5   91.12    5.51
  -1   0   5   79.92    6.60
  -1   0   5   77.50    9.11
  -1   0  -6  969.88   38.63
  -1   0  -6  997.39   37.77
  -1   0   6  953.45   38.55
   1   0  -6  964.69   39.27
  -1   0  -6 1010.60   38.62
   1   0   6 1042.55   38.55
   1   0  -6  977.67   39.24
   1   0  -6  933.85   41.13
  -1   0   6  942.35   36.72
   1   0   6 1000.07   38.31
  -1   0  -6  982.75   38.54
  -1   0   6  942.76   39.33
  -1   0   6  897.58   38.30
   1   0   6  983.05   38.67
   1   0   6  984.54   38.40
   1   0  -6  917.50   39.44
   1   0   6  970.75   39.43
  -1   0   6 1000.64   37.43
  -1   0   6  978.23   38.87
   1   0  -6  941.66   39.80
  -1   0   6  965.60   41.57
   1   0   6  973.63   38.15
  -1   0  -6 1000.22   38.33
   1   0  -7  284.60   15.73
  -1   0  -7  309.24   13.92
  -1   0  -7  298.10   14.59
  -1   0   7  301.45   14.19
  -1   0   7  295.83   17.14
  -1   0  -7  306.46   14.13
   1   0   7  308.34   13.50
   1   0  -7  278.18   15.28
   1   0  -7  279.23   17.13
   1   0   7  295.91   13.66
   1   0  -7  303.55   15.09
  -1   0  -7  308.56   13.67
   1   0   7  293.82   13.74
  -1   0   7  309.24   14.58
  -1   0   7  290.91   15.06
  -1   0  -7  315.12   14.28
   1   0  -7  288.79   14.94
   1   0   7  305.56   14.37
  -1   0  -7  294.66   14.39
  -1   0   7  292.41   13.95
   1   0   7  301.52   15.41
   1   0   7  307.24   13.88
  -1   0   7  318.60   13.00
  -1   0   7  286.56   12.07
   1   0  -8  492.54   24.38
   1   0   8  528.96   22.48
  -1   0   8  497.68   20.63
  -1   0  -8  541.95   22.62
  -1   0  -8  565.95   22.73
  -1   0   8  530.82   21.73
  -1   0   8  525.20   26.18
  -1   0   8  560.94   23.14
  -1   0  -8  534.64   23.17
  -1   0   8  497.40   23.88
  -1   0  -8  491.84   23.34
   1   0  -8  526.91   24.10
  -1   0   8  531.94   22.85
   1   0   8  540.88   21.77
  -1   0  -8  537.75   23.60
   1   0  -8  555.49   24.31
   1   0   8  566.38   23.46
  -1   0   8  539.97   23.39
   1   0  -8  509.36   26.09
   1   0   8  554.04   22.66
  -1   0  -8  536.85   23.04
   1   0  -8  511.82   24.39
   1   0   8  545.62   22.70
   1   0   8  550.38   24.70
   1   0  -9  569.54   28.64
  -1   0  -9  607.62   24.82
   1   0  -9  560.21   27.04
  -1   0   9  583.31   26.42
   1   0  -9  603.23   26.77
   1   0   9  603.01   24.90
  -1   0  -9  593.08   24.49
  -1   0  -9  577.87   25.95
   1   0   9  604.44   24.92
   1   0   9  571.67   23.28
  -1   0   9  596.88   23.99
   1   0   9  615.56   24.92
  -1   0   9  536.65   25.86
  -1   0   9  586.24   28.62
  -1   0  -9  568.37   26.04
  -1   0   9  593.21   25.36
   1   0   9  598.03   24.62
   1   0   9  621.99   27.41
  -1   0   9  569.11   25.60
  -1   0  -9  575.99   24.92
  -1   0   9  543.19   22.59
   1   0  -9  558.76   26.99
  -1   0  -9  590.54   25.60
  -1   0   9  574.02   24.97
  -1   0  -9  611.28   25.58
   1   0   9  595.76   25.77
   1   0  -9  602.06   26.73
  -1   0  10  192.29    9.77
   1   0 -10  192.94   13.38
  -1   0  10  183.74   12.13
  -1   0  10  201.32   11.63
  -1   0 -10  189.08   11.93
  -1   0  10  194.92   14.22
   1   0 -10  206.30   12.88
   1   0 -10  195.84   12.47
   1   0  10  219.15   10.84
  -1   0  10  201.82   10.96
  -1   0 -10  193.22   10.36
   1   0 -10  184.23   14.45
   1   0  10  170.22    8.20
   1   0  10  188.42   10.19
   1   0  10  204.00   11.86
   1   0  10  203.94   10.85
   1   0  10  206.39   12.64
   1   0  10  209.45   10.89
  -1   0  10  185.16   11.99
   1   0 -10  211.77   13.44
  -1   0 -10  201.55   12.18
   1   0  10  206.39   13.46
  -1   0 -10  211.66   10.57
  -1   0 -10  206.27   11.32
   1   0 -10  189.08   13.19
  -1   0  10  181.44    8.21
  -1   0 -10  202.99   11.81
  -1   0 -10  207.75   11.76
   1   0  11   17.00    4.84
  -1   0  11   18.70    4.10
   1   0  11   14.14    3.26
   1   0  11   22.05    3.72
  -1   0  11   20.09    5.27
  -1   0  11   15.82    7.02
  -1   0 -11   18.23    5.60
   1   0 -11   20.91    5.41
  -1   0 -11   16.42    5.42
  -1   0 -11   23.77    5.47
  -1   0 -11   21.27    3.82
   1   0 -11   22.13    5.81
  -1   0 -11   19.54    5.02
   1   0 -11   14.97    7.53
  -1   0  11   18.51    3.28
  -1   0  11   17.87    4.81
   1   0 -11   31.19    7.11
  -1   0 -11   19.56    4.65
   1   0  11   22.86    4.29
  -1   0 -11   19.01    3.41
  -1   0  11   18.77    5.37
   1   0  11   30.14    7.18
   1   0  11   22.72    3.94
   1   0  11   15.32    4.85
   1   0 -11   16.72    3.34
   1   0 -11   22.58    6.89
   1   0  12  108.73    8.96
   1   0  12  107.88   10.88
   1   0 -12  101.60   10.68
  -1   0 -12   98.59    7.38
  -1   0  12  103.67    7.10
  -1   0  12  112.36    8.16
   1   0 -12  102.72    6.80
   1   0 -12   93.74   10.29
   1   0  12   98.35    6.64
  -1   0  12  112.88    9.44
   1   0  12  103.66    8.88
   1   0  12  106.87    7.93
  -1   0  12   92.58    9.63
   1   0 -12  105.84   11.76
   1   0  12  105.35    7.32
  -1   0 -12   95.58    8.49
  -1   0  12  114.06    8.78
   1   0  12   99.32    7.83
  -1   0 -12  110.44    9.16
  -1   0 -12  106.19    7.20
  -1   0 -12  103.73    8.99
  -1   0 -12   92.70    9.58
   1   0 -12   97.06    9.56
  -1   0  12   84.77   10.22
  -1   0 -12  115.24    9.79
   1   0 -12  110.77   10.13
   1   0  13   30.98    4.77
   1   0 -13   21.34    7.37
   1   0  13   36.97    5.92
  -1   0 -13   24.41    3.74
   1   0 -13   31.67    8.55
   1   0 -13   27.02    6.88
  -1   0  13   25.40    6.89
  -1   0  13   27.65    3.83
   1   0  13   22.92    4.60
  -1   0  13   29.89    4.94
   1   0  13   31.11    4.15
  -1   0  13   26.86    6.07
  -1   0 -13   33.28    6.63
   1   0  13   26.60    5.52
  -1   0  13   24.53    5.62
  -1   0  13   24.59    5.28
   1   0 -13   27.14    7.32
  -1   0 -13   23.30    5.92
   1   0 -13   25.15    3.85
  -1   0 -13   27.08    4.40
  -1   0 -13   32.18    6.35
   1   0 -13   22.35    6.02
  -1   0 -13   29.37    4.37
  -1   0 -13   20.04    5.28
   1   0  13   25.64    7.58
  -1   0 -14  430.84   21.65
  -1   0 -14  404.41   19.73
   1   0  14  406.71   18.99
   1   0 -14  411.95   23.34
  -1   0  14  422.05   21.44
  -1   0  14  354.41   22.16
   1   0 -14  405.03   18.74
   1   0  14  433.74   20.51
  -1   0 -14  449.16   19.45
   1   0 -14  435.04   23.38
   1   0 -14  404.09   23.44
  -1   0 -14  427.59   22.60
  -1   0  14  400.89   21.77
  -1   0 -14  426.67   22.25
   1   0  14  438.91   22.01
   1   0  14  408.22   16.59
   1   0  14  399.76   23.83
   1   0  14  398.45   20.22
  -1   0  14  394.88   18.87
   1   0 -14  416.19   24.87
  -1   0  14  402.76   21.80
  -1   0  14  411.18   20.25
  -1   0 -14  398.07   22.88
  -1   0  14  402.99   16.56
   1   0  14  364.17   20.66
   1   0  14  349.23   19.19
   1   0 -14  421.19   23.14
  -1   0  15   13.12    5.26
  -1   0 -15   18.03    6.07
   1   0 -15   12.83    7.28
   1   0  15   18.84    2.57
   1   0  15   13.63    3.15
   1   0 -15    9.31    6.54
   1   0 -15   15.02    3.57
  -1   0 -15   27.54    7.22
  -1   0 -15   15.54    5.84
   1   0 -15   13.78    6.41
  -1   0  15   16.53    2.57
  -1   0  15   15.06    5.41
   1   0  15   19.24    5.74
  -1   0  15   19.43    3.76
  -1   0 -15   21.20    6.44
  -1   0  15   21.73    4.82
  -1   0 -15   18.08    4.41
   1   0  15   20.03    4.72
   1   0 -15   18.68    8.03
  -1   0 -15   10.56    4.34
   1   0  15   15.49    8.20
   1   0  15   20.51    4.68
   1   0 -16  425.97   27.70
  -1   0  16  488.74   23.98
   1   0  16  500.28   25.89
   1   0 -16  501.92   27.40
  -1   0 -16  487.77   25.99
   1   0 -16  486.83   22.09
  -1   0  16  447.50   24.89
   1   0 -16  476.54   26.98
  -1   0  16  483.09   25.76
  -1   0 -16  527.94   25.66
  -1   0 -16  495.56   27.64
  -1   0  16  460.44   22.23
   1   0 -16  470.62   27.33
   1   0  16  492.63   23.99
   1   0  16  482.45   19.55
  -1   0 -16  534.10   22.98
  -1   0  16  471.32   19.68
  -1   0 -16  492.79   23.47
   1   0  16  484.37   24.17
  -1   0 -16  488.47   26.77
  -1   0 -17   85.32   11.49
   1   0  17   83.27    8.50
   1   0  17   85.85    8.26
  -1   0 -17   86.56   10.05
  -1   0  17   93.58    9.94
  -1   0  17   74.38    8.00
  -1   0 -17   94.90    7.83
   1   0 -17   70.69   10.94
   1   0 -17   92.76   11.35
   1   0 -17   95.06   11.62
  -1   0  17   81.37    5.21
   1   0 -17   94.13    7.00
   1   0  17   94.96    9.99
   1   0  17   80.17    4.98
  -1   0 -17   74.33    7.94
   1   0 -17   76.81   11.97
  -1   0 -17   80.78   10.12
  -1   0 -17   88.02   10.58
  -1   0  17   83.04    7.14
   1   0 -18   45.06    9.55
   1   0  18   44.73    3.64
   1   0 -18   45.09    9.34
  -1   0 -18   40.04    9.07
  -1   0  18   48.66    6.71
   1   0  18   45.81    8.01
   1   0 -18   42.66   10.16
  -1   0 -18   40.32    8.83
   1   0 -18   19.19    5.44
  -1   0  18   33.41    7.40
   1   0 -18   53.23    9.62
  -1   0  18   47.06    3.96
  -1   0 -18   33.56    6.35
  -1   0 -18   47.52    6.19
   1   0 -18   45.02    9.12
  -1   0 -18   38.86    8.19
   1   0  18   45.06    6.32
  -1   0  19  433.08   24.25
   1   0 -19  427.57   25.54
  -1   0 -19  409.96   25.50
   1   0  19  431.34   24.32
  -1   0 -19  413.53   24.13
   1   0 -19  394.70   26.26
  -1   0  19  418.34   17.20
  -1   0  19  439.80   22.15
  -1   0 -19  377.84   25.67
   1   0  19  392.77   16.84
   1   0 -19  372.14   25.00
   1   0  19  384.80   21.36
  -1   0 -19  390.63   21.61
   1   0 -19  410.66   25.66
  -1   0 -20  246.09   20.05
  -1   0 -20  239.75   17.83
   1   0 -20  249.16   19.76
  -1   0  20  279.97   18.31
   1   0 -20  251.57   20.06
  -1   0  20  259.18   11.55
  -1   0 -20  257.66   16.26
  -1   0  20  239.14   15.67
   1   0 -20  250.37   19.19
   1   0 -20  287.01   20.43
  -1   0 -20  268.44   19.65
   1   0  20  236.86   11.09
   1   0  20  254.36   17.94
   1   0 -21  353.37   23.96
   1   0 -21  328.46   24.31
  -1   0 -21  430.13   21.79
  -1   0 -21  332.72   23.68
  -1   0  21  334.28   19.82
   1   0  21  379.41   22.77
   1   0  21  353.62   15.06
  -1   0  21  375.90   15.56
  -1   0 -21  351.08   22.27
   1   0 -21  371.04   24.17
  -1   0 -21  327.18   24.72
  -1   0  21  360.08   22.49
   1   0 -21  337.95   24.06
  -1   0  22   15.46    2.89
  -1   0  23    5.34    2.40
  -1   0  24   37.69    3.38
  -1   0  25    4.21    1.99
  -1   0  26    6.53    1.80
   1   0 -27    6.76    2.24
  -1   0 -27    8.31    2.29
   1   0 -27    8.36    3.29
  -1   0  27    5.92    1.52
  -1   1  27   13.95    1.55
   1   1 -27   12.69    2.63
   1   1 -27   14.37    2.30
  -1   1  26   33.08    2.57
   1  -1  26   36.14    2.88
   1   1 -26   33.26    3.39
   1  -1  25   23.93    2.74
  -1   1  25   17.11    2.34
  -1   1  24   17.01    2.49
   1  -1  24   18.62    2.87
  -1   1  23   17.02    2.73
   1  -1  23   18.77    3.06
   1  -1  22  241.33   11.18
  -1   1  22  241.18   10.92
  -1  -1 -21  120.80   13.03
  -1   1  21  122.28    6.58
   1  -1  21  104.73    9.68
  -1  -1 -21   76.02   10.43
   1   1 -21   95.77   12.97
   1   1 -21  119.47   13.45
  -1  -1 -21  112.90   14.09
  -1   1  21  133.86   12.44
   1   1 -21  106.91   12.72
   1  -1  21  120.89   12.15
  -1   1  21  114.35   10.49
   1   1 -21   85.33   12.87
   1  -1  21  130.90    6.82
   1   1 -20   20.91    7.53
   1   1 -20   21.40    8.29
  -1  -1 -20   17.67    5.15
   1  -1  20   14.59    3.00
   1   1 -20   12.77    7.37
   1  -1  20    7.81    5.64
  -1  -1 -20   16.69    7.08
   1   1 -20    6.83    7.07
  -1  -1 -20   23.55    8.44
  -1   1  20   19.96    5.46
  -1   1  20   15.47    2.79
  -1  -1 -20   -3.46    6.97
  -1  -1 -20   16.91    7.11
   1  -1  20   11.21    4.47
  -1   1  20   17.19    6.25
  -1  -1 -19   49.85    8.77
   1   1 -19   65.39   11.69
   1  -1  19   38.24    3.87
  -1   1  19   40.85    3.71
   1   1 -19   31.75    9.33
  -1  -1 -19   38.46    6.25
   1   1 -19   36.48   10.09
  -1  -1 -19   42.02    8.62
   1  -1  19   33.07    7.40
   1  -1  19   36.82    3.32
  -1   1  19   39.61    8.09
   1   1 -19   37.88    9.23
   1   1 -19   39.95    9.23
  -1  -1 -19   21.94    7.34
   1  -1  19   40.50    7.24
  -1  -1 -19   41.39    9.76
  -1   1  19   36.55    6.47
  -1  -1 -18  192.97   13.72
   1  -1  18  215.86   10.10
   1   1 -18  208.42   17.93
   1   1 -18  212.17   16.97
   1  -1  18  211.87   15.64
  -1  -1 -18  229.04   18.46
  -1  -1 -18  204.24   16.10
   1   1 -18  228.53   18.09
  -1  -1 -18  242.26   17.46
   1  -1  18  199.63    9.58
  -1   1  18  227.01   14.70
  -1  -1 -18  244.94   13.87
   1   1 -18  170.54   17.44
  -1   1  18  222.40   10.02
   1  -1  18  214.45   14.24
  -1   1  18  215.81   15.61
   1   1 -18  238.40   17.75
  -1   1  17  186.05   12.67
   1  -1  17  172.93   12.36
  -1  -1 -17  188.64   11.93
  -1   1  17  202.59   14.21
   1  -1  17  171.56    8.37
   1  -1  17  164.37    8.01
   1   1 -17  156.26   14.84
   1   1 -17  146.77   14.41
   1   1 -17  159.99   14.60
  -1  -1 -17  163.49   15.12
  -1  -1 -17  187.19   14.65
   1  -1  17  183.83   13.84
  -1  -1 -17  166.95   14.17
   1   1 -17  171.24   15.44
  -1  -1 -17  177.29   12.14
   1  -1  17  160.12   15.98
  -1  -1 -17  176.87   13.44
  -1   1  17  171.23    8.28
   1   1 -17  151.77   15.97
   1  -1  16   59.44    6.86
   1  -1  16   56.29    3.81
   1  -1  16   43.83    5.56
  -1   1  16   56.49    7.02
  -1  -1 -16   64.71    9.95
   1   1 -16   50.98    9.22
   1   1 -16   55.56   10.67
  -1  -1 -16   50.90    8.53
   1   1 -16   59.20    9.68
   1   1 -16   52.81    9.59
   1   1 -16   27.76    5.16
  -1   1  16   56.53    7.81
  -1   1  16   56.06    4.01
   1  -1  16   52.92    7.09
   1  -1  16   58.08    7.89
  -1  -1 -16   58.72    6.66
  -1  -1 -16   61.29    8.02
   1   1 -16   53.34    9.33
  -1  -1 -16   54.42    6.47
  -1  -1 -16   48.95    8.08
   1  -1  16   44.70    9.72
   1  -1  16   59.15    4.23
  -1   1  15  451.28   21.25
   1  -1  15  485.38   27.82
   1   1 -15  447.36   21.10
  -1  -1 -15  511.97   23.34
  -1  -1 -15  494.85   24.39
  -1  -1 -15  467.97   26.66
   1  -1  15  420.86   23.54
   1   1 -15  479.08   26.49
   1  -1  15  474.54   22.58
   1   1 -15  461.16   27.15
   1  -1  15  502.88   23.93
   1  -1  15  487.96   23.23
   1  -1  15  477.80   19.43
   1  -1  15  515.93   25.49
  -1  -1 -15  482.73   25.53
   1  -1  15  486.80   19.22
  -1   1  15  488.52   25.20
  -1  -1 -15  488.17   25.62
  -1   1  15  480.40   19.33
   1   1 -15  499.50   27.18
   1   1 -15  480.09   28.06
   1   1 -15  501.10   26.65
  -1   1  15  482.65   23.84
  -1  -1 -14  383.99   18.39
  -1  -1 -14  372.40   19.37
  -1   1  14  368.46   14.78
   1  -1  14  340.65   17.74
  -1   1  14  329.46   18.33
   1  -1  14  387.02   20.13
   1  -1  14  367.03   18.10
  -1   1  14  301.51   19.44
   1  -1  14  346.51   14.78
   1  -1  14  381.58   18.90
   1   1 -14  364.27   21.17
   1   1 -14  355.52   21.57
  -1  -1 -14  364.77   21.82
   1  -1  14  370.32   14.69
  -1   1  14  367.21   20.11
  -1  -1 -14  336.00   20.14
  -1  -1 -14  356.89   20.05
   1   1 -14  354.97   21.34
   1   1 -14  349.20   16.40
   1  -1  14  361.02   18.28
   1   1 -14  348.82   21.25
   1   1 -14  354.63   22.29
   1  -1  14  346.42   22.22
   1   1 -14  370.28   23.06
  -1   1  14  349.77   18.80
  -1   1  14  349.44   16.58
  -1   1  13  471.51   24.83
   1   1 -13  490.98   20.67
   1  -1  13  491.83   22.50
  -1   1  13  488.60   23.09
   1  -1  13  444.40   22.98
   1   1 -13  455.44   25.65
  -1  -1 -13  522.86   23.82
  -1  -1 -13  482.85   24.54
   1  -1  13  484.19   22.54
   1  -1  13  486.71   22.90
  -1   1  13  477.61   20.88
   1   1 -13  460.16   25.17
  -1  -1 -13  484.41   24.12
  -1  -1 -13  493.81   25.56
   1  -1  13  475.45   19.14
  -1   1  13  466.25   23.03
   1   1 -13  464.09   26.85
  -1  -1 -13  498.34   22.50
  -1   1  13  463.39   23.98
   1  -1  13  486.00   22.62
   1   1 -13  485.70   25.60
   1   1 -13  472.03   25.22
   1   1 -13  478.55   26.90
   1  -1  13  469.87   26.29
   1  -1  13  489.04   23.97
   1   1 -12   10.20    5.32
   1   1 -12   10.52    6.22
   1  -1  12    9.95    6.82
   1   1 -12   10.68    6.16
  -1   1  12   11.79    4.41
  -1   1  12    9.83    3.91
  -1   1  12    8.31    3.90
  -1  -1 -12   10.18    4.56
  -1   1  12    9.51    4.57
   1  -1  12    5.68    3.48
   1   1 -12    5.46    5.24
  -1   1  12    4.03    5.65
   1   1 -12   10.29    2.61
   1  -1  12   10.71    3.84
   1  -1  12   11.22    3.84
  -1  -1 -12   10.71    5.56
  -1  -1 -12   10.26    3.87
  -1  -1 -12    8.28    2.50
   1   1 -12    3.39    6.95
  -1   1  12    8.96    2.42
   1  -1  12   11.27    4.44
   1  -1  12   10.11    3.58
   1   1 -12    4.57    5.86
  -1  -1 -12   15.66    5.49
  -1  -1 -12    5.98    4.78
  -1  -1 -11 1298.68   51.18
   1  -1  11 1239.62   53.67
   1   1 -11 1214.93   52.76
   1  -1  11 1278.39   51.13
   1   1 -11 1243.62   48.61
  -1  -1 -11 1248.44   50.37
  -1   1  11 1277.58   51.47
   1  -1  11 1194.12   49.28
  -1   1  11 1230.06   51.77
  -1   1  11 1203.07   51.11
   1   1 -11 1221.55   54.79
  -1  -1 -11 1265.39   52.85
   1   1 -11 1312.76   54.53
   1   1 -11 1197.97   52.75
   1  -1  11 1341.36   51.06
   1  -1  11 1300.54   51.73
   1   1 -11 1202.44   53.17
   1  -1  11 1300.74   50.32
  -1  -1 -11 1240.87   49.41
  -1   1  11 1245.22   53.63
  -1  -1 -11 1308.01   51.66
   1  -1  11 1287.48   50.83
  -1   1  11 1275.28   50.95
  -1   1  11 1216.29   48.81
  -1  -1 -11 1232.99   52.07
  -1   1  10   69.34    6.85
   1  -1  10   76.91    6.93
  -1  -1 -10   67.75    6.75
  -1  -1 -10   66.43    7.57
   1  -1  10   56.71    8.12
  -1  -1 -10   63.45    5.12
   1  -1  10   71.28    6.59
  -1   1  10   69.16    6.70
  -1  -1 -10   69.70    6.47
   1  -1  10   63.20    5.30
  -1  -1 -10   72.11    6.58
   1   1 -10   82.17    8.81
  -1   1  10   65.62    4.60
  -1   1  10   62.15    6.24
  -1   1  10   69.10    8.76
   1   1 -10   61.64    9.22
   1  -1  10   74.50    5.91
   1   1 -10   65.41    8.36
   1  -1  10   71.29    5.79
   1   1 -10   60.02    7.22
   1  -1  10   71.40    6.17
   1   1 -10   61.71    4.56
  -1   1   9  152.55    7.48
   1   1  -9  145.83   10.79
  -1   1   9  139.39    9.40
  -1   1   9  143.04    9.11
   1  -1   9  154.98    9.14
  -1  -1  -9  142.42   10.22
  -1  -1  -9  161.17    8.51
   1  -1   9  154.89    8.57
   1  -1   9  136.10    8.23
  -1   1   9  149.22   11.96
  -1  -1  -9  156.34    9.51
   1  -1   9  147.13    9.41
   1  -1   9  147.82   11.21
   1   1  -9  145.76   10.27
   1  -1   9  152.47    9.13
  -1  -1  -9  152.46    8.95
   1   1  -9  158.95   12.50
   1   1  -9  138.37   11.06
   1   1  -9  139.35    7.32
   1  -1   9  147.45    9.46
  -1  -1  -9  157.49    9.39
  -1   1   9  138.33    9.69
  -1  -1  -8  458.61   21.37
   1  -1   8  480.87   20.97
  -1   1   8  494.06   18.96
   1  -1   8  414.99   19.67
   1   1  -8  487.68   23.03
  -1   1   8  486.95   20.93
   1  -1   8  470.18   19.95
   1   1  -8  464.80   22.30
   1  -1   8  479.98   20.90
   1  -1   8  455.44   22.39
   1  -1   8  469.92   21.02
   1   1  -8  463.98   21.98
  -1  -1  -8  481.70   20.57
   1  -1   8  462.78   21.18
  -1   1   8  450.74   21.02
  -1  -1  -8  493.71   20.85
   1   1  -8  440.64   23.57
  -1  -1  -8  453.42   20.06
   1   1  -8  449.56   18.80
  -1   1   8  486.25   23.76
  -1   1   7  119.49    5.68
   1   1  -7  105.16    5.57
   1  -1   7  116.70    7.51
  -1   1   7  110.52    7.82
   1  -1   7  119.82    9.18
  -1  -1  -7  113.94    6.96
  -1   1   7  107.57   10.07
   1  -1   7  130.47    7.76
   1  -1   7  125.13    6.84
  -1  -1  -7  122.91    7.39
   1   1  -7  101.98   10.07
  -1  -1  -7  121.34    8.35
   1  -1   7  107.99    6.97
   1  -1   7  118.47    8.06
   1   1  -7  114.29    8.95
   1   1  -7  112.11    8.35
   1  -1   7  117.08    7.77
  -1  -1  -7  122.82    7.21
  -1   1   7  113.67    7.60
   1  -1   7  105.95    8.00
  -1  -1  -7  114.84    7.14
   1   1  -6   99.77    7.68
  -1  -1  -6  101.57    6.36
  -1   1   6  118.37   10.03
  -1  -1  -6  106.96    6.35
   1  -1   6  105.80    8.10
   1  -1   6  107.67    7.01
   1  -1   6  111.91    6.83
   1  -1   6  114.04    6.89
  -1  -1  -6  107.87    7.45
   1   1  -6   92.36    4.94
  -1  -1  -6  110.43    6.50
   1   1  -6   99.26    8.05
   1  -1   6  110.16    6.49
   1  -1   6   99.88    5.99
  -1   1   6  115.77    7.41
  -1  -1  -6  107.09    6.10
   1   1  -6  100.21    9.43
  -1   1   6  103.27    4.97
  -1   1   6  103.24    6.94
   1  -1   6   99.79    7.31
   1  -1   6  101.06    7.60
   1  -1   5  266.39   13.44
   1  -1   5  273.62   11.93
   1  -1   5  247.40   12.83
  -1   1   5  281.54   15.27
   1  -1   5  277.67   12.28
   1   1  -5  249.53   14.85
  -1   1   5  270.98   12.59
   1   1  -5  231.52   10.40
   1   1  -5  268.30   13.61
   1   1  -5  247.12   13.09
   1  -1   5  269.05   12.48
  -1  -1  -5  264.65   11.52
  -1   1   5  270.62   10.44
  -1  -1  -5  284.34   11.98
  -1   1   5  274.63   12.19
  -1  -1  -5  266.24   12.53
   1  -1   5  270.20   12.37
   1   1  -5  262.45   12.98
  -1  -1  -5  262.62   11.27
  -1   1   5  261.21   12.71
   1   1  -4 1683.76   64.54
   1   1  -4 1667.86   65.39
  -1   1   4 1687.13   61.58
  -1  -1  -4 1621.93   62.22
  -1   1   4 1668.71   63.76
   1  -1   4 1758.27   63.05
  -1   1   4 1626.20   61.51
  -1   1   4 1745.44   63.27
  -1   1   4 1768.21   66.21
   1  -1   4 1709.14   64.12
   1  -1   4 1720.21   63.21
  -1  -1  -4 1749.71   62.32
   1  -1   4 1705.21   64.67
  -1   1   4 1726.16   63.63
  -1  -1  -4 1675.08   63.16
   1   1  -4 1702.06   63.86
  -1  -1  -4 1671.35   62.20
  -1   1   4 1732.85   63.36
  -1  -1  -4 1828.89   63.03
   1  -1   4 1644.68   63.27
   1   1  -4 1636.31   62.79
   1   1  -4 1473.80   61.58
   1  -1   4 1717.59   62.49
  -1  -1  -3 1318.56   47.43
   1   1  -3 1177.29   47.62
   1  -1   3 1240.32   47.55
  -1  -1  -3 1193.02   47.31
   1  -1   3 1248.07   47.12
  -1  -1  -3 1238.06   47.49
  -1   1   3 1291.63   47.62
   1  -1   3 1220.63   47.58
  -1   1   3 1234.13   47.71
   1  -1   3 1246.08   49.16
  -1   1   3 1215.08   46.69
  -1   1   3 1255.17   47.67
   1   1  -3 1249.00   48.02
  -1  -1  -3 1258.90   47.04
   1  -1   3 1279.61   48.10
  -1   1   3 1260.56   48.33
  -1  -1  -3 1265.88   46.50
   1  -1   3 1225.40   47.70
   1   1  -3 1258.85   48.34
   1  -1   3 1274.83   47.45
   1   1  -3 1207.96   48.72
  -1   1   2 7734.88  291.49
   1  -1   2 7749.69  291.86
  -1   1   2 7918.57  291.86
  -1  -1  -2 7763.12  292.43
  -1  -1  -2 8023.11  291.80
   1  -1   2 8169.78  291.70
   1   1  -2 7754.00  292.19
  -1  -1  -2 8181.83  291.58
   1   1  -2 7744.17  291.90
   1   1  -2 7552.66  291.43
  -1   1   2 7975.46  291.88
   1  -1   2 7833.48  291.99
  -1   1   2 8227.59  292.00
   1   1  -2 7693.13  292.82
   1  -1   2 8157.39  292.34
  -1  -1  -2 7921.83  291.51
   1   1  -2 7726.64  292.43
  -1   1   2 7944.72  292.15
  -1   1   2 7719.74  292.64
   1  -1   2 7862.31  291.94
   1  -1   1 8519.96  305.86
   1  -1   1 8223.95  306.23
  -1  -1  -1 8250.89  307.36
  -1  -1  -1 8370.16  305.74
   1  -1   1 8475.74  306.54
   1   1  -1 8017.25  305.71
   1  -1   1 8449.60  307.17
  -1   1   1 8238.68  305.97
   1  -1   1 8086.74  306.31
  -1   1   1 8407.72  306.04
   1   1  -1 8326.48  306.15
   1   1  -1 8526.23  307.26
  -1   1   1 8369.82  305.99
  -1   1   1 8059.63  306.21
  -1   1   1 8209.35  308.37
   1   1  -1 8148.23  305.86
   1   1  -1 8252.56  307.27
   1  -1   1 8120.37  307.74
   1   1  -1 8194.12  306.70
  -1   1   1 8299.83  306.09
  -1  -1  -1 8326.61  305.88
  -1  -1  -1 8359.91  306.52
  -1  -1  -1 8335.18  305.96
   1  -1   1 8179.98  306.33
  -1  -1   0 2543.68   90.98
  -1   1   0 2465.32   90.95
   1   1   0 2432.00   90.73
   1   1   0 2364.23   90.77
   1   1   0 2660.49   92.86
   1   1   0 2589.80   90.97
  -1   1   0 2503.85   90.97
   1   1   0 2532.78   91.00
  -1   1   0 2423.89   93.22
  -1  -1   0 2329.17   90.53
   1   1   0 2412.81   91.02
  -1   1   0 2408.01   91.01
   1   1   0 2449.17   91.83
   1  -1   0 2364.05   90.66
   1  -1   0 2373.97   92.69
  -1   1   0 2576.52   91.71
   1  -1   0 2459.57   91.41
  -1   1   0 2462.24   90.91
  -1   1   0 2537.13   91.17
  -1  -1   0 2455.71   91.93
  -1  -1   0 2388.81   92.93
   1  -1   0 2414.00   91.37
   1   1   0 2335.61   90.50
  -1   1   0 2513.85   90.82
  -1   1   0 2483.19   90.95
   1   1   0 2559.88   90.99
   1  -1   0 2516.10   92.11
   1  -1   0 2288.34   90.65
   1   1   0 2576.93   90.99
   1  -1  -1 8410.57  278.15
   1   1   1 8186.80  278.50
   1   1   1 8689.76  280.34
   1   1   1 8191.20  278.08
  -1  -1   1 8135.43  280.57
  -1  -1   1 5869.22  277.70
   1  -1  -1 7447.95  277.27
  -1  -1   1 8065.03  278.61
   1  -1  -1 8290.72  278.17
   1  -1  -1 8402.70  279.90
  -1   1  -1 8057.75  277.55
  -1   1  -1 8609.27  278.24
  -1  -1   1 8365.85  279.39
   1  -1  -1 8276.41  278.56
  -1  -1   1 8064.36  277.94
   1   1   1 8265.57  277.90
  -1  -1   1 6078.10  277.16
  -1  -1   1 7972.58  278.76
   1  -1  -1 8317.03  278.93
   1   1   1 8241.35  277.66
   1  -1  -2 7688.37   46.90
   1  -1  -2 7921.04   51.76
   1   1   2 7950.99   47.76
  -1  -1   2 7883.22   56.81
   1  -1  -2 7786.46   51.30
   1   1   2 7886.57   53.90
  -1   1  -2 8210.36   54.25
  -1  -1   2 7966.39   51.42
   1   1   2 8593.12   62.02
   1  -1  -2 7702.92   55.84
  -1  -1   2 7659.00   62.33
  -1  -1   2 7545.00   51.79
   1  -1  -2 7609.68   51.27
  -1  -1   2 7500.58   52.89
   1   1   2 7956.51   51.08
  -1  -1   2 7836.87   52.15
  -1  -1   3 1220.25   46.14
   1  -1  -3 1216.64   46.51
   1   1   3 1247.75   45.78
  -1  -1   3 1213.86   44.92
   1   1   3 1293.36   46.00
   1   1   3 1271.69   45.59
   1   1   3 1253.37   46.23
   1  -1  -3 1187.38   45.60
   1  -1  -3 1163.14   48.15
  -1  -1   3 1225.98   46.47
  -1   1  -3 1274.49   46.49
   1   1   3 1257.39   45.97
   1  -1  -3 1200.53   45.92
  -1  -1   3 1212.36   47.17
  -1   1  -3 1216.82   45.76
   1   1   3 1229.94   45.56
  -1  -1   3 1210.28   46.41
   1  -1  -3 1257.82   46.36
   1  -1  -3 1124.55   44.62
  -1   1  -4 1817.69   65.49
   1  -1  -4 1700.73   65.50
   1  -1  -4 1609.98   64.10
   1   1   4 1739.05   64.90
   1  -1  -4 1670.83   67.42
   1   1   4 1730.60   64.84
   1   1   4 1758.15   64.92
  -1  -1   4 1594.27   64.45
   1  -1  -4 1652.42   64.95
  -1   1  -4 1706.86   64.85
  -1  -1   4 1675.75   65.04
   1  -1  -4 1713.22   64.78
   1   1   4 1730.44   64.49
   1  -1  -4 1717.50   65.06
  -1  -1   4 1697.51   64.58
   1   1   4 1774.65   64.87
  -1  -1   4 1683.82   65.72
  -1   1  -4 1910.34   64.67
  -1   1  -4 1727.87   64.73
  -1   1  -4 1662.79   64.39
   1  -1  -4 1610.47   66.16
  -1  -1   4 1661.60   65.30
   1   1   5  257.92   11.78
  -1   1  -5  280.12   11.80
  -1  -1   5  267.25   12.92
   1   1   5  278.95   11.69
  -1  -1   5  279.50   15.94
  -1  -1   5  272.29   13.94
  -1  -1   5  259.66   12.36
   1  -1  -5  262.61   15.50
   1  -1  -5  255.71   14.16
  -1   1  -5  254.31   12.00
  -1  -1   5  266.37   11.81
   1   1   5  288.37   14.89
   1   1   5  285.06   12.94
   1   1   5  286.31   12.33
   1   1   5  271.68   12.04
   1  -1  -5  275.77   12.17
  -1   1  -5  273.65   12.65
  -1   1  -5  264.18   12.76
   1  -1  -5  258.08   13.15
   1  -1  -5  242.40   11.74
   1   1   5  271.60   12.43
  -1  -1   5  254.60   11.87
   1  -1  -5  267.20   12.63
  -1  -1   6   97.42    7.21
   1   1   6  105.90    6.46
   1   1   6  112.75    6.91
   1  -1  -6  106.26    6.55
   1  -1  -6  113.80   10.48
   1  -1  -6  103.57    7.53
  -1   1  -6  107.99    6.96
  -1  -1   6   99.97    6.76
  -1   1  -6  116.35    6.34
  -1  -1   6  107.76    8.56
   1  -1  -6  110.47    7.10
  -1   1  -6   89.89    7.05
  -1  -1   6  101.32    6.26
  -1   1  -6  113.48    7.42
  -1   1  -6  116.24    6.15
   1   1   6  102.64    7.60
   1   1   6  101.75    6.43
  -1  -1   6  103.10    6.12
   1   1   6  111.75    5.82
   1   1   6  107.99    6.35
   1   1   6  117.86    8.70
   1  -1  -6   92.55    5.51
  -1  -1   6   98.50    8.07
   1  -1  -6  104.15    8.73
  -1  -1   6  103.90   10.10
  -1   1  -6   95.39    6.56
   1   1   7  121.22    6.19
  -1   1  -7  111.02    7.97
  -1  -1   7  116.22    6.46
  -1   1  -7  118.05    7.45
   1   1   7  121.46    7.07
   1  -1  -7  113.46    9.60
   1  -1  -7  104.91    5.56
   1   1   7  124.80    8.74
  -1  -1   7  116.26    7.41
   1   1   7  140.14    9.83
  -1  -1   7  119.48    7.93
  -1   1  -7  123.10    6.69
   1  -1  -7  120.86    7.37
  -1  -1   7  117.36    6.97
  -1  -1   7   99.81   10.47
   1  -1  -7  117.73   10.21
   1  -1  -7  112.16    8.65
  -1   1  -7  107.94    7.41
   1  -1  -7  126.81   11.46
  -1  -1   7  106.64    8.77
   1   1   7  121.93    7.36
   1   1   7  120.16    7.63
  -1  -1   7  124.96    6.84
  -1  -1   7  114.94    9.34
  -1   1  -7  122.12    6.91
  -1   1  -7  133.26    8.27
   1   1   7  123.56    6.95
   1  -1  -7  111.05    7.85
   1   1   8  488.45   19.46
  -1  -1   8  468.92   23.32
   1  -1  -8  472.69   23.47
  -1   1  -8  462.57   21.35
   1  -1  -8  444.31   24.56
   1   1   8  482.83   20.74
   1  -1  -8  450.28   22.31
  -1   1  -8  487.39   21.68
  -1  -1   8  466.26   21.53
  -1   1  -8  481.47   20.02
  -1  -1   8  474.17   22.93
  -1  -1   8  472.35   24.78
   1  -1  -8  499.59   21.96
   1   1   8  490.35   20.95
  -1  -1   8  474.84   20.34
   1   1   8  502.58   21.48
   1   1   8  467.28   22.31
  -1   1  -8  479.22   21.69
  -1   1  -8  496.33   20.39
   1   1   8  491.40   23.45
  -1   1  -8  483.87   21.23
   1   1   8  485.20   20.43
   1  -1  -8  508.86   21.33
   1  -1  -8  449.41   22.94
  -1  -1   8  447.53   20.30
  -1  -1   8  467.21   19.89
  -1  -1   8  481.74   21.09
   1   1   9  158.21    8.87
   1   1   9  156.96    9.13
   1  -1  -9  150.10   11.54
  -1  -1   9  151.88    9.23
   1  -1  -9  145.35   13.09
  -1   1  -9  152.58    9.99
  -1  -1   9  148.52   10.01
  -1  -1   9  146.88   11.91
   1  -1  -9  156.25   10.14
   1  -1  -9  154.14   11.96
  -1   1  -9  151.39    8.53
  -1  -1   9  149.03    8.60
  -1   1  -9  140.17    9.62
   1   1   9  157.30    8.43
  -1  -1   9  140.58    7.84
  -1  -1   9  143.55    9.53
  -1   1  -9  158.72    9.28
  -1   1  -9  150.70    8.15
   1   1   9  147.62    9.45
   1  -1  -9  169.15    9.74
   1  -1  -9  140.56   10.54
  -1  -1   9  121.81   12.28
  -1  -1   9  147.75    8.43
  -1   1  -9  151.53   10.15
  -1  -1   9  146.18   10.89
   1   1   9  165.52   11.42
   1   1   9  148.45   10.87
   1   1   9  151.33    7.29
   1  -1 -10   74.07    7.32
   1  -1 -10   61.58    8.46
  -1  -1  10   61.92    9.46
   1  -1 -10   63.10    8.05
   1   1  10   75.30    6.76
  -1  -1  10   67.37    9.09
  -1   1 -10   87.56    7.70
   1   1  10   64.16    6.15
  -1   1 -10   71.82    5.43
   1   1  10   67.17    7.88
   1   1  10   67.05    4.26
  -1   1 -10   75.42    5.95
  -1   1 -10   64.07    6.97
   1  -1 -10   79.99    7.03
  -1  -1  10   73.45    5.76
  -1  -1  10   67.34    7.16
  -1  -1  10   79.70    6.54
   1   1  10   71.05    8.22
  -1  -1  10   65.39    8.06
  -1  -1  10   67.51    4.93
   1  -1 -10   61.21    8.91
   1  -1 -10   73.86   10.19
   1   1  10   64.29    4.64
   1   1  10   72.78    5.37
  -1  -1  10   75.85    5.94
  -1  -1  10   70.72    6.73
  -1   1 -10   74.48    7.57
  -1   1 -10   70.94    6.11
   1   1  10   69.90    5.92
  -1   1 -11 1321.18   50.04
  -1   1 -11 1345.96   52.05
   1   1  11 1269.74   49.54
   1  -1 -11 1246.56   55.35
  -1   1 -11 1260.66   50.64
  -1   1 -11 1307.16   49.42
  -1  -1  11 1181.34   48.75
  -1  -1  11 1243.88   50.01
   1  -1 -11 1229.11   52.25
  -1  -1  11 1231.06   53.03
  -1  -1  11 1266.59   50.03
  -1  -1  11 1253.25   54.33
   1   1  11 1238.11   53.06
   1   1  11 1334.42   53.76
   1   1  11 1308.27   51.65
   1  -1 -11 1259.15   53.43
   1   1  11 1323.67   50.98
  -1  -1  11 1221.05   54.94
   1  -1 -11 1217.67   53.87
  -1  -1  11 1274.45   52.08
  -1   1 -11 1247.66   51.89
   1   1  11 1136.35   48.37
   1   1  11 1300.05   50.50
  -1  -1  11 1215.52   51.18
   1  -1 -11 1332.39   51.84
  -1   1 -11 1250.75   52.21
   1  -1 -11 1178.82   53.19
  -1   1 -12    8.97    3.71
   1  -1 -12   11.29    4.61
  -1   1 -12    8.32    3.34
   1  -1 -12    4.89    4.67
   1  -1 -12   11.28    6.49
  -1  -1  12    8.96    5.25
  -1  -1  12   10.95    4.79
  -1  -1  12    8.71    7.05
  -1  -1  12    5.92    6.23
  -1  -1  12    7.42    3.25
   1   1  12   14.25    5.15
  -1   1 -12    5.86    3.75
   1  -1 -12    7.62    5.84
   1   1  12    7.58    3.30
  -1  -1  12    7.23    2.28
  -1   1 -12    6.05    5.15
   1   1  12    7.75    4.05
   1   1  12   10.55    2.62
   1   1  12    7.20    4.19
  -1   1 -12   10.14    5.25
  -1   1 -12    7.37    4.59
   1  -1 -12    5.58    7.36
  -1  -1  12    4.08    4.17
  -1  -1  12   10.04    3.54
   1  -1 -12   12.66    7.13
  -1  -1  13  472.07   24.20
  -1  -1  13  475.27   22.14
   1  -1 -13  496.17   26.63
   1   1  13  513.90   22.88
  -1  -1  13  460.57   26.14
   1  -1 -13  440.06   26.71
   1   1  13  478.30   24.99
  -1  -1  13  459.65   21.78
   1  -1 -13  452.11   24.49
   1   1  13  480.83   19.21
  -1   1 -13  502.73   21.39
   1  -1 -13  485.72   25.81
   1  -1 -13  501.77   26.49
   1   1  13  493.23   24.01
  -1  -1  13  439.50   26.41
  -1   1 -13  485.88   24.44
   1   1  13  486.18   23.07
  -1   1 -13  502.24   22.27
  -1  -1  13  434.51   24.71
  -1   1 -13  477.55   24.72
  -1  -1  13  464.17   23.55
  -1   1 -13  489.52   24.65
  -1   1 -13  506.44   24.37
   1   1  14  344.66   14.72
   1  -1 -14  345.26   17.50
  -1  -1  14  339.75   17.50
   1  -1 -14  341.52   20.33
   1  -1 -14  322.75   21.32
  -1  -1  14  359.67   17.98
   1  -1 -14  357.49   23.08
  -1   1 -14  396.18   17.23
  -1   1 -14  391.02   21.07
   1   1  14  365.25   19.00
  -1   1 -14  343.92   20.67
   1   1  14  366.89   14.94
  -1   1 -14  394.45   20.40
  -1  -1  14  374.05   20.33
   1  -1 -14  364.14   22.36
   1   1  14  348.72   18.27
  -1   1 -14  370.36   20.32
  -1  -1  14  361.20   19.47
  -1   1 -14  369.43   18.13
  -1  -1  14  334.96   21.55
   1   1  14  340.07   20.08
   1  -1 -14  376.42   21.91
   1   1  14  363.68   19.75
  -1  -1  14  351.45   20.95
   1   1  15  503.10   23.60
  -1   1 -15  538.30   22.39
  -1  -1  15  464.82   24.40
  -1   1 -15  468.15   23.07
  -1   1 -15  477.45   26.32
  -1   1 -15  465.25   26.43
   1   1  15  471.83   19.62
  -1   1 -15  533.07   25.93
   1  -1 -15  494.05   27.79
  -1  -1  15  485.67   22.81
  -1  -1  15  474.40   26.26
   1   1  15  518.00   25.54
  -1  -1  15  502.19   23.30
   1  -1 -15  521.40   26.77
  -1  -1  15  460.17   25.24
  -1   1 -15  490.30   25.59
   1  -1 -15  479.94   27.68
   1   1  15  497.84   24.26
   1  -1 -15  511.13   28.87
   1   1  15  485.39   19.67
   1  -1 -15  500.88   22.76
  -1  -1  15  385.23   25.55
   1  -1 -15  505.03   27.38
  -1   1 -16   60.89    6.04
   1  -1 -16   64.59    9.85
  -1  -1  16   50.04    8.24
  -1  -1  16   52.07    6.42
  -1  -1  16   56.03    7.94
  -1   1 -16   52.60    6.82
   1   1  16   61.27    8.08
   1  -1 -16   64.64    9.11
  -1   1 -16   55.46    8.92
   1  -1 -16   57.10   10.07
   1   1  16   55.99    4.12
   1   1  16   44.97    6.66
  -1   1 -16   47.71    8.33
   1  -1 -16   51.84    5.92
   1  -1 -16   53.72    9.55
  -1   1 -16   71.04    9.16
   1   1  16   54.90    4.08
  -1  -1  16   53.27    6.03
   1  -1 -16   63.83   10.97
  -1   1 -17  189.66   14.75
   1  -1 -17  182.90   15.68
   1   1  17  179.35    8.68
  -1  -1  17  192.57   14.30
   1  -1 -17  184.46   17.11
  -1  -1  17  177.69   11.94
   1   1  17  195.65   13.21
   1   1  17  172.38    8.56
   1  -1 -17  184.75   16.10
   1  -1 -17  187.62   11.49
   1   1  17  192.98   14.09
   1  -1 -17  179.41   16.63
   1  -1 -17  168.94   14.79
  -1  -1  17  176.50   11.43
  -1   1 -17  165.98   15.17
  -1   1 -17  189.65   12.56
  -1   1 -17  185.74   15.28
  -1  -1  17  141.95   13.64
  -1  -1  18  217.15   15.90
   1   1  18  236.99   15.00
  -1   1 -18  178.15   16.39
  -1  -1  18  168.51   15.02
   1   1  18  223.77   10.04
   1  -1 -18  228.14   18.71
   1   1  18  207.83   10.00
   1  -1 -18  197.09   12.52
   1   1  18  232.42   16.01
   1  -1 -18  194.69   18.01
  -1  -1  18  205.16   13.46
   1  -1 -18  210.97   17.79
   1  -1 -18  217.67   17.48
  -1  -1  18  195.53   12.74
  -1   1 -18  214.54   16.21
  -1   1 -18  228.42   17.62
  -1   1 -18  260.66   14.85
   1  -1 -18  238.29   17.75
  -1   1 -19   43.84    9.82
   1  -1 -19   39.26    5.57
   1   1  19   35.87    6.67
   1   1  19   36.92    3.72
   1   1  19   32.10    7.62
  -1   1 -19   40.71    8.32
  -1  -1  19   36.49    7.73
   1  -1 -19   33.85    8.23
   1  -1 -19   36.01    9.30
   1   1  19   37.77    3.79
  -1   1 -19   21.43    9.06
   1  -1 -19   31.05    8.88
  -1   1 -20   12.71    6.44
   1   1  20   15.48    3.01
   1   1  20   17.57    2.96
  -1   1 -20   21.72    7.71
  -1   1 -20    2.63    6.84
  -1  -1  20   10.92    5.80
   1  -1 -20    9.80    6.42
   1  -1 -20   17.11    7.81
   1  -1 -20   17.41    8.13
   1   1  20   20.38    6.56
   1   1  21  134.56   12.57
   1   1  21  127.61    6.83
  -1   1 -21  118.47   14.13
  -1   1 -21  100.25   12.98
   1   1  21  118.67    6.40
   1  -1 -21  120.26   13.26
   1  -1 -21  129.91   13.97
  -1  -1  21  105.27   11.52
  -1   1 -21  114.94   12.76
   1  -1 -21  101.88   12.30
  -1   1 -21   96.41   11.37
   1   1  22  216.74   10.26
   1   1  22  249.09   10.84
   1   1  23   21.31    3.00
   1   1  23   14.78    2.40
   1   1  24   16.43    2.67
   1   1  25   19.94    2.54
  -1   1 -26   32.47    3.46
  -1  -1  27   16.07    1.88
  -1   1 -27   13.69    2.44
   1  -1 -27   16.58    2.71
   1   2 -27    5.99    2.08
   1   2 -27    3.65    1.85
   1   2 -26   77.60    4.83
  -1   2  26   76.18    3.84
   1  -2  26   89.60    4.40
  -1   2  25   13.62    1.94
   1  -2  25   17.98    2.46
   1   2 -25   15.05    3.13
  -1   2  24   26.13    2.58
   1  -2  24   31.26    3.15
   1   2 -24   26.45    3.81
   1  -2  23   35.37    3.54
  -1   2  23   28.26    3.15
   1  -2  22  183.66    8.99
  -1   2  22  183.56    8.61
   1  -2  21  217.22   10.18
  -1   2  21  210.48    9.79
  -1   2  20   70.84    8.71
  -1  -2 -20   87.84   12.33
   1   2 -20   76.01   10.97
  -1  -2 -20   81.50   10.61
   1   2 -20   71.01   11.36
  -1   2  20   83.18    5.03
  -1  -2 -20   51.50    8.41
   1   2 -20   74.45   11.33
   1   2 -20   75.31   11.20
  -1   2  20   79.51    9.69
   1  -2  20   80.74    8.86
   1  -2  20   91.15    5.49
   1  -2  20   75.68    9.99
  -1  -2 -20   85.81    8.80
   1   2 -19   21.58    7.91
  -1  -2 -19   36.07    9.52
   1   2 -19   28.66    8.04
  -1  -2 -19   41.02    6.48
   1  -2  19   25.93    9.55
   1  -2  19   38.92    7.08
  -1  -2 -19   13.71    5.67
   1   2 -19   32.18    8.74
  -1  -2 -19   30.22    7.35
   1  -2  19   29.92    5.88
  -1  -2 -19   26.43    7.60
  -1   2  19   29.50    3.17
  -1   2  19   29.26    6.13
   1  -2  19   26.70    3.31
   1   2 -19   18.54    9.18
  -1   2  19   28.13    6.88
  -1   2  18  567.42   29.69
  -1   2  18  571.70   23.09
   1  -2  18  574.05   23.39
  -1  -2 -18  612.02   28.15
   1  -2  18  533.38   33.10
   1   2 -18  546.32   31.04
  -1  -2 -18  607.66   33.74
  -1   2  18  615.82   29.18
   1   2 -18  531.44   31.57
  -1  -2 -18  553.98   30.43
  -1  -2 -18  574.67   30.79
   1  -2  18  535.46   28.21
  -1  -2 -18  616.61   28.42
   1  -2  18  598.41   30.40
   1   2 -18  540.43   32.25
   1   2 -18  604.80   31.76
   1   2 -17  149.89   14.10
   1  -2  17  128.37   12.26
   1  -2  17  157.08    7.68
  -1   2  17  158.46   12.01
   1   2 -17  155.01   14.96
  -1  -2 -17  169.16   11.75
   1  -2  17  124.97   15.01
  -1  -2 -17  148.39   12.96
   1   2 -17  134.13   13.82
  -1  -2 -17  138.32   13.35
  -1   2  17  149.39    7.36
   1  -2  17  154.10   11.65
   1   2 -17  146.68   15.58
  -1   2  17  163.62   12.88
   1   2 -17  131.41   13.79
   1  -2  17  142.52   12.41
  -1   2  16  185.12   13.75
   1   2 -16  172.69   15.25
   1  -2  16  193.47   12.54
  -1   2  16  184.83    8.83
   1  -2  16  186.47    8.69
   1   2 -16  197.27   15.86
   1  -2  16  199.92   14.22
   1   2 -16  193.34   17.33
   1  -2  16  208.83   13.58
   1  -2  16  199.97    9.13
  -1   2  16  204.53   13.54
  -1  -2 -16  199.90   15.20
  -1   2  16  196.33    9.12
   1  -2  16  157.15   16.13
  -1  -2 -16  228.03   13.50
  -1  -2 -16  188.52   14.33
   1   2 -16  186.56   15.87
   1  -2  15  362.71   19.46
   1  -2  15  364.41   14.99
  -1   2  15  339.63   14.75
   1   2 -15  355.19   21.75
   1  -2  15  329.02   19.11
  -1  -2 -15  383.90   19.26
   1   2 -15  356.34   23.94
  -1  -2 -15  364.16   20.71
   1  -2  15  370.04   20.41
  -1   2  15  353.78   19.50
   1  -2  15  360.80   14.69
   1   2 -15  332.75   23.36
  -1   2  15  392.73   20.60
   1  -2  15  369.99   19.05
   1   2 -15  369.58   21.82
  -1  -2 -15  348.22   21.04
   1   2 -15  348.37   21.97
   1  -2  15  331.51   22.99
  -1  -2 -15  377.16   19.70
  -1   2  15  352.89   14.72
  -1  -2 -14   35.79    6.40
  -1   2  14   38.12    6.32
   1   2 -14   50.15    8.60
   1   2 -14   49.86    8.44
   1  -2  14   37.90    5.71
   1  -2  14   38.66    3.17
   1   2 -14   47.41    9.85
  -1   2  14   42.53    3.35
   1  -2  14   34.09    3.09
   1  -2  14   36.51    6.18
  -1  -2 -14   33.18    7.61
  -1   2  14   40.66    3.07
  -1   2  14   43.07    6.20
   1  -2  14   35.40    6.24
   1  -2  14   42.07    5.92
   1   2 -14   26.39    8.29
  -1  -2 -14   39.90    6.58
   1  -2  13   92.70    8.14
   1   2 -13  112.50   10.75
  -1  -2 -13   93.67    8.67
  -1  -2 -13  105.72   10.44
   1  -2  13   96.13    8.78
   1   2 -13  103.42   10.40
  -1   2  13   98.13    9.02
   1   2 -13   92.49   11.32
   1   2 -13  117.44    6.95
   1   2 -13   89.28   11.54
  -1   2  13  102.13    8.78
   1  -2  13   93.85    5.19
  -1  -2 -13  108.01    8.98
   1  -2  13   98.93    8.42
   1  -2  13   80.89    8.55
  -1   2  12   86.95    8.22
  -1  -2 -12   96.27    8.46
   1  -2  12   77.86    7.33
   1  -2  12   86.49    8.42
   1  -2  12   89.19    7.93
  -1  -2 -12   88.67    8.00
   1   2 -12   77.91    9.52
   1   2 -12   96.97    9.58
   1  -2  12   94.58    8.31
  -1  -2 -12   81.34    9.39
  -1   2  12   94.94    7.98
   1   2 -12   91.67    6.01
  -1   2  12   83.34    6.70
   1   2 -12   88.68   10.73
   1   2 -12   84.21   11.16
   1  -2  11  142.90    9.91
   1  -2  11  153.83    9.99
   1   2 -11  141.83   11.17
   1  -2  11  137.61   10.05
   1   2 -11  139.91   12.91
   1   2 -11  140.15   13.01
  -1  -2 -11  135.33    9.52
  -1   2  11  140.90   10.02
  -1  -2 -11  131.25   10.95
   1   2 -11  132.88    7.31
  -1   2  11  127.58    8.53
  -1  -2 -11  135.62    7.82
   1   2 -11  143.59   11.51
  -1  -2 -11  128.70    9.40
  -1  -2 -11  146.35   11.25
   1  -2  11  147.32   10.65
   1  -2  11  117.31    9.32
  -1  -2 -11  155.12    9.97
  -1   2  11  136.30    9.61
  -1  -2 -10  777.05   31.09
   1  -2  10  714.50   32.09
   1   2 -10  718.88   28.47
  -1  -2 -10  734.07   31.03
   1  -2  10  746.33   31.49
  -1   2  10  730.69   31.30
   1  -2  10  709.07   31.50
   1  -2  10  652.65   31.09
   1   2 -10  715.07   33.11
  -1   2  10  701.50   31.59
   1  -2  10  707.07   32.31
  -1  -2 -10  730.09   30.96
  -1   2  10  741.08   33.86
   1   2 -10  708.63   34.73
   1   2 -10  690.60   34.74
  -1  -2 -10  748.45   29.97
  -1  -2 -10  735.24   32.81
  -1  -2 -10  729.87   32.68
  -1  -2 -10  724.34   31.09
  -1   2  10  691.87   30.22
   1   2  -9 2347.47   92.10
   1   2  -9 2275.00   85.75
   1   2  -9 2204.77   89.95
   1  -2   9 2313.42   88.99
  -1  -2  -9 2292.36   88.19
  -1  -2  -9 2207.01   88.21
   1  -2   9 2345.06   88.32
   1  -2   9 2249.27   89.81
  -1   2   9 2393.19   88.72
  -1  -2  -9 2305.32   89.80
  -1   2   9 2217.19   88.72
   1   2  -9 2245.68   92.06
   1  -2   9 2343.77   88.63
  -1   2   9 2242.62   91.18
   1  -2   9 2325.48   90.02
  -1  -2  -9 2310.86   88.12
  -1   2   9 2240.17   87.75
   1   2  -8  685.53   32.71
  -1   2   8  712.35   32.26
   1  -2   8  683.41   29.69
   1  -2   8  704.08   30.86
  -1  -2  -8  706.64   29.12
  -1   2   8  667.43   28.92
  -1  -2  -8  675.42   29.39
   1  -2   8  700.41   29.87
   1   2  -8  677.34   26.92
   1  -2   8  681.66   29.29
   1  -2   8  731.36   29.40
  -1   2   8  709.42   29.57
  -1  -2  -8  721.74   29.16
   1  -2   8  709.34   31.24
  -1   2   8  680.67   29.65
   1   2  -8  728.30   32.64
  -1  -2  -8  694.21   30.48
   1   2  -8  706.66   30.90
   1  -2   7   53.66    6.69
  -1  -2  -7   59.65    6.43
  -1   2   7   53.62    5.30
   1   2  -7   52.98    3.38
  -1  -2  -7   59.22    4.89
   1   2  -7   58.83    6.29
   1  -2   7   56.41    5.63
   1   2  -7   59.25    7.49
   1  -2   7   62.36    6.65
  -1  -2  -7   48.84    5.42
   1  -2   7   52.56    5.65
  -1   2   7   55.27    7.86
   1   2  -7   54.55    6.69
   1  -2   7   55.08    5.25
  -1   2   7   43.90    7.43
   1   2  -7   46.94    6.00
  -1  -2  -7   58.18    5.48
   1  -2   7   62.64    5.25
  -1   2   7   54.00    5.42
   1   2  -7   59.86    8.54
   1  -2   6  432.56   20.36
   1  -2   6  428.48   19.03
  -1   2   6  436.82   21.79
   1  -2   6  426.59   18.62
  -1  -2  -6  421.61   19.00
  -1   2   6  421.82   18.77
   1   2  -6  427.36   21.85
  -1  -2  -6  459.78   18.53
  -1   2   6  432.71   18.72
   1   2  -6  440.86   20.05
   1   2  -6  409.36   16.52
   1   2  -6  390.77   19.60
  -1  -2  -6  440.56   19.71
   1  -2   6  459.93   21.25
   1   2  -6  427.20   19.72
  -1  -2  -6  445.27   18.40
   1   2  -6  449.43   21.52
   1  -2   6  447.70   18.77
  -1   2   6  395.75   21.82
   1   2  -5  395.15   17.86
   1   2  -5  398.47   18.08
   1   2  -5  402.91   19.44
  -1   2   5  415.67   20.35
   1  -2   5  399.60   17.29
   1  -2   5  387.42   19.25
   1  -2   5  421.40   17.05
   1  -2   5  403.58   16.84
   1   2  -5  389.13   18.54
   1   2  -5  384.67   17.90
  -1  -2  -5  387.87   17.56
   1  -2   5  403.65   15.70
  -1  -2  -5  393.80   16.39
   1   2  -5  376.99   19.71
   1   2  -5  413.59   18.26
  -1   2   5  403.42   16.96
   1   2  -5  364.89   14.69
  -1   2   5  390.20   17.15
   1   2  -4 1798.57   67.18
   1  -2   4 1769.93   69.28
   1   2  -4 1621.62   64.80
   1  -2   4 1790.55   65.62
   1  -2   4 1803.16   67.59
   1   2  -4 1709.30   67.44
   1  -2   4 1843.35   66.68
  -1   2   4 1760.19   67.01
   1   2  -4 1736.09   68.63
   1   2  -4 1777.18   67.39
  -1   2   4 1807.81   66.40
  -1   2   4 1871.53   70.04
   1   2  -4 1780.23   68.58
  -1   2   4 1858.92   67.25
   1  -2   4 1813.23   66.91
   1  -2   4 1781.04   66.46
  -1   2   4 1758.17   66.48
   1  -2   4 1731.28   66.36
   1   2  -4 1794.24   67.75
  -1  -2  -4 1736.92   65.95
   1   2  -3 1239.85   47.87
   1  -2   3 1245.90   49.18
   1  -2   3 1195.72   48.25
  -1  -2  -3 1221.17   46.66
  -1   2   3 1227.75   47.19
   1  -2   3 1227.17   47.40
   1   2  -3 1177.69   48.34
   1   2  -3 1195.78   48.27
   1   2  -3 1234.96   48.08
   1  -2   3 1253.83   47.82
  -1   2   3 1323.82   48.21
   1   2  -3 1250.50   49.80
  -1  -2  -3 1264.58   46.64
   1  -2   3 1246.35   48.41
   1  -2   3 1303.17   47.60
   1  -2   3 1196.94   47.28
  -1   2   3 1226.90   47.31
  -1   2   3 1221.61   48.14
  -1   2   2 1778.13   67.01
   1  -2   2 1692.72   66.78
  -1   2   2 1836.71   67.02
   1   2  -2 1782.50   67.34
   1   2  -2 1762.33   69.37
  -1   2   2 1835.52   67.56
   1  -2   2 1849.33   67.90
   1  -2   2 1776.91   66.94
   1   2  -2 1679.05   65.86
   1  -2   2 1833.51   68.71
   1  -2   2 1794.78   67.31
  -1   2   2 1715.78   66.55
   1   2  -2 1747.16   67.70
  -1  -2  -2 1790.73   66.95
   1  -2   2 1881.28   67.02
  -1  -2  -2 1810.81   66.04
   1   2  -2 1739.64   67.11
  -1   2   2 1804.08   67.37
  -1   2   2 1782.52   66.56
   1   2  -1  164.73    6.93
   1   2  -1  178.48    9.70
  -1   2   1  181.25    8.17
  -1   2   1  182.20    8.64
   1   2  -1  170.95   10.70
   1  -2   1  182.08    8.62
   1  -2   1  173.13    8.83
   1  -2   1  186.30    9.84
   1  -2   1  178.71    8.31
   1  -2   1  186.51   10.92
  -1  -2  -1  183.10    8.86
  -1   2   1  196.35    8.80
   1  -2   1  183.95    8.00
  -1   2   1  184.99    7.59
   1  -2   0 2139.58   81.44
  -1   2   0 2087.26   79.58
  -1  -2   0 2085.10   79.82
   1   2   0 2154.50   79.15
  -1   2   0 2048.24   77.97
   1  -2   0 2135.48   79.38
   1   2   0 2154.41   79.21
  -1  -2   0 2102.62   78.21
  -1   2   0 2140.30   79.07
   1  -2   0 2088.22   80.09
  -1   2   0 2106.12   79.19
   1   2   0 2182.99   79.28
   1  -2   0 2048.19   78.94
   1   2   0 2023.64   79.87
  -1   2   0 2128.59   79.10
   1  -2   0 2088.78   78.35
   1   2   0 2157.61   79.21
   1   2   0 2087.46   81.55
  -1   2   0 1961.21   79.14
  -1   2   0 2124.76   79.15
  -1   2   0 2130.81   79.16
   1  -2  -1  182.28    7.88
  -1  -2   1  191.58    7.75
   1  -2  -1  183.39    8.82
   1  -2  -1  181.99    7.60
   1   2   1  200.15    8.96
   1   2   1  182.24   11.31
   1   2   1  200.02    9.02
  -1  -2   1  172.20    9.01
   1  -2  -1  179.47    9.54
  -1  -2   1  189.58    8.45
   1   2   1  194.16    9.00
  -1  -2   1  196.39   10.12
  -1   2  -1  193.44    8.80
  -1   2  -1  179.39    7.35
  -1  -2   1  180.34    8.47
  -1   2  -1  177.85    7.72
   1  -2  -1  182.80   10.78
  -1  -2   1  166.73    8.67
   1  -2  -1  186.94    8.66
  -1   2  -1  175.08    8.96
   1   2   1  183.38    9.16
   1   2   1  189.79    8.89
   1   2   1  191.75    9.04
  -1  -2   2 1820.03   65.26
   1   2   2 1661.21   64.96
  -1   2  -2 1783.77   64.66
   1  -2  -2 1757.61   63.88
   1   2   2 1704.28   64.99
  -1  -2   2 1782.32   65.38
   1   2   2 1776.98   65.51
   1   2   2 1859.54   68.50
  -1   2  -2 1974.19   65.38
   1  -2  -2 1754.25   65.00
   1  -2  -2 1741.18   67.09
   1   2   2 1790.69   65.40
   1  -2  -2 1812.47   65.53
   1  -2  -2 1723.80   65.70
  -1  -2   2 1702.01   65.73
  -1  -2   2 1726.64   65.40
  -1   2  -2 1737.17   65.46
   1  -2  -2 1801.82   64.93
   1   2   3 1226.03   47.45
  -1   2  -3 1211.97   47.37
  -1  -2   3 1201.92   47.91
  -1  -2   3 1261.30   48.38
   1   2   3 1260.54   47.60
   1   2   3 1249.47   47.66
   1  -2  -3 1229.57   48.08
  -1   2  -3 1262.76   47.57
  -1   2  -3 1472.08   48.14
  -1   2  -3 1260.96   48.88
  -1   2  -3 1209.97   46.49
  -1  -2   3 1265.13   46.22
   1  -2  -3 1250.53   47.92
   1  -2  -3 1267.12   49.43
   1  -2  -3 1199.26   46.94
  -1  -2   3 1186.42   50.99
  -1  -2   3 1162.18   48.30
  -1   2  -3 1228.94   48.05
   1  -2  -3 1215.94   47.79
  -1  -2   4 1793.34   42.78
   1   2   4 1830.14   41.13
   1   2   4 1806.20   40.96
   1  -2  -4 1713.06   42.79
  -1   2  -4 1793.13   41.80
   1  -2  -4 1637.31   45.66
  -1  -2   4 1720.00   42.08
  -1  -2   4 1736.30   41.36
  -1   2  -4 1798.47   42.83
  -1  -2   4 1628.44   39.50
   1  -2  -4 1696.32   40.45
   1  -2  -4 1717.16   38.85
  -1   2  -4 1775.38   39.80
  -1   2  -4 1819.47   41.99
   1  -2  -4 1777.58   40.42
   1  -2  -4 1809.55   42.00
   1   2   4 1786.63   39.97
  -1   2  -4 1768.39   40.82
  -1   2  -4 1907.46   40.93
  -1  -2   5  396.85   15.47
   1   2   5  393.16   14.02
  -1  -2   5  399.49   14.20
  -1   2  -5  430.60   16.56
   1   2   5  407.28   18.91
  -1  -2   5  388.91   15.31
  -1   2  -5  395.87   15.28
   1   2   5  420.43   15.43
  -1   2  -5  378.28   14.91
  -1  -2   5  391.68   17.14
  -1   2  -5  396.09   14.79
  -1  -2   5  402.53   19.62
   1  -2  -5  391.76   15.99
   1  -2  -5  418.39   14.50
  -1   2  -5  405.00   15.99
   1  -2  -5  377.46   19.19
   1  -2  -5  394.95   14.06
   1  -2  -5  390.81   15.12
  -1  -2   5  376.68   15.90
   1   2   5  399.85   15.25
   1  -2  -5  401.38   16.18
  -1  -2   6  426.19   14.56
   1  -2  -6  461.28   16.12
  -1  -2   6  457.13   18.37
   1   2   6  448.63   15.94
   1  -2  -6  437.83   17.18
  -1   2  -6  430.19   16.64
  -1  -2   6  424.08   15.91
  -1   2  -6  454.73   16.20
  -1  -2   6  446.30   16.08
   1  -2  -6  445.83   14.72
  -1  -2   6  431.53   20.87
   1  -2  -6  440.51   20.64
  -1   2  -6  369.32   15.27
  -1   2  -6  442.63   16.95
  -1  -2   6  409.33   16.50
   1  -2  -6  383.26   18.35
   1  -2  -6  412.35   15.72
  -1   2  -6  414.32   15.56
   1   2   6  461.84   20.06
  -1   2  -7   55.39    5.27
  -1  -2   7   49.00    8.81
  -1   2  -7   53.66    6.01
  -1   2  -7   54.99    5.49
  -1   2  -7   52.27    5.00
  -1  -2   7   51.59    5.06
  -1  -2   7   53.39    4.02
   1  -2  -7   51.52    6.17
   1   2   7   60.03    5.14
   1  -2  -7   52.56    8.11
  -1   2  -7   15.61    5.18
  -1  -2   7   57.35    7.72
  -1  -2   7   49.10    5.45
   1  -2  -7   51.06    7.93
  -1  -2   7   55.06    5.03
   1  -2  -7   52.71    5.17
   1  -2  -7   63.36    4.18
   1  -2  -7   51.32    4.22
   1  -2  -7   56.15    8.88
  -1   2  -7   55.71    5.23
   1   2   7   53.15    7.95
  -1  -2   8  700.77   28.31
  -1  -2   8  713.04   28.47
   1  -2  -8  721.90   32.09
  -1   2  -8  527.63   27.38
  -1   2  -8  692.24   28.78
   1  -2  -8  687.87   31.33
   1  -2  -8  739.00   27.32
   1   2   8  711.77   32.16
  -1  -2   8  694.39   31.13
  -1   2  -8  618.18   27.82
   1  -2  -8  624.68   26.23
   1  -2  -8  681.23   32.96
   1  -2  -8  716.97   29.03
  -1  -2   8  687.77   29.19
  -1  -2   8  689.09   27.24
  -1   2  -8  708.43   29.16
  -1   2  -8  700.15   29.49
  -1  -2   8  697.55   31.33
   1   2   8  721.03   28.78
  -1  -2   8  720.60   28.57
   1  -2  -8  701.61   30.33
  -1  -2   8  649.18   29.05
  -1   2  -8  707.47   29.36
  -1  -2   8  647.32   32.70
  -1  -2   9 2284.09   85.69
  -1  -2   9 2228.25   85.41
  -1  -2   9 2233.92   84.43
  -1   2  -9 2345.35   87.02
   1  -2  -9 2213.52   90.75
  -1  -2   9 2190.26   88.64
   1   2   9 2353.81   90.11
  -1  -2   9 2108.07   90.36
  -1   2  -9 2145.60   84.76
  -1  -2   9 2198.38   88.78
  -1  -2   9 2200.98   86.64
  -1  -2   9 2166.71   86.22
  -1   2  -9 1957.24   84.77
  -1  -2   9 2275.44   85.78
   1  -2  -9 2312.90   86.52
   1  -2  -9 2309.57   88.91
  -1   2  -9 2217.40   86.53
   1   2   9 2322.33   86.18
   1  -2  -9 2239.52   88.01
   1  -2  -9 2261.52   89.38
  -1   2  -9 2236.39   86.34
  -1   2  -9 2257.35   86.65
  -1  -2  10  703.26   33.81
  -1   2 -10  738.70   31.53
  -1  -2  10  739.32   31.71
   1  -2 -10  733.43   33.05
   1  -2 -10  726.08   33.59
  -1  -2  10  708.26   29.23
  -1  -2  10  738.13   30.41
   1  -2 -10  738.42   34.56
  -1   2 -10  662.71   29.45
  -1  -2  10  675.81   35.16
   1   2  10  714.06   34.39
  -1  -2  10  756.82   30.73
   1  -2 -10  718.08   35.72
   1   2  10  740.11   31.10
  -1   2 -10  704.84   31.48
  -1  -2  10  706.46   30.01
  -1   2 -10  721.82   31.21
  -1   2 -10  710.38   31.78
  -1  -2  10  717.63   33.57
  -1   2 -10  676.61   29.87
  -1  -2  10  714.48   31.24
   1  -2 -10  701.99   31.27
   1  -2 -11  127.20   11.45
  -1  -2  11  145.10   11.94
   1  -2 -11  141.48   12.15
   1  -2 -11  148.27   12.93
  -1  -2  11  131.36    8.77
  -1   2 -11  139.31   10.26
   1  -2 -11  147.20   14.06
   1   2  11  138.69    9.63
   1  -2 -11  140.17   10.00
  -1   2 -11   72.93    8.45
   1   2  11  129.99    9.22
  -1  -2  11  137.13   10.17
  -1  -2  11  132.14   12.32
  -1   2 -11  130.86    9.92
  -1   2 -11  125.87   10.44
  -1   2 -11  134.00    8.92
  -1  -2  11  140.70    8.12
  -1  -2  11  137.08    9.72
  -1  -2  11  139.17   13.88
   1   2  11  126.83   12.13
  -1  -2  11  136.39    8.45
  -1   2 -12   76.03    8.19
  -1  -2  12   97.36   11.29
   1   2  12   99.35    8.20
  -1  -2  12   88.47    7.20
  -1  -2  12   89.15    8.09
   1  -2 -12   93.44    9.86
   1  -2 -12   89.19    8.55
   1   2  12   86.61   10.23
  -1   2 -12   92.96    8.86
   1   2  12   92.51    8.23
   1  -2 -12   66.08   11.22
  -1  -2  12   84.15    6.55
  -1  -2  12   76.60   11.26
   1  -2 -12   96.16   11.45
  -1  -2  12   87.84   10.19
  -1  -2  12   91.27    6.78
  -1   2 -12  110.93    8.15
  -1  -2  12   83.56    8.29
  -1   2 -12   96.65    9.23
   1  -2 -12   95.34   10.53
  -1  -2  13   86.90   11.45
  -1  -2  13  103.53    7.27
   1   2  13   86.48   10.41
   1  -2 -13  103.92   12.10
   1  -2 -13   91.63   10.52
  -1  -2  13   89.77    8.95
   1   2  13  103.86    8.55
  -1  -2  13  111.14    8.11
  -1   2 -13   98.24    9.62
   1   2  13  101.01    5.38
  -1  -2  13   85.16    6.78
  -1  -2  13   99.38    8.71
  -1   2 -13  110.35    9.81
  -1   2 -13  109.49    8.62
   1  -2 -13   89.72   10.67
  -1  -2  13  109.07   10.93
   1  -2 -13  103.34    9.33
  -1  -2  13   90.22   11.62
   1  -2 -13   94.20   12.48
  -1  -2  13   92.90    5.38
  -1   2 -13   98.48    9.36
   1   2  13   93.40    5.06
   1   2  13  106.01    9.01
  -1   2 -14   25.65    7.12
  -1  -2  14   33.90    9.36
  -1  -2  14   39.56    8.56
  -1  -2  14   45.94    5.42
   1  -2 -14   34.98    9.26
   1  -2 -14   41.56    7.98
   1  -2 -14   48.09    8.31
   1   2  14   38.02    3.44
   1   2  14   36.29    3.07
  -1   2 -14   72.31    7.88
   1  -2 -14   37.13    9.25
   1   2  14   43.40    6.22
  -1   2 -14   36.35    7.12
  -1  -2  14   33.97    4.31
  -1  -2  14   36.96    3.34
   1   2  14   36.26    7.83
   1  -2 -14   39.32    8.72
  -1   2 -14   32.81    6.60
  -1  -2  14   42.80    6.17
  -1  -2  14   44.40    7.01
   1   2  14   44.27    6.39
  -1  -2  14   32.01    4.71
  -1  -2  14   34.09    8.11
   1  -2 -15  371.96   20.94
  -1  -2  15  350.24   19.56
  -1  -2  15  333.15   23.33
  -1  -2  15  337.40   14.91
  -1   2 -15  427.34   19.64
  -1  -2  15  357.07   18.40
   1  -2 -15  396.45   24.11
  -1  -2  15  387.03   17.91
  -1  -2  15  326.62   18.56
   1  -2 -15  381.12   23.45
  -1  -2  15  285.74   21.77
   1   2  15  358.32   14.98
  -1  -2  15  351.59   20.24
  -1   2 -15  364.53   20.70
   1   2  15  329.54   21.81
   1   2  15  347.28   14.74
   1   2  15  368.08   20.21
   1   2  15  374.13   19.70
  -1   2 -15  348.51   20.88
  -1  -2  15  326.05   21.51
   1  -2 -15  394.10   22.99
   1  -2 -15  341.97   23.58
  -1   2 -15  342.35   21.06
   1  -2 -16  197.19   14.76
  -1  -2  16  202.79   14.44
   1  -2 -16  190.83   12.37
  -1   2 -16  202.51   14.96
  -1   2 -16  196.52   15.56
   1   2  16  220.29   14.09
   1   2  16  191.69    9.30
   1  -2 -16  201.96   16.56
   1  -2 -16  204.03   17.71
   1   2  16  208.88   14.25
   1   2  16  186.77    9.00
  -1  -2  16  195.24   13.66
   1  -2 -16  197.10   16.92
   1  -2 -16  167.39   17.13
  -1   2 -16  180.11   14.76
  -1  -2  16  188.92   15.69
  -1  -2  16  186.76    9.25
  -1  -2  16  189.34   12.38
   1  -2 -17  152.99   10.94
   1   2  17  147.72    7.73
   1  -2 -17  122.85   12.91
  -1  -2  17  159.85   11.04
   1   2  17  143.27   11.59
  -1   2 -17  125.36   13.12
  -1  -2  17  141.35   12.50
   1  -2 -17  136.19   15.50
  -1   2 -17  159.63   13.38
   1   2  17  140.18   12.17
  -1  -2  17  155.08    7.83
   1  -2 -17  152.70   15.62
  -1  -2  17  125.23   13.55
   1   2  17  146.87    7.56
   1  -2 -17  123.01   14.52
   1  -2 -17  165.38   15.11
   1  -2 -18  580.46   31.65
  -1  -2  18  486.41   30.26
   1  -2 -18  544.99   32.63
  -1  -2  18  560.55   23.01
   1  -2 -18  513.08   29.87
   1  -2 -18  590.67   32.85
   1  -2 -18  598.69   27.18
  -1  -2  18  616.05   30.32
  -1   2 -18  516.52   30.24
   1   2  18  555.91   22.98
  -1  -2  18  503.68   26.53
   1   2  18  561.24   28.61
  -1   2 -18  571.87   29.88
   1   2  18  557.51   22.86
   1   2  18  593.82   29.72
   1   2  19   25.10    6.49
   1  -2 -19   34.21    5.66
  -1  -2  19   39.03   12.12
  -1  -2  19   27.08    5.16
   1   2  19   27.51    6.08
   1  -2 -19   28.69    9.03
   1   2  19   35.50    3.53
   1   2  19   29.54    3.45
   1  -2 -19   17.73    6.70
  -1   2 -19   26.65    7.40
  -1  -2  19   31.59    3.61
   1  -2 -19   30.40    8.88
  -1   2 -19   41.43   10.05
  -1  -2  19   27.53    6.93
   1  -2 -19   20.74    8.55
  -1  -2  20   76.42    9.84
   1  -2 -20   66.12    9.97
  -1   2 -20   82.28   11.41
   1  -2 -20   85.91    8.20
   1  -2 -20   79.32   12.43
  -1   2 -20   82.05   10.66
   1   2  20   88.23   10.30
  -1  -2  20   91.71    5.58
   1  -2 -20   75.29   12.17
   1  -2 -20   95.13   11.85
   1   2  20   83.50    5.37
   1   2  20   80.69    5.25
   1   2  21  209.13    9.88
  -1  -2  21  204.81    9.96
   1   2  21  208.85    9.79
  -1  -2  22  189.32    9.02
   1   2  22  171.88    8.57
   1   2  22  187.17    8.81
   1   2  23   25.02    2.87
  -1  -2  23   33.46    3.40
   1   2  23   30.88    3.25
  -1  -2  24   28.83    3.07
  -1   2 -24   24.80    3.81
   1   2  24   30.47    2.93
  -1  -2  25   15.77    2.41
  -1   2 -25   16.60    3.21
  -1   2 -26   78.25    4.96
  -1  -2  26   90.64    4.55
  -1   2 -27    6.00    1.90
  -1  -2  27    5.20    1.52
   1   2  27    3.27    1.38
   1  -2 -27    5.97    2.16
   1   3 -27   -0.14    1.34
   1  -3  26    7.25    1.60
   1   3 -26    5.59    2.21
   1   3 -26    5.44    2.22
  -1   3  26    1.50    1.67
   1   3 -25   38.26    3.57
   1  -3  25   40.24    3.05
   1   3 -24   41.04    4.16
  -1   3  24   41.36    2.79
   1  -3  23   16.78    2.66
  -1   3  23   16.11    2.13
   1   3 -23   17.06    3.51
   1  -3  22   71.49    4.74
   1   3 -22   73.20    5.79
  -1   3  22   70.32    4.23
  -1   3  21   88.09    5.06
   1   3 -21   96.52    6.72
   1  -3  21   90.11    5.57
  -1   3  20   67.00    4.16
   1   3 -20   42.59    8.49
  -1   3  20   66.71    8.45
   1  -3  20   62.69    8.87
  -1   3  20   57.92    8.24
   1   3 -20   65.36   10.98
   1  -3  20   55.40   11.48
  -1  -3 -20   32.05    8.03
   1   3 -20   51.15    9.59
   1  -3  20   55.34    7.57
  -1  -3 -20   77.74    8.73
   1  -3  20   59.46    4.52
  -1   3  19   18.12    2.55
  -1  -3 -19   21.14    6.07
  -1   3  19   10.97    5.11
   1  -3  19   16.60    2.87
  -1   3  19   17.79    5.62
  -1  -3 -19   18.39    5.45
  -1  -3 -19   16.53    6.29
   1   3 -19   14.08    6.49
   1  -3  19   19.46    5.17
   1   3 -19   13.62    7.40
   1  -3  19   17.82    6.24
   1   3 -19   12.24    7.18
   1  -3  18  214.54   10.05
   1  -3  18  167.73   15.65
  -1  -3 -18  228.31   14.82
  -1   3  18  214.68    9.62
   1   3 -18  206.86   18.45
  -1  -3 -18  237.02   21.75
   1   3 -18  201.40   17.52
  -1   3  18  219.76   14.99
   1  -3  18  221.97   15.98
   1  -3  18  226.32   14.93
  -1   3  18  236.52   16.83
   1   3 -18  203.87   16.90
  -1  -3 -18  211.52   16.91
  -1  -3 -18  187.48   15.37
   1  -3  17    2.01    2.30
  -1   3  17   -3.63    4.61
  -1  -3 -17    0.50    4.77
   1   3 -17    5.88    6.01
   1   3 -17   -2.34    6.70
   1  -3  17   -0.48    4.98
  -1  -3 -17    0.71    6.19
  -1  -3 -17   -2.80    4.47
  -1   3  17    2.61    4.40
  -1  -3 -17   -6.16    6.74
   1  -3  17    2.74    3.62
  -1   3  17    1.81    2.00
   1   3 -17   -0.67    5.58
   1  -3  17    4.67    5.45
   1  -3  17   -1.73    4.09
   1   3 -16  221.85   17.71
   1  -3  16  242.38   15.10
   1  -3  16  224.36   10.44
  -1   3  16  253.87   15.52
   1  -3  16  243.57   15.34
   1   3 -16  241.31   17.60
   1  -3  16  205.99   15.50
   1  -3  16  241.04   15.85
  -1  -3 -16  251.96   17.98
  -1  -3 -16  237.01   18.45
   1   3 -16  225.50   16.88
  -1   3  16  236.14   15.39
  -1   3  16  227.81   10.11
  -1  -3 -16  228.76   15.91
  -1   3  15   43.35    3.15
   1  -3  15   43.04    3.63
  -1  -3 -15   45.06    8.69
  -1   3  15   43.17    3.72
   1  -3  15   38.44    6.18
   1   3 -15   39.11    8.31
   1  -3  15   45.53    7.11
   1  -3  15   39.12    7.19
   1   3 -15   42.69    8.91
   1   3 -15   32.14    7.59
  -1  -3 -15   44.79    6.80
  -1   3  15   48.26    7.23
  -1  -3 -15   45.74    8.98
  -1   3  15   45.64    6.84
  -1   3  14  129.83   10.38
  -1   3  14  124.10    5.95
   1   3 -14  113.27   11.54
  -1   3  14  135.83   10.41
   1  -3  14  121.34    6.26
   1   3 -14  122.63   11.77
   1   3 -14  118.43   13.95
   1  -3  14  135.52   10.69
   1  -3  14  121.18   10.15
   1  -3  14  117.06   11.12
  -1  -3 -14  128.82   10.23
  -1  -3 -14  126.76   12.37
   1   3 -14  133.63   12.43
  -1  -3 -14  132.91   12.39
  -1   3  14  114.51    6.32
  -1   3  13   55.50    3.94
  -1   3  13   38.57    6.44
  -1  -3 -13   51.41    6.66
  -1  -3 -13   53.65    6.92
  -1   3  13   51.90    6.63
   1  -3  13   46.42    8.56
   1   3 -13   48.85    7.82
   1   3 -13   58.97    8.74
   1   3 -13   52.80    8.40
   1  -3  13   51.94    6.94
   1  -3  13   56.60    3.74
  -1  -3 -13   63.46    9.14
   1   3 -13   48.31    9.95
   1  -3  13   58.34    7.06
  -1  -3 -13   63.77    8.79
   1  -3  13   49.64    7.02
   1  -3  12   42.92    5.93
   1  -3  12   37.51    6.73
  -1   3  12   41.75    5.92
  -1  -3 -12   45.14    5.99
   1   3 -12   29.40    6.58
  -1  -3 -12   37.93    7.07
   1  -3  12   36.46    6.04
  -1  -3 -12   37.57    5.44
   1  -3  12   39.82    6.74
  -1  -3 -12   39.72    7.83
   1   3 -12   48.01    9.65
   1  -3  12   32.53    6.76
   1  -3  12   40.39    5.72
  -1  -3 -12   35.59    6.12
   1   3 -12   33.68    7.34
   1   3 -12   34.52    8.95
  -1   3  12   34.13    3.17
  -1  -3 -11   41.99    7.80
   1   3 -11   43.51    9.18
   1   3 -11   26.35    6.21
  -1  -3 -11   35.83    5.52
   1  -3  11   31.94    6.48
   1  -3  11   36.81    6.99
   1  -3  11   34.53    5.54
  -1  -3 -11   39.84    7.17
   1   3 -11   32.74    8.63
   1  -3  11   42.34    5.70
   1  -3  11   40.09    5.51
  -1  -3 -11   38.44    5.98
  -1   3  11   38.60    5.48
   1  -3  11   32.77    8.26
   1   3 -11   35.03    6.67
  -1  -3 -11   37.34    5.09
   1  -3  11   34.76    6.46
   1   3 -10  209.03   13.94
   1   3 -10  195.20   15.78
   1  -3  10  201.62   14.99
  -1  -3 -10  210.43   13.12
  -1  -3 -10  203.65   12.02
  -1  -3 -10  220.36   14.38
   1  -3  10  228.56   12.41
  -1  -3 -10  201.14   11.60
  -1   3  10  207.14   12.22
   1   3 -10  197.78   13.32
   1  -3  10  206.07   14.41
   1  -3  10  182.12   13.82
   1  -3  10  189.40   12.72
   1  -3  10  221.44   12.48
   1   3 -10  215.57   16.25
   1   3  -9 1149.43   48.40
   1   3  -9 1170.54   49.03
  -1  -3  -9 1180.62   48.29
   1  -3   9 1173.37   48.38
   1  -3   9 1164.52   49.68
   1   3  -9 1195.93   48.50
   1  -3   9 1151.72   49.77
  -1   3   9 1180.53   47.15
   1  -3   9 1145.20   47.53
  -1   3   9 1194.79   47.34
  -1  -3  -9 1224.20   49.43
   1   3  -9 1171.55   51.58
  -1  -3  -9 1207.34   46.60
   1   3  -9 1141.61   51.51
  -1  -3  -9 1231.96   46.96
   1   3  -9 1047.14   43.50
   1  -3   9 1200.72   47.03
   1  -3   9 1235.74   47.41
   1  -3   9 1168.92   50.35
   1  -3   8  203.96   11.30
   1   3  -8  232.65   15.35
   1  -3   8  203.06   10.92
  -1   3   8  180.62   15.01
  -1   3   8  189.94   10.84
   1   3  -8  182.15    8.00
   1  -3   8  205.43   13.26
   1  -3   8  192.98   13.84
  -1  -3  -8  206.46   11.13
   1  -3   8  172.61   12.93
   1   3  -8  192.08   12.37
   1  -3   8  203.95   12.22
   1   3  -8  180.23   11.79
  -1  -3  -8  214.56   13.27
   1  -3   8  187.41   11.31
   1   3  -8  195.04   14.49
   1   3  -8  194.93   12.25
  -1  -3  -8  195.09   12.09
   1   3  -8  192.98   12.57
  -1  -3  -8  195.66   10.38
  -1   3   8  189.28   11.18
   1   3  -7  586.29   25.50
   1   3  -7  611.77   25.98
   1   3  -7  593.24   25.58
   1  -3   7  625.91   24.68
   1   3  -7  602.98   28.48
  -1  -3  -7  572.85   25.63
   1  -3   7  591.77   23.96
  -1  -3  -7  587.47   24.13
   1  -3   7  582.78   26.89
  -1  -3  -7  588.57   26.10
   1   3  -7  572.88   25.77
  -1   3   7  617.77   24.84
  -1  -3  -7  595.50   23.62
   1  -3   7  587.63   24.73
   1  -3   7  579.07   27.90
   1   3  -7  600.48   28.28
  -1   3   7  474.40   28.59
  -1   3   7  582.64   24.18
   1   3  -7  484.35   21.10
   1  -3   7  585.58   26.46
  -1  -3  -6  289.11   13.69
   1   3  -6  301.65   15.25
   1  -3   6  289.51   13.99
   1  -3   6  279.86   14.10
   1  -3   6  273.42   17.06
   1   3  -6  296.86   15.18
   1   3  -6  291.96   14.83
   1   3  -6  292.71   17.03
   1  -3   6  275.09   13.26
  -1   3   6  278.35   13.46
  -1   3   6  301.79   14.26
  -1   3   6  248.57   18.40
   1  -3   6  278.70   15.59
   1   3  -6  270.56   14.67
  -1  -3  -6  294.26   13.16
   1   3  -5   94.55    7.31
   1  -3   5   92.44    7.39
  -1  -3  -5   77.27    5.92
   1   3  -5   82.97    6.89
   1  -3   5   84.52    4.55
   1  -3   5   92.49    7.80
  -1   3   5   72.84   10.79
   1   3  -5   72.84    9.07
   1  -3   5   81.14    8.98
  -1   3   5   94.06    6.56
  -1   3   5   84.83    6.82
   1   3  -5   93.07    7.46
   1   3  -5   91.05    7.20
   1  -3   5   78.41    6.46
   1  -3   5   96.55    6.48
   1  -3   5   87.93    5.73
   1  -3   4  462.12   20.39
  -1   3   4  475.27   19.40
  -1   3   4  438.55   19.64
   1  -3   4  454.16   21.25
   1   3  -4  439.28   19.78
  -1  -3  -4  391.95   16.76
   1   3  -4  434.45   17.02
   1   3  -4  429.82   22.53
   1  -3   4  476.88   19.26
   1   3  -4  462.21   19.86
   1  -3   4  427.33   18.21
   1  -3   4  439.51   19.12
   1  -3   4  466.30   20.31
   1   3  -4  471.16   19.65
  -1  -3  -4  469.88   17.25
   1  -3   4  436.22   22.58
  -1  -3  -3 1236.07   44.16
  -1   3   3 1210.86   45.64
   1  -3   3 1224.34   46.27
  -1   3   3 1300.09   45.31
   1  -3   3 1247.66   45.15
   1  -3   3 1261.51   45.07
   1   3  -3 1253.50   45.39
   1  -3   3 1230.08   47.41
   1  -3   3 1229.46   46.09
   1  -3   3 1139.90   44.07
   1   3  -3 1142.83   49.07
   1   3  -3 1201.60   47.61
   1  -3   3 1229.10   44.44
   1  -3   2 1888.47   71.03
   1  -3   2 1871.45   70.71
   1  -3   2 1841.32   72.13
   1  -3   2 1875.50   73.28
   1   3  -2 1769.45   75.44
  -1  -3  -2 1912.89   71.23
   1  -3   2 1868.13   71.28
  -1   3   2 1906.51   71.26
  -1   3   2 1877.61   71.84
   1  -3   2 1777.61   74.71
   1   3  -2 1788.19   73.23
  -1  -3  -1 1653.20   63.61
   1   3  -1 1610.54   63.49
   1  -3   1 1666.18   62.62
   1  -3   1 1638.41   63.79
   1   3  -1 1626.26   63.61
  -1   3   1 1645.21   63.35
   1  -3   1 1641.77   62.54
  -1   3   1 1653.57   63.54
   1   3  -1 1545.27   67.11
   1   3  -1 1549.32   64.54
   1   3  -1 1659.11   63.64
  -1   3   1 1695.54   63.54
   1   3  -1 1617.88   63.59
   1  -3   1 1525.91   66.08
   1  -3   1 1678.81   64.86
  -1   3   1 1706.53   62.90
  -1   3   1 1672.47   63.48
   1  -3   1 1681.44   63.11
  -1  -3   0  987.04   40.55
   1   3   0 1005.47   45.33
   1   3   0 1113.12   41.53
   1  -3   0 1084.08   40.98
   1   3   0 1110.53   41.54
   1   3   0 1094.07   41.46
  -1   3   0 1100.32   41.49
   1  -3   0 1066.00   42.39
   1  -3   0 1082.93   40.51
  -1   3   0 1110.55   41.47
  -1  -3   0 1079.20   40.18
   1  -3   0 1058.09   40.18
  -1   3   0 1075.53   41.35
   1  -3   0 1065.58   44.23
   1  -3   0 1074.15   41.51
   1   3   0 1088.25   41.35
   1   3   0 1004.64   42.02
   1  -3   0  971.74   38.96
  -1   3   0 1014.35   39.70
  -1  -3   0 1039.39   39.84
  -1   3   0 1084.42   41.29
   1  -3  -1 1593.61   61.02
  -1   3  -1 1611.38   62.70
  -1   3  -1 1654.85   62.05
  -1   3  -1 1581.94   60.67
  -1  -3   1 1679.57   61.30
  -1   3  -1 1594.87   62.69
  -1  -3   1 1556.95   61.98
   1  -3  -1 1636.82   65.32
  -1   3  -1 1533.59   62.06
   1  -3  -1 1638.49   61.99
   1  -3  -1 1624.35   63.32
   1   3   1 1732.50   62.88
  -1   3  -1 1593.12   62.76
   1  -3  -1 1674.61   61.31
  -1  -3   1 1515.82   62.54
   1  -3  -1 1602.46   62.41
   1   3   1 1588.94   63.07
  -1  -3   1 1664.88   61.90
  -1   3  -1 1586.99   62.58
   1   3   1 1575.03   66.64
   1   3   1 1708.76   62.80
  -1   3  -1 1614.34   61.86
   1   3   1 1732.86   62.86
   1   3   1 1746.03   62.80
   1   3   2 1764.91   69.12
  -1  -3   2 1795.57   68.08
  -1  -3   2 1785.48   69.61
  -1  -3   2 1852.24   69.92
  -1   3  -2 1892.85   69.34
  -1  -3   2 1750.86   70.25
   1   3   2 1804.59   74.60
  -1   3  -2 1830.50   68.71
   1  -3  -2 1892.24   69.83
   1  -3  -2 1881.68   69.81
   1   3   2 1885.58   70.49
   1  -3  -2 1839.11   69.16
   1  -3  -2 1908.29   72.80
   1   3   2 1772.05   70.13
  -1   3  -2 1754.13   69.72
   1  -3  -2 1835.15   70.58
  -1   3  -2 1916.86   69.65
   1  -3  -2 1839.12   68.55
   1   3   3 1252.37   44.13
   1  -3  -3 1209.30   44.99
   1   3   3 1117.04   43.72
  -1   3  -3 1244.82   44.29
   1  -3  -3 1278.31   44.84
  -1  -3   3 1227.94   45.18
  -1   3  -3 1257.95   43.92
   1   3   3 1203.21   49.46
   1  -3  -3 1234.95   44.42
  -1   3  -3 1194.61   43.77
   1  -3  -3 1271.42   47.44
   1  -3  -3 1208.14   44.10
  -1  -3   3  969.24   42.17
  -1   3  -3 1177.92   44.62
  -1  -3   3 1204.37   44.42
   1   3   3 1193.29   45.25
   1  -3  -3 1197.75   42.92
   1   3   3 1173.65   44.35
  -1  -3   3 1155.86   45.11
   1  -3  -4  447.15   17.91
   1  -3  -4  455.70   20.17
  -1   3  -4  492.22   17.29
  -1  -3   4  426.30   18.55
   1  -3  -4  466.00   18.27
  -1  -3   4  449.45   17.82
  -1   3  -4  450.89   19.33
  -1   3  -4  448.95   18.33
  -1  -3   4  422.03   18.22
   1   3   4  447.67   17.16
  -1   3  -4  452.56   17.56
   1  -3  -4  453.11   17.04
  -1  -3   4  469.78   19.33
   1   3   4  436.59   18.70
   1   3   4  453.53   17.37
   1   3   4  483.97   17.81
  -1   3  -4  482.86   17.79
   1  -3  -4  490.62   18.54
   1  -3  -5   98.68    6.74
  -1  -3   5   80.63    3.81
   1  -3  -5   94.81    6.69
   1  -3  -5   94.34    7.77
   1   3   5   99.22   10.68
  -1   3  -5   85.23    5.76
   1   3   5   86.84    5.95
  -1  -3   5   86.51    6.15
  -1   3  -5   85.85    5.90
  -1   3  -5   99.47    5.64
  -1   3  -5   88.04    4.81
   1  -3  -5   90.52    5.51
   1   3   5   77.14    4.50
   1  -3  -5   89.23    4.67
  -1  -3   5   90.89    7.74
  -1  -3   5   83.64    6.62
  -1   3  -5   91.96    6.63
  -1   3  -5   82.23    7.11
   1   3   5   86.77    5.63
   1  -3  -6  282.74   11.84
  -1  -3   6  276.62   11.16
   1  -3  -6  284.09   12.63
  -1  -3   6  279.91   13.23
   1  -3  -6  253.13   11.24
   1  -3  -6  276.53   11.29
   1   3   6  277.79   13.00
   1   3   6  298.47   13.62
   1   3   6  313.57   18.76
   1  -3  -6  284.12   14.30
  -1  -3   6  275.29   15.36
  -1  -3   6  267.90   17.91
   1  -3  -6  288.37   14.46
  -1   3  -6  286.31   13.06
  -1   3  -6  317.02   12.67
  -1   3  -6  277.53   14.85
  -1   3  -6  280.46   13.48
  -1   3  -6  276.93   12.49
  -1   3  -6  292.45   14.09
  -1  -3   6  265.58   13.98
   1  -3  -6  268.20   17.84
   1  -3  -7  594.34   24.63
  -1  -3   7  570.93   27.36
  -1   3  -7  566.34   24.44
   1  -3  -7  588.06   26.45
   1  -3  -7  576.61   30.23
  -1  -3   7  567.62   22.85
  -1  -3   7  572.26   24.83
   1  -3  -7  580.37   25.52
   1   3   7  601.90   25.32
  -1   3  -7  599.06   24.63
  -1   3  -7  600.89   25.60
   1  -3  -7  606.85   28.54
  -1   3  -7  691.58   24.33
   1   3   7  585.22   30.40
   1   3   7  589.76   24.88
  -1   3  -7  593.36   25.87
  -1  -3   7  555.25   25.64
  -1   3  -7  603.29   26.35
  -1  -3   7  551.02   25.28
  -1  -3   7  562.41   30.28
   1  -3  -8  208.56   10.89
  -1   3  -8  213.68   10.81
  -1   3  -8  203.34   11.74
  -1  -3   8  194.21   15.64
   1   3   8  210.78   11.44
  -1  -3   8  202.40   13.73
  -1  -3   8  199.00    9.02
   1  -3  -8  206.36   14.42
   1  -3  -8  204.24   16.16
   1   3   8  191.54   15.16
  -1  -3   8  195.47   10.71
  -1  -3   8  200.59   11.73
   1  -3  -8  195.48   12.53
  -1  -3   8  200.81   11.42
  -1   3  -8  199.21   10.78
  -1   3  -8  248.33   10.67
  -1  -3   8  189.60   11.40
   1   3   8  198.87   10.86
   1  -3  -8  188.65   10.37
  -1   3  -8  209.86   12.50
   1  -3  -8  197.11   14.91
  -1  -3   8  188.74   11.44
   1  -3  -9 1175.13   48.62
   1   3   9 1208.71   46.67
  -1  -3   9 1191.98   43.95
  -1  -3   9 1148.02   46.68
  -1   3  -9 1176.69   46.19
   1   3   9 1173.77   52.31
  -1  -3   9 1106.42   51.86
   1  -3  -9 1200.30   50.11
  -1  -3   9 1188.78   49.71
   1  -3  -9 1195.38   52.59
  -1  -3   9 1139.62   46.77
   1  -3  -9 1210.03   51.06
  -1  -3   9 1130.64   46.81
   1   3   9 1176.00   46.27
  -1  -3   9 1196.90   46.00
  -1   3  -9 1282.17   45.88
   1  -3  -9 1179.36   46.24
  -1   3  -9 1248.66   47.90
  -1  -3   9 1117.50   46.70
  -1   3  -9 1165.22   47.23
  -1  -3  10  205.65   15.03
   1   3  10  207.49   12.20
   1  -3 -10  202.49   15.25
  -1  -3  10  204.82   16.99
  -1   3 -10  209.66   12.19
  -1   3 -10  249.93   12.14
  -1  -3  10  202.94   15.30
  -1   3 -10  221.80   13.51
   1  -3 -10  218.95   16.36
   1   3  10  207.75   12.01
  -1  -3  10  203.87   11.61
  -1  -3  10  208.02   12.25
  -1   3 -10  197.25   12.80
   1  -3 -10  216.74   14.17
   1   3  10  234.28   16.96
  -1  -3  10  204.10   12.36
  -1   3 -10  211.67   11.93
  -1  -3  10  212.59   12.60
   1  -3 -10  208.10   12.11
   1  -3 -10  199.70   16.96
  -1  -3  10  201.48   12.18
   1   3  11   39.31    3.23
   1  -3 -11   27.77    6.51
   1  -3 -11   39.41    8.83
   1  -3 -11   48.66   10.32
  -1  -3  11   33.99    7.68
   1  -3 -11   36.85    9.54
  -1  -3  11   36.79    9.50
  -1  -3  11   32.80    5.02
   1   3  11   43.55    9.13
  -1  -3  11   33.89    5.02
   1   3  11   39.32    5.21
  -1   3 -11   42.64    5.82
  -1   3 -11   38.83    6.67
  -1  -3  11   35.25    8.43
  -1   3 -11   35.27    6.01
  -1  -3  11   36.96    5.66
  -1  -3  11   36.62    5.47
  -1   3 -11   60.84    6.37
   1  -3 -11   40.18    5.46
   1  -3 -12   33.68    9.94
  -1  -3  12   45.08    6.27
  -1   3 -12   41.70    7.16
  -1  -3  12   38.79    5.48
   1  -3 -12   38.88    5.94
  -1  -3  12   39.06    3.20
  -1  -3  12   35.44    8.79
  -1  -3  12   33.57    7.69
  -1  -3  12   25.91    8.70
   1  -3 -12   28.74    9.27
   1   3  12   35.55    9.03
   1  -3 -12   36.68    7.37
   1  -3 -12   39.63    8.65
  -1   3 -12   42.14    6.15
   1   3  12   39.20    3.33
  -1  -3  12   33.81    5.21
   1   3  12   41.52    5.68
  -1   3 -12   40.71    6.39
  -1  -3  12   34.24    5.58
   1  -3 -13   63.55    7.25
  -1  -3  13   61.29    7.11
  -1  -3  13   50.70    9.06
  -1  -3  13   46.99    5.95
  -1  -3  13   50.52    6.32
  -1  -3  13   55.33   10.14
   1   3  13   50.99    6.54
   1   3  13   63.30   10.12
   1  -3 -13   66.17    9.30
   1   3  13   57.81    4.13
   1  -3 -13   63.69   10.83
   1  -3 -13   63.20   10.04
  -1   3 -13   49.72    7.17
   1   3  13   53.91    3.82
  -1   3 -13   59.25    7.96
  -1   3 -13   49.31    7.75
  -1  -3  13   54.64    3.93
  -1  -3  13   46.92   10.20
  -1  -3  13   60.24    6.87
   1  -3 -13   65.55   11.52
   1  -3 -14  107.80   10.60
  -1  -3  14  128.72    9.89
  -1  -3  14  111.83   12.67
  -1  -3  14  122.56   10.47
   1  -3 -14  136.34   12.88
   1  -3 -14  126.41   14.33
   1   3  14  117.17    9.90
   1   3  14  120.99    6.17
  -1   3 -14  120.45   10.75
  -1   3 -14  130.11   11.46
  -1  -3  14  125.76   14.04
   1   3  14  125.07    6.63
  -1  -3  14  120.05    6.41
  -1  -3  14  100.71   13.59
   1   3  14  122.74   13.74
  -1   3 -14  114.72   11.18
  -1  -3  14  133.34   10.18
   1  -3 -14  126.38   15.14
  -1  -3  14  113.76    8.98
   1  -3 -14  139.20   13.41
   1   3  15   36.17    8.90
  -1  -3  15   27.97    8.75
  -1   3 -15   43.04    7.83
   1  -3 -15   33.48    9.18
  -1  -3  15   46.04   10.29
  -1   3 -15   49.11    7.88
  -1  -3  15   41.63    7.09
   1  -3 -15   54.28   10.81
  -1   3 -15   38.52    7.54
   1  -3 -15   27.21    9.72
  -1  -3  15   43.91    5.61
  -1  -3  15   46.70    3.86
   1  -3 -15   41.13    8.68
   1   3  15   44.31    4.26
  -1  -3  15   39.44    8.79
   1   3  15   37.22    6.50
  -1  -3  15   45.74    6.13
  -1  -3  15   47.17    7.35
   1  -3 -15   37.54    6.69
   1   3  15   50.36    3.94
  -1  -3  15   45.82    6.54
  -1  -3  16  235.74   18.55
  -1  -3  16  214.39   15.42
  -1  -3  16  230.47   14.35
  -1  -3  16  234.74   15.82
   1   3  16  224.40   15.00
   1  -3 -16  244.92   18.58
  -1   3 -16  213.69   15.85
   1  -3 -16  219.37   19.91
  -1   3 -16  254.11   14.07
   1   3  16  246.70   15.60
   1  -3 -16  224.54   19.51
   1   3  16  231.08   10.36
   1   3  16  227.98   10.72
  -1   3 -16  253.63   16.90
  -1  -3  16  234.31   10.69
  -1  -3  16  231.21   14.87
  -1  -3  16  192.59   18.70
   1  -3 -16  241.11   18.50
  -1   3 -16  251.29   17.73
   1  -3 -16  212.65   15.41
   1  -3 -17    3.75    7.71
   1   3  17   -1.78    4.56
   1  -3 -17    3.12    7.31
  -1   3 -17   -1.56    5.39
  -1   3 -17   -6.04    5.10
  -1  -3  17    4.82    6.62
   1   3  17    2.00    2.54
  -1   3 -17   -2.41    5.52
   1   3  17    1.22    2.16
   1  -3 -17   -0.72    6.22
  -1  -3  17    3.77    3.71
  -1   3 -17    1.01    5.53
   1  -3 -17   -1.54    4.18
  -1  -3  17    0.32    2.23
  -1   3 -17    5.54    5.84
   1   3  17   -3.23    4.78
   1  -3 -17    6.57    8.52
  -1  -3  17    0.48    4.50
   1  -3 -18  219.32   18.69
   1   3  18  213.79   10.11
   1  -3 -18  211.41   17.92
  -1  -3  18  191.34   13.51
   1   3  18  203.46    9.65
  -1  -3  18  209.65   10.01
  -1   3 -18  209.91   16.31
   1  -3 -18  230.03   15.14
   1   3  18  209.60   16.34
  -1  -3  18  207.79   15.46
  -1   3 -18  186.50   16.81
  -1  -3  18  184.00   17.12
  -1   3 -18  217.09   16.79
   1  -3 -18  219.46   19.11
   1   3  18  212.54   14.82
   1  -3 -19   23.62    9.12
   1  -3 -19   13.00    7.67
  -1  -3  19    8.23    6.58
   1   3  19   10.94    5.04
  -1   3 -19   13.62    6.98
  -1  -3  19   13.53    4.57
   1   3  19   16.12    3.19
   1   3  19   17.84    2.77
   1   3  19    6.59    5.10
  -1  -3  19   15.84    5.77
   1  -3 -19   12.48    7.72
  -1   3 -19   15.36    6.71
  -1  -3  19   21.46    3.23
   1  -3 -19   18.99    5.08
  -1   3 -19   21.73    6.80
   1   3  20   61.66    4.59
   1  -3 -20   55.68   10.86
  -1   3 -20   63.40    9.55
  -1   3 -20   55.34    9.79
   1  -3 -20   62.11    7.31
   1  -3 -20   70.92   11.91
  -1  -3  20   65.33    4.72
   1   3  20   58.32    4.77
  -1  -3  20   47.36    6.53
   1  -3 -20   62.41    9.66
  -1  -3  20   64.86    8.87
  -1   3 -20   67.93    9.72
   1   3  20   63.84    8.82
   1   3  21   92.47    5.65
  -1  -3  21   90.62    5.67
   1   3  21   95.09    5.43
  -1  -3  22   74.97    4.85
   1   3  22   71.84    4.83
  -1   3 -22   68.26    5.68
   1   3  22   70.29    4.52
  -1   3 -23   14.60    3.52
  -1  -3  23   19.08    2.83
  -1   3 -24   45.57    4.33
  -1  -3  24   48.75    3.62
  -1   3 -25   36.77    3.68
  -1  -3  25   47.97    3.26
  -1  -3  26    5.03    1.65
   1  -3 -26    2.15    2.07
   1   3  26    6.67    1.71
  -1   3 -26    4.01    2.04
  -1  -3  27    1.19    1.14
  -1   3 -27    0.77    1.44
  -1   4  26   37.84    2.45
   1   4 -26   33.54    2.60
   1   4 -25   -0.82    1.32
   1   4 -25    3.61    2.14
  -1   4  25    1.41    1.73
   1  -4  25    3.65    1.60
   1  -4  24   23.49    2.36
   1   4 -24   19.23    3.07
   1   4 -24   20.31    2.91
  -1   4  24   18.97    2.60
   1  -4  23    2.32    1.99
   1   4 -23    1.44    2.73
   1  -4  22   65.26    4.22
   1   4 -22   57.49    5.13
   1  -4  21   96.61    5.47
   1   4 -21   84.79    6.33
   1   4 -20   26.52    4.26
   1  -4  20   30.16    3.27
  -1   4  19   24.67    7.80
  -1  -4 -19   30.15    6.94
   1  -4  19   25.47    6.11
   1  -4  19   23.00    7.22
  -1  -4 -19   28.01   10.33
   1   4 -19   21.92    6.49
  -1   4  19   19.78    5.47
   1   4 -19   25.49    8.33
   1  -4  19   22.33    3.15
   1   4 -19   22.12    4.28
   1  -4  18   62.72   12.39
   1  -4  18   65.63    9.01
  -1   4  18   63.56    8.01
  -1  -4 -18   71.73   12.10
   1   4 -18   51.25    8.63
   1   4 -18   63.06   10.89
   1   4 -18   73.99    5.98
   1  -4  18   69.98   10.48
   1  -4  18   63.31    8.43
   1  -4  18   75.05    4.81
   1  -4  17   27.28    6.48
  -1  -4 -17   39.61   10.13
  -1   4  17   25.18    5.80
   1   4 -17   30.77    8.82
   1   4 -17   33.21    4.48
   1  -4  17   28.49   15.40
   1  -4  17   28.83    5.90
   1   4 -17   28.23    7.30
   1  -4  17   25.36    6.76
   1  -4  17   32.53    3.39
   1  -4  16   38.68    6.60
   1   4 -16   28.59    7.17
  -1  -4 -16   32.96    6.59
  -1  -4 -16   27.69    7.99
  -1  -4 -16   37.44    8.75
   1  -4  16   35.76    3.27
   1  -4  16   29.23    6.31
   1   4 -16   28.13    7.44
   1   4 -16   29.90    4.42
   1  -4  16   30.11    7.30
   1  -4  16   31.93    9.93
  -1   4  16   37.82    6.39
   1   4 -15  223.19   10.88
   1  -4  15  213.89    9.61
   1  -4  15  200.62   14.06
   1  -4  15  189.03   17.94
   1  -4  15  193.05   15.94
   1   4 -15  222.36   13.21
   1   4 -15  199.38   15.19
  -1  -4 -15  220.66   17.40
  -1  -4 -15  238.62   15.03
   1  -4  15  200.34   14.88
  -1  -4 -15  195.01   16.53
  -1   4  15  194.49   13.93
   1   4 -15  199.31   16.20
  -1   4  15  206.41   13.74
   1  -4  14    9.98    4.95
   1  -4  14   17.19    5.63
  -1  -4 -14   15.68    5.38
  -1  -4 -14   17.93    7.43
   1  -4  14   15.07    4.88
   1  -4  14    9.43    9.04
   1   4 -14   15.64    5.67
   1   4 -14   15.34    5.68
  -1  -4 -14   23.15    7.13
  -1   4  14   11.64    5.01
  -1   4  14   12.12    5.39
  -1   4  14   13.04    4.34
   1   4 -14   17.48    6.53
   1   4 -14   20.44    8.65
   1   4 -14   13.54    3.34
   1  -4  14   11.11    6.64
  -1  -4 -14   16.36    4.83
   1  -4  14   13.53    2.42
  -1   4  13  220.07   13.87
   1  -4  13  203.88    9.32
  -1  -4 -13  212.05   16.47
   1   4 -13  210.78   15.85
   1  -4  13  222.14   13.95
   1  -4  13  200.54   17.33
  -1  -4 -13  214.11   16.03
   1  -4  13  214.61   14.65
  -1   4  13  234.23   13.51
   1  -4  13  163.21   14.81
   1  -4  13  224.15   13.69
   1   4 -13  198.82   18.29
  -1  -4 -13  241.91   14.53
   1   4 -13  209.00   10.38
   1  -4  13  206.55   15.92
   1   4 -13  211.38   14.75
   1  -4  13  200.67   15.70
  -1   4  13  196.52   11.94
  -1  -4 -13  206.49   13.22
   1   4 -13  240.37   13.38
   1  -4  12  291.92   20.44
   1  -4  12  295.96   16.63
   1  -4  12  316.21   19.97
  -1   4  12  318.00   12.90
  -1  -4 -12  335.34   17.78
   1  -4  12  315.38   17.48
   1   4 -12  349.88   16.75
   1  -4  12  291.94   12.61
   1   4 -12  311.10   13.73
  -1  -4 -12  306.23   16.38
  -1   4  12  282.50   16.77
   1   4 -12  302.98   18.58
  -1  -4 -12  298.35   19.04
  -1   4  12  309.68   15.26
  -1  -4 -12  321.88   20.18
   1   4 -12  291.44   18.41
   1   4 -12  297.99   18.91
  -1   4  12  286.76   16.21
   1   4 -12  277.27   21.82
   1  -4  12  280.96   19.15
   1  -4  12  313.80   19.88
   1  -4  12  304.70   18.08
   1   4 -11  285.52   18.22
   1   4 -11  306.30   18.06
   1  -4  11  288.46   16.52
  -1  -4 -11  293.62   18.45
  -1   4  11  284.76   15.51
   1   4 -11  276.01   17.12
   1  -4  11  300.90   17.76
  -1   4  11  324.06   16.80
   1  -4  11  279.78   19.37
   1  -4  11  257.33   18.53
  -1  -4 -11  335.67   19.83
   1   4 -11  283.92   21.29
   1  -4  11  295.03   19.20
   1   4 -11  298.94   13.24
   1  -4  11  284.40   19.59
   1  -4  11  314.10   16.25
  -1   4  11  307.77   12.59
  -1  -4 -11  279.75   15.43
   1   4 -11  331.71   15.98
   1   4 -10  541.51   27.79
   1  -4  10  577.05   25.60
   1  -4  10  564.20   26.41
   1   4 -10  566.36   27.57
   1   4 -10  508.31   30.97
   1  -4  10  531.82   27.43
  -1  -4 -10  571.32   25.17
  -1   4  10  592.58   22.20
  -1   4  10  527.99   25.01
  -1  -4 -10  609.83   29.42
  -1   4  10  558.94   26.09
   1   4 -10  546.56   27.00
   1  -4  10  521.20   28.87
   1   4 -10  566.30   22.78
   1  -4  10  521.83   29.12
   1  -4  10  537.97   29.74
  -1  -4 -10  570.98   28.23
  -1  -4  -9  172.54   10.89
   1  -4   9  154.44   13.10
   1  -4   9  169.97   12.06
   1   4  -9  178.04   12.13
  -1  -4  -9  155.35   12.25
  -1   4   9  165.21   10.60
   1  -4   9  162.04    9.90
   1  -4   9  162.40   10.86
   1  -4   9  138.16   10.60
   1   4  -9  171.51   11.47
   1   4  -9  163.59   11.97
  -1   4   9  164.27   11.58
   1   4  -9  174.73   15.17
  -1   4   9  165.83    9.80
  -1  -4  -9  162.65    9.45
   1  -4   9  166.98   13.34
   1  -4   9  150.99   13.57
  -1  -4  -9  178.77   13.39
  -1  -4  -8  480.39   23.98
   1  -4   8  420.06   24.03
  -1  -4  -8  484.28   21.45
  -1   4   8  446.25   21.18
   1   4  -8  443.10   21.82
   1   4  -8  427.39   25.51
  -1  -4  -8  457.43   23.47
   1  -4   8  441.96   21.41
   1  -4   8  444.58   20.31
  -1   4   8  444.58   20.06
   1  -4   8  461.32   21.45
   1  -4   8  429.62   23.72
   1  -4   8  497.14   26.16
   1   4  -8  428.95   22.43
  -1   4   8  435.83   22.15
   1   4  -8  462.98   22.38
  -1  -4  -8  459.59   20.01
   1   4  -7  564.55   25.93
  -1   4   7  588.16   25.35
   1   4  -7  549.54   26.34
   1  -4   7  563.22   27.62
  -1   4   7  540.55   23.92
   1   4  -7  603.74   26.46
   1  -4   7  560.55   24.28
   1  -4   7  566.01   29.87
   1  -4   7  566.80   25.42
   1  -4   7  584.21   25.66
  -1  -4  -7  620.88   25.64
  -1   4   7  548.03   26.11
  -1  -4  -7  559.86   23.85
   1  -4   6   49.40    8.71
   1  -4   6   56.01    5.39
   1  -4   6   54.23    4.55
   1   4  -6   55.75    6.45
  -1   4   6   55.75    5.49
   1  -4   6   51.43    7.32
   1   4  -6   49.32    5.94
  -1   4   6   41.85    5.76
  -1   4   6   56.15    4.41
   1   4  -6   38.93    2.87
  -1  -4  -6   54.72    5.80
   1   4  -6   51.11    5.67
   1  -4   6   53.64    5.48
   1  -4   6   54.81    6.54
  -1  -4  -6   54.44    4.15
   1  -4   5  521.37   21.75
   1  -4   5  548.16   23.02
  -1   4   5  553.08   22.78
   1   4  -5  520.48   29.25
   1  -4   5  608.98   24.83
   1  -4   5  549.25   28.93
  -1   4   5  599.65   24.39
   1  -4   5  568.13   27.56
   1   4  -5  564.91   28.18
   1  -4   5  584.25   26.35
   1  -4   5  547.40   26.13
   1  -4   5  562.50   24.42
  -1   4   5  575.33   25.32
  -1  -4  -5  604.77   23.03
   1  -4   4   96.49    6.83
   1   4  -4   97.13    9.60
   1  -4   4   95.89    8.36
   1  -4   4   89.45    5.56
  -1   4   4   97.50    7.59
   1  -4   4   90.35    9.10
   1  -4   4  105.42    7.14
   1  -4   4  100.59    8.11
  -1   4   4  105.72    6.85
   1   4  -4   85.94   11.35
  -1   4   4   93.70    5.28
  -1   4   3  426.21   18.38
  -1  -4  -3  439.86   18.24
  -1   4   3  419.27   19.59
   1  -4   3  421.48   20.19
   1   4  -3  403.84   23.96
   1  -4   3  415.17   17.68
   1  -4   3  458.30   18.90
   1   4  -3  412.26   19.88
   1  -4   3  418.17   21.39
   1   4  -3  431.83   19.95
   1   4  -3  425.68   21.85
   1  -4   3  435.65   20.38
  -1   4   3  390.36   16.67
   1  -4   3  421.31   18.65
   1  -4   2 1072.40   41.55
   1   4  -2 1114.25   42.88
   1   4  -2 1094.64   42.66
   1  -4   2 1121.80   43.23
  -1   4   2  914.18   39.09
   1   4  -2 1094.43   42.87
   1   4  -2 1055.75   48.04
   1  -4   2 1063.95   44.29
   1  -4   2 1146.34   41.69
  -1  -4  -2 1149.25   42.13
  -1   4   2 1103.65   41.16
   1   4  -2 1102.14   42.86
   1  -4   2 1107.77   43.17
   1   4  -2 1060.16   44.49
   1  -4   2 1066.40   40.60
   1   4  -1 1317.44   52.40
   1  -4   1 1309.74   51.02
   1   4  -1 1317.85   52.18
   1  -4   1 1314.38   50.45
   1   4  -1 1368.89   52.47
   1  -4   1 1305.71   52.56
  -1   4   1 1298.80   50.56
   1   4  -1 1203.30   57.31
   1   4  -1 1297.20   52.27
  -1  -4  -1 1377.47   50.81
   1   4  -1 1218.26   53.42
   1  -4   1 1281.35   53.60
   1  -4   1 1304.47   51.30
  -1  -4   0 5832.50  223.80
   1  -4   0 5941.55  226.36
   1  -4   0 6136.49  223.77
   1   4   0 5680.48  230.69
   1  -4   0 6187.15  223.60
   1  -4   0 5516.45  222.00
   1   4   0 6408.53  225.30
   1   4   0 6427.86  225.44
   1  -4   0 6081.32  225.35
  -1   4   0 6086.13  223.29
  -1   4   0 6342.65  225.41
   1   4   0 6269.82  225.40
  -1   4   0 6281.11  225.21
   1  -4   0 5806.18  228.83
   1   4   0 5751.51  226.10
  -1   4   0 6198.95  225.28
  -1   4   0 6132.73  225.26
   1   4   0 6389.62  225.40
   1  -4   0 6178.41  224.38
  -1  -4   0 6193.39  223.90
  -1   4  -1 1323.75   51.45
   1  -4  -1 1303.43   52.17
   1  -4  -1 1218.45   48.82
   1  -4  -1 1330.49   49.92
  -1   4  -1 1278.74   49.07
  -1   4  -1 1311.76   51.50
  -1  -4   1 1298.98   50.28
   1   4   1 1188.45   56.77
  -1   4  -1 1320.62   51.46
  -1   4  -1 1353.48   51.40
   1  -4  -1 1312.94   49.60
  -1  -4   1 1294.23   49.96
   1   4   1 1244.75   51.73
   1  -4  -1 1250.39   51.05
   1  -4  -1 1230.27   54.44
  -1  -4   1 1244.39   50.88
   1  -4  -1 1349.86   50.64
  -1   4  -2 1038.75   40.22
   1   4   2 1035.75   42.87
  -1  -4   2 1091.43   42.49
  -1  -4   2 1078.45   41.60
   1  -4  -2 1126.72   41.92
   1  -4  -2 1063.09   41.13
   1   4   2 1041.28   48.80
   1  -4  -2 1094.20   41.01
  -1   4  -2 1082.51   43.27
   1  -4  -2 1099.49   42.60
  -1   4  -2 1063.08   40.45
  -1   4  -2 1087.63   43.40
  -1  -4   2 1020.93   39.95
   1  -4  -2 1029.34   45.85
  -1   4  -2 1025.19   41.84
   1  -4  -2 1049.23   43.36
  -1   4  -2 1064.30   43.08
  -1   4  -2 1054.59   43.17
  -1  -4   2 1050.58   42.67
  -1  -4   3  422.44   19.08
  -1   4  -3  388.88   16.27
   1  -4  -3  412.01   19.06
  -1   4  -3  427.46   19.76
   1  -4  -3  424.11   17.84
  -1   4  -3  408.33   19.51
   1  -4  -3  448.72   18.42
  -1   4  -3  401.74   19.30
  -1  -4   3  401.69   18.73
   1  -4  -3  422.84   18.30
  -1   4  -3  387.68   19.33
   1  -4  -3  415.72   16.81
  -1   4  -3  408.10   18.23
   1   4   3  416.55   17.50
   1   4   3  426.96   24.99
  -1  -4   3  432.44   17.78
   1   4   3  387.46   18.25
  -1  -4   3  384.52   16.71
   1  -4  -3  411.21   21.68
  -1   4  -3  421.71   18.03
  -1   4  -3  404.68   17.03
   1   4   3  419.53   19.35
   1  -4  -4  100.10    6.97
   1  -4  -4   96.92    6.56
  -1  -4   4   92.17    6.13
  -1  -4   4   95.75    8.03
   1  -4  -4   96.45    5.03
   1  -4  -4   95.59    6.15
  -1  -4   4   95.57    7.39
  -1   4  -4   92.73    6.88
   1  -4  -4   94.08    8.96
   1   4   4   96.78    7.68
   1   4   4   94.15    5.97
  -1  -4   4   99.52    5.71
  -1  -4   4   91.36    7.19
   1   4   4   98.48    6.21
  -1   4  -4   96.55    6.06
   1  -4  -4   96.71    6.97
  -1   4  -4  104.40    6.50
   1  -4  -5  621.56   25.06
  -1   4  -5  561.98   24.04
  -1  -4   5  577.13   23.77
   1  -4  -5  567.68   23.48
  -1   4  -5  572.96   24.69
  -1  -4   5  588.78   25.43
   1  -4  -5  585.62   24.93
   1   4   5  572.02   24.09
  -1  -4   5  575.95   26.11
  -1  -4   5  579.12   25.07
  -1   4  -5  549.09   22.71
  -1   4  -5  587.47   24.09
  -1  -4   5  577.07   23.61
   1  -4  -5  580.74   27.20
   1   4   5  577.54   25.66
   1   4   5  540.89   23.19
   1  -4  -5  548.00   22.28
   1  -4  -5  566.03   24.11
   1  -4  -6   60.70    5.97
   1  -4  -6   68.79    5.89
   1   4   6   47.11    4.28
  -1  -4   6   46.64    6.90
  -1  -4   6   52.86    4.85
  -1  -4   6   56.50    5.82
  -1   4  -6   49.45    5.06
   1  -4  -6   48.74    3.70
  -1   4  -6   56.27    5.83
   1   4   6   60.66    5.35
   1  -4  -6   47.20    4.20
  -1   4  -6   51.34    4.94
   1  -4  -6   62.19    7.09
  -1  -4   6   52.62    4.57
  -1   4  -6   49.04    3.68
   1   4   6   49.90    6.07
  -1  -4   6   52.02    5.65
   1   4   6   36.24    9.70
  -1   4  -7  506.12   22.18
   1  -4  -7  581.11   30.57
  -1  -4   7  548.22   24.75
   1   4   7  545.79   23.49
  -1  -4   7  585.27   27.08
  -1  -4   7  563.25   24.01
  -1   4  -7  514.31   21.79
   1  -4  -7  597.05   25.35
   1  -4  -7  576.77   25.96
   1   4   7  572.23   24.39
   1   4   7  560.50   31.18
  -1  -4   7  554.53   30.55
  -1   4  -7  586.40   23.81
   1  -4  -7  566.27   25.57
  -1  -4   7  573.63   23.62
  -1   4  -7  583.39   25.06
   1   4   7  556.41   25.71
  -1   4  -7  569.49   24.71
   1   4   8  447.37   19.87
  -1  -4   8  471.92   20.55
  -1   4  -8  407.01   18.68
   1   4   8  434.61   27.28
   1  -4  -8  463.12   22.25
  -1   4  -8  458.31   19.88
   1  -4  -8  471.01   21.78
  -1  -4   8  442.23   21.86
   1  -4  -8  459.09   26.97
   1   4   8  453.82   20.66
  -1  -4   8  431.66   23.34
   1   4   8  406.71   21.59
  -1  -4   8  419.67   26.49
   1  -4  -8  430.30   21.00
  -1  -4   8  440.80   19.67
  -1   4  -8  470.99   21.44
  -1  -4   8  427.75   20.83
   1  -4  -8  440.37   24.45
  -1   4  -8  462.26   21.35
   1   4   9  151.46   15.65
   1  -4  -9  200.30   14.73
  -1   4  -9  155.62    9.54
  -1  -4   9  156.06   10.33
   1   4   9  166.95    9.72
   1  -4  -9  163.95   11.78
   1  -4  -9  167.21   14.83
  -1  -4   9  172.52   10.36
  -1  -4   9  166.14   16.04
  -1  -4   9  167.27   13.41
   1   4   9  170.62   10.47
  -1   4  -9  153.14    8.92
  -1  -4   9  165.03   11.28
   1  -4  -9  169.51   16.47
  -1   4  -9  159.41   11.03
  -1  -4   9  166.84    9.66
  -1   4  -9  158.80   10.85
   1  -4 -10  545.46   32.05
   1  -4 -10  536.46   27.48
   1  -4 -10  559.48   29.58
  -1   4 -10  568.20   22.44
  -1   4 -10  561.43   26.30
  -1  -4  10  530.49   28.64
  -1   4 -10  530.00   24.21
  -1   4 -10  503.11   23.88
  -1  -4  10  565.57   26.11
  -1  -4  10  544.13   31.86
  -1  -4  10  546.99   25.27
  -1  -4  10  515.55   25.25
   1   4  10  559.56   24.85
   1   4  10  534.79   25.40
   1   4  10  512.42   32.05
   1  -4 -10  604.21   31.43
  -1  -4  10  546.01   26.31
   1   4  10  589.97   21.81
  -1   4 -10  531.21   26.21
   1  -4 -11  315.00   21.42
  -1  -4  11  246.46   20.71
   1  -4 -11  317.46   22.55
   1   4  11  294.59   15.91
  -1  -4  11  284.72   12.07
  -1  -4  11  315.57   16.12
   1   4  11  305.40   22.87
  -1   4 -11  290.98   12.80
  -1  -4  11  284.30   16.15
   1   4  11  285.12   15.09
  -1  -4  11  287.25   16.39
   1   4  11  282.27   12.32
  -1  -4  11  266.73   18.81
   1  -4 -11  292.32   18.02
   1  -4 -11  327.92   20.29
  -1   4 -11  262.36   14.49
  -1  -4  11  275.82   15.47
  -1   4 -11  296.39   16.76
  -1   4 -11  263.95   14.38
  -1   4 -11  281.88   16.77
  -1  -4  12  298.60   12.41
  -1   4 -12  309.90   17.53
  -1  -4  12  285.54   20.02
   1  -4 -12  318.13   20.68
  -1  -4  12  297.49   16.66
  -1   4 -12  273.32   14.83
  -1  -4  12  233.04   20.98
  -1  -4  12  269.35   19.87
   1  -4 -12  314.52   22.89
   1   4  12  288.02   12.55
  -1   4 -12  262.88   15.06
   1   4  12  321.12   16.75
   1  -4 -12  282.84   18.63
   1   4  12  255.03   21.80
  -1   4 -12  308.26   13.27
   1   4  12  316.01   16.08
   1   4  12  273.07   11.91
   1  -4 -12  310.69   21.88
  -1  -4  12  295.77   16.08
  -1  -4  12  278.99   16.62
  -1  -4  12  315.04   16.62
  -1   4 -12  274.95   17.27
  -1  -4  13  192.36   18.76
   1   4  13  211.42    9.86
  -1  -4  13  212.36   13.19
  -1  -4  13  209.62   13.71
  -1  -4  13  215.72   17.37
  -1   4 -13  220.74   10.45
   1   4  13  204.63    9.12
   1  -4 -13  179.17   15.39
   1   4  13  199.09   18.86
   1  -4 -13  239.42   20.23
  -1  -4  13  203.21   13.48
  -1   4 -13  225.10   15.32
   1   4  13  224.10   13.83
   1  -4 -13  207.19   17.16
   1   4  13  213.58   13.07
  -1  -4  13  208.74   17.41
  -1   4 -13  188.56   11.86
   1  -4 -13  254.73   19.64
  -1  -4  13  209.92   13.66
  -1  -4  13  204.78    9.52
  -1   4 -13  219.66   14.62
  -1  -4  14   11.41    8.16
  -1  -4  14   12.27    6.92
   1   4  14   15.18    8.74
   1   4  14   15.58    4.61
  -1  -4  14   14.64    2.70
  -1   4 -14    9.50    5.53
   1   4  14   11.98    4.98
   1  -4 -14    9.78    7.07
   1  -4 -14    8.30    5.99
  -1   4 -14   10.92    3.34
   1  -4 -14    8.08    8.82
  -1  -4  14   17.36    4.83
   1   4  14   13.57    2.35
  -1  -4  14    5.27    7.87
   1  -4 -14    7.33    8.79
  -1  -4  14   16.76    4.98
   1   4  14   11.90    2.94
  -1  -4  14   14.66    4.43
  -1   4 -14   -0.25    4.96
  -1  -4  14    6.50    3.93
  -1   4 -14   11.32    5.49
  -1  -4  15  202.87   13.45
  -1  -4  15  183.09   15.12
  -1  -4  15  173.83   16.92
   1   4  15  200.68    9.49
  -1  -4  15  160.78   17.81
   1   4  15  204.12   13.34
  -1   4 -15  144.78   10.92
   1  -4 -15  197.28   16.46
  -1  -4  15  204.33   17.49
   1  -4 -15  192.63   17.21
   1  -4 -15  242.80   19.82
   1  -4 -15  191.33   19.33
   1   4  15  182.66    8.65
  -1  -4  15  203.23    9.23
  -1  -4  15  197.08   13.03
  -1  -4  15  177.84   12.74
   1   4  15  167.34   17.68
  -1   4 -15  203.63   10.20
   1   4  15  186.14   13.35
  -1   4 -15  224.58   15.21
  -1  -4  15  192.08   13.74
  -1   4 -15  190.38   15.20
  -1   4 -16   41.63    7.75
  -1  -4  16   23.10    6.02
  -1  -4  16   20.70    8.28
   1   4  16   33.27    3.01
  -1  -4  16   35.34   10.13
   1  -4 -16   19.59    9.89
  -1  -4  16   30.43    7.25
   1  -4 -16   30.03    8.41
   1   4  16   32.96    6.14
   1   4  16   30.68    6.41
   1  -4 -16   26.09    9.63
   1   4  16   37.84    3.96
  -1  -4  16   25.52    5.42
  -1  -4  16   34.83    9.47
  -1   4 -16   31.86    4.40
  -1  -4  16   33.10    3.42
  -1   4 -16   18.06    6.90
   1  -4 -16   27.27    9.05
   1  -4 -17   41.08   11.10
   1  -4 -17   42.95    9.46
   1   4  17   27.20    3.65
  -1  -4  17   28.36    6.64
  -1  -4  17   28.94   10.14
   1   4  17   22.98    6.48
  -1  -4  17   34.47    3.53
   1   4  17   23.63    5.88
   1   4  17   31.82    3.07
   1  -4 -17   28.63    8.79
   1  -4 -17   29.90    7.32
  -1   4 -17   39.03    9.58
   1  -4 -17   31.70    7.92
  -1  -4  17   29.19    6.69
  -1   4 -17   31.11    4.42
  -1  -4  17   39.21   12.36
  -1   4 -17   27.39    9.64
  -1  -4  18   72.65    4.94
   1   4  18   72.14    5.15
   1  -4 -18   74.23   11.55
  -1   4 -18   73.97    6.05
  -1  -4  18   74.48    8.17
   1  -4 -18   83.52    9.06
   1  -4 -18   70.77   11.39
   1  -4 -18   73.83   12.94
  -1   4 -18   68.85    9.80
   1   4  18   60.50    8.11
  -1   4 -18   67.17   10.17
   1   4  18   67.59    4.44
  -1  -4  18   66.01   11.29
  -1  -4  18   61.20    8.44
   1  -4 -18   62.68    9.71
   1  -4 -19   29.06   10.07
   1  -4 -19   17.42    6.94
   1   4  19   25.88    6.14
   1   4  19   23.04    2.80
   1   4  19   22.30    3.44
  -1  -4  19   22.28    3.14
  -1  -4  19   17.63    5.31
   1  -4 -19   17.69    7.87
  -1  -4  19   14.04    7.69
   1   4  19   12.20    6.22
  -1   4 -19   19.77    8.05
  -1   4 -19   22.26    4.08
   1  -4 -19   22.52    5.99
  -1   4 -19   29.97    7.90
  -1  -4  20   31.52    3.52
   1   4  20   31.74    3.74
  -1   4 -20   33.80    4.50
  -1  -4  21  104.23    5.80
   1   4  21   97.33    5.78
  -1   4 -21   84.03    6.51
  -1   4 -22   57.11    5.09
  -1  -4  22   67.42    4.38
  -1   4 -23    3.46    2.85
  -1  -4  23    1.74    2.03
   1   4  24   22.82    2.67
  -1  -4  24   24.73    2.60
   1  -4 -24   22.89    3.10
  -1   4 -24   20.83    3.12
   1   4  25    4.06    1.73
  -1  -4  25    1.72    1.65
  -1   4 -25    3.24    2.17
   1   4  26   36.41    2.38
  -1  -4  26   37.69    2.30
  -1   4 -26   32.11    2.72
   1   5 -25   48.43    3.35
  -1   5  25   59.87    3.11
   1  -5  24    0.84    1.30
  -1   5  24    0.84    1.69
   1   5 -24    2.60    2.11
  -1   5  23   21.92    2.61
   1  -5  23   17.34    2.06
   1   5 -23   18.13    2.97
   1  -5  22    8.71    2.02
   1   5 -22    6.21    2.85
  -1   5  22    8.70    2.54
   1  -5  21    6.93    2.09
   1   5 -21    5.69    3.26
  -1   5  21    5.65    2.57
   1   5 -21    0.09    1.59
   1  -5  20   17.70    2.65
   1   5 -20   16.94    3.78
  -1   5  20   17.06    3.15
   1  -5  19   91.58    5.18
   1   5 -19   83.22    6.34
  -1   5  18  272.22   17.46
  -1  -5 -18  299.10   18.22
   1  -5  18  239.02   20.01
   1  -5  18  229.66   21.92
   1   5 -18  274.51   13.16
   1  -5  18  279.92   12.02
  -1  -5 -18  274.33   21.09
  -1   5  18  266.50   18.88
   1  -5  17  175.75   16.96
   1  -5  17  150.25   15.20
  -1  -5 -17  254.73   16.01
   1  -5  17  177.20   14.42
  -1  -5 -17  200.31   17.82
   1   5 -17  214.10   10.73
  -1   5  17  201.27   14.52
   1  -5  17  218.76   19.99
  -1   5  17  203.81   16.04
   1  -5  17  204.44    9.34
  -1  -5 -16   12.79    7.16
   1  -5  16    7.95    4.72
   1  -5  16    7.77    2.27
   1  -5  16    8.83    5.01
   1  -5  16    3.19    8.84
  -1   5  16    6.18    4.51
  -1   5  16    2.81    5.47
   1  -5  16    6.47    6.14
   1   5 -16   11.46    3.45
   1   5 -16    3.75    5.72
  -1  -5 -16    9.29    5.28
  -1  -5 -15   75.58   11.20
   1  -5  15   79.04   11.34
   1  -5  15   82.45   13.13
   1   5 -15   56.97    9.44
   1  -5  15   75.28    8.78
   1  -5  15   72.81    9.40
  -1   5  15   82.95    8.64
   1   5 -15   66.71    8.47
   1  -5  15   75.04    4.53
   1   5 -15   76.74    9.08
   1   5 -15   78.44    5.93
  -1  -5 -15   61.68    8.52
  -1   5  15   69.96    9.73
   1   5 -14   25.35    6.09
   1  -5  14   27.93    9.81
   1   5 -14   39.90    7.27
  -1   5  14   38.97    6.49
   1  -5  14   26.25    8.71
   1  -5  14   37.65    8.51
   1   5 -14   28.45    7.26
   1  -5  14   32.92    6.17
  -1  -5 -14   38.69    7.03
  -1  -5 -14   33.47    8.03
   1  -5  14   33.68    7.06
  -1  -5 -14   22.86    8.26
   1   5 -14   42.38    4.46
  -1   5  14   35.60    7.69
  -1  -5 -13  256.49   15.72
   1   5 -13  197.10   14.44
   1  -5  13  214.61   18.46
   1   5 -13  220.58   10.99
   1  -5  13  221.71   15.92
  -1   5  13  213.21   14.26
   1  -5  13  221.84   14.71
  -1  -5 -13  213.17   18.07
  -1   5  13  239.65   10.18
   1  -5  13  191.51   17.30
   1  -5  13  183.81   17.20
  -1  -5 -13  221.48   16.72
   1   5 -13  226.71   14.08
   1  -5  13  219.99   17.49
  -1   5  13  241.25   16.23
   1   5 -13  178.26   15.45
   1   5 -12   91.21   10.36
   1  -5  12   93.51   12.53
   1  -5  12  103.59   10.64
   1   5 -12   99.03    9.58
   1  -5  12  104.73    9.62
  -1  -5 -12  121.41   11.71
  -1   5  12  111.61   10.77
  -1   5  12   88.83    8.02
  -1  -5 -12  111.73   12.84
  -1   5  12  113.70    9.43
   1  -5  12   94.03   12.70
   1   5 -12  119.23    6.89
   1  -5  12  111.61   12.46
   1   5 -12   74.06   12.98
   1  -5  12  117.23   13.29
  -1   5  12  116.71    5.90
   1   5 -12  119.51   10.02
  -1   5  11  232.33   11.94
  -1   5  11  184.25    8.56
   1  -5  11  158.83   15.26
   1  -5  11  189.22   15.63
  -1   5  11  171.67   10.61
  -1   5  11  192.19   12.39
   1  -5  11  177.66   12.47
   1   5 -11  174.35   12.51
  -1  -5 -11  192.82   16.05
   1  -5  11  178.03   13.75
   1  -5  11  191.77   16.49
   1   5 -11  178.94    9.25
   1   5 -11  146.33   16.22
   1   5 -11  149.33   12.92
  -1   5  11  173.20   13.40
  -1  -5 -11  186.25   14.09
   1   5 -11  218.15   12.91
  -1   5  10  930.56   35.51
  -1  -5 -10  923.07   42.21
  -1   5  10  883.64   41.31
   1  -5  10  927.34   45.71
   1  -5  10  880.56   41.88
   1  -5  10  867.55   43.58
   1   5 -10  965.45   36.31
   1  -5  10  927.07   40.58
  -1  -5 -10 1037.39   44.91
   1  -5  10  921.47   44.27
   1   5 -10  849.11   46.07
  -1   5  10  912.90   39.73
  -1   5  10  832.32   37.51
   1   5 -10  970.15   39.49
  -1   5   9   95.78    9.44
  -1  -5  -9  100.50   11.24
  -1   5   9   94.10    5.45
   1  -5   9   92.50    8.48
  -1  -5  -9   81.77   10.56
   1   5  -9  107.33    6.07
  -1   5   9  109.03    8.44
  -1   5   9  111.31    5.40
   1  -5   9   96.22   11.07
   1  -5   9  112.13   11.85
   1  -5   9  103.49   12.40
  -1   5   9   94.50    6.61
   1   5  -9   90.06    8.89
   1   5  -8    4.23    2.51
  -1  -5  -8    2.37    6.13
   1  -5   8    2.29    6.05
  -1  -5  -8   -3.98    6.80
   1  -5   8    3.61    3.24
  -1   5   8    2.46    4.16
   1  -5   8    4.48    3.86
   1   5  -8    1.67    5.90
  -1   5   8    4.65    3.38
   1  -5   8    4.41    6.47
  -1   5   8    3.41    2.07
  -1   5   8    2.85    2.14
   1   5  -7  108.97   12.38
   1  -5   7  120.41   11.11
  -1   5   7  110.12    9.33
   1  -5   7  105.55    8.45
   1  -5   7  124.63    9.00
  -1   5   7  115.47    8.18
  -1   5   7  109.74    5.70
   1  -5   7  104.03   12.58
   1  -5   7  107.18   10.19
   1   5  -7  121.94    9.23
   1  -5   6    0.24    3.42
   1  -5   6    5.97    5.50
   1  -5   6    2.85    3.47
  -1  -5  -6    3.14    4.28
   1  -5   6    4.15    5.55
  -1   5   6    5.54    3.13
   1   5  -6    6.48    6.50
  -1   5   6    6.13    4.33
   1  -5   6    7.27    4.44
   1  -5   6    0.59    6.52
   1   5  -6    4.18    2.18
   1   5  -5  877.43   37.40
   1  -5   5  845.89   39.28
   1  -5   5  847.99   37.55
   1  -5   5  848.42   37.73
  -1   5   5  835.05   34.71
   1  -5   5  856.28   35.72
   1  -5   5  807.04   35.10
   1   5  -5  807.71   39.88
  -1   5   5  830.57   36.58
   1  -5   4  643.70   31.16
   1  -5   4  681.85   27.82
   1   5  -4  623.65   29.03
   1  -5   4  632.80   29.64
   1   5  -4  646.91   29.22
  -1   5   4  627.62   26.56
   1   5  -4  672.96   29.52
   1  -5   4  598.51   27.00
   1  -5   4  606.54   29.21
   1   5  -4  626.26   28.93
   1   5  -4  574.36   31.15
   1   5  -4  587.05   34.22
   1  -5   3  359.49   20.45
   1   5  -3  335.28   18.67
  -1  -5  -3  392.43   17.07
   1  -5   3  359.08   16.95
   1  -5   3  384.19   17.47
   1   5  -3  316.39   23.30
   1   5  -3  351.63   18.79
  -1   5   3  353.61   16.12
   1   5  -3  367.57   18.94
   1  -5   3  339.33   22.49
   1   5  -3  327.65   20.36
   1  -5   3  367.03   19.17
   1   5  -3  366.38   18.69
   1  -5   3  355.94   18.89
   1  -5   2  380.06   19.52
  -1  -5  -2  395.62   18.47
   1  -5   2  367.30   16.11
   1  -5   2  374.57   17.64
   1   5  -2  394.75   19.35
  -1   5   2  363.40   16.38
   1   5  -2  335.71   24.23
  -1  -5  -2  404.55   17.32
   1  -5   2  373.97   19.34
   1  -5   2  378.97   23.18
   1   5  -2  366.22   20.90
   1  -5   2  349.27   17.22
   1  -5   2  378.09   20.75
   1   5  -2  403.70   19.51
   1   5  -2  398.63   19.22
   1   5  -2  393.50   19.46
   1  -5   1 1176.95   48.22
   1   5  -1 1214.16   47.97
   1   5  -1 1204.19   48.17
   1   5  -1 1009.17   54.17
   1   5  -1 1216.50   48.14
   1   5  -1 1202.94   48.22
  -1  -5  -1 1178.01   46.15
   1  -5   1 1130.15   46.22
   1  -5   1 1230.55   46.45
   1  -5   1 1230.26   48.67
  -1   5   1 1106.99   44.83
   1  -5   1 1148.36   49.52
   1  -5   1 1200.47   52.91
   1   5  -1 1074.12   49.45
   1  -5   1 1118.76   44.91
  -1  -5  -1 1165.91   45.84
   1  -5   0   21.68    3.01
  -1   5   0   20.11    4.98
   1  -5   0   22.52    3.89
   1   5   0   18.82    5.17
  -1  -5   0   19.72    3.20
  -1   5   0   19.37    5.15
   1  -5   0   17.74    5.26
   1   5   0   23.20    5.37
   1  -5   0   21.03    3.41
  -1   5   0   21.19    5.21
   1   5   0   21.43    5.13
   1   5   0   17.87    5.24
   1  -5   0   26.77    4.63
   1   5   0   24.21    5.06
  -1  -5   0   16.92    4.09
   1  -5   0   19.48    7.12
  -1  -5   0   12.52    3.71
   1   5   0   24.37    9.49
  -1   5   0   19.55    5.12
  -1   5   0   17.96    2.30
  -1   5  -1 1223.44   47.50
   1  -5  -1 1206.52   44.67
   1  -5  -1 1205.93   45.83
   1   5   1 1119.15   54.61
  -1  -5   1 1178.12   44.72
   1  -5  -1 1146.46   48.02
  -1  -5   1 1183.54   46.55
  -1   5  -1 1233.64   47.55
   1  -5  -1 1150.60   51.39
  -1  -5   1 1157.07   45.96
  -1   5  -1 1007.73   43.03
  -1   5  -1 1168.83   47.26
   1   5   1 1063.74   47.39
  -1   5  -1 1227.32   47.30
   1  -5  -1 1158.25   47.02
   1  -5  -1 1162.19   44.94
  -1   5  -2  371.80   18.86
   1  -5  -2  367.23   19.09
   1   5   2  331.80   25.13
  -1  -5   2  358.24   16.26
   1  -5  -2  411.46   16.92
  -1   5  -2  377.08   19.16
   1  -5  -2  361.95   21.99
   1  -5  -2  383.81   18.33
   1   5   2  340.01   18.31
   1  -5  -2  364.59   16.38
  -1   5  -2  374.53   19.09
  -1  -5   2  383.13   18.17
  -1  -5   2  396.57   18.19
  -1   5  -2  391.30   19.24
   1  -5  -2  386.49   17.74
   1  -5  -3  360.89   17.94
   1  -5  -3  334.34   16.82
  -1  -5   3  354.59   15.21
  -1   5  -3  330.29   17.96
   1  -5  -3  358.41   15.23
   1  -5  -3  352.11   15.74
  -1  -5   3  348.14   17.48
  -1  -5   3  336.34   17.52
   1   5   3  316.94   24.03
   1  -5  -3  387.91   16.38
   1   5   3  304.64   16.37
  -1   5  -3  352.23   18.35
  -1   5  -3  342.15   18.20
   1  -5  -3  338.64   20.83
  -1   5  -3  329.95   16.05
  -1   5  -3  335.16   17.90
  -1  -5   3  355.20   17.07
   1  -5  -3  371.98   17.04
  -1   5  -4  624.33   28.99
  -1   5  -4  616.50   28.87
   1  -5  -4  624.69   26.61
  -1  -5   4  638.21   28.27
   1  -5  -4  636.26   25.24
  -1   5  -4  588.43   25.16
   1  -5  -4  691.35   27.11
   1  -5  -4  620.44   27.66
   1   5   4  620.05   25.93
  -1   5  -4  615.00   28.72
  -1  -5   4  644.68   28.47
  -1   5  -4  607.89   28.88
   1   5   4  603.75   28.37
   1  -5  -4  630.85   26.99
  -1   5  -4  616.80   26.70
   1  -5  -4  611.02   31.23
  -1  -5   4  643.44   27.55
  -1   5  -5  807.36   33.40
   1  -5  -5  918.75   34.97
  -1  -5   5  827.86   35.82
   1   5   5  796.33   33.58
   1  -5  -5  797.09   34.38
  -1   5  -5  849.94   36.64
  -1   5  -5  820.42   36.22
   1  -5  -5  865.96   34.78
  -1   5  -5  861.20   36.72
  -1   5  -5  835.35   36.53
   1  -5  -5  836.61   38.57
  -1  -5   5  855.93   36.51
  -1   5  -5  791.21   34.27
  -1  -5   5  813.31   34.83
   1   5   5  825.46   36.13
   1  -5  -5  753.55   33.65
  -1  -5   6    4.17    5.36
   1  -5  -6    4.90    3.35
   1  -5  -6    7.51    3.92
   1   5   6    3.17    8.20
  -1   5  -6    6.66    2.92
  -1   5  -6    6.96    2.91
  -1  -5   6    3.62    3.80
   1   5   6    3.70    3.01
  -1   5  -6    5.87    3.85
  -1  -5   6    2.89    4.04
   1   5   6    7.11    4.29
   1  -5  -6    1.66    4.82
  -1  -5   7  109.92    9.53
  -1  -5   7  102.94    8.04
   1  -5  -7  131.09    9.04
  -1  -5   7  101.76   10.33
   1  -5  -7  112.97    8.72
  -1   5  -7  110.72    7.43
   1   5   7  105.80    5.68
   1   5   7  133.39   15.46
   1   5   7  113.48    7.83
   1   5   7  105.68    5.56
   1  -5  -7  114.07   13.63
  -1   5  -7  112.41    8.35
   1  -5  -7  113.13    9.95
  -1  -5   7  108.79    9.02
  -1  -5   7  110.46   13.76
   1   5   7  106.81    9.35
  -1   5  -7  103.86    7.80
  -1  -5   8    2.92    8.21
   1   5   8   -0.86    8.91
   1  -5  -8    5.41    4.16
  -1   5  -8    2.47    2.97
  -1  -5   8    4.81    4.25
   1  -5  -8    0.70    8.56
   1  -5  -8    2.94    5.27
   1  -5  -8    4.71    4.01
  -1   5  -8    2.25    5.47
   1   5   8    3.64    3.38
  -1   5  -8    3.92    2.58
   1   5   8    5.27    2.26
   1  -5  -8    0.53    7.34
   1   5   8    3.37    2.33
  -1  -5   8    3.37    4.09
  -1  -5   8   -1.29    5.99
  -1   5  -8    3.01    3.05
   1   5   8    3.77    2.25
   1   5   8    1.42    4.41
  -1   5  -8    2.19    3.72
  -1  -5   8    2.32    3.24
   1   5   8    3.52    1.80
  -1  -5   9  105.71    9.55
   1   5   9  106.88    5.30
  -1   5  -9   96.02    7.12
   1   5   9  104.14    9.47
   1  -5  -9  100.88    9.17
   1   5   9   98.28    5.57
  -1  -5   9   96.78    8.08
   1   5   9  106.37   14.50
   1   5   9  115.98    8.33
  -1   5  -9   96.20    5.87
   1   5   9   95.85    5.44
   1  -5  -9   92.17   12.52
   1  -5  -9  110.75    9.26
  -1   5  -9   93.29    8.55
   1  -5  -9   98.95   12.32
  -1  -5   9  100.33   11.31
   1  -5  -9  119.99   14.70
  -1  -5   9   97.58   13.75
   1   5   9   90.66    6.74
  -1   5  -9   97.41    9.36
  -1   5  -9   96.46    8.49
  -1   5 -10  811.73   36.90
  -1  -5  10  878.33   42.48
   1  -5 -10  965.31   46.24
  -1  -5  10  836.61   38.13
   1  -5 -10  992.42   48.18
   1   5  10  861.66   48.46
  -1  -5  10  894.26   34.61
   1  -5 -10  880.68   40.90
   1   5  10  970.23   34.80
   1   5  10  794.17   36.92
  -1  -5  10  881.32   40.56
  -1   5 -10  906.57   35.48
  -1  -5  10  828.04   46.38
  -1   5 -10  896.34   39.41
   1   5  10  923.99   40.98
   1  -5 -10 1002.77   44.86
  -1   5 -10  905.57   38.81
   1   5  10  901.48   38.77
   1  -5 -10 1001.44   40.69
  -1   5 -10  895.73   39.72
   1  -5 -11  202.83   16.66
   1  -5 -11  198.12   13.44
   1   5  11  195.03    8.49
   1   5  11  180.17   13.47
  -1  -5  11  162.30   15.34
  -1   5 -11  167.64   10.33
   1  -5 -11  196.86   18.07
   1   5  11  162.06   10.59
  -1   5 -11  184.55   12.56
  -1   5 -11  185.31    9.32
   1   5  11  186.69   12.19
  -1  -5  11  163.36   15.56
  -1  -5  11  166.40   12.78
  -1  -5  11  185.15    8.34
   1  -5 -11  200.82   19.33
  -1  -5  11  137.66   17.57
  -1   5 -11  181.04   12.56
  -1  -5  11  165.25   11.23
   1  -5 -11  178.63   13.69
   1   5  11  171.04   18.87
  -1   5 -11  163.27   12.46
  -1   5 -12   93.16    9.79
  -1  -5  12  103.62    9.57
  -1  -5  12  107.81    5.72
  -1   5 -12  116.93    6.79
   1  -5 -12  130.82   11.03
   1   5  12  102.07   10.56
   1   5  12  102.74   15.58
   1  -5 -12  111.75   15.24
  -1  -5  12   96.22   12.57
   1   5  12  122.31    9.56
  -1   5 -12   97.10    7.51
  -1  -5  12  103.01    9.97
   1   5  12  102.57    8.35
   1  -5 -12  104.06   15.41
  -1  -5  12   94.58   14.61
   1  -5 -12   91.42   10.27
   1  -5 -12  100.48   12.89
  -1   5 -12   98.09    9.92
  -1  -5  13  209.83   14.18
  -1  -5  13  178.68   19.94
   1  -5 -13  241.82   15.95
   1  -5 -13  223.98   18.43
   1   5  13  218.08   10.05
  -1  -5  13  210.23   18.76
  -1  -5  13  199.69    9.43
   1  -5 -13  235.07   20.43
  -1  -5  13  195.04   14.28
   1   5  13  210.32   13.74
   1   5  13  234.48   16.04
  -1   5 -13  217.10   10.55
   1  -5 -13  213.27   20.59
   1  -5 -13  218.90   16.26
   1   5  13  174.05   20.07
  -1   5 -13  221.78   14.84
  -1   5 -13  161.82   11.10
  -1   5 -13  191.67   14.63
   1  -5 -14   32.56   11.22
  -1  -5  14   28.72    7.69
   1  -5 -14   39.21    7.81
  -1  -5  14   36.25    6.40
  -1  -5  14   37.96    9.40
  -1  -5  14   24.27   10.12
  -1  -5  14   27.08    9.08
   1   5  14   36.47    3.82
  -1   5 -14   33.82    6.90
  -1  -5  14   31.98    6.30
  -1  -5  14   32.69    3.20
   1   5  14   23.91   10.03
   1   5  14   31.65    7.12
   1  -5 -14   30.89    7.57
   1  -5 -14   33.79   11.11
  -1   5 -14   34.84    4.44
   1   5  14   35.13    6.32
   1  -5 -14   23.90    8.69
  -1   5 -14   36.43    7.31
  -1  -5  15   68.85    8.43
   1  -5 -15   83.10   12.41
   1  -5 -15   73.88   13.54
  -1  -5  15   77.27   13.52
  -1  -5  15   74.66    4.88
   1  -5 -15   86.72   10.46
  -1  -5  15   70.63   11.79
   1   5  15   53.60   12.36
   1   5  15   75.11    5.26
  -1  -5  15   60.91   11.78
   1   5  15   67.48    8.31
  -1   5 -15   75.26    6.05
   1  -5 -15   63.66   10.23
  -1   5 -15   62.66    9.11
   1  -5 -15   95.49   14.55
  -1  -5  15   65.14    8.15
   1   5  15   76.56    9.96
  -1  -5  15   57.68    9.87
  -1   5 -15   63.71    8.86
   1  -5 -16   10.04    8.22
   1  -5 -16    9.22    5.58
  -1  -5  16    7.51    4.55
   1  -5 -16    3.36    6.27
   1   5  16   10.78    6.27
   1   5  16   10.67    5.14
  -1  -5  16    5.97    8.71
  -1  -5  16   10.16    2.55
  -1  -5  16    4.00    7.33
  -1   5 -16    8.27    5.71
   1  -5 -16    3.39    9.13
  -1  -5  16   10.51    6.10
  -1  -5  16    4.27    6.92
  -1   5 -16    6.97    3.53
  -1   5 -16    8.08    6.29
   1   5  16    8.04    3.17
   1  -5 -17  209.01   16.39
   1  -5 -17  206.15   17.60
  -1   5 -17  153.09   14.92
  -1  -5  17  221.28    9.67
  -1  -5  17  174.82   17.91
  -1  -5  17  198.83   14.14
   1   5  17  198.30    9.96
   1   5  17  176.75   13.86
   1   5  17  193.71   15.84
   1  -5 -17  234.52   15.71
  -1   5 -17  205.06   10.70
   1  -5 -17  227.46   20.74
  -1  -5  17  168.51   15.52
  -1   5 -17  189.56   15.29
  -1  -5  17  181.30   18.15
  -1  -5  18  263.88   16.93
   1  -5 -18  227.49   19.20
  -1   5 -18  219.28   18.21
   1   5  18  283.72   12.55
  -1  -5  18  289.18   12.28
  -1   5 -18  227.48   17.52
  -1  -5  18  231.24   20.82
   1  -5 -18  252.89   18.72
   1  -5 -18  292.29   23.57
   1  -5 -18  314.70   18.53
  -1   5 -18  262.87   12.95
   1   5  18  264.16   18.78
  -1   5 -19   85.20    6.50
  -1  -5  19   99.22    5.59
   1   5  20   17.39    3.10
  -1  -5  20   16.52    2.69
  -1   5 -20   15.96    3.75
  -1   5 -21    7.23    3.25
  -1  -5  21    8.07    2.35
   1   5  21    4.71    2.68
  -1  -5  22    9.14    2.18
  -1   5 -22    6.06    2.92
   1   5  22    6.08    2.39
  -1   5 -23   16.01    2.97
  -1  -5  23   22.67    2.42
   1   5  23   21.87    2.64
   1   5  24    1.48    1.71
  -1   5 -24   -0.76    2.13
  -1  -5  24    1.40    1.56
  -1  -5  25   56.62    2.98
  -1   5 -25   52.49    3.44
   1   6 -24    1.35    1.58
  -1   6  24    1.06    1.34
   1   6 -23   10.83    2.30
  -1   6  23   15.01    2.06
   1   6 -22  146.54    7.79
  -1   6  22  178.74    7.65
  -1   6  21   35.21    3.21
   1   6 -21   28.01    3.58
  -1   6  20   23.15    3.03
   1   6 -20   20.28    3.54
  -1   6  19   41.55    3.88
   1   6 -19   35.18    4.31
  -1   6  18    3.43    2.73
   1   6 -18    2.78    3.11
   1   6 -17   57.00    8.02
   1   6 -17   61.37    5.51
  -1   6  17   73.10    5.14
   1  -6  16    7.71    6.83
  -1   6  16   11.46    6.75
  -1   6  16   19.33    7.52
   1  -6  16   20.49    6.59
  -1  -6 -16   14.75    7.68
  -1   6  16   20.91    3.41
   1   6 -16   17.67    7.52
   1  -6  16   16.00    5.90
   1   6 -16   18.45    4.08
  -1  -6 -16   18.52    6.16
   1  -6  16   12.93    9.99
   1  -6  15   -0.72    5.95
  -1   6  15    2.10    4.14
   1   6 -15    4.77    6.26
  -1  -6 -15   -3.89    5.62
   1  -6  15    5.67    4.62
   1  -6  15   -2.41    8.63
   1  -6  15    0.57    4.64
   1   6 -15    5.83    3.57
  -1  -6 -15   -0.68    5.87
  -1   6  15    0.37    2.76
  -1   6  15   -1.10    5.05
  -1   6  14  354.26   15.13
   1  -6  14  325.13   24.07
   1  -6  14  265.33   23.17
  -1  -6 -14  373.97   21.24
  -1  -6 -14  357.91   23.36
  -1   6  14  319.29   19.60
   1  -6  14  309.92   21.30
   1   6 -14  352.09   15.79
   1  -6  14  368.30   20.64
  -1   6  14  333.65   21.44
   1  -6  14  316.40   25.06
   1   6 -14  374.18   19.36
  -1   6  13   46.17    8.42
  -1   6  13   54.62    6.95
   1   6 -13   66.65    8.80
   1  -6  13   34.57   10.11
  -1  -6 -13   68.99    8.61
   1   6 -13   52.52    5.09
   1  -6  13   38.59    9.24
  -1   6  13   52.02    4.44
   1  -6  13   37.29    9.94
   1  -6  13   56.42    8.80
   1  -6  13   56.19   10.61
  -1   6  13   60.07    4.30
   1  -6  13   59.15    7.83
  -1  -6 -13   56.41    9.59
   1  -6  12   40.49   10.33
  -1   6  12   52.17    8.40
   1   6 -12   59.39    5.21
  -1   6  12   62.85    4.35
  -1   6  12   60.72    4.59
   1  -6  12   60.83   11.53
   1  -6  12   49.18    9.79
   1  -6  12   60.28    8.76
   1  -6  12   54.24    7.40
  -1  -6 -12   52.80    8.65
   1  -6  12   66.96   11.51
  -1  -6 -12   45.72   10.30
  -1   6  12   50.34    6.79
   1   6 -12   69.98    8.86
  -1   6  11   20.92    2.80
  -1   6  11   20.48    4.82
   1  -6  11   15.33    6.11
   1  -6  11   24.92    9.10
   1   6 -11   20.31    6.90
   1  -6  11   14.87    8.52
   1  -6  11   19.60    5.38
  -1  -6 -11   18.24    8.82
  -1  -6 -11   15.65    6.94
   1  -6  11   19.48    7.80
  -1   6  11   19.23    3.06
   1  -6  11   17.98    8.80
   1   6 -11   22.18    3.74
  -1   6  11   13.89    5.61
  -1   6  10  462.75   19.77
  -1   6  10  454.93   23.32
  -1  -6 -10  488.45   26.39
   1  -6  10  459.76   28.15
   1  -6  10  497.82   25.04
   1   6 -10  491.07   20.46
   1  -6  10  523.07   29.74
  -1   6  10  485.90   19.68
  -1   6  10  485.48   25.77
  -1  -6 -10  505.15   29.21
   1   6 -10  538.15   24.57
   1  -6  10  459.98   30.20
   1  -6   9  536.53   25.90
  -1   6   9  538.13   26.88
   1   6  -9  456.08   30.57
  -1   6   9  431.14   21.44
  -1   6   9  505.65   24.33
  -1   6   9  497.94   20.89
  -1  -6  -9  593.91   30.81
   1  -6   9  518.84   29.10
   1   6  -9  563.36   21.65
   1  -6   9  518.33   31.79
   1   6  -9  562.35   25.46
  -1   6   9  539.73   20.92
  -1  -6  -8  241.00   18.94
   1  -6   8  254.29   18.26
  -1   6   8  216.78   11.98
   1   6  -8  262.75   17.22
   1   6  -8  241.07   16.83
  -1   6   8  259.03   14.17
  -1   6   8  246.15   11.30
   1  -6   8  264.95   15.57
   1   6  -8  277.80   15.66
   1   6  -8  275.90   11.96
  -1   6   8  260.68   16.36
  -1  -6  -8  270.97   19.20
   1   6  -8  255.12   17.04
   1  -6   8  265.34   20.98
   1   6  -8  218.92   19.39
   1   6  -8  250.52   16.57
   1  -6   8  264.99   17.38
  -1   6   8  272.96   11.28
   1  -6   8  252.23   18.90
   1  -6   7 1493.88   65.83
   1   6  -7 1605.45   65.06
   1   6  -7 1379.14   68.08
  -1   6   7 1588.97   58.09
   1   6  -7 1533.97   64.94
  -1   6   7 1333.07   58.96
  -1   6   7 1554.88   64.08
   1  -6   7 1582.89   63.06
   1  -6   7 1614.48   65.90
   1  -6   7 1498.14   70.47
   1   6  -7 1554.71   64.81
   1   6  -7 1556.60   64.61
  -1   6   7 1489.41   61.06
   1  -6   7 1388.05   61.39
   1   6  -7 1659.39   58.70
  -1   6   7 1488.67   58.06
   1  -6   7 1597.01   68.14
   1   6  -7 1684.58   62.56
   1   6  -6   79.66    9.21
   1  -6   6   68.01    6.98
  -1   6   6   69.66    5.67
   1   6  -6   93.22    5.50
   1  -6   6   94.39   11.05
  -1   6   6   95.09    5.17
  -1   6   6   82.25    6.64
  -1   6   6   85.33    4.94
   1  -6   6   86.66   10.14
   1   6  -6   96.21    9.98
   1   6  -6   92.35    9.62
   1  -6   6   86.11    7.78
  -1   6   6   81.76    4.89
   1  -6   6   78.96    9.10
   1  -6   6   69.85   11.60
   1   6  -6   85.58   11.59
   1   6  -6   87.57    9.53
   1   6  -6   89.65    8.77
   1   6  -5   65.54    8.39
   1  -6   5   72.66   10.00
  -1   6   5   69.95    5.87
   1  -6   5   63.68    8.99
   1   6  -5   73.33    8.37
   1   6  -5   60.70    8.20
   1  -6   5   80.55    7.35
   1   6  -5   66.92    8.41
   1  -6   5   70.44    6.68
  -1   6   5   78.32    4.51
  -1   6   5   85.55    4.74
  -1   6   5   73.08    4.49
   1  -6   5   64.76    8.19
   1   6  -5   77.98    4.94
   1   6  -5   71.67   10.58
  -1   6   5   62.52    5.50
   1  -6   4  693.45   34.16
   1  -6   4  690.26   35.75
   1  -6   4  724.92   31.87
   1   6  -4  777.65   32.01
   1  -6   4  670.57   33.74
  -1   6   4  610.91   29.14
   1  -6   4  670.27   30.78
   1   6  -4  648.47   36.15
   1   6  -4  740.34   33.78
   1   6  -4  751.91   33.90
   1   6  -4  789.96   28.70
  -1   6   4  748.21   28.37
  -1   6   4  698.47   28.15
   1   6  -4  762.59   33.72
  -1   6   4  678.34   29.75
  -1   6   4  798.76   28.51
   1   6  -4  681.10   33.23
   1   6  -3  392.81   20.92
   1   6  -3  380.72   21.02
   1  -6   3  389.52   23.16
  -1   6   3  310.03   17.39
   1  -6   3  389.53   21.58
  -1   6   3  413.74   16.57
   1  -6   3  398.90   21.73
   1   6  -3  329.98   26.86
   1   6  -3  339.81   22.85
  -1   6   3  394.17   16.68
   1   6  -3  396.12   21.23
   1   6  -3  414.76   16.70
   1   6  -3  427.04   21.59
  -1   6   3  359.81   17.29
   1   6  -3  416.83   19.82
  -1   6   3  383.36   16.30
   1  -6   3  349.49   18.43
   1  -6   3  378.65   25.76
  -1  -6  -3  400.54   18.76
   1  -6   3  367.05   19.11
  -1  -6  -2  148.53    9.57
   1   6  -2  156.03   11.66
   1   6  -2  151.17   11.33
  -1   6   2  161.84    7.71
  -1   6   2  145.98    7.44
   1  -6   2  151.34    9.43
   1  -6   2  157.87   15.49
   1   6  -2  158.37   11.64
   1   6  -2  113.42   15.99
   1  -6   2  148.04   12.70
   1  -6   2  158.27   12.02
   1  -6   2  153.98   11.80
  -1   6   2  130.54    8.41
   1  -6   2  154.17    9.91
  -1   6   2  139.00    7.85
   1   6  -2  139.27   12.57
   1   6  -2  155.23   10.52
   1   6  -2  155.86   11.72
   1   6  -1  331.99   18.08
   1  -6   1  317.59   18.05
   1  -6   1  279.30   18.61
  -1  -6  -1  341.49   18.09
   1  -6   1  323.15   18.34
   1   6  -1  368.50   13.86
   1  -6   1  333.79   16.06
   1   6  -1  270.10   23.67
   1   6  -1  334.62   18.08
   1   6  -1  316.37   17.96
   1  -6   1  287.66   21.70
   1   6  -1  265.41   18.51
   1   6  -1  336.45   17.95
   1  -6   1  301.46   15.48
  -1   6   1  312.81   13.49
  -1  -6  -1  304.05   15.81
  -1  -6  -1  307.65   16.77
   1  -6   0  349.56   20.26
   1  -6   0  394.68   20.06
   1   6   0  322.97   25.78
  -1   6   0  371.00   14.91
  -1  -6   0  346.22   17.46
   1   6   0  381.13   14.89
   1  -6   0  343.32   19.12
  -1  -6   0  361.83   19.72
   1  -6   0  320.03   22.92
   1   6   0  303.31   19.29
   1  -6   0  361.74   17.02
   1  -6   0  356.10   17.00
  -1  -6   0  376.21   18.36
  -1   6   0  309.89   15.87
   1  -6  -1  316.39   15.39
  -1   6  -1  296.26   17.31
  -1   6  -1  248.47   13.98
   1  -6  -1  309.72   15.01
   1   6   1  256.68   23.38
  -1   6  -1  324.99   17.69
   1  -6  -1  290.92   16.83
   1   6   1  319.89   13.14
  -1   6  -1  361.68   13.56
   1  -6  -1  299.28   21.41
  -1   6  -1  323.00   17.45
   1  -6  -1  282.18   17.64
  -1   6  -1  317.24   17.51
  -1  -6   1  326.79   16.41
  -1  -6   1  304.98   16.05
  -1  -6   2  129.21   10.23
   1   6   2  155.70    7.55
   1  -6  -2  154.25    8.89
  -1   6  -2  167.34   11.77
  -1   6  -2  169.77   11.73
   1   6   2  127.51   17.45
  -1  -6   2  142.78   10.69
  -1   6  -2  159.19   10.95
   1  -6  -2  149.11   10.68
  -1   6  -2  154.30   11.54
  -1   6  -2  130.83    8.53
   1   6   2  167.76    7.74
   1  -6  -2  157.96   14.77
   1  -6  -2  149.42   11.73
  -1  -6   2  147.06   10.01
  -1   6  -2  152.33   11.48
   1  -6  -2  158.49    9.74
  -1   6  -3  307.97   17.05
   1  -6  -3  359.75   19.48
  -1   6  -3  389.44   16.38
  -1   6  -3  371.17   20.59
  -1  -6   3  377.00   20.27
  -1   6  -3  391.41   20.87
   1   6   3  394.77   16.16
  -1  -6   3  360.97   19.74
   1   6   3  418.37   16.39
   1   6   3  334.70   27.59
   1  -6  -3  356.15   20.10
   1  -6  -3  357.71   23.89
  -1   6  -3  405.32   21.13
  -1  -6   3  381.54   19.16
  -1   6  -3  399.95   20.77
  -1   6  -3  374.41   19.70
   1  -6  -3  401.69   19.00
  -1   6  -4  616.62   29.02
   1  -6  -4  669.85   31.21
   1  -6  -4  692.16   32.06
   1   6   4  626.40   41.15
  -1   6  -4  748.10   28.38
   1   6   4  706.07   27.95
   1   6   4  724.25   27.79
  -1   6  -4  731.70   33.49
  -1  -6   4  724.64   32.81
  -1   6  -4  741.87   33.45
  -1  -6   4  693.05   32.57
   1  -6  -4  692.48   36.36
   1  -6  -4  744.07   31.45
   1   6   4  789.95   28.30
  -1   6  -4  738.58   33.18
  -1  -6   4  704.08   31.18
  -1   6  -4  689.79   33.07
  -1   6  -5   69.45    8.61
   1   6   5   72.01    4.43
  -1  -6   5   76.08    7.96
  -1  -6   5   71.50    8.48
   1  -6  -5   62.67    9.49
  -1   6  -5   56.67    5.85
  -1   6  -5   68.26    8.28
   1   6   5   85.92    4.80
   1   6   5   80.62    4.45
   1  -6  -5   65.29    6.15
  -1   6  -5   76.72    5.01
  -1   6  -5   65.46    6.11
  -1   6  -5   70.57    8.31
  -1   6  -5   76.14    8.67
  -1  -6   5   62.60    6.51
  -1   6  -5   68.76    8.49
   1  -6  -5   79.91    7.37
  -1   6  -6   82.56    9.38
   1   6   6   85.91    4.77
  -1   6  -6   86.18    5.30
  -1   6  -6   70.09    5.85
  -1  -6   6   84.30    9.53
  -1   6  -6   88.67    9.06
  -1   6  -6   77.89    8.90
  -1  -6   6   77.21    8.21
   1  -6  -6   82.08   10.09
   1   6   6   96.81    5.21
   1   6   6   85.76    4.90
  -1   6  -6   87.71    9.18
  -1   6  -6   81.92    9.19
  -1   6  -6   71.80    6.79
   1   6   7 1571.41   64.24
   1  -6  -7 1512.96   65.65
   1   6   7 1500.91   57.98
   1   6   7 1399.34   60.39
  -1  -6   7 1605.43   63.87
  -1  -6   7 1517.30   64.89
  -1   6  -7 1581.59   62.39
   1  -6  -7 1721.30   62.49
  -1   6  -7 1496.51   61.26
  -1   6  -7 1578.50   64.80
  -1   6  -7 1492.30   64.52
  -1   6  -7 1564.48   64.56
   1   6   7 1478.18   74.77
   1  -6  -7 1527.16   70.59
  -1  -6   7 1433.78   71.14
  -1   6  -7 1605.54   58.54
  -1   6  -7 1262.38   58.81
  -1   6  -7 1529.29   64.53
   1   6   7 1646.35   57.90
   1   6   8  249.14   11.44
  -1   6  -8  274.98   17.37
   1  -6  -8  242.56   21.58
   1   6   8  289.62   17.01
  -1   6  -8  259.56   17.20
  -1  -6   8  256.63   17.65
  -1   6  -8  282.84   15.94
   1  -6  -8  294.06   15.73
  -1  -6   8  250.98   17.02
   1   6   8  277.11   11.31
   1   6   8  233.74   23.16
   1   6   8  257.56   14.01
   1  -6  -8  297.77   20.51
  -1   6  -8  256.73   17.31
  -1   6  -8  260.74   12.01
  -1  -6   8  261.12   16.08
  -1   6  -8  259.77   14.67
  -1   6  -8  217.26   12.17
  -1   6  -8  268.51   17.36
  -1  -6   8  234.50   21.73
   1   6   9  501.89   24.02
   1  -6  -9  559.41   30.70
   1   6   9  536.50   20.72
   1  -6  -9  517.77   33.27
  -1  -6   9  547.87   30.54
  -1  -6   9  527.65   26.37
   1   6   9  513.22   20.89
  -1  -6   9  511.12   28.19
   1  -6  -9  495.63   25.75
  -1  -6   9  545.31   27.73
  -1   6  -9  423.19   21.37
   1  -6  -9  634.52   26.60
   1   6   9  491.76   20.91
   1   6   9  468.38   34.61
  -1   6  -9  566.99   21.63
  -1   6  -9  501.25   24.61
  -1  -6   9  496.73   33.24
  -1   6  -9  526.00   25.50
   1   6   9  534.03   26.90
   1  -6 -10  499.15   32.94
  -1  -6  10  447.16   28.80
   1  -6 -10  523.08   25.13
   1  -6 -10  454.79   25.05
   1   6  10  454.56   23.04
   1   6  10  512.01   19.59
   1   6  10  451.23   19.77
   1   6  10  470.29   19.70
  -1  -6  10  457.78   27.23
  -1  -6  10  489.92   25.38
  -1  -6  10  510.80   26.62
   1  -6 -10  540.45   30.14
   1  -6 -10  504.96   31.59
  -1   6 -10  488.69   20.32
  -1  -6  10  454.50   31.96
  -1   6 -10  465.42   23.69
   1   6  10  429.46   33.32
   1   6  10  514.80   26.19
   1   6  11   14.99   11.21
   1  -6 -11   15.79    5.62
   1   6  11   22.35    2.87
  -1  -6  11   14.63    8.40
  -1  -6  11   16.29    7.95
   1  -6 -11   26.29    9.41
   1  -6 -11   24.75    6.38
   1   6  11   21.60    5.02
  -1  -6  11   20.00    5.51
   1  -6 -11   23.29   10.80
  -1  -6  11   15.00   10.59
   1  -6 -11   29.77   12.19
  -1  -6  11   13.73    5.59
  -1   6 -11   16.97    3.75
   1   6  11   24.13    6.13
   1   6  11   16.86    2.87
  -1   6 -11   19.08    5.12
   1   6  12   62.29    4.54
  -1  -6  12   42.69    9.75
  -1  -6  12   61.47   13.62
   1  -6 -12   62.81    8.46
  -1  -6  12   49.49   10.83
   1  -6 -12   61.46    8.91
   1  -6 -12   49.33   11.07
   1  -6 -12   58.03   13.20
   1   6  12   57.82   13.88
   1  -6 -12   70.68   14.24
  -1  -6  12   51.28    8.03
  -1   6 -12   62.53    5.26
   1   6  12   62.48    8.91
   1   6  12   54.68    6.98
  -1   6 -12   57.33    8.09
  -1  -6  13   53.59    3.80
   1  -6 -13   52.42   13.54
  -1  -6  13   44.68    9.65
  -1  -6  13   38.49   12.02
  -1  -6  13   54.39   10.95
   1   6  13   57.21    4.36
   1  -6 -13   60.90    8.85
   1   6  13   45.97    8.18
   1  -6 -13   55.26   13.01
   1   6  13   46.10    6.78
   1  -6 -13   43.26    8.16
   1   6  13   44.97   12.85
  -1  -6  13   48.30    7.70
  -1   6 -13   51.77    5.10
  -1  -6  13   41.15    9.75
  -1   6 -13   44.63    7.38
  -1  -6  13   38.45    9.77
   1  -6 -13   45.87   10.50
   1  -6 -14  343.64   24.27
  -1  -6  14  291.71   22.83
   1   6  14  359.17   14.88
  -1  -6  14  341.34   14.22
   1   6  14  252.05   26.07
  -1  -6  14  280.17   23.06
  -1  -6  14  373.40   20.64
  -1  -6  14  320.31   20.47
   1  -6 -14  304.45   21.24
   1  -6 -14  339.56   27.62
   1  -6 -14  395.79   27.94
  -1   6 -14  349.66   15.45
  -1   6 -14  312.03   19.90
   1   6  14  323.85   20.14
   1   6  14  342.08   21.36
  -1  -6  14  249.58   25.90
  -1  -6  15   -0.72    7.31
  -1   6 -15   -0.15    3.16
  -1  -6  15   -2.03    8.88
   1   6  15    1.07    8.81
  -1  -6  15    3.49    4.16
  -1  -6  15    2.10    5.95
  -1  -6  15   -0.94    4.38
  -1   6 -15    3.12    4.88
   1  -6 -15   -4.48   10.00
  -1  -6  15    3.08    2.13
   1   6  15    3.88    5.42
   1   6  15    0.12    2.81
  -1   6 -16   18.08   10.52
  -1  -6  16   14.14    7.98
  -1  -6  16   20.74    2.80
  -1  -6  16   11.50    6.94
  -1  -6  16   13.88    5.74
  -1  -6  16   12.27    7.98
   1   6  16   18.81    3.32
   1   6  16   16.71    6.57
  -1  -6  16   13.74    9.15
   1  -6 -16   14.99   15.17
  -1   6 -16   22.73    4.19
   1   6  17   62.46    4.85
  -1  -6  17   66.75    4.31
  -1   6 -17   56.87    5.39
  -1  -6  18    2.49    2.04
  -1   6 -18    0.14    3.25
   1   6  18    1.02    2.67
  -1  -6  19   37.95    3.20
  -1   6 -19   35.27    4.35
   1   6  19   36.33    3.77
  -1  -6  20   21.44    2.55
  -1   6 -20   21.26    3.70
   1   6  20   22.56    3.07
   1   6  21   36.31    3.18
  -1  -6  21   30.14    2.73
  -1   6 -21   29.61    3.65
  -1  -6  22  170.12    7.43
  -1   6 -22  156.22    8.14
  -1   6 -23    8.97    2.29
   1   6  23   15.86    2.04
   1   6  24    2.88    1.37
  -1   6 -24    1.28    1.68
   1   7 -23    9.01    1.59
  -1   7  23   10.17    1.45
  -1   7  22   28.79    2.32
   1   7 -22   19.92    2.59
   1   7 -21   28.64    3.11
  -1   7  21   36.87    2.86
  -1   7  20  252.97   10.31
   1   7 -20  211.18   10.48
   1   7 -19    7.05    2.85
  -1   7  19    6.69    2.40
  -1   7  18   15.24    2.87
   1   7 -18   11.45    3.45
   1   7 -17   18.94    3.73
  -1   7  17   21.48    3.22
   1   7 -16  120.79    7.79
  -1   7  16  149.79    7.50
   1   7 -16  134.71   11.14
   1   7 -15   10.84    6.80
   1   7 -15    3.59    3.46
  -1   7  15   -0.12    2.75
  -1   7  14  109.23    6.23
  -1   7  14   99.19   11.53
   1   7 -14   83.86   11.31
  -1  -7 -14  119.20   12.26
  -1  -7 -14   86.69   11.32
   1   7 -14   87.59   11.86
   1   7 -14   83.31   11.83
   1  -7  14  107.04   10.42
   1  -7  14   84.98   13.92
  -1   7  14   84.81    9.12
   1  -7  14   92.05   12.87
   1  -7  14   97.16   11.52
   1   7 -14  102.77    6.84
   1   7 -14   88.59   11.98
   1   7 -14   97.80   10.38
   1  -7  13  100.99   14.63
  -1   7  13  146.03    7.34
  -1  -7 -13  139.17   12.49
   1  -7  13  111.75   14.96
   1   7 -13  105.88   12.64
   1   7 -13  119.21   13.02
  -1   7  13  145.93    7.03
  -1   7  13  118.35   12.00
   1  -7  13  105.21   10.73
  -1   7  13  105.77   10.00
  -1  -7 -13  115.07   12.69
   1  -7  13   97.54   14.80
   1  -7  13  105.59   12.10
   1   7 -13  138.36    8.04
   1   7 -13  101.15   12.52
   1   7 -13  118.67   13.15
   1  -7  13  130.99   15.09
   1   7 -13  141.05   11.74
   1   7 -12   15.30    7.30
   1   7 -12    7.08    6.52
   1  -7  12    2.38    6.90
   1  -7  12   11.44    4.82
   1  -7  12   12.31    8.69
   1  -7  12   10.45    6.07
  -1   7  12    9.19    2.92
  -1   7  12   13.32    2.85
  -1  -7 -12   12.06    5.87
   1   7 -12   10.30    6.55
  -1   7  12    9.98    4.39
   1  -7  12    8.24    9.17
   1   7 -12    9.03    6.41
   1   7 -12   15.90    3.75
   1   7 -12   19.45    7.48
  -1  -7 -12   14.09    5.80
   1  -7  12   13.62    8.54
   1  -7  11  743.26   40.73
   1  -7  11  685.44   41.78
  -1   7  11  787.56   29.56
  -1   7  11  687.30   33.26
  -1  -7 -11  721.31   37.18
   1   7 -11  713.16   37.44
   1   7 -11  660.49   36.57
  -1   7  11  760.24   29.73
   1   7 -11  694.70   37.41
   1   7 -11  777.38   30.44
   1  -7  11  744.25   38.06
   1  -7  11  645.84   41.34
   1  -7  11  658.18   39.03
   1  -7  11  729.27   35.30
   1   7 -11  798.19   34.76
   1   7 -11  742.06   37.80
   1   7 -10   61.85    9.08
   1   7 -10   40.07    8.79
   1   7 -10   54.50    5.00
   1  -7  10   46.84   10.36
  -1   7  10   54.60    4.35
  -1   7  10   57.30    4.38
   1  -7  10   46.62    6.91
   1   7 -10   69.16    9.75
  -1  -7 -10   49.14    8.06
  -1   7  10   43.15    6.03
   1   7 -10   51.90    9.24
   1  -7  10   43.82   10.88
   1   7 -10   52.40    8.91
   1  -7   9   12.80    7.79
   1  -7   9   13.02    6.35
   1   7  -9   20.56    7.51
   1   7  -9   15.65    6.83
   1   7  -9    9.40    6.67
  -1   7   9   18.19    3.02
  -1  -7  -9   17.74    5.84
  -1  -7  -9   12.60    8.29
   1  -7   9    4.69    8.54
   1  -7   9   12.78    8.01
   1   7  -9   14.76    3.55
   1   7  -9    7.00    6.13
  -1   7   9   10.30    4.13
   1   7  -9   13.26    6.80
   1  -7   9   15.47    4.88
  -1   7   9   18.46    3.12
   1   7  -8  699.03   35.15
  -1   7   8  708.95   28.34
  -1   7   8  648.07   30.96
  -1  -7  -8  762.57   39.53
  -1   7   8  729.29   28.30
   1   7  -8  680.19   35.34
   1  -7   8  721.61   33.69
  -1  -7  -8  680.75   34.34
   1  -7   8  748.75   39.21
   1   7  -8  773.33   33.37
   1   7  -8  738.91   29.04
   1  -7   8  678.72   36.29
   1  -7   8  729.73   41.96
   1   7  -8  697.86   35.34
   1   7  -8  701.86   35.41
   1  -7   8  689.27   37.12
   1   7  -7    5.96    6.19
   1   7  -7    3.27    3.01
   1  -7   7   10.74    7.11
   1  -7   7    4.93    6.94
   1   7  -7    4.80    5.63
   1   7  -7    1.93    6.47
  -1   7   7    9.62    3.83
  -1   7   7    7.22    2.52
   1   7  -7    3.55    5.60
   1  -7   7    4.47    5.17
   1   7  -7    1.98    5.66
   1  -7   7    6.44    7.98
   1  -7   7    4.93    4.04
  -1   7   7    3.78    2.37
   1   7  -6  680.33   33.23
  -1   7   6  558.48   27.56
  -1   7   6  695.68   26.45
   1  -7   6  626.40   35.82
   1   7  -6  685.31   26.98
   1   7  -6  658.12   33.15
   1   7  -6  657.96   32.79
   1  -7   6  709.33   31.42
  -1   7   6  679.05   26.47
   1   7  -6  643.66   26.22
   1  -7   6  675.27   34.11
   1   7  -6  623.11   32.66
  -1   7   6  631.48   27.90
  -1   7   6  719.55   26.75
   1  -7   6  616.52   33.85
   1   7  -5   34.15    3.81
  -1   7   5   30.95    4.59
   1   7  -5   24.21    6.71
   1  -7   5   34.49    8.29
   1   7  -5   32.87    3.27
   1   7  -5   28.89    7.04
  -1   7   5   30.74    4.95
  -1   7   5   34.60    3.38
   1  -7   5   25.97    8.17
   1   7  -5   25.27    6.64
   1  -7   5   30.38    5.39
   1   7  -5   38.44    7.42
  -1   7   5   38.05    3.64
   1   7  -5   26.07    7.11
   1  -7   5   28.05    6.49
  -1   7   4  977.67   37.48
   1   7  -4 1005.21   44.14
  -1   7   4 1068.35   42.08
   1   7  -4  998.70   44.09
  -1   7   4  974.75   39.26
   1  -7   4  942.63   41.51
  -1   7   4  811.07   38.57
   1  -7   4  898.13   46.07
   1   7  -4  949.12   37.19
   1   7  -4  964.07   43.87
   1  -7   4  954.07   44.71
   1  -7   4  917.95   50.38
  -1   7   4 1030.32   37.76
   1  -7   4  938.33   44.74
   1   7  -4 1002.34   43.80
   1   7  -4  998.41   41.67
  -1   7   3  330.85   15.91
   1  -7   3  311.14   24.52
   1  -7   3  319.12   21.40
   1   7  -3  315.11   13.74
  -1   7   3  380.34   18.99
   1  -7   3  291.99   19.55
  -1   7   3  341.43   14.29
  -1   7   3  344.82   14.20
   1   7  -3  351.37   19.64
  -1   7   3  268.67   15.29
   1   7  -3  341.46   19.75
   1   7  -3  334.70   19.67
   1  -7   3  329.20   20.00
   1   7  -3  346.09   18.13
   1   7  -3  348.18   19.81
   1  -7   3  327.33   17.33
  -1   7   2  294.00   13.74
   1  -7   2  296.22   19.37
  -1  -7  -2  285.67   17.40
  -1   7   2  243.19   14.83
   1  -7   2  281.34   18.63
   1  -7   2  288.43   16.42
   1   7  -2  299.14   13.42
   1   7  -2  323.45   14.78
  -1   7   2  311.76   13.88
  -1   7   2  325.32   15.77
   1  -7   2  279.02   23.34
   1  -7   2  297.39   20.50
   1   7  -2  317.98   17.33
   1  -7   1  180.57   11.67
   1   7  -1  199.94    9.24
   1  -7   1  197.59   14.64
   1   7  -1  191.98   10.21
  -1   7   1  200.82    9.68
  -1   7   1  203.57    9.71
   1  -7   1  170.22   13.80
   1   7  -1  130.23   18.90
  -1  -7  -1  179.53   13.09
   1  -7   1  152.23   17.12
   1  -7   1  171.31   14.78
  -1   7   1  195.06   11.48
   1   7  -1  201.77   12.75
  -1   7   0  177.63   11.22
   1  -7   0  194.47   15.47
   1   7   0  219.06    9.86
   1   7   0  298.61   11.21
   1   7   0  219.64   10.86
   1  -7   0  200.47   12.18
   1   7   0  215.82   13.24
  -1   7   0  258.31   10.82
  -1  -7   0  217.43   14.24
   1  -7   0  211.30   14.63
   1  -7   0  214.11   19.27
  -1   7   0  198.79   12.18
   1   7   0  167.35   20.84
   1  -7   0  210.50   15.11
   1  -7  -1  190.41   14.30
   1  -7  -1  165.94   13.96
   1   7   1  187.83   12.10
   1   7   1  195.09    9.05
  -1   7  -1  152.75   10.44
   1   7   1  147.49   19.63
   1   7   1  197.23    9.62
  -1  -7   1  188.92   13.44
   1   7   1  208.20    9.67
   1  -7  -1  173.63   13.06
  -1  -7   1  177.79   14.82
   1  -7  -1  180.62   17.72
  -1   7  -2  243.51   14.39
   1  -7  -2  301.90   18.94
  -1   7  -2  301.98   13.56
  -1  -7   2  291.64   17.78
   1  -7  -2  277.99   17.34
   1   7   2  294.69   13.04
   1   7   2  316.46   13.64
   1   7   2  247.11   25.76
   1   7   2  304.40   13.51
   1  -7  -2  272.74   21.87
   1  -7  -2  265.23   18.03
   1   7   2  306.77   15.96
  -1  -7   2  298.81   19.83
  -1  -7   3  314.58   20.75
  -1   7  -3  336.38   19.41
   1  -7  -3  300.79   18.42
   1   7   3  324.07   16.19
   1   7   3  280.57   26.90
  -1   7  -3  333.07   19.31
  -1   7  -3  276.52   15.04
  -1  -7   3  326.68   18.62
   1   7   3  347.55   14.05
   1   7   3  325.40   13.81
  -1   7  -3  331.97   19.08
  -1   7  -3  314.80   19.00
   1  -7  -3  300.93   17.54
   1   7   3  321.88   13.48
   1  -7  -3  293.12   22.44
  -1   7  -4  947.07   43.65
  -1  -7   4  996.29   43.42
   1   7   4  832.74   53.28
   1   7   4 1053.51   37.85
  -1   7  -4  836.11   38.79
   1   7   4  983.89   37.53
  -1   7  -4  958.73   43.74
   1   7   4  983.40   37.27
  -1   7  -4  960.78   43.52
   1  -7  -4  871.14   41.23
  -1  -7   4  990.38   45.19
   1  -7  -4  899.43   47.32
  -1  -7   4 1010.96   47.01
  -1   7  -4  987.51   43.93
   1   7   5   37.24    3.91
   1   7   5   37.17    3.45
  -1   7  -5   31.71    7.34
  -1  -7   5   31.80    6.30
  -1  -7   5   34.80    7.43
  -1   7  -5   26.87    4.57
  -1   7  -5   31.72    7.49
  -1   7  -5   36.80    7.13
   1   7   5   39.00    3.65
  -1   7  -5   35.83    3.97
  -1  -7   5   23.57    7.73
   1  -7  -5   30.57    8.31
  -1   7  -5   34.80    7.41
   1   7   6  694.50   26.55
  -1  -7   6  645.35   32.98
  -1  -7   6  651.69   35.90
  -1   7  -6  690.33   33.46
  -1  -7   6  702.80   32.90
   1   7   6  680.86   26.75
  -1   7  -6  639.13   33.09
   1   7   6  722.11   27.10
  -1   7  -6  702.56   27.37
  -1  -7   6  710.47   34.78
   1  -7  -6  624.35   35.17
  -1   7  -6  637.79   32.70
  -1   7  -6  700.72   33.62
  -1   7  -7    2.85    5.36
  -1   7  -7    5.41    5.80
   1  -7  -7   -2.81    9.90
  -1  -7   7    3.08    4.34
  -1  -7   7   10.52    6.75
   1   7   7    5.57    2.21
  -1   7  -7    2.12    3.29
  -1  -7   7    2.52    5.81
  -1   7  -7    6.53    5.76
  -1   7  -7    3.25    2.68
  -1   7  -7   -1.96    5.59
   1   7   7    1.26   10.15
   1   7   7    5.80    2.46
  -1   7  -8  667.44   34.43
   1   7   8  650.65   44.94
  -1   7  -8  651.07   34.67
  -1  -7   8  652.46   37.71
   1  -7  -8  706.93   42.02
   1   7   8  714.29   28.05
  -1   7  -8  653.96   34.50
  -1  -7   8  715.00   35.97
  -1  -7   8  680.86   42.47
  -1   7  -8  731.30   28.70
  -1   7  -8  679.63   34.77
  -1  -7   8  595.76   34.49
   1  -7  -8  755.67   39.45
   1   7   8  733.55   27.84
  -1  -7   8  721.29   34.26
  -1   7  -9   13.86    7.02
  -1  -7   9   17.34   10.53
  -1  -7   9    5.74    6.57
   1  -7  -9    8.95    8.80
   1   7   9   14.75    2.80
   1  -7  -9    4.06   10.00
  -1  -7   9   12.22    7.81
  -1  -7   9   16.70    5.90
   1   7   9   10.35   11.34
  -1  -7   9    6.31    5.33
  -1   7  -9   13.90    7.15
   1  -7  -9   15.51   10.54
  -1   7  -9   15.32    7.05
  -1   7  -9   14.03    3.42
  -1   7  -9    9.83    6.52
   1   7   9   19.23    3.08
  -1   7 -10   51.34    9.26
  -1   7 -10   45.55    8.50
  -1   7 -10   51.79    4.81
  -1  -7  10   30.90    9.29
  -1  -7  10   59.78   13.91
   1  -7 -10   63.71   14.23
  -1  -7  10   49.81    7.74
  -1  -7  10   47.78    9.59
  -1   7 -10   48.15    8.86
   1   7  10   49.62   14.61
   1   7  10   53.63    4.07
  -1   7 -10   37.40    8.37
   1  -7 -10   56.27   12.33
   1  -7 -10   59.46   13.76
  -1  -7  10   43.02    7.96
   1   7  10   57.86    4.38
  -1   7 -11  687.47   36.55
   1  -7 -11  827.74   44.17
  -1  -7  11  652.92   43.72
  -1  -7  11  734.32   35.86
  -1  -7  11  667.44   37.92
   1   7  11  772.25   29.23
   1   7  11  567.72   45.15
  -1   7 -11  685.23   36.86
  -1   7 -11  688.77   36.96
   1   7  11  746.57   29.47
  -1  -7  11  732.44   37.50
  -1   7 -11  766.16   30.18
  -1  -7  11  721.74   40.13
   1  -7 -11  777.48   40.95
   1  -7 -11  771.92   45.06
  -1  -7  11  712.34   40.33
  -1   7 -11  706.20   36.96
  -1   7 -12   19.33    6.96
   1  -7 -12   28.38   11.45
   1  -7 -12   27.63   12.00
  -1  -7  12   -1.57    6.76
  -1  -7  12   11.10    5.73
  -1   7 -12   17.54    7.56
  -1   7 -12    8.79    6.44
  -1  -7  12   -0.84    6.91
  -1  -7  12    9.77    4.97
   1   7  12    6.38   11.08
  -1   7 -12   11.36    6.60
  -1  -7  12   12.54    8.22
  -1   7 -12   13.42    3.59
  -1  -7  12   12.47   11.01
   1   7  12   12.23    2.98
  -1   7 -13  114.52   12.61
  -1  -7  13  114.05   11.08
  -1  -7  13  109.98   13.92
   1   7  13  123.52   12.08
  -1   7 -13  133.87    7.64
   1   7  13  110.30   17.94
  -1   7 -13  120.38   12.91
  -1   7 -13  106.51   12.64
   1   7  13  133.38    6.97
  -1   7 -13   94.37   12.15
  -1  -7  13  101.32   17.00
   1  -7 -13  121.43   17.16
  -1  -7  13   98.52   11.43
  -1  -7  13   99.54   14.01
  -1  -7  13  115.26   14.84
   1   7  14  107.57    6.07
   1   7  14   91.24   10.74
   1  -7 -14  108.43   20.45
  -1  -7  14   89.30   14.01
   1   7  14   63.40   14.87
  -1   7 -14   84.61   11.13
  -1   7 -14   83.49   11.32
  -1  -7  14   95.49   10.54
  -1  -7  14   90.88   18.31
  -1   7 -14   96.44    6.68
  -1   7 -14   80.05   11.37
  -1   7 -14   73.37   10.94
  -1  -7  14   59.27   15.27
  -1   7 -15    9.39    8.49
   1   7  15    6.50    2.87
  -1   7 -15    4.32    3.53
  -1   7 -16  145.63   12.99
  -1   7 -16  121.86    7.70
   1   7  16  142.66    7.38
  -1   7 -17   27.37    8.11
  -1   7 -17   21.27    3.75
   1   7  17   20.54    3.15
  -1   7 -18   14.67    3.40
   1   7  18   13.33    2.85
  -1   7 -19    5.79    2.94
   1   7  19    5.47    2.43
  -1   7 -20  204.75   10.26
   1   7  20  247.08   10.07
   1   7  21   38.23    2.88
  -1   7 -21   31.10    3.18
   1   7  22   26.13    2.20
  -1   7 -22   21.11    2.51
  -1   7 -23    8.17    1.68
  -1   8  21    6.84    1.69
  -1   8  20   33.93    2.73
   1   8 -19    7.85    2.43
  -1   8  19   12.18    2.17
   1   8 -18   28.20    6.62
  -1   8  18   29.49    2.97
   1   8 -18   22.79    3.22
  -1   8  17   41.76    3.51
   1   8 -17   32.64    3.83
   1   8 -16   14.74    3.45
  -1   8  16   18.16    2.97
  -1   8  15   98.11    5.56
   1   8 -15   86.20    5.93
   1   8 -15   80.69    4.69
   1   8 -14   63.83    4.33
   1   8 -14   71.20    5.66
   1   8 -14   73.24    9.10
  -1   8  14   80.63    5.09
   1   8 -13    6.31    2.39
  -1   8  13    9.23    2.76
   1   8 -13    5.57    3.34
   1   8 -13    9.70    6.99
  -1   8  13    8.50    2.89
  -1   8  12  230.19   10.12
  -1   8  12  218.71   10.24
   1   8 -12  208.91   10.70
   1   8 -12  193.97    9.59
   1   8 -12  231.20   15.09
   1   8 -11   30.08    8.47
   1  -8  11   30.66   10.97
   1  -8  11   39.47   12.38
  -1   8  11   43.13    3.87
   1   8 -11   19.01    8.15
  -1   8  11   45.21    4.04
  -1  -8 -11   34.85    7.02
   1   8 -11   35.39    3.55
   1  -8  11   33.23    6.79
   1   8 -11   40.78    9.43
   1   8 -11   45.62    4.77
   1   8 -11   24.65    8.85
   1  -8  11   37.87   15.19
   1   8 -11   41.74    8.78
  -1  -8 -10  379.89   21.37
   1   8 -10  377.97   16.07
   1  -8  10  343.94   25.27
   1  -8  10  279.39   23.35
  -1   8  10  358.49   15.08
   1   8 -10  336.68   22.27
   1  -8  10  333.93   20.09
   1  -8  10  297.34   26.54
  -1   8  10  375.07   15.34
   1   8 -10  339.61   14.77
   1   8 -10  330.73   22.21
   1   8 -10  314.43   21.49
   1  -8  10  344.56   22.82
   1   8 -10  325.99   21.97
   1  -8  10  281.30   26.64
   1   8 -10  356.59   20.26
   1   8  -9  369.73   24.05
   1  -8   9  421.21   28.42
   1  -8   9  397.53   22.53
  -1   8   9  423.79   17.46
   1   8  -9  416.22   17.21
  -1   8   9  429.44   17.62
   1   8  -9  375.31   24.27
   1  -8   9  410.24   25.56
   1   8  -9  434.89   18.34
   1  -8   9  374.03   30.14
   1  -8   9  370.08   26.54
   1   8  -9  350.72   23.80
   1   8  -9  380.62   23.87
   1   8  -9  458.94   23.06
   1   8  -8   52.86    4.12
   1   8  -8   33.43    8.15
   1  -8   8   55.37   10.94
   1  -8   8   47.89   10.65
  -1   8   8   52.50    4.20
  -1   8   8   57.14    4.42
   1  -8   8   48.59    7.25
   1   8  -8   58.05    9.52
   1   8  -8   53.72    5.00
   1  -8   8   39.13    8.57
   1  -8   8   68.04   13.11
   1   8  -8   39.53    8.66
   1   8  -8   49.66    8.73
   1   8  -8   56.26    9.05
   1   8  -7  634.81   32.26
   1  -8   7  597.63   35.26
   1   8  -7  617.20   32.09
   1   8  -7  606.00   24.24
   1  -8   7  523.58   32.96
   1   8  -7  589.67   31.52
  -1   8   7  634.95   24.72
   1   8  -7  560.15   31.42
   1  -8   7  626.78   33.18
   1  -8   7  554.19   38.62
   1  -8   7  586.64   29.47
   1  -8   6 1583.21   69.24
   1   8  -6 1563.33   67.47
   1  -8   6 1590.56   72.05
   1  -8   6 1509.86   65.02
   1   8  -6 1560.30   59.64
   1   8  -6 1536.78   67.67
  -1   8   6 1651.67   60.12
   1   8  -6 1554.03   67.72
   1  -8   6 1395.98   68.74
   1   8  -6 1495.20   67.36
   1   8  -5  186.21   15.16
   1  -8   5  177.91   17.02
   1   8  -5  183.65    8.95
   1  -8   5  171.09   15.83
   1   8  -5  185.23   15.02
  -1   8   5  204.33    9.50
   1   8  -5  178.08   14.78
  -1   8   5  209.29    9.65
   1  -8   5  165.65   15.00
  -1  -8  -5  176.60   14.01
   1   8  -5  189.91   15.00
  -1   8   5  185.29   10.74
   1  -8   5  179.53   12.74
   1   8  -5  202.07   14.15
   1   8  -4   35.16    8.04
  -1   8   4   34.02    5.40
   1   8  -4   39.00    4.87
  -1  -8  -4   30.30    5.95
   1  -8   4   30.81    7.39
   1  -8   4   23.92    5.09
  -1   8   4   41.37    4.13
   1   8  -4   36.04    3.50
  -1   8   4   37.85    4.07
  -1   8   4   33.77    5.13
   1  -8   4   40.14    9.58
  -1   8   4   46.66    7.95
   1  -8   4   28.87   10.61
   1  -8   4   41.37    8.97
   1  -8   3   56.39   10.21
  -1   8   3   79.16    5.46
   1   8  -3   73.67    4.77
  -1   8   3   59.19    6.28
   1  -8   3   61.22   10.05
   1  -8   3   76.97   14.48
   1   8  -3   78.94    6.13
  -1   8   3   85.05    5.40
  -1  -8  -3   86.30    8.96
  -1   8   3   79.58    9.98
  -1   8   3   72.81    6.94
   1  -8   3   70.68    9.42
   1   8  -3   91.28    9.67
  -1   8   2  100.81   10.82
   1  -8   2   79.33    9.98
   1  -8   2   70.31   10.79
   1  -8   2   83.05   11.09
   1   8  -2   72.83    4.98
  -1   8   2   84.30    5.71
   1   8  -2   71.76    6.02
   1  -8   2   77.47   14.42
  -1  -8  -2   65.95    8.35
  -1   8   2   70.55    7.11
   1   8  -2   89.08    9.39
   1  -8   1    7.81    4.95
  -1  -8  -1   -0.59    5.41
  -1   8   1    5.97    7.45
   1  -8   1    2.79    6.39
  -1   8   1    4.57    4.60
   1  -8   1    2.50    5.39
   1   8  -1    2.92    2.88
  -1   8   1    3.52    2.96
   1   8  -1    2.17    2.97
  -1  -8  -1    3.91    5.01
  -1  -8  -1    2.60    4.03
   1  -8   1   13.62    8.77
   1   8  -1    0.30    5.99
   1   8  -1    2.94    2.36
   1   8   0    1.60    2.30
  -1   8   0    2.27    4.74
   1  -8   0    0.50    4.65
   1  -8   0   -1.18    5.31
  -1   8   0    4.24    4.15
  -1  -8   0    1.14    5.03
   1   8   0    2.28    3.01
  -1   8   0    0.12    2.71
   1  -8   0    2.85    7.86
   1  -8   0    3.29    5.81
   1   8   0   -1.45    5.75
  -1  -8   0   -0.44    3.92
  -1   8  -1    2.60    5.01
   1  -8  -1   10.86    6.68
   1  -8  -1    7.69    5.66
  -1  -8   1   -0.89    4.14
   1   8   1    2.13    2.24
  -1   8  -1    1.20    2.86
  -1   8  -1    5.71    4.27
   1   8   1    1.66    2.78
   1  -8  -1    2.83    4.16
  -1  -8   1    0.58    5.42
  -1   8  -1    3.58    2.86
   1  -8  -1    4.59    7.50
   1   8   1    8.81    5.82
   1  -8  -2   67.33    8.24
   1   8   2   65.63    7.97
   1  -8  -2   57.97    9.60
   1   8   2   74.56    4.93
  -1   8  -2   63.88    6.71
  -1   8  -2   77.65    5.53
  -1   8  -2   63.82    7.67
   1   8   2   83.54    5.65
  -1  -8   2   64.99    9.52
  -1  -8   2   78.20    8.97
   1  -8  -2   88.61   13.56
  -1  -8   3   61.53    8.42
   1  -8  -3   72.09   10.19
  -1   8  -3   57.37    6.57
  -1   8  -3   76.13    5.40
   1   8   3   93.72    5.57
   1   8   3   70.83    4.62
   1   8   3   74.21    5.38
  -1  -8   3   67.41    9.79
   1  -8  -3   66.91   12.07
  -1  -8   3   73.47   10.99
   1   8   3   59.04    7.29
  -1  -8   4   33.24   12.00
  -1  -8   4   37.05    7.87
  -1   8  -4   37.05    4.17
  -1  -8   4   26.71    8.39
  -1  -8   4   36.59    7.13
   1   8   4   23.27   13.14
  -1   8  -4   35.46    5.40
   1   8   4   38.23    4.11
   1   8   4   38.55    4.03
   1   8   4   37.74    3.45
   1  -8  -4   20.78    8.65
   1  -8  -4   33.49    8.28
  -1   8  -5  178.50   14.99
   1  -8  -5  150.70   16.61
  -1   8  -5  166.10   14.46
  -1  -8   5  187.12   14.12
  -1  -8   5  188.74   17.55
  -1  -8   5  191.96   15.93
   1   8   5  195.35    9.51
  -1   8  -5  190.94    9.71
  -1   8  -5  183.15   15.25
   1   8   5  197.85    9.18
  -1   8  -5  205.84   15.32
  -1  -8   5  160.38   20.67
   1   8   5  210.10    9.74
   1  -8  -6 1464.45   75.88
  -1  -8   6 1471.41   71.57
   1   8   6 1597.34   60.55
   1   8   6 1654.75   60.99
  -1   8  -6 1530.29   68.32
  -1   8  -6 1552.14   68.38
  -1  -8   6 1689.06   71.02
  -1  -8   6 1578.65   67.90
  -1   8  -6 1549.38   68.36
  -1   8  -6 1534.77   67.99
  -1   8  -7  588.47   31.73
   1   8   7  510.95   41.76
   1  -8  -7  546.62   38.47
   1   8   7  657.94   25.08
   1   8   7  606.81   24.53
  -1  -8   7  634.73   31.59
  -1   8  -7  582.14   31.77
  -1  -8   7  652.74   34.06
   1  -8  -7  662.53   37.14
  -1  -8   7  575.32   34.97
  -1   8  -7  583.70   31.76
  -1   8  -7  582.91   31.47
   1  -8  -8   53.82   14.43
   1  -8  -8   51.52   11.50
  -1  -8   8   46.83   10.78
  -1  -8   8   44.66   10.29
  -1  -8   8   48.94   13.99
  -1   8  -8   54.84    5.07
   1   8   8   35.44   13.46
  -1   8  -8   52.53    8.96
   1   8   8   58.28    4.13
  -1  -8   8   41.02    7.50
  -1   8  -8   42.08    8.60
  -1   8  -8   50.82    8.64
   1   8   8   56.64    4.41
  -1   8  -8   44.69    8.70
  -1  -8   9  390.38   32.34
  -1   8  -9  384.06   23.95
  -1   8  -9  382.95   24.12
   1   8   9  423.34   17.24
   1  -8  -9  367.29   31.17
  -1  -8   9  422.73   23.69
  -1   8  -9  365.17   23.94
   1  -8  -9  425.21   30.76
  -1  -8   9  427.79   25.76
  -1   8  -9  430.34   18.25
   1   8   9  435.67   17.59
  -1  -8   9  362.27   27.22
  -1  -8   9  369.13   27.31
  -1   8  -9  396.11   24.42
   1   8   9  317.32   32.06
  -1   8 -10  272.99   20.93
  -1   8 -10  321.63   21.77
  -1  -8  10  273.16   27.89
  -1  -8  10  319.68   25.07
  -1  -8  10  329.33   25.02
  -1  -8  10  334.70   22.54
  -1  -8  10  281.53   26.22
  -1  -8  10  347.31   20.99
  -1   8 -10  313.25   21.40
   1   8  10  238.78   28.27
   1   8  10  379.53   15.18
   1  -8 -10  393.30   29.27
  -1   8 -10  342.40   15.71
   1   8  10  376.31   14.83
  -1   8 -10  296.19   21.45
   1  -8 -10  339.13   29.35
  -1   8 -11   31.00    8.05
  -1  -8  11   37.20    7.18
  -1  -8  11   40.87   10.39
   1   8  11   39.36    3.71
  -1  -8  11   19.21   11.82
   1   8  11   46.49    4.12
  -1   8 -11   21.57    7.45
   1  -8 -11   36.12   19.13
   1  -8 -11   41.97   13.56
  -1   8 -11   40.10    4.58
  -1  -8  11   30.30    7.53
  -1  -8  11   44.90   17.04
  -1   8 -11   33.10    8.55
  -1   8 -11   16.02    7.57
   1   8  12  221.88   10.54
  -1   8 -12  224.30   11.22
   1   8  13    9.43    2.93
  -1   8 -13    9.62    3.68
   1   8  14   86.33    5.27
  -1   8 -14   86.83   11.48
  -1   8 -14   68.06    5.65
   1   8  15  103.14    5.84
  -1   8 -15   82.78    6.11
   1   8  16   20.16    2.92
  -1   8 -16   15.86    7.90
  -1   8 -16   13.49    3.22
   1   8  17   42.82    3.51
  -1   8 -17   34.52    3.92
  -1   8 -17   42.88    7.68
   1   8  18   28.15    2.88
  -1   8 -18   20.07    3.20
   1   8  19   13.06    2.18
  -1   8 -19   10.28    2.49
   1   8  20   34.82    2.74
  -1   8 -20   30.85    2.51
   1   8  21    7.05    1.63
   1   9 -19   22.97    2.77
  -1   9  19   30.01    2.39
   1   9 -18   50.80    5.68
   1   9 -18   63.50    4.41
  -1   9  18   57.54    3.58
   1   9 -17   25.08    6.08
   1   9 -17   22.94    3.44
  -1   9  17   18.11    2.57
  -1   9  16    0.08    2.29
  -1   9  15   12.43    2.68
  -1   9  14   44.52    3.86
  -1   9  13   13.41    3.02
  -1   9  12   58.19    4.48
  -1   9  12   59.05    4.07
  -1   9  11  145.66    7.26
  -1   9  11  149.03    7.58
   1   9 -11  128.71    6.68
   1   9 -11  140.96   11.86
   1   9 -10   81.23   10.11
  -1   9  10   84.39    5.60
   1   9 -10   77.76    4.71
   1   9  -9   48.35    3.84
   1   9  -9   58.01    5.84
  -1   9   9   57.22    4.68
   1   9  -9   57.40    9.24
   1   9  -8   16.21    2.69
  -1   9   8   16.42    3.55
   1  -9   7   47.56   12.78
   1  -9   7   28.03    7.54
   1  -9   7   33.08    9.29
   1   9  -7   44.68    5.15
  -1   9   7   47.14    4.37
   1   9  -7   36.40    3.46
   1  -9   7   33.13    9.33
   1  -9   6   57.21   11.95
   1  -9   6   65.10   11.73
   1   9  -6   67.16    4.74
   1   9  -6   77.30    6.44
   1  -9   6   70.31   10.37
   1   9  -6   79.90   10.29
   1  -9   5   24.81   10.75
   1   9  -5   26.95    8.04
   1  -9   5   11.62    7.94
   1   9  -5   22.70    4.27
   1   9  -5   24.61    3.20
   1  -9   5   29.42    7.93
   1  -9   5    8.74    7.97
   1  -9   4  400.90   28.17
   1  -9   4  379.16   26.90
  -1   9   4  438.17   23.15
   1  -9   4  412.85   26.47
   1   9  -4  403.67   18.50
   1   9  -4  438.94   19.87
  -1   9   4  469.53   19.45
   1  -9   4  424.72   32.81
  -1  -9  -4  345.85   29.03
   1   9  -4  422.22   23.38
  -1   9   3  186.69   14.08
   1   9  -3  169.65    8.90
  -1   9   3  186.53    9.68
   1   9  -3  163.34    9.75
   1  -9   3  157.86   16.52
  -1   9   3  176.64   10.74
   1  -9   3  135.27   15.38
   1   9  -3  188.62    9.87
   1  -9   3  159.94   14.88
  -1  -9  -3  149.49   14.29
  -1  -9  -3  131.97   17.73
   1  -9   3  157.42   19.92
   1   9  -3  174.28   13.46
  -1   9   2  174.05   14.45
  -1  -9  -2  164.24   14.96
   1  -9   2  146.35   15.60
   1   9  -2  172.61    9.76
  -1   9   2  193.15    9.87
   1  -9   2  159.71   14.90
   1  -9   2  152.91   19.92
   1  -9   2  143.33   15.63
  -1   9   2  168.85   11.02
   1   9  -2  159.00    8.87
   1   9  -2  158.22   12.96
   1   9  -1  125.47    7.44
  -1   9   1  127.43   12.62
   1   9  -1  109.17   10.66
   1  -9   1  112.50   12.03
  -1   9   1  111.13    8.80
   1   9  -1   98.48    6.38
  -1   9   1  107.51    7.18
   1  -9   1   99.92   12.58
  -1  -9  -1  114.82   12.53
   1  -9   1   84.70   15.32
  -1   9   1  110.41    6.87
   1  -9   1   71.48   12.11
   1   9   0  330.84   14.70
   1  -9   0  297.67   22.32
  -1  -9   0  333.40   29.61
  -1   9   0  411.14   22.22
  -1   9   0  356.55   15.58
  -1   9   0  357.34   15.28
  -1  -9   0  365.10   20.94
  -1   9   0  349.00   17.41
   1   9   0  366.82   15.70
   1  -9   0  301.44   20.77
  -1  -9   0  364.34   23.35
   1  -9   0  309.34   26.78
   1   9   0  351.41   19.03
  -1   9  -1  117.79    7.57
   1  -9  -1   91.35   12.73
  -1   9  -1  126.92    7.40
  -1  -9   1  108.90   11.15
  -1  -9   1  107.16   13.60
   1   9   1  113.34    7.54
  -1   9  -1  134.31   13.81
   1  -9  -1   92.97   15.52
  -1   9  -1  127.36    9.69
   1   9   1  105.91    6.74
  -1  -9   1  101.84   12.65
  -1  -9   1   95.17   17.71
  -1   9  -2  179.81    9.65
   1  -9  -2  166.62   15.96
   1   9   2  165.23    9.07
  -1   9  -2  228.43   16.99
  -1   9  -2  181.88   12.06
   1   9   2  175.01    9.87
  -1  -9   2  140.29   20.66
  -1   9  -2  168.48    9.90
  -1  -9   2  168.77   16.28
   1  -9  -2  128.80   17.85
  -1  -9   2  164.32   14.07
  -1  -9   2  176.79   17.62
   1   9   3  196.07   10.10
  -1   9  -3  235.20   17.44
  -1   9  -3  185.55    9.94
   1  -9  -3  134.63   17.27
  -1   9  -3  178.30   12.26
  -1  -9   3  163.76   21.84
  -1  -9   3  166.47   14.14
  -1  -9   3  181.56   18.12
  -1   9  -3  179.70   10.12
  -1  -9   3  174.02   16.32
   1   9   3  159.43    9.11
  -1  -9   4  457.75   25.85
  -1  -9   4  421.79   29.57
   1   9   4  472.83   20.00
  -1   9  -4  412.23   22.20
   1   9   4  415.56   19.08
  -1  -9   4  452.73   28.11
  -1  -9   4  411.43   34.52
  -1   9  -4  462.73   19.81
  -1   9  -5   23.07    3.77
   1  -9  -5   10.18   11.21
  -1  -9   5   28.86    6.59
   1   9   5   24.37    3.17
  -1  -9   5   16.07   10.60
  -1  -9   5   25.51    7.57
  -1  -9   5   26.44   12.55
  -1  -9   6   50.57   21.72
   1  -9  -6   77.55   23.03
  -1  -9   6   71.12   11.07
  -1  -9   6   73.73   11.29
  -1   9  -6   63.04    5.38
   1   9   6  114.68    6.25
  -1  -9   6   68.78   12.24
   1   9   6   78.94    5.08
  -1  -9   7   43.12    7.71
  -1  -9   7   31.28    9.76
  -1   9  -7   41.90    4.44
   1  -9  -7   46.98   14.41
   1   9   7   47.84    4.39
  -1  -9   7   36.28    8.46
   1   9   7   39.41    4.12
  -1  -9   7   44.24   12.63
   1   9   8   21.15    2.94
   1   9   8   19.86    3.55
  -1   9  -8   19.16    3.50
   1   9   9   62.62    4.29
  -1   9  -9   53.09    4.77
   1   9   9   55.98    4.78
  -1   9 -10   97.33   12.71
   1   9  10   87.83    5.73
   1   9  10   85.99    5.08
  -1   9 -10   77.78    5.54
   1   9  11  148.31    7.74
  -1   9 -11  138.66    7.71
  -1   9 -12   56.05    4.52
   1   9  12   59.22    4.58
  -1   9 -12   66.64   11.08
   1   9  13   13.54    2.95
  -1   9 -13   23.62    8.93
  -1   9 -13   16.39    3.12
  -1   9 -14   40.79    3.78
   1   9  14   46.87    3.89
   1   9  15   13.84    2.75
  -1   9 -15   18.09    7.40
  -1   9 -15   14.58    2.69
   1   9  16    0.38    2.20
  -1   9 -16    4.57    2.17
  -1   9 -16    1.83    5.95
   1   9  17   19.79    2.53
  -1   9 -17   18.45    2.26
  -1   9 -17   15.50    5.56
   1   9  18   62.80    3.45
  -1   9 -18   47.57    3.02
   1   9  19   31.55    2.32
   1  10 -16   11.49    2.43
   1  10 -16   16.70    5.38
   1  10 -15  101.82    8.98
   1  10 -15   73.64    5.80
   1  10 -14  111.87    7.55
   1  10 -14  170.09   11.66
   1  10 -13   69.67    5.81
  -1  10  13  171.17    6.44
  -1  10  12   93.17    4.69
   1  10 -12   15.28    3.58
  -1  10  11  123.12    5.46
   1  10 -11   26.53    4.32
   1  10 -10   40.26    5.10
  -1  10  10  182.11    6.71
   1  10  -9   87.97    7.54
  -1  10   9  312.83    9.39
   1  10  -8  202.29   10.32
   1  10  -8  213.19   11.45
   1  10  -8  232.09   11.58
   1  10  -7  169.71    7.86
   1  10  -7  142.85    6.34
   1  10  -6   32.20    3.45
   1  10  -6   40.62    4.54
   1  10  -5   21.91    3.08
   1  10  -5   27.80    4.22
   1  10  -4  553.65   27.60
  -1  10   4  618.37   28.15
   1  10  -4  627.90   28.61
   1  10  -3   35.84    3.65
   1  10  -3   45.92    4.75
  -1  10   3   46.32    4.32
  -1  10   3   45.43    4.57
  -1  10   3   34.70    7.87
  -1  10   2   25.09    7.93
  -1  10   2   29.09    3.88
   1  10  -2   27.49    3.97
   1  10  -2   27.62    3.00
  -1  10   2   31.50    3.67
  -1  10   1   53.70    4.22
   1  10  -1   43.42    3.61
  -1  10   1   48.15    4.58
   1  10  -1   48.70    4.66
  -1  10   1   43.80    9.19
  -1  10   0   24.41    8.45
   1  10   0   11.80    2.47
  -1  10   0   14.91    3.01
  -1  10   0   10.86    4.30
   1  10   0   14.13    3.50
  -1  10   0   12.18    3.32
  -1  10  -1   53.31    4.37
   1  10   1   48.32    4.68
  -1  10  -1   49.43    4.57
  -1  10  -1   40.88    5.72
  -1  10  -1   55.44   10.16
   1  10   1   44.15    3.61
   1  10   2   26.03    7.07
   1  10   2   28.22    2.99
  -1  10  -2   28.66    5.45
  -1  10  -2   30.52    3.65
  -1  10  -2   35.87    9.73
  -1  10  -2   33.84    4.10
   1  10   2   27.04    3.87
   1  10   3   45.99    4.72
   1  10   3   46.77    3.95
  -1  10  -3   50.83   10.72
  -1  10  -3   44.24    4.84
  -1  10  -3   44.15    6.47
  -1  10  -3   45.54    4.49
  -1  10  -4  586.22   30.05
  -1  10  -4  613.75   28.52
   1  10   4  565.37   27.66
  -1  10  -4  615.29   28.22
   1  10   5   26.56    3.10
  -1  10  -5   21.18    5.74
  -1  10  -5   23.29    3.54
  -1  10  -5   20.90    3.87
  -1  10  -5   28.07   10.12
   1  10   6   42.57    3.81
  -1  10  -6   40.32    6.67
  -1  10  -6   43.27    4.34
  -1  10  -6   41.01    4.54
  -1  10  -6   51.41   10.82
   1  10   7  158.44    8.96
  -1  10  -7  153.95   12.40
  -1  10  -7  180.24    9.54
  -1  10  -7  166.21    9.71
   1  10   8  244.56   11.90
  -1  10  -8  235.33   12.62
  -1  10  -8  247.33   12.42
  -1  10  -8  242.08   14.80
  -1  10  -9   94.21    6.92
  -1  10  -9   92.75    9.14
  -1  10 -10   41.79    4.30
  -1  10 -10   44.26    6.64
  -1  10 -10   37.86    9.64
  -1  10 -11   26.02    8.57
  -1  10 -11   24.12    3.36
  -1  10 -11   24.37    5.77
  -1  10 -12   15.27    5.18
  -1  10 -12   18.44    2.91
  -1  10 -12   16.14    7.78
  -1  10 -13   77.02    5.21
  -1  10 -13   96.23   10.19
  -1  10 -13   78.96    7.41
  -1  10 -14  112.54    6.48
  -1  10 -14  102.78    8.30
  -1  10 -15   76.47    6.95
  -1  10 -15   73.59    4.75
  -1  10 -15   89.24    8.33
  -1  10 -16   10.51    4.29
  -1  10 -16   12.08    2.40
  -1  10 -16   12.31    3.54
   1  11 -13   85.22    6.73
   1  11 -13   66.49    3.67
   1  11 -12    5.08    1.85
   1  11 -12   10.36    5.35
   1  11 -11    8.40    2.77
   1  11 -11   16.05    6.20
   1  11 -10  127.52   10.99
  -1  11  10 2085.27   17.77
   1  11  -9   42.82    3.50
   1  11  -8   73.40    9.19
   1  11  -8   47.41    3.84
  -1  11   7   51.58    3.56
   1  11  -7   52.82    4.03
  -1  11   6   19.72    2.62
   1  11  -6   20.16    3.03
  -1  11   5   17.56    2.56
   1  11  -5   13.24    2.89
   1  11  -4    9.16    7.02
  -1  11   4   10.37    2.40
   1  11  -4    0.73    1.21
   1  11  -4    6.87    2.76
   1  11  -3   15.09    1.95
  -1  11   3   17.68    2.67
   1  11  -3   17.98    3.15
  -1  11   2   13.10    2.55
   1  11  -2   10.33    6.85
   1  11  -2    7.27    1.93
   1  11  -2   14.80    3.06
   1  11  -1   15.40    2.16
  -1  11   1   24.82    2.93
  -1  11   1   14.60    6.95
   1  11  -1   23.72    6.96
   1  11  -1   23.11    3.26
  -1  11   0    6.14    2.73
   1  11   0    6.69    2.79
   1  11   0    3.25    6.04
   1  11   0    5.14    1.85
  -1  11   0    4.71    2.39
  -1  11   0    3.17    6.34
  -1  11  -1   22.96    7.63
   1  11   1   13.90    2.12
  -1  11  -1   19.46    2.82
  -1  11  -1   20.47    3.14
  -1  11  -2   12.19    2.62
   1  11   2   11.19    1.96
  -1  11  -2   14.29    2.94
  -1  11  -2   12.64    7.28
   1  11   3   16.43    2.18
  -1  11  -3   16.99    3.06
  -1  11  -3   17.31    2.72
   1  11   4    7.17    1.89
  -1  11  -4    5.33    2.40
  -1  11  -4    7.43    7.53
  -1  11  -4    9.96    2.85
  -1  11  -5   13.55    2.55
  -1  11  -5   13.18    2.88
   1  11   5   13.75    2.01
  -1  11  -6   20.22    2.68
  -1  11  -6   14.55    3.81
  -1  11  -6   21.43    3.08
   1  11   6   21.10    2.28
  -1  11  -6   22.94    8.09
  -1  11  -7   52.80    4.00
  -1  11  -7   48.81    3.56
  -1  11  -7   44.29    4.91
  -1  11  -8   45.20    4.93
  -1  11  -8   49.99    3.39
  -1  11  -8   47.45    3.78
  -1  11  -9   43.71    3.10
  -1  11  -9   47.76    3.55
  -1  11 -10  106.11    6.79
  -1  11 -10  123.44    6.00
  -1  11 -10  117.24    5.58
  -1  11 -11    9.98    5.91
  -1  11 -11    8.06    2.09
  -1  11 -11    8.29    1.70
  -1  11 -11   10.75    3.14
  -1  11 -12    6.71    2.00
  -1  11 -12    5.53    1.77
  -1  11 -13   65.17    6.37
  -1  11 -13   68.66    3.55
   1  12  -8   70.34    3.56
   1  12  -8   63.03    5.87
   1  12  -7   17.24    5.01
   1  12  -7   21.08    2.13
  -1  12   6  202.09    7.99
   1  12  -6  185.24   10.99
   1  12  -6  182.71    8.20
  -1  12   5   25.82    2.09
   1  12  -5   19.39    5.81
   1  12  -4   31.25    5.33
  -1  12   4   31.49    2.44
  -1  12   3   92.19    4.43
   1  12  -3   74.57    6.50
  -1  12   2   73.61    3.92
  -1  12   1   65.15    3.57
  -1  12   0   76.21    3.97
  -1  12  -1   68.40    3.85
  -1  12  -2   72.52    3.84
  -1  12  -2   45.52    6.24
  -1  12  -3   83.81    4.17
  -1  12  -3   63.81    6.71
  -1  12  -4   30.00    2.30
  -1  12  -4   27.60    5.55
  -1  12  -5   13.83    5.14
  -1  12  -5   17.77    1.75
  -1  12  -6  165.39    7.15
  -1  12  -6  185.17    7.53
  -1  12  -6  154.99   10.12
  -1  12  -7   21.82    5.03
  -1  12  -7   18.80    2.03
  -1  12  -8   65.95    6.35
  -1  12  -8   69.74    3.51
  -2   0   0  367.69   14.26
   2   0   0  359.17   13.48
  -2   0   0  367.20   11.32
   2   0   0  363.49   14.13
   2   0   0  362.22   12.41
   2   0   0  374.91   14.73
  -2   0   0  365.46   16.26
   2   0   0  326.41   11.15
   2   0   0  354.86   12.04
  -2   0   0  360.35   12.58
  -2   0   1  315.16   14.05
  -2   0  -1  309.30   14.94
   2   0  -1  301.97   12.86
  -2   0  -1  315.86   13.74
   2   0   1  330.30   13.10
  -2   0   1  309.19   11.03
   2   0  -1  314.76   12.42
   2   0  -1  337.64   14.82
   2   0  -1  309.68   11.96
   2   0  -1  293.97   11.81
   2   0   1  337.33   12.53
   2   0  -1  341.82   14.39
  -2   0   1  326.17   16.42
  -2   0  -1  308.83   12.81
  -2   0  -1  318.37   11.51
   2   0  -1  327.54   12.24
   2   0  -1  292.24   12.91
  -2   0   1  311.57   12.57
   2   0   1  316.42   11.91
  -2   0  -2 2216.80   93.30
  -2   0   2 2917.97   94.41
   2   0  -2 2542.30   94.74
  -2   0   2 2653.42   98.41
  -2   0   2 2580.97   95.84
   2   0  -2 2562.13   94.50
  -2   0   2 2380.67   94.29
   2   0   2 2727.07   94.58
   2   0   2 2645.09   93.80
   2   0  -2 2586.02   94.11
   2   0  -2 2623.92   96.63
  -2   0  -2 2691.99   95.31
   2   0  -2 2495.88   94.08
   2   0  -2 2528.76   95.59
  -2   0  -2 2564.99   95.98
  -2   0   2 2466.65   92.89
  -2   0  -2 2550.13   94.42
   2   0   2 2554.03   93.21
  -2   0   2 2404.01   94.76
   2   0   2 2556.66   93.75
   2   0  -2 2467.07   94.72
   2   0   3 1101.82   42.90
  -2   0  -3 1119.85   41.99
  -2   0  -3 1010.37   40.32
   2   0  -3 1001.68   41.50
   2   0  -3 1046.43   40.96
   2   0   3 1034.86   41.43
   2   0   3 1006.06   40.52
   2   0   3  997.34   40.20
  -2   0  -3 1101.34   41.31
   2   0   3 1117.70   41.50
   2   0   3 1028.06   40.52
  -2   0  -3 1020.82   41.98
   2   0  -3  981.90   41.32
   2   0   3 1077.90   40.63
   2   0  -3 1026.42   43.73
  -2   0   3 1053.00   40.65
   2   0  -3 1033.14   42.18
  -2   0   3 1066.10   45.32
   2   0   3 1056.43   41.92
  -2   0   3  963.38   41.44
  -2   0  -3 1048.97   41.21
   2   0  -3 1072.35   42.18
   2   0  -3 1004.64   41.88
   2   0   3 1060.57   39.61
  -2   0   3 1026.75   41.38
   2   0   4 1189.07   46.12
   2   0   4 1230.24   48.14
   2   0  -4 1184.42   46.39
   2   0   4 1185.69   46.01
   2   0   4 1173.87   45.86
  -2   0   4 1171.29   45.77
  -2   0  -4 1152.31   46.58
   2   0  -4 1173.92   47.23
  -2   0  -4 1198.19   46.61
   2   0  -4 1163.26   47.16
  -2   0  -4 1246.94   45.92
   2   0  -4 1175.23   47.34
   2   0  -4 1149.17   47.61
   2   0   4 1186.84   46.00
   2   0  -4 1161.85   47.46
  -2   0   4 1129.07   46.78
  -2   0   4 1133.54   47.01
   2   0   4 1186.51   46.84
   2   0   4 1236.46   47.42
   2   0   5   11.74    3.62
  -2   0  -5    8.87    3.08
   2   0   5    9.20    4.03
   2   0  -5   12.18    3.94
   2   0   5   10.65    3.91
  -2   0   5   10.44    1.96
   2   0   5    6.98    2.77
   2   0  -5    4.87    3.85
   2   0  -5   11.13    3.80
  -2   0   5    9.60    3.11
   2   0   5   12.47    4.03
  -2   0  -5   10.04    2.57
  -2   0  -5    5.24    3.86
   2   0  -5    7.21    5.31
   2   0  -5    8.25    5.11
   2   0   5   13.59    4.47
   2   0  -5    8.95    4.43
   2   0  -6  106.62    9.54
   2   0  -6  126.93    8.88
  -2   0   6   98.66    7.76
   2   0  -6  115.00    7.83
   2   0   6  120.28    7.31
   2   0  -6   98.74    8.29
   2   0   6  117.09    8.16
   2   0   6  115.56    7.86
  -2   0  -6  117.99    7.14
  -2   0   6  104.83    9.34
   2   0  -6   99.27    7.36
   2   0  -6  108.00    9.05
   2   0   6  116.50    7.79
   2   0   6  121.33    8.60
  -2   0   6  102.49   11.85
  -2   0  -6  120.88    6.57
   2   0   6  122.08    8.35
  -2   0   6  107.16    5.74
   2   0   6  124.89    7.66
  -2   0  -6  116.29    7.93
  -2   0   7  208.42   12.02
  -2   0   7  210.57   13.53
  -2   0   7  214.55   11.93
  -2   0  -7  235.90   12.53
   2   0  -7  207.05   13.00
   2   0   7  214.42   12.41
   2   0   7  227.24   12.16
   2   0   7  215.10   11.33
   2   0  -7  201.28   15.39
  -2   0   7  213.58    9.76
   2   0  -7  210.91   13.45
  -2   0  -7  229.73   11.22
   2   0   7  205.75   11.51
  -2   0  -7  236.90   11.52
  -2   0  -7  205.41   10.59
   2   0   7  219.34   12.29
  -2   0   7  209.80   16.50
   2   0   7  216.99   12.03
   2   0  -7  196.25   12.53
   2   0  -7  212.16   12.78
   2   0   7  221.58   11.83
  -2   0  -7  220.97   12.11
  -2   0  -7  238.33   11.90
   2   0  -8  154.14   11.47
  -2   0   8  175.58   10.66
   2   0   8  180.98   10.55
  -2   0  -8  185.49   10.61
   2   0  -8  156.97   14.05
  -2   0   8  166.28   15.13
  -2   0   8  166.34    8.27
   2   0  -8  157.66   11.98
   2   0   8  171.79   10.45
   2   0   8  167.28   10.64
   2   0   8  168.24   11.33
  -2   0  -8  170.45   10.50
   2   0   8  176.77   10.11
  -2   0  -8  181.25    9.95
   2   0  -8  162.62   11.60
  -2   0   8  164.50   10.28
  -2   0  -8  183.81    9.81
   2   0   8  167.63   10.31
   2   0   8  184.00   10.67
   2   0  -8  181.53   11.69
  -2   0  -8  174.01    9.81
  -2   0   8  180.07   12.29
  -2   0  -8  171.80   10.89
  -2   0   9    2.79    5.29
  -2   0   9    0.95    3.62
   2   0   9   -0.23    3.41
  -2   0  -9    1.32    3.50
  -2   0  -9   -1.11    3.58
  -2   0  -9   -0.25    3.15
   2   0   9    3.16    5.29
   2   0   9    0.51    3.79
  -2   0   9    2.67    8.50
  -2   0   9    0.23    1.83
   2   0  -9    3.78    4.72
   2   0  -9    4.29    7.91
   2   0  -9    0.67    4.54
   2   0   9   -2.37    3.37
  -2   0  -9    2.79    3.62
   2   0  -9    0.33    5.71
   2   0   9   -1.42    3.54
  -2   0   9   -0.17    0.90
   2   0  -9    1.26    4.29
  -2   0  -9    2.13    3.26
  -2   0  -9    1.01    4.31
  -2   0   9    3.17    3.85
   2   0 -10  450.78   24.05
  -2   0  10  496.86   28.33
  -2   0 -10  485.65   22.71
  -2   0  10  475.80   22.33
   2   0 -10  454.58   26.94
   2   0  10  477.79   24.05
  -2   0  10  462.01   24.49
  -2   0  10  480.61   20.19
  -2   0 -10  529.25   22.04
   2   0 -10  432.17   24.10
  -2   0 -10  488.70   22.05
   2   0  10  492.27   22.34
   2   0  10  448.36   22.91
   2   0 -10  500.93   24.99
   2   0  10  515.10   22.82
  -2   0  10  463.70   22.70
   2   0  10  478.26   21.50
   2   0 -10  498.27   24.57
  -2   0  10  467.61   23.02
  -2   0 -10  484.02   23.21
  -2   0 -10  491.96   22.90
  -2   0  11  437.61   24.18
  -2   0  11  482.65   22.63
  -2   0 -11  465.89   22.41
   2   0  11  485.43   23.20
  -2   0  11  455.77   19.81
   2   0 -11  466.43   27.43
   2   0  11  480.28   21.82
  -2   0  11  446.59   22.01
  -2   0 -11  512.93   21.96
  -2   0 -11  460.91   23.12
   2   0 -11  427.86   24.67
  -2   0  11  463.09   23.18
  -2   0 -11  474.74   22.03
   2   0 -11  441.99   24.52
   2   0 -11  514.50   24.87
   2   0  11  455.64   20.49
   2   0 -11  433.87   24.29
   2   0 -11  466.52   24.47
  -2   0  11  429.20   27.19
   2   0  11  500.08   22.48
  -2   0 -11  478.23   23.02
   2   0  11  468.14   24.23
   2   0  12    1.95    2.87
  -2   0  12    2.62    5.09
  -2   0 -12   -0.74    3.92
  -2   0  12    0.28    3.49
   2   0  12    3.74    5.66
   2   0 -12   -2.42    7.60
   2   0 -12    1.72    4.93
  -2   0  12    4.45    7.61
   2   0  12    0.30    1.86
  -2   0  12    1.53    1.84
  -2   0  12   -1.11    4.54
   2   0  12   -0.48    4.90
  -2   0  12    1.54    4.01
  -2   0 -12   -1.85    4.23
   2   0 -12   -2.29    5.58
   2   0  12   -0.35    4.28
  -2   0 -12    0.83    4.25
   2   0 -12    2.65    6.67
   2   0  12    1.42    3.25
   2   0  12    0.64    1.79
  -2   0 -12    1.48    3.06
   2   0 -12   -2.27    6.21
   2   0 -12    3.44    4.75
  -2   0 -12    2.38    3.80
  -2   0  12   -0.68    4.41
   2   0 -13   34.73    8.48
   2   0 -13   37.90    7.90
   2   0  13   37.15    4.67
  -2   0 -13   33.45    5.31
  -2   0 -13   38.76    5.69
   2   0  13   29.87    7.42
  -2   0 -13   44.20    6.06
   2   0  13   40.38    3.32
   2   0 -13   34.96    7.23
   2   0  13   32.87    5.25
  -2   0  13   31.03    3.67
   2   0  13   32.38    7.12
  -2   0 -13   30.93    6.60
   2   0 -13   35.99    7.36
  -2   0  13   42.79    5.73
  -2   0 -13   35.96    6.15
   2   0  13   40.88    3.47
   2   0 -13   39.85    8.62
   2   0  13   42.96    6.56
   2   0  13   37.33    5.28
  -2   0  13   37.24    7.32
  -2   0 -13   41.36    6.52
  -2   0  13   40.31    3.28
   2   0 -13   31.45    3.98
  -2   0  13   28.43    9.14
  -2   0  13   34.86    6.31
  -2   0  13   33.93    6.54
   2   0 -13   36.84   10.02
  -2   0 -14 2168.65   77.85
   2   0  14 2005.06   81.77
   2   0 -14 1902.56   82.08
   2   0  14 1906.15   73.44
  -2   0 -14 1929.15   80.66
  -2   0  14 1959.21   73.49
   2   0 -14 1833.00   84.14
   2   0  14 1859.44   81.06
  -2   0  14 1781.76   83.41
  -2   0 -14 1917.03   77.85
   2   0  14 1926.20   78.44
  -2   0 -14 1989.64   78.56
   2   0  14 2031.33   73.56
   2   0  14 2037.80   80.10
  -2   0  14 1826.36   75.09
   2   0 -14 1929.76   81.66
  -2   0  14 1939.46   77.96
   2   0 -14 1979.92   82.12
   2   0  14 1976.69   77.79
  -2   0  14 1870.49   79.96
   2   0 -14 2109.29   82.42
   2   0 -14 1881.88   75.22
  -2   0  14 1888.74   79.42
  -2   0  14 1846.09   80.77
  -2   0 -14 2058.32   78.08
  -2   0 -14 2011.96   80.35
   2   0  15  481.20   27.39
   2   0  15  521.95   24.46
   2   0 -15  490.15   28.19
   2   0  15  505.53   20.75
   2   0  15  509.83   25.35
  -2   0 -15  510.52   24.91
  -2   0  15  506.49   20.58
  -2   0 -15  481.69   27.20
   2   0 -15  492.66   22.20
   2   0 -15  492.08   28.64
   2   0  15  538.42   26.98
  -2   0  15  482.49   26.51
  -2   0  15  522.27   25.00
  -2   0 -15  528.39   25.59
  -2   0  15  483.84   27.15
   2   0  15  471.20   27.72
   2   0  15  502.71   20.53
   2   0 -15  519.20   31.11
  -2   0  15  436.85   28.87
  -2   0  15  501.99   26.13
  -2   0 -15  591.00   25.18
  -2   0 -15  586.72   27.96
   2   0 -15  521.99   28.48
  -2   0 -15  500.80   26.93
   2   0  16  388.68   16.58
   2   0 -16  375.80   26.38
  -2   0  16  366.76   22.89
  -2   0  16  286.42   23.37
  -2   0 -16  432.18   23.62
  -2   0  16  394.20   16.52
  -2   0 -16  386.08   21.02
  -2   0  16  399.93   22.91
   2   0 -16  406.08   24.66
  -2   0 -16  396.79   23.72
  -2   0 -16  466.69   21.30
   2   0  16  407.29   23.00
  -2   0  16  405.42   20.96
  -2   0 -16  404.50   21.69
   2   0  16  380.51   21.17
   2   0  16  372.80   19.80
   2   0 -16  386.10   24.06
  -2   0  16  402.25   22.51
  -2   0 -16  379.50   23.18
   2   0  16  412.30   16.65
   2   0 -16  387.49   25.10
  -2   0 -17   12.08    6.12
  -2   0  17    7.08    2.56
  -2   0 -17    0.38    5.35
  -2   0 -17   15.27    5.19
  -2   0  17    6.01    4.41
   2   0 -17    4.81    8.25
   2   0  17    4.33    2.48
  -2   0  17    6.75    5.16
  -2   0  17    8.98    5.83
   2   0  17    6.27    5.70
  -2   0 -17   -3.06    5.71
   2   0 -17    3.44    6.72
   2   0 -17    4.47    6.15
  -2   0 -17    2.11    5.10
   2   0 -17   12.42    7.55
   2   0  17    5.93    2.54
  -2   0 -17    1.62    5.70
  -2   0  18   28.52    7.03
   2   0 -18   48.56   10.99
   2   0 -18   41.14    9.42
  -2   0 -18   59.66    7.45
  -2   0 -18   24.31    7.63
  -2   0 -18   41.73    7.76
  -2   0  18   42.25    3.78
   2   0  18   34.47    7.85
   2   0  18   35.11    3.63
  -2   0 -18   49.55    9.13
  -2   0 -18   34.39    8.35
   2   0 -18   43.89   10.27
  -2   0  18   38.02    6.22
   2   0  18   39.79    3.78
   2   0 -18   23.30    8.22
  -2   0 -19   62.81   10.33
   2   0  19   86.37    5.44
   2   0  19   83.56    5.20
   2   0 -19   74.14   10.04
   2   0 -19   58.53   12.00
   2   0  19   61.72    9.51
  -2   0 -19  111.78   11.02
  -2   0  19   76.20    8.27
  -2   0 -19   77.95   11.04
   2   0 -19   68.50   11.08
   2   0 -19   55.26   10.12
  -2   0  19   63.11    9.40
  -2   0 -19   71.26   10.57
  -2   0  19   78.10    5.13
   2   0 -20  197.07   15.99
   2   0  20  212.52   10.12
   2   0 -20  193.04   19.71
  -2   0  20  201.35   16.37
   2   0 -20  181.04   17.11
   2   0  20  210.37    9.95
   2   0  20  200.19   16.96
  -2   0 -20  197.79   17.45
  -2   0  20  187.79   13.84
  -2   0  20  221.99   10.10
  -2   0 -20  191.05   16.75
  -2   0 -20  200.79   17.42
   2   0  21   90.79    5.65
   2   0  21   84.37    5.28
  -2   0  21   86.18    5.37
   2   0  22    7.04    2.43
  -2   0  22    5.07    2.45
   2   0  22    7.03    2.74
   2   0  23   -0.31    2.01
  -2   0  23    0.61    2.35
   2   0  24   42.37    3.20
  -2   0  24   56.94    3.69
  -2   0  25   16.45    2.25
   2   0 -25   21.21    3.89
  -2   0  26   26.30    2.20
   2   0 -26   28.27    3.40
  -2   0 -26   27.46    2.89
   2   0 -26   22.30    2.99
  -2   0  27   53.23    2.76
   2   0 -27   54.39    3.61
  -2   0 -27   47.14    3.15
   2   1 -27  163.62    7.44
  -2   1  26   54.47    2.96
   2   1 -26   50.02    3.45
   2  -1  25   77.60    4.35
  -2   1  25   70.60    3.95
   2   1 -25   69.82    4.64
  -2   1  24    2.82    1.91
   2  -1  24    3.38    2.24
  -2   1  23    0.96    1.97
   2  -1  23    3.08    2.51
   2  -1  23    2.56    1.85
   2  -1  22   60.70    4.23
   2  -1  22   68.22    4.75
  -2   1  22   62.68    4.30
  -2   1  21   11.67    2.63
   2  -1  21    8.08    2.74
   2  -1  21    8.27    2.40
  -2   1  20  174.71   14.87
  -2  -1 -20  175.84   17.57
  -2  -1 -20  186.12   14.31
   2   1 -20  174.64   14.71
   2   1 -20  150.17   17.74
  -2  -1 -20  195.13   15.11
   2  -1  20  179.18    8.81
   2   1 -20  166.55   16.09
   2  -1  20  188.06   15.67
   2   1 -20  154.31   16.10
  -2   1  20  173.14   14.19
  -2   1  20  201.68    9.05
  -2  -1 -20  204.14   17.52
   2  -1  20  198.24    9.31
  -2  -1 -20  172.40   15.95
  -2  -1 -19   33.91    7.63
   2  -1  19   31.91    7.30
  -2  -1 -19   30.65    6.37
   2   1 -19   19.73    9.29
   2  -1  19   27.64    3.30
   2   1 -19   19.30    8.00
   2   1 -19   21.64    6.38
   2  -1  19   30.86    6.25
  -2  -1 -19   15.10    6.35
  -2   1  19   32.83    7.20
  -2  -1 -19   30.28    8.48
  -2   1  19   34.29    6.39
   2   1 -19   34.18    8.63
   2   1 -19   31.25    8.95
   2  -1  19   30.44    3.58
  -2   1  19   29.30    3.30
  -2  -1 -19   26.60    7.76
   2   1 -18  693.70   37.80
  -2   1  18  764.34   36.16
  -2  -1 -18  704.27   33.56
  -2  -1 -18  790.68   33.88
   2  -1  18  698.86   28.22
   2  -1  18  663.21   37.56
   2  -1  18  748.00   36.32
  -2  -1 -18  731.22   36.80
   2  -1  18  692.40   28.45
  -2   1  18  689.01   33.48
   2   1 -18  727.34   37.42
   2   1 -18  692.53   37.93
   2   1 -18  649.74   39.24
   2  -1  18  720.45   34.22
  -2  -1 -18  778.84   36.80
  -2   1  18  710.82   28.23
  -2  -1 -18  733.17   38.25
   2   1 -17 1066.72   53.84
   2   1 -17 1102.39   51.19
   2  -1  17 1111.50   48.08
   2  -1  17 1069.82   41.99
   2  -1  17 1075.82   41.81
   2  -1  17 1106.52   49.61
  -2  -1 -17 1208.88   47.48
  -2   1  17 1042.22   47.20
   2  -1  17  994.41   46.03
  -2   1  17 1066.26   41.76
  -2  -1 -17 1134.75   47.47
  -2   1  17 1053.58   49.17
   2   1 -17 1051.66   51.47
  -2  -1 -17 1204.73   50.49
   2  -1  17  986.23   50.90
  -2  -1 -17 1137.18   52.03
  -2  -1 -17 1141.08   50.58
   2   1 -16  571.85   33.94
   2  -1  16  558.27   23.07
  -2   1  16  553.90   27.81
   2  -1  16  542.97   31.62
  -2   1  16  567.99   29.64
   2  -1  16  592.52   28.55
   2   1 -16  546.21   30.80
  -2  -1 -16  650.29   28.05
  -2  -1 -16  582.33   28.28
   2   1 -16  547.90   30.82
   2  -1  16  538.46   27.11
  -2   1  16  567.34   22.90
   2  -1  16  567.11   22.99
   2   1 -16  550.18   32.13
  -2  -1 -16  590.27   31.66
  -2  -1 -16  625.17   30.31
   2  -1  16  611.01   30.13
  -2  -1 -16  575.31   27.73
  -2  -1 -16  587.68   30.24
   2   1 -16  571.83   31.78
  -2   1  15   83.85    9.91
   2  -1  15  122.58    9.94
  -2   1  15  107.37    6.04
   2  -1  15  112.97    6.11
  -2  -1 -15  122.47   10.92
   2   1 -15   91.48   11.44
  -2  -1 -15  123.14    9.49
  -2  -1 -15  106.86   11.34
   2  -1  15   99.15   12.31
   2   1 -15   98.82   13.69
   2  -1  15  110.77    5.97
   2  -1  15  107.04   11.11
  -2   1  15   89.20   11.93
  -2   1  15  106.23   10.62
  -2   1  15  113.33    9.72
   2   1 -15  100.17   11.57
  -2  -1 -15   93.05    9.62
   2  -1  15  111.47    9.27
   2   1 -15  116.41   12.30
   2   1 -15   96.71   12.13
   2  -1  15  113.49   10.55
  -2  -1 -15  123.12   11.10
   2  -1  14  190.53   12.45
  -2   1  14  182.85    8.70
  -2   1  14  192.37   12.91
   2   1 -14  192.79   15.43
   2  -1  14  193.67   15.81
   2  -1  14  189.70   14.55
  -2  -1 -14  220.63   15.56
   2  -1  14  187.06    8.88
  -2  -1 -14  220.15   12.74
   2  -1  14  198.18   13.87
  -2  -1 -14  195.23   13.07
   2   1 -14  167.75   14.83
  -2   1  14  189.40   14.15
   2  -1  14  209.73   12.96
   2   1 -14  190.79   15.59
   2   1 -14  185.69   17.44
   2   1 -14  206.82   16.14
  -2   1  14  165.54   16.13
   2  -1  14  205.03    9.03
  -2  -1 -14  221.11   14.41
  -2   1  14  179.59   13.67
   2   1 -13  112.22   13.52
   2  -1  13  129.21    6.34
  -2   1  13  121.13    6.19
   2  -1  13  121.46   12.36
  -2   1  13  127.75   13.91
   2   1 -13  118.86   11.83
  -2   1  13  114.85    9.88
  -2   1  13  128.73   10.97
  -2  -1 -13  124.16   11.41
   2  -1  13  115.83    9.52
  -2   1  13  117.77    9.68
   2  -1  13  140.80   10.89
  -2  -1 -13  133.37    9.23
  -2  -1 -13  129.42    9.97
   2   1 -13  115.40   11.54
   2  -1  13  139.41   10.23
  -2   1  13  112.76   10.53
   2   1 -13  120.42   12.19
  -2  -1 -13  148.09    9.83
  -2  -1 -13  129.18   10.44
   2  -1  12   34.25    7.93
   2  -1  12   28.61    5.46
  -2  -1 -12   24.97    5.11
   2  -1  12   24.58    4.94
   2  -1  12   31.05    2.77
  -2   1  12   34.79    9.23
  -2  -1 -12   25.25    5.56
  -2   1  12   28.81    5.24
   2   1 -12   23.93    8.79
  -2  -1 -12   34.88    4.90
  -2   1  12   28.37    6.54
   2  -1  12   30.76    4.44
  -2   1  12   17.67    5.65
  -2  -1 -12   31.58    6.36
  -2  -1 -12   32.34    5.14
   2   1 -12   29.04    6.77
   2  -1  12   25.41    5.64
   2   1 -12   26.33    7.36
  -2   1  12   28.45    6.36
   2   1 -12   28.62    7.10
  -2  -1 -12   27.21    5.02
   2   1 -12   25.27    2.91
  -2   1  11   53.97    7.36
   2  -1  11   65.30    7.14
  -2  -1 -11   68.76    6.38
   2   1 -11   58.52   10.32
  -2   1  11   59.69   10.32
   2  -1  11   64.69    9.04
   2  -1  11   61.76    7.07
   2  -1  11   68.38    6.64
   2  -1  11   56.71    6.12
  -2  -1 -11   66.91    7.04
  -2  -1 -11   61.47    7.51
  -2  -1 -11   65.15    6.59
  -2   1  11   63.81    6.91
   2   1 -11   59.13    4.11
  -2  -1 -11   62.74    6.94
   2   1 -11   60.68    8.19
   2  -1  11   73.84    7.20
  -2  -1 -11   62.10    6.13
   2   1 -11   64.30    8.78
   2   1 -11   67.20    8.46
  -2   1  10  176.34   12.62
   2  -1  10  203.64   11.44
   2   1 -10  181.06   13.36
   2   1 -10  176.74    8.62
  -2  -1 -10  201.19   11.36
   2   1 -10  171.10   15.29
  -2   1  10  180.45    8.42
  -2   1  10  200.01   16.26
   2  -1  10  186.40   13.33
  -2  -1 -10  214.02   12.01
   2   1 -10  169.61   13.57
   2  -1  10  191.26   12.09
  -2  -1 -10  209.54   11.37
   2   1 -10  193.17   13.37
   2  -1  10  191.33   11.95
  -2  -1 -10  194.99   11.77
  -2  -1 -10  208.32   11.18
   2  -1  10  189.04   11.76
   2   1 -10  208.36   14.18
   2  -1  10  190.27   12.23
  -2   1  10  186.62   11.82
   2   1  -9  143.90    7.08
   2   1  -9  138.08   13.55
   2   1  -9  142.23   11.76
   2  -1   9  149.06    9.39
   2  -1   9  156.02   11.32
   2   1  -9  144.98   11.27
  -2  -1  -9  160.44    9.30
  -2   1   9  149.52   10.15
   2  -1   9  164.81   10.67
  -2   1   9  140.62    6.76
  -2   1   9  144.89   11.05
  -2   1   9  151.79   14.31
   2  -1   9  151.98   10.14
  -2  -1  -9  154.20    9.33
   2   1  -9  143.81   11.33
   2  -1   9  166.25   10.32
   2   1  -9  153.05   11.50
   2   1  -9  156.98   12.04
  -2  -1  -9  175.38    9.83
  -2   1   9  161.16   10.29
  -2  -1  -9  166.11   10.35
  -2  -1  -9  158.96   10.00
   2  -1   9  163.60   10.79
   2   1  -8  195.62   12.82
   2  -1   8  176.90   11.56
  -2   1   8  180.16   15.33
  -2   1   8  178.13   10.86
   2   1  -8  168.03   11.81
  -2  -1  -8  178.38    9.86
   2   1  -8  177.28   11.92
  -2   1   8  163.33   10.84
  -2   1   8  165.41    7.49
   2   1  -8  164.39   13.88
  -2  -1  -8  180.57   10.69
  -2   1   8  176.26   11.99
   2  -1   8  183.71   10.86
  -2   1   8  175.79   10.52
   2  -1   8  190.52   11.08
   2  -1   8  184.31   11.75
   2   1  -8  173.55   12.44
   2  -1   8  176.34   10.05
   2   1  -8  180.81   12.04
   2  -1   8  171.42   11.23
  -2  -1  -8  194.55   10.72
  -2  -1  -8  195.87   10.06
  -2   1   7  735.22   28.12
   2   1  -7  716.39   29.77
  -2   1   7  791.55   34.16
  -2  -1  -7  798.15   27.48
   2   1  -7  727.02   29.86
  -2  -1  -7  782.63   28.13
   2   1  -7  714.96   32.24
   2  -1   7  735.49   28.99
  -2   1   7  763.95   28.84
   2  -1   7  734.41   28.42
  -2   1   7  655.83   24.54
   2   1  -7  750.43   29.34
   2  -1   7  751.09   27.72
   2   1  -7  705.86   29.63
   2  -1   7  735.18   29.34
  -2  -1  -7  741.82   26.64
   2  -1   7  754.82   28.94
   2  -1   7  739.70   29.90
   2   1  -7  700.72   29.92
  -2   1   7  729.47   28.43
  -2   1   7  688.03   29.56
  -2   1   6  452.78   18.42
  -2   1   6  518.16   21.68
   2   1  -6  494.65   21.16
   2  -1   6  493.79   22.09
  -2   1   6  512.43   26.64
  -2   1   6  499.38   22.16
   2  -1   6  510.49   21.86
   2   1  -6  504.65   22.38
   2  -1   6  519.68   21.25
   2  -1   6  538.22   23.80
   2   1  -6  451.81   19.42
  -2  -1  -6  499.30   21.35
   2  -1   6  495.05   22.65
  -2  -1  -6  516.74   19.99
  -2   1   6  474.80   22.90
  -2  -1  -6  523.68   20.84
  -2   1   6  487.38   19.22
   2   1  -6  501.70   23.41
  -2   1   6  515.86   21.99
   2  -1   6  500.67   20.61
   2   1  -6  506.44   22.96
   2   1  -6  500.68   23.06
  -2   1   5  619.89   24.68
   2   1  -5  567.01   23.51
   2  -1   5  606.57   24.04
   2  -1   5  599.73   24.37
   2  -1   5  607.46   24.87
  -2   1   5  582.36   22.95
   2   1  -5  607.10   24.13
   2   1  -5  618.18   25.82
  -2   1   5  581.49   26.10
  -2   1   5  617.79   24.22
  -2  -1  -5  661.13   24.43
  -2  -1  -5  644.18   23.90
  -2  -1  -5  604.84   22.51
   2   1  -5  576.04   24.90
   2   1  -5  573.33   25.75
  -2  -1  -5  556.07   23.30
   2  -1   5  609.42   24.86
   2  -1   5  637.33   26.94
   2  -1   5  593.13   25.78
  -2   1   5  509.93   21.47
   2   1  -5  586.30   26.11
  -2  -1  -5  595.48   24.27
   2  -1   5  628.09   23.82
  -2   1   5  620.48   24.84
   2   1  -4 1628.69   64.16
   2  -1   4 1716.42   63.35
  -2   1   4 1641.19   63.52
   2  -1   4 1693.73   64.86
   2  -1   4 1752.20   64.16
  -2  -1  -4 1818.71   63.34
  -2  -1  -4 1616.77   60.96
   2  -1   4 1692.35   62.96
  -2  -1  -4 1605.76   63.53
   2  -1   4 1635.52   63.71
   2   1  -4 1604.98   63.26
  -2   1   4 1652.17   63.13
  -2   1   4 1565.55   60.76
   2   1  -4 1622.61   62.92
   2  -1   4 1705.37   65.87
   2  -1   4 1647.40   63.43
   2   1  -4 1696.99   66.41
   2   1  -4 1660.87   63.56
  -2  -1  -4 1802.20   62.76
   2   1  -4 1656.65   64.64
  -2  -1  -4 1712.38   63.43
  -2   1   4 1583.33   64.87
   2   1  -4 1581.54   64.72
  -2  -1  -4 1713.85   63.26
  -2   1   4 1672.73   63.59
  -2   1   4 1646.37   64.02
   2  -1   4 1672.27   62.79
   2   1  -3 1897.82   75.96
   2  -1   3 1864.51   73.86
   2  -1   3 2022.64   74.23
  -2   1   3 1864.49   73.59
   2  -1   3 1936.49   73.03
   2   1  -3 1886.63   74.90
  -2  -1  -3 1979.87   74.04
  -2  -1  -3 1887.55   74.83
  -2  -1  -3 1986.16   73.39
  -2   1   3 1942.15   77.98
   2  -1   3 1935.41   73.43
   2   1  -3 1870.72   74.16
   2   1  -3 1927.80   74.06
   2  -1   3 1912.89   73.47
   2   1  -3 1903.98   73.11
   2  -1   3 1958.72   76.07
  -2   1   3 1948.54   73.51
   2   1  -3 1925.23   73.32
   2   1  -3 1799.45   74.64
  -2  -1  -3 2020.63   72.80
  -2  -1  -3 1948.25   73.41
   2   1  -3 1933.75   74.44
  -2   1   3 1921.82   73.69
  -2   1   3 1805.50   74.01
  -2  -1  -2 1028.06   39.39
  -2   1   2  967.64   42.43
  -2  -1  -2 1008.09   37.63
   2   1  -2  958.57   37.98
  -2  -1  -2 1103.79   38.68
   2  -1   2 1002.79   39.02
  -2  -1  -2  994.33   40.60
   2  -1   2  960.99   37.80
   2   1  -2  954.51   39.22
   2   1  -2  938.53   37.70
  -2   1   2 1013.04   38.66
   2  -1   2  970.45   39.88
  -2   1   2  968.04   38.45
   2   1  -2  912.62   39.70
  -2   1   2  937.14   38.50
  -2  -1  -2  979.63   38.43
   2  -1   2  975.66   38.50
   2   1  -2  958.04   39.80
   2   1  -2  973.79   38.65
  -2   1   2  976.75   37.15
   2   1  -2  973.52   40.47
  -2   1   2  921.66   39.05
   2  -1   1 1706.37   63.10
   2   1  -1 1613.87   59.98
  -2   1   1 1662.03   65.45
  -2  -1  -1 1567.89   60.49
   2  -1   1 1645.66   64.09
   2   1  -1 1595.26   62.89
   2  -1   1 1503.17   60.63
  -2   1   1 1564.28   61.49
   2   1  -1 1581.69   60.98
   2   1  -1 1593.08   60.00
   2  -1   1 1647.05   61.63
  -2  -1  -1 1802.59   61.83
  -2  -1  -1 1671.04   62.73
   2   1  -1 1614.65   60.04
   2   1  -1 1552.01   60.17
  -2  -1  -1 1622.03   64.25
   2  -1   1 1631.18   61.86
   2   1  -1 1554.02   62.93
  -2  -1  -1 1595.09   61.54
   2  -1   1 1429.98   62.43
  -2   1   1 1792.92   62.10
   2   1  -1 1619.46   60.00
  -2   1   1 1595.41   60.91
  -2   1   1 1606.89   61.34
   2   1  -1 1610.64   61.21
   2   1   0 1404.20   47.83
  -2   1   0 1381.87   51.73
  -2   1   0 1339.92   48.01
   2   1   0 1382.65   48.93
  -2   1   0 1386.94   47.55
  -2   1   0 1626.54   49.23
   2   1   0 1378.69   47.19
   2  -1   0 1446.49   49.68
   2   1   0 1364.72   47.54
   2  -1   0 1366.46   48.23
   2  -1   0 1272.89   49.86
  -2   1   0 1386.47   49.88
  -2  -1   0 1415.00   51.84
  -2  -1   0 1078.54   46.58
   2  -1   0 1394.53   48.26
   2  -1   0 1439.16   50.98
  -2  -1   0 1377.86   49.64
   2   1   0 1404.00   50.08
  -2   1   0 1302.87   47.56
  -2  -1   0 1310.13   48.54
   2   1   0 1351.65   47.16
  -2   1  -1 1558.56   34.80
  -2   1  -1 1570.31   34.75
  -2   1  -1 1486.85   36.93
   2  -1  -1 1674.17   37.92
  -2  -1   1 1574.96   34.93
  -2   1  -1 1645.97   42.18
  -2   1  -1 1627.20   36.65
   2   1   1 1640.54   34.85
   2  -1  -1 1491.36   40.65
  -2  -1   1 1629.14   43.52
   2   1   1 1605.30   37.33
   2   1   1 1595.49   36.58
   2   1   1 1581.00   35.98
   2  -1  -1 1552.49   36.77
  -2   1  -1 1648.71   40.01
  -2   1  -1 1545.08   34.79
  -2   1  -1 1556.67   34.79
   2   1   1 1656.35   37.08
  -2  -1   1 1539.51   38.12
   2  -1  -1 1626.76   37.21
   2  -1  -1 1594.72   40.94
  -2   1  -1 1577.00   38.50
  -2  -1   1 1625.03   40.17
   2  -1  -1 1667.14   39.33
  -2   1  -1 1628.45   36.47
   2   1   2  928.75   33.79
  -2   1  -2  993.89   34.28
  -2  -1   2  965.70   36.80
  -2   1  -2  943.54   35.33
  -2  -1   2  965.52   39.34
  -2   1  -2  947.06   37.09
   2   1   2  961.08   33.69
   2   1   2  973.20   33.31
   2  -1  -2  925.62   37.73
   2   1   2  968.09   35.53
   2  -1  -2  950.81   34.65
   2   1   2  971.63   34.19
   2  -1  -2  981.08   35.61
   2  -1  -2  979.58   35.09
  -2  -1   2  857.86   32.76
   2  -1  -2  937.57   34.08
   2   1   2  937.54   32.74
  -2  -1   2  946.24   35.35
   2   1   2 1005.30   36.51
   2  -1  -2  914.53   36.58
  -2   1  -2  921.97   33.78
  -2  -1   2  924.06   35.45
   2  -1  -3 1911.46   73.26
   2   1   3 1904.84   72.26
  -2  -1   3 1903.68   73.54
   2  -1  -3 1912.77   73.29
   2   1   3 1899.19   72.51
   2   1   3 1854.93   73.38
  -2  -1   3 1896.00   77.57
   2  -1  -3 1892.53   76.24
  -2   1  -3 2058.80   74.31
   2   1   3 1899.72   71.58
   2  -1  -3 1900.42   73.49
  -2  -1   3 2129.89   72.61
  -2   1  -3 1914.15   72.65
   2  -1  -3 1732.93   71.85
   2   1   3 1957.15   74.42
  -2  -1   3 1919.42   75.04
   2  -1  -3 1836.40   74.50
  -2   1  -3 1919.48   73.55
   2   1   3 1950.72   73.66
  -2  -1   3 1919.49   73.79
  -2  -1   4 1599.01   48.00
  -2  -1   4 1699.32   50.55
   2   1   4 1772.51   48.29
   2  -1  -4 1651.83   47.62
   2   1   4 1709.39   48.13
  -2  -1   4 1673.93   54.06
  -2   1  -4 1791.72   49.16
   2   1   4 1699.04   46.67
   2  -1  -4 1679.31   47.93
  -2  -1   4 1709.08   46.16
   2  -1  -4 1537.46   49.02
   2   1   4 1760.20   49.26
   2  -1  -4 1615.16   49.08
   2   1   4 1718.75   46.18
  -2  -1   4 1694.04   48.55
  -2   1  -4 1679.49   48.23
   2  -1  -4 1577.51   49.74
  -2  -1   4 1658.28   48.45
   2  -1  -4 1669.11   48.29
  -2  -1   5  576.61   24.97
  -2   1  -5  605.73   25.26
   2   1   5  616.95   24.01
   2  -1  -5  591.84   25.41
  -2   1  -5  617.08   25.85
  -2  -1   5  568.15   23.24
  -2   1  -5  520.11   24.04
   2   1   5  620.97   24.90
   2  -1  -5  602.51   26.49
   2   1   5  635.48   25.03
   2  -1  -5  542.90   25.13
   2  -1  -5  610.19   25.40
   2   1   5  625.11   25.55
  -2  -1   5  580.88   25.32
   2   1   5  605.40   25.03
   2   1   5  611.09   24.12
  -2   1  -6  460.12   21.66
  -2  -1   6  503.40   22.58
   2  -1  -6  482.18   26.29
   2   1   6  512.94   22.54
  -2  -1   6  485.41   21.05
   2  -1  -6  520.04   23.35
  -2   1  -6  491.02   22.54
   2   1   6  546.04   22.82
   2   1   6  519.64   22.21
  -2  -1   6  469.49   21.91
  -2   1  -6  525.02   21.52
   2  -1  -6  517.11   24.44
   2   1   6  512.55   21.82
   2   1   6  550.80   22.53
  -2   1  -6  527.92   23.15
   2  -1  -6  466.14   22.28
   2   1   6  528.61   22.05
   2  -1  -6  512.66   22.76
  -2   1  -6  510.41   22.78
  -2  -1   6  500.73   23.05
  -2   1  -6  543.13   22.20
  -2  -1   7  699.37   31.13
  -2   1  -7  773.11   30.38
  -2  -1   7  707.69   36.25
   2  -1  -7  732.85   35.57
  -2   1  -7  752.44   31.81
   2   1   7  777.93   31.10
   2   1   7  755.11   31.14
   2  -1  -7  713.14   33.18
   2  -1  -7  710.82   30.56
   2   1   7  737.04   31.27
   2  -1  -7  695.50   31.64
   2  -1  -7  715.68   32.14
  -2   1  -7  799.32   31.22
  -2  -1   7  687.16   29.56
  -2  -1   7  698.72   30.61
   2   1   7  756.97   31.02
   2  -1  -7  730.03   31.48
  -2   1  -7  758.23   31.66
  -2  -1   7  699.42   31.60
  -2   1  -7  783.65   31.04
   2   1   7  753.56   30.66
  -2   1  -8  172.96   10.20
  -2  -1   8  174.52    9.25
  -2  -1   8  163.98   10.52
  -2  -1   8  184.79   13.11
   2   1   8  188.56   10.06
  -2   1  -8  207.89   10.79
  -2  -1   8  182.52   15.95
   2  -1  -8  171.03   15.01
  -2   1  -8  173.59   10.83
   2   1   8  184.22   13.61
   2   1   8  173.75   10.74
   2  -1  -8  182.65   12.22
  -2  -1   8  161.50    9.99
  -2   1  -8  177.58   10.21
   2  -1  -8  174.36   13.00
   2   1   8  182.38   10.44
   2  -1  -8  162.76   11.14
   2   1   8  174.49   10.91
   2  -1  -8  160.51    9.43
   2  -1  -8  178.33   11.06
  -2   1  -8  180.41   11.26
  -2  -1   8  165.34   11.00
  -2   1  -8  177.85   10.51
   2   1   8  176.43    9.85
   2  -1  -9  145.76   12.55
  -2  -1   9  142.04   12.07
   2  -1  -9  168.86   14.70
  -2   1  -9  153.50   10.45
  -2  -1   9  146.27   14.84
  -2   1  -9  151.62    9.81
   2  -1  -9  156.75   11.04
   2   1   9  174.94   13.34
   2   1   9  151.44   10.64
   2   1   9  149.01    8.98
  -2   1  -9  199.16   10.42
   2   1   9  160.68   10.41
   2  -1  -9  152.50   11.85
  -2  -1   9  144.44    9.42
  -2   1  -9  153.02    9.67
   2  -1  -9  147.60   12.48
   2   1   9  166.44    9.96
   2  -1  -9  154.63   10.49
  -2  -1   9  153.43   10.17
  -2  -1   9  147.21   10.58
  -2   1  -9  156.25   10.76
  -2  -1   9  159.05    8.69
   2   1  10  223.05   15.53
  -2   1 -10  212.46   13.04
  -2  -1  10  192.89   12.08
  -2   1 -10  202.68   12.40
   2   1  10  203.78   12.45
   2  -1 -10  180.28   16.62
  -2   1 -10  215.80   12.35
  -2  -1  10  191.81   10.49
   2  -1 -10  186.21   12.92
  -2  -1  10  198.22   17.25
   2   1  10  206.39   12.98
  -2   1 -10  226.41   11.93
  -2  -1  10  186.23   11.31
   2  -1 -10  203.31   14.84
  -2   1 -10  198.42   12.07
   2  -1 -10  194.59   14.83
   2   1  10  214.08   11.78
   2   1  10  200.43   10.59
  -2  -1  10  191.74    9.59
   2  -1 -10  205.28   12.73
   2  -1 -10  200.59   14.13
  -2  -1  10  178.59   12.39
  -2  -1  10  185.57   14.10
  -2  -1  11   63.18    6.92
  -2   1 -11   73.93    7.19
  -2   1 -11   59.14    6.73
   2  -1 -11   64.59    9.53
   2  -1 -11   49.03   10.44
  -2   1 -11   65.65    6.75
   2   1  11   56.92    7.82
  -2   1 -11   89.23    7.02
  -2  -1  11   69.88    5.55
   2   1  11   63.98    9.27
  -2   1 -11   59.88    6.98
   2  -1 -11   66.81    8.51
  -2  -1  11   60.91   11.16
  -2  -1  11   61.57    6.32
  -2  -1  11   63.68    7.34
   2   1  11   67.11    6.11
  -2  -1  11   62.02    8.66
  -2  -1  11   51.02    4.22
   2  -1 -11   64.60    7.40
   2   1  11   64.34    5.16
   2  -1 -11   61.80    7.88
  -2   1 -11   68.86    8.09
   2   1  11   66.66    7.27
   2   1  12   28.88    5.94
  -2  -1  12   22.07    6.78
   2  -1 -12   28.76    6.37
   2   1  12   28.45    6.90
   2   1  12   32.00    3.15
  -2  -1  12   26.19    3.82
   2   1  12   18.63    5.97
   2  -1 -12   19.63    7.87
   2  -1 -12   37.84   10.12
  -2   1 -12   40.87    5.60
  -2   1 -12   22.59    5.48
   2  -1 -12   18.17    6.33
  -2   1 -12   27.63    5.78
  -2  -1  12   32.87    5.72
   2   1  12   33.45    4.71
  -2   1 -12   32.73    5.44
   2  -1 -12   29.65    6.35
  -2  -1  12   27.75    6.19
  -2  -1  12   27.67    9.28
  -2  -1  12   24.64    5.50
  -2   1 -12   30.94    5.58
  -2  -1  12   27.00    4.64
  -2   1 -12   29.00    6.46
  -2   1 -13  130.69   10.13
  -2   1 -13  122.79    9.75
  -2  -1  13  114.70   14.20
  -2   1 -13  135.62    9.90
  -2  -1  13  122.98    8.14
   2   1  13  141.95    6.67
   2   1  13  109.88   11.88
  -2  -1  13  103.33   11.88
  -2   1 -13  119.16   10.45
   2  -1 -13  128.39   12.51
  -2   1 -13  166.06   10.05
  -2  -1  13  122.89    9.10
   2   1  13  125.20    8.94
   2   1  13  124.26   10.43
   2  -1 -13  111.47   11.08
  -2  -1  13  114.40   10.61
  -2  -1  13  124.47   10.53
  -2   1 -13  134.80   11.56
   2  -1 -13  129.44   14.81
   2  -1 -13  131.26   13.22
   2  -1 -14  193.76   16.22
   2  -1 -14  191.51   14.70
  -2   1 -14  188.54   12.67
  -2  -1  14  191.91   17.76
  -2   1 -14  186.27   12.60
   2  -1 -14  196.23   18.17
  -2  -1  14  193.00   12.10
  -2  -1  14  177.42   10.73
   2   1  14  193.78    9.05
   2   1  14  195.90   15.42
   2  -1 -14  181.08   15.62
   2   1  14  199.29   13.90
  -2   1 -14  208.75   13.40
  -2  -1  14  204.11   15.67
  -2   1 -14  173.90   13.78
  -2  -1  14  182.75   13.96
  -2   1 -14  237.33   12.76
  -2  -1  14  192.36   13.56
  -2   1 -14  217.21   14.90
  -2  -1  15   99.59    7.64
  -2  -1  15  124.07   11.28
  -2   1 -15  114.19   10.35
   2   1  15  111.10    6.13
   2   1  15  112.84   12.00
  -2   1 -15   91.60   10.29
   2  -1 -15   98.39   11.67
  -2   1 -15  107.06    9.11
  -2  -1  15  111.09    8.90
  -2   1 -15   95.69    9.72
   2   1  15  121.51   10.83
   2  -1 -15  110.33   11.50
  -2  -1  15  109.29   13.98
   2  -1 -15   98.69   13.99
   2  -1 -15  122.45    8.32
  -2   1 -15  131.17   11.71
  -2  -1  15  105.15   10.32
  -2  -1  15  102.85   11.99
   2  -1 -15   98.46   12.50
   2  -1 -16  550.16   24.30
  -2  -1  16  496.56   29.26
  -2   1 -16  636.12   29.93
   2  -1 -16  554.19   33.17
  -2   1 -16  571.23   26.94
  -2  -1  16  601.72   29.10
  -2  -1  16  525.85   24.10
  -2  -1  16  442.10   30.46
   2  -1 -16  510.14   29.04
  -2   1 -16  535.75   28.61
   2  -1 -16  572.06   31.04
   2   1  16  554.21   28.26
  -2  -1  16  567.06   25.71
   2   1  16  564.04   21.71
  -2   1 -16  578.11   27.41
   2  -1 -16  574.42   30.98
  -2  -1  16  583.15   28.14
   2  -1 -17 1043.55   49.81
   2  -1 -17 1143.15   50.10
   2  -1 -17 1055.34   42.16
  -2   1 -17  992.10   44.46
  -2  -1  17 1057.45   46.95
   2   1  17 1063.08   39.22
   2   1  17 1141.02   47.51
  -2   1 -17 1016.47   47.34
   2  -1 -17  974.48   47.46
  -2  -1  17 1066.81   43.68
  -2   1 -17 1047.40   45.17
   2  -1 -17 1028.52   51.65
  -2  -1  17  958.41   47.48
  -2  -1  17 1065.78   46.11
  -2   1 -17 1197.53   48.75
  -2   1 -18  803.32   34.53
   2   1  18  691.93   27.91
   2  -1 -18  636.80   39.09
   2  -1 -18  660.08   37.69
  -2  -1  18  721.59   35.43
   2  -1 -18  654.55   34.82
   2  -1 -18  774.20   38.35
  -2   1 -18  732.76   37.33
   2   1  18  768.38   36.07
  -2   1 -18  681.23   35.87
  -2  -1  18  661.75   35.97
   2  -1 -18  624.20   35.54
  -2  -1  18  677.92   31.95
  -2   1 -18  657.27   33.49
  -2   1 -18  768.43   36.77
  -2   1 -19   31.72    8.32
   2  -1 -19   22.15    9.29
  -2  -1  19   31.09    3.61
   2  -1 -19   34.85    7.75
   2   1  19   31.22    3.59
   2   1  19   31.49    7.39
  -2   1 -19   15.15    7.36
   2  -1 -19   36.81    9.81
   2  -1 -19   30.51    9.55
   2  -1 -19   34.17   10.78
  -2  -1  19   25.83    6.92
  -2   1 -19   36.63    8.82
   2  -1 -19   27.31    7.23
  -2   1 -20  200.16   16.90
   2  -1 -20  189.80   17.43
   2   1  20  188.25    9.48
   2   1  20  199.05    9.66
  -2  -1  20  200.88    9.64
  -2   1 -20  159.23   16.19
   2  -1 -20  184.22   19.34
  -2  -1  20  170.57   14.99
   2  -1 -20  189.97   18.17
   2   1  20  182.76   15.39
   2  -1 -20  169.46   15.10
  -2   1 -20  186.78   20.02
   2   1  21   12.21    2.93
   2   1  21    9.82    2.72
  -2  -1  21    9.35    2.72
  -2  -1  22   66.17    4.64
   2   1  22   61.89    4.44
   2   1  22   66.82    4.69
   2   1  23    4.15    2.62
  -2  -1  23    4.95    2.46
   2   1  23    0.82    2.13
  -2  -1  24    2.36    2.04
   2   1  24    0.47    2.04
   2   1  25   59.78    3.61
   2  -1 -25   70.65    5.26
  -2   1 -25   70.86    4.74
  -2  -1  25   79.46    4.18
  -2  -1  26   59.16    3.41
   2  -1 -26   56.86    4.27
  -2   1 -26   54.21    3.76
   2  -1 -27  156.95    7.46
  -2  -1  27  171.64    6.93
   2   2 -26   15.40    2.58
   2   2 -26   12.19    2.00
  -2   2  26    8.86    1.68
  -2   2  25   37.79    2.44
   2   2 -25   42.36    3.42
  -2   2  24   39.76    2.85
   2   2 -24   50.31    4.70
   2   2 -24   41.98    3.81
   2  -2  24   45.73    3.45
   2   2 -23  111.61    6.91
  -2   2  23  121.15    6.00
   2  -2  22  136.89    7.10
  -2   2  22  132.72    6.58
   2  -2  21   41.38    3.92
   2  -2  21   38.10    3.28
  -2   2  21   39.08    3.34
   2  -2  20   57.94    9.06
   2   2 -20   68.02   10.48
  -2  -2 -20   57.97   10.66
   2   2 -20   66.10    8.47
   2  -2  20   57.96    7.91
  -2  -2 -20   46.32    8.72
   2  -2  20   61.81    4.23
  -2   2  20   65.71    4.26
  -2  -2 -20   59.51    9.31
   2   2 -20   52.53    9.33
  -2   2  20   48.71    7.48
  -2   2  20   49.14    8.24
   2   2 -20   55.04    9.91
  -2  -2 -20   65.87    9.71
   2  -2  20   62.93    4.61
  -2  -2 -20   64.75    8.41
   2  -2  19  183.12    8.90
  -2  -2 -19  191.57   13.73
  -2   2  19  186.29    8.53
   2  -2  19  180.76   13.67
   2  -2  19  154.62   16.97
   2   2 -19  164.29   13.54
   2   2 -19  181.14   15.92
   2   2 -19  182.48   16.12
   2  -2  19  169.20    8.46
   2  -2  19  203.51   15.61
  -2  -2 -19  201.06   17.75
   2   2 -19  151.77   15.62
  -2   2  19  187.30   13.80
  -2  -2 -19  179.10   13.54
  -2  -2 -19  185.47   15.48
  -2   2  19  151.55   13.65
  -2  -2 -19  169.83   15.15
   2  -2  18   56.33    4.35
  -2  -2 -18   52.23    8.02
   2   2 -18   53.91   10.06
   2  -2  18   46.67   11.95
   2   2 -18   44.75   11.17
  -2   2  18   54.68    3.86
  -2   2  18   47.20    7.36
   2   2 -18   36.44    7.17
   2  -2  18   46.65    3.86
   2  -2  18   44.84    8.24
   2  -2  18   47.68    7.55
  -2  -2 -18   46.78    8.71
  -2  -2 -18   56.33    9.20
  -2  -2 -18   62.82   10.96
   2   2 -18   47.14    9.70
   2   2 -18   51.25    9.50
  -2  -2 -18   50.64    9.21
   2   2 -18   39.90    9.98
  -2   2  18   44.53    9.09
   2  -2  17  402.24   21.93
  -2   2  17  408.14   16.88
   2  -2  17  396.18   17.17
   2   2 -17  367.49   24.68
   2   2 -17  423.52   25.43
   2  -2  17  391.95   26.25
   2   2 -17  407.15   26.07
  -2  -2 -17  476.41   22.87
   2  -2  17  419.80   23.94
  -2  -2 -17  425.10   26.42
  -2   2  17  422.15   22.57
   2   2 -17  401.97   24.69
   2   2 -17  413.85   28.08
  -2   2  17  384.10   23.01
   2   2 -17  367.26   26.70
   2  -2  17  409.51   22.55
   2  -2  17  412.84   17.06
  -2  -2 -17  443.76   24.28
  -2  -2 -17  425.64   24.19
  -2   2  16  116.36   11.11
   2  -2  16  123.84    6.60
  -2  -2 -16  138.31   10.78
   2   2 -16   98.47   12.55
  -2  -2 -16  120.02   13.08
   2   2 -16  128.65   13.13
  -2   2  16  115.51   10.36
   2  -2  16  120.79    6.41
   2   2 -16  121.30   12.67
   2  -2  16  117.41   13.75
   2   2 -16  100.08   14.25
   2  -2  16  100.38    9.67
   2   2 -16  120.77   14.49
  -2  -2 -16  117.39   11.41
  -2   2  16  121.75    6.19
   2  -2  16  135.75   12.02
  -2  -2 -16  129.88   11.82
   2  -2  15  125.14   11.00
   2   2 -15  132.72   13.69
   2  -2  15  124.40    6.69
  -2   2  15  133.93    6.63
   2  -2  15  135.80    6.88
  -2   2  15  128.91   11.39
   2   2 -15  142.07   16.01
   2  -2  15  140.12   11.63
  -2  -2 -15  148.92   10.95
  -2   2  15  133.67   10.87
   2   2 -15  132.17   12.85
   2  -2  15  114.73   13.71
   2  -2  15  150.52   11.21
   2   2 -15  108.35   12.33
  -2  -2 -15  136.87   13.32
   2   2 -15  120.77   14.44
  -2  -2 -15  147.19   11.96
  -2  -2 -15  143.24   11.77
   2  -2  14  946.35   37.87
  -2  -2 -14 1028.53   42.71
  -2   2  14  963.43   37.71
   2  -2  14  959.42   46.71
  -2   2  14  982.99   43.22
  -2   2  14  905.13   41.26
  -2  -2 -14 1022.32   46.23
   2   2 -14  995.28   49.24
   2  -2  14 1026.80   44.40
  -2  -2 -14 1164.10   43.61
  -2   2  14  949.53   43.88
   2   2 -14  963.69   45.22
  -2  -2 -14 1001.60   42.93
   2   2 -14  918.22   45.67
   2  -2  14 1007.91   43.70
   2  -2  14 1015.59   44.12
   2   2 -14 1029.33   48.79
  -2  -2 -14 1092.64   44.35
  -2  -2 -14 1047.73   44.46
   2   2 -14  911.16   46.07
   2   2 -13  229.45   17.16
   2  -2  13  249.52   15.75
   2  -2  13  236.18   10.60
   2   2 -13  261.30   17.87
   2  -2  13  229.93   17.51
  -2  -2 -13  269.82   17.36
  -2  -2 -13  276.67   14.96
  -2   2  13  243.10   14.94
  -2   2  13  239.20   14.82
   2   2 -13  247.17   16.66
  -2  -2 -13  255.01   14.86
  -2   2  13  241.36   10.41
   2  -2  13  241.19   15.05
  -2   2  13  228.86   14.14
  -2   2  13  227.96   15.35
   2  -2  13  231.97   15.18
   2   2 -13  280.34   19.34
  -2  -2 -13  265.28   14.66
   2  -2  13  252.80   14.89
   2   2 -13  241.73   19.58
  -2  -2 -13  256.47   15.23
  -2   2  13  228.02   18.19
  -2  -2 -13  255.00   15.41
  -2   2  12  189.25   12.60
  -2   2  12  202.51   16.49
   2  -2  12  187.26   13.23
   2   2 -12  175.18   16.42
  -2  -2 -12  201.33   11.71
   2  -2  12  176.88    8.36
  -2   2  12  187.72   11.87
   2  -2  12  189.00   12.22
  -2  -2 -12  214.05   12.41
  -2  -2 -12  200.22   14.02
   2   2 -12  179.86   14.19
  -2   2  12  181.35   12.39
   2  -2  12  195.17   12.88
   2   2 -12  170.30   13.37
  -2  -2 -12  186.32   12.13
   2  -2  12  196.44   12.99
  -2  -2 -12  200.62   11.89
   2  -2  12  178.90   12.36
   2   2 -12  200.04   15.98
  -2   2  12  180.27   12.81
  -2  -2 -12  207.53   12.71
  -2   2  12  177.71   12.26
   2  -2  12  177.70   14.67
  -2  -2 -12  186.76   12.42
   2   2 -12  181.94   14.51
   2  -2  11  154.21   10.87
  -2   2  11  137.85   10.91
   2   2 -11  156.73   12.39
  -2  -2 -11  158.82   10.11
  -2  -2 -11  154.60   10.18
  -2   2  11  131.95   10.40
   2  -2  11  152.81   10.36
   2   2 -11  147.21   14.67
   2   2 -11  143.76   12.40
   2   2 -11  152.80   12.08
  -2  -2 -11  148.64   10.60
   2  -2  11  154.68   11.10
   2  -2  11  144.16   11.16
   2  -2  11  137.35   12.45
   2   2 -11  151.06   13.52
   2  -2  11  154.93   11.75
  -2   2  11  130.35   13.77
  -2  -2 -11  161.27   10.83
  -2   2  11  148.91   10.50
  -2  -2 -11  158.02   10.70
  -2   2  11  151.08   10.92
  -2   2  10  349.52   18.81
  -2   2  10  330.41   22.17
   2  -2  10  319.54   18.30
  -2  -2 -10  367.23   18.30
   2  -2  10  373.95   18.12
   2  -2  10  354.67   18.45
  -2   2  10  348.48   18.45
   2   2 -10  346.21   19.48
  -2  -2 -10  370.68   17.82
   2  -2  10  334.68   20.11
   2  -2  10  362.78   18.85
   2  -2  10  372.80   19.95
   2  -2  10  375.75   19.91
   2   2 -10  351.81   21.42
  -2  -2 -10  389.27   17.82
   2   2 -10  335.16   19.66
  -2   2  10  345.05   18.12
  -2  -2 -10  365.39   18.01
   2   2 -10  354.11   22.56
   2  -2   9   28.02    6.25
  -2   2   9   36.33    8.99
   2  -2   9   25.21    5.28
   2   2  -9   29.24    6.78
  -2  -2  -9   30.87    4.66
   2  -2   9   37.27    6.97
   2  -2   9   23.85    6.36
   2   2  -9   25.41    8.64
   2  -2   9   30.45    4.70
   2  -2   9   27.59    5.13
  -2   2   9   19.05    4.98
  -2   2   9   35.54    4.93
   2   2  -9   26.00    6.18
  -2  -2  -9   25.51    4.69
   2  -2   9   25.95    5.32
  -2   2   9   27.29    5.72
   2   2  -9   22.97    6.49
  -2   2   9   24.14    4.72
  -2  -2  -9   28.27    5.34
  -2  -2  -9   34.41    4.83
  -2   2   8   15.55    4.02
   2  -2   8   15.30    5.54
  -2  -2  -8   14.61    3.67
   2   2  -8   17.95    7.84
   2  -2   8   11.29    4.33
   2  -2   8   15.87    3.64
   2  -2   8   18.79    4.52
  -2  -2  -8   17.18    3.97
  -2   2   8   16.96    4.80
   2   2  -8   14.50    5.49
  -2  -2  -8   16.31    4.12
   2   2  -8   17.22    6.16
   2  -2   8   14.16    4.33
   2  -2   8   18.75    6.06
  -2   2   8   10.66    7.80
   2   2  -8   14.35    5.69
   2  -2   8   14.85    5.86
  -2   2   8   15.63    4.94
  -2   2   8   15.55    4.12
  -2  -2  -8   18.38    4.35
   2  -2   7  570.00   25.76
   2  -2   7  572.06   26.80
   2   2  -7  582.39   24.64
   2  -2   7  574.33   28.19
   2   2  -7  562.24   26.63
   2  -2   7  566.24   25.56
  -2  -2  -7  622.53   25.05
  -2   2   7  562.78   26.50
  -2   2   7  585.86   25.33
   2  -2   7  591.42   25.23
   2   2  -7  573.69   26.10
   2  -2   7  565.79   27.30
  -2  -2  -7  595.36   24.54
   2   2  -7  567.10   28.11
  -2   2   7  582.53   25.54
  -2  -2  -7  593.43   24.92
  -2   2   7  594.94   30.73
   2  -2   6 2261.90   86.00
  -2   2   6 2243.04   88.56
  -2   2   6 2317.33   87.13
   2  -2   6 2316.18   89.50
  -2   2   6 2359.00   92.82
  -2  -2  -6 2295.91   85.99
   2   2  -6 2240.97   86.24
   2  -2   6 2218.65   88.29
   2  -2   6 2244.17   87.36
   2   2  -6 2130.05   87.05
   2  -2   6 2348.46   86.98
  -2  -2  -6 2386.09   86.70
   2   2  -6 2274.76   87.73
   2  -2   6 2341.13   90.75
   2   2  -6 2193.05   89.71
   2   2  -6 2287.86   88.26
  -2  -2  -6 2108.10   85.79
   2  -2   6 2268.20   87.54
  -2  -2  -6 2318.83   86.58
  -2   2   6 2328.75   87.32
   2  -2   5  957.44   41.15
  -2   2   5  946.94   37.65
   2  -2   5  979.03   37.63
  -2   2   5  939.25   42.76
   2  -2   5  929.04   38.64
  -2   2   5  877.48   39.01
   2  -2   5  878.44   37.83
   2   2  -5  925.39   37.96
   2  -2   5  883.26   37.94
  -2   2   5  923.01   36.12
   2  -2   5  925.67   37.74
  -2  -2  -5 1001.28   37.73
   2   2  -5  926.77   36.84
  -2  -2  -5  937.07   36.39
  -2  -2  -5  926.27   38.00
   2   2  -5  916.02   38.53
   2  -2   5  967.67   39.08
   2   2  -5  931.75   40.15
  -2  -2  -5  935.83   37.11
  -2  -2  -5 1007.15   37.30
  -2   2   5  952.88   37.76
   2  -2   5  942.17   36.90
   2   2  -5  869.57   38.36
  -2   2   4  271.17   12.70
  -2  -2  -4  271.11   14.21
   2  -2   4  252.79   13.06
   2  -2   4  242.48   12.88
  -2   2   4  259.24   14.29
  -2   2   4  270.37   13.12
   2  -2   4  262.36   13.55
  -2   2   4  267.14   11.95
   2  -2   4  257.81   12.84
   2  -2   4  279.49   16.39
   2   2  -4  278.27   14.24
   2  -2   4  256.46   12.27
  -2   2   4  239.07   12.21
  -2  -2  -4  276.98   12.76
   2   2  -4  264.70   12.85
  -2  -2  -4  260.64   11.27
  -2  -2  -4  283.19   12.24
   2   2  -4  259.61   15.82
   2  -2   4  274.99   13.80
  -2  -2  -4  272.21   12.32
   2   2  -4  265.27   11.90
  -2  -2  -4  271.80   12.45
   2   2  -4  270.42   15.13
   2   2  -4  266.75   13.49
  -2   2   4  274.59   12.72
  -2   2   4  271.53   13.44
   2  -2   3 1369.47   52.72
  -2   2   3 1343.23   52.12
   2  -2   3 1249.53   52.43
  -2  -2  -3 1367.27   54.54
   2   2  -3 1362.59   55.06
  -2   2   3 1330.54   57.01
  -2  -2  -3 1404.39   52.59
  -2   2   3 1290.18   53.82
  -2   2   3 1382.62   52.00
   2  -2   3 1389.30   53.01
   2  -2   3 1362.10   54.51
   2  -2   3 1357.25   52.40
  -2  -2  -3 1284.14   50.44
   2  -2   3 1339.67   51.75
   2   2  -3 1360.37   52.50
   2   2  -3 1298.77   53.89
  -2   2   3 1348.28   52.52
  -2  -2  -3 1422.06   52.19
   2   2  -3 1333.67   51.20
  -2  -2  -3 1448.20   51.60
   2  -2   3 1388.18   53.35
   2   2  -3 1316.36   51.83
  -2  -2  -3 1313.80   51.73
   2   2  -3 1310.53   51.23
  -2   2   3 1376.93   51.85
  -2   2   3 1306.37   51.89
  -2   2   3 1319.36   52.74
   2  -2   2  157.49    7.68
  -2   2   2  166.02    7.94
   2  -2   2  146.19    9.05
  -2   2   2  149.01    9.95
  -2  -2  -2  157.17    7.35
  -2   2   2  163.84   12.82
   2   2  -2  149.07   10.54
   2   2  -2  153.20   10.24
  -2   2   2  151.44    8.06
  -2  -2  -2  161.67    9.22
   2  -2   2  161.91    8.63
  -2   2   2  149.55    8.27
  -2  -2  -2  170.20   11.43
  -2  -2  -2  164.00    8.26
   2   2  -2  145.58    8.17
   2   2  -2  153.70    7.69
   2  -2   2  170.73   10.51
   2   2  -2  146.64    7.54
   2   2  -2  144.97    7.28
  -2   2   2  152.57    7.82
  -2   2   2  134.40    8.65
   2  -2   2  153.26    8.75
   2  -2   1  509.34   20.59
  -2   2   1  515.93   21.19
   2   2  -1  529.72   20.91
  -2   2   1  503.68   21.30
   2  -2   1  514.41   23.36
  -2  -2  -1  533.49   22.86
  -2  -2  -1  524.34   25.06
   2   2  -1  486.72   19.83
  -2   2   1  522.97   22.04
  -2  -2  -1  521.04   20.32
   2   2  -1  522.09   20.97
   2   2  -1  503.08   20.48
   2  -2   1  517.05   21.81
   2   2  -1  521.35   20.97
  -2  -2  -1  558.02   21.40
   2   2  -1  534.05   21.01
   2   2  -1  508.26   20.78
   2   2  -1  493.73   23.82
   2  -2   1  506.54   22.15
   2  -2   1  543.19   25.18
  -2   2   1  532.39   25.85
   2   2  -1  503.94   23.05
  -2   2   1  514.04   20.72
   2   2  -1  518.98   20.95
   2   2  -1  521.37   23.32
   2  -2   1  505.06   21.96
  -2   2   0  142.95    7.62
  -2  -2   0  130.61    8.22
   2   2   0  130.53    6.02
  -2  -2   0  160.23    7.66
   2   2   0  139.41    9.00
   2  -2   0  143.54    8.15
  -2   2   0  140.01    7.20
  -2   2   0  133.78    8.32
  -2  -2   0  129.78    6.14
   2   2   0  142.99    7.06
   2   2   0  132.21    6.67
   2  -2   0  132.31    6.38
   2   2   0  145.98    7.17
  -2  -2   0  146.85   11.60
   2  -2   0  136.89    9.29
   2   2   0  143.83    7.19
   2  -2   0  141.73    7.99
   2  -2   0  142.16   10.89
   2   2   0  144.08    7.20
   2   2   0  145.18    9.05
  -2  -2   0  145.84    9.24
   2   2   0  143.61   10.36
  -2   2   0  143.81    6.69
   2  -2   0  144.94    8.29
   2   2   0  132.01    7.30
  -2   2  -1  511.18   19.28
  -2  -2   1  531.50   22.30
   2   2   1  485.79   18.38
  -2   2  -1  493.39   19.35
  -2   2  -1  514.25   19.88
   2  -2  -1  527.99   21.68
  -2   2  -1  550.60   21.33
  -2  -2   1  520.96   24.88
   2  -2  -1  536.40   20.65
   2  -2  -1  441.75   18.16
  -2   2  -1  502.16   19.30
   2  -2  -1  516.93   20.16
   2   2   1  534.29   21.43
   2   2   1  532.98   23.51
  -2  -2   1  394.89   17.90
  -2   2  -1  514.51   19.42
   2  -2  -1  480.69   18.88
   2  -2  -1  533.01   23.48
  -2  -2   1  483.47   20.66
  -2   2  -1  557.81   20.90
  -2   2  -1  481.37   20.93
  -2   2  -1  521.11   19.40
  -2   2  -1  511.96   18.51
  -2  -2   1  489.52   21.11
   2   2   1  497.68   19.10
   2  -2  -2  136.19   11.04
  -2   2  -2  152.20    7.46
  -2  -2   2  154.74    9.96
   2  -2  -2  144.89   10.32
  -2  -2   2  143.75   12.49
   2  -2  -2  152.43    8.25
   2   2   2  141.59   10.81
   2   2   2  145.69    6.18
  -2   2  -2  187.28    9.06
   2  -2  -2  147.24    6.97
   2   2   2  153.50    6.97
   2  -2  -2  151.73    8.85
  -2   2  -2  136.64    6.73
   2  -2  -2  156.08    7.29
  -2  -2   2  148.86    8.35
   2   2   2  157.76    8.64
  -2   2  -2  156.57    5.76
  -2  -2   2  151.55    8.73
  -2  -2   2  150.94    8.31
  -2   2  -3 1191.94   52.08
   2  -2  -3 1350.57   54.09
  -2  -2   3 1326.13   52.22
   2  -2  -3 1287.99   52.18
  -2  -2   3 1301.61   56.73
   2  -2  -3 1349.76   52.14
  -2  -2   3 1423.99   50.78
   2   2   3 1434.58   56.06
   2  -2  -3 1252.05   50.52
  -2  -2   3 1363.71   54.21
   2  -2  -3 1316.33   51.40
  -2   2  -3 1281.52   49.49
   2   2   3 1334.95   52.24
   2   2   3 1356.78   51.04
  -2  -2   3 1335.66   52.70
  -2   2  -3 1316.49   49.58
  -2  -2   3 1330.29   52.16
  -2   2  -3 1359.91   51.34
   2   2   3 1347.34   50.33
  -2  -2   4  244.92   12.69
  -2  -2   4  265.10   12.56
  -2  -2   4  260.85   14.76
   2  -2  -4  262.28   12.76
  -2  -2   4  271.38   10.70
   2   2   4  265.19   12.53
  -2   2  -4  271.76   13.41
   2  -2  -4  258.90   12.41
   2  -2  -4  262.35   12.36
   2  -2  -4  238.08   10.44
  -2  -2   4  265.53   17.59
   2  -2  -4  261.92   14.16
  -2  -2   4  254.08   13.09
  -2  -2   4  262.63   12.83
  -2   2  -4  256.01   10.27
   2   2   4  286.12   16.24
   2   2   4  250.85   11.68
  -2  -2   5  894.67   30.82
  -2   2  -5  959.51   32.17
   2   2   5  899.11   30.66
   2  -2  -5  916.26   35.88
   2  -2  -5  956.19   31.21
  -2  -2   5  844.66   27.77
   2  -2  -5  950.50   31.19
  -2   2  -5  919.46   28.37
  -2  -2   5  962.17   31.41
  -2  -2   5  983.74   34.21
   2  -2  -5  829.46   27.26
   2  -2  -5  951.75   32.38
   2  -2  -5  882.85   29.90
  -2  -2   5  919.96   31.59
  -2   2  -5  966.28   29.98
  -2  -2   6 2223.29   53.27
   2  -2  -6 2253.04   57.39
   2  -2  -6 2189.36   56.76
   2   2   6 2264.49   53.05
  -2  -2   6 2274.11   54.52
   2  -2  -6 2299.91   61.03
  -2  -2   6 2139.78   51.60
  -2   2  -6 2174.05   50.21
   2  -2  -6 2331.56   54.39
   2  -2  -6 2242.76   54.15
  -2  -2   6 2129.08   51.23
   2  -2  -6 2162.55   51.08
  -2   2  -6 2356.67   55.00
  -2  -2   6 2368.00   58.12
   2  -2  -6 2307.42   52.99
   2  -2  -6 2332.48   53.80
  -2  -2   6 2229.32   54.27
  -2   2  -6 2345.07   52.37
   2  -2  -7  563.41   22.57
  -2  -2   7  548.96   21.32
   2  -2  -7  562.22   25.76
  -2  -2   7  609.60   24.47
   2  -2  -7  571.63   28.00
   2  -2  -7  598.28   23.94
   2  -2  -7  591.42   23.25
   2   2   7  580.56   22.68
  -2  -2   7  578.07   22.81
  -2   2  -7  597.19   23.72
  -2  -2   7  590.30   21.79
   2   2   7  609.12   27.28
  -2   2  -7  565.56   21.05
   2  -2  -7  587.86   25.93
   2  -2  -7  586.14   22.30
  -2  -2   7  538.90   23.30
  -2  -2   7  553.73   28.71
  -2   2  -7  572.43   22.18
  -2  -2   8   11.77    5.74
  -2   2  -8   16.04    3.96
  -2   2  -8   28.96    5.31
  -2   2  -8   15.12    3.55
   2  -2  -8   14.78    8.96
  -2  -2   8   17.70    4.36
  -2  -2   8   20.96    8.71
  -2   2  -8   16.91    4.49
   2  -2  -8   10.99    4.92
   2   2   8   16.39    4.42
   2  -2  -8   17.15    4.69
   2  -2  -8   12.48    7.44
   2   2   8   22.69    6.78
  -2   2  -8   10.71    8.17
  -2  -2   8   13.22    3.56
   2  -2  -8   16.57    7.41
  -2  -2   8   13.74    3.45
  -2   2  -8   12.61    4.30
   2  -2  -8   13.75    3.62
   2  -2  -8   17.15    4.01
  -2  -2   8   13.87    4.98
   2  -2  -9   26.59    4.56
  -2  -2   9   28.58    6.91
   2  -2  -9   22.25    9.30
  -2   2  -9   28.93    5.06
   2  -2  -9   28.27    5.66
   2   2   9   34.89    5.26
   2   2   9   39.83    7.97
  -2   2  -9   37.96    6.01
  -2   2  -9   30.93    4.79
  -2   2  -9   30.06    4.41
   2  -2  -9   24.17    5.72
  -2  -2   9   28.46    4.26
  -2  -2   9   29.79    4.86
  -2   2  -9    8.56    8.66
  -2   2  -9   30.20    5.69
   2  -2  -9   38.92    8.49
   2  -2  -9   24.89    3.65
  -2  -2   9   29.19    4.13
  -2  -2   9   27.38    9.71
   2  -2  -9   24.88    4.90
  -2  -2   9   26.95    5.58
   2   2  10  353.53   17.39
  -2  -2  10  336.25   20.27
  -2  -2  10  340.91   23.18
  -2   2 -10  294.43   16.26
  -2   2 -10  367.49   17.28
   2  -2 -10  342.66   22.96
  -2   2 -10  349.26   17.93
   2   2  10  360.98   21.13
  -2   2 -10  346.80   16.45
   2  -2 -10  351.73   19.22
  -2  -2  10  317.54   15.39
  -2  -2  10  327.83   16.73
  -2  -2  10  328.52   15.35
   2  -2 -10  365.27   17.85
   2  -2 -10  360.29   20.63
   2  -2 -10  364.37   16.62
  -2  -2  10  350.35   17.86
  -2   2 -10  338.24   17.10
  -2  -2  10  352.36   16.00
  -2  -2  11  145.84   10.24
  -2   2 -11  145.33   10.79
  -2   2 -11  145.99   10.46
  -2  -2  11  151.77   13.36
  -2  -2  11  126.63   14.88
   2   2  11  143.23    6.91
  -2  -2  11  147.35    9.25
   2   2  11  157.82   13.97
  -2   2 -11  142.43    9.93
  -2   2 -11  148.83   10.51
   2  -2 -11  141.53   12.13
   2  -2 -11  145.80   10.88
  -2   2 -11   78.84   12.52
   2   2  11  148.27   10.55
   2   2  11  140.20   10.14
  -2  -2  11  139.37    8.88
   2  -2 -11  167.63   16.20
  -2  -2  11  135.11   10.94
  -2  -2  11  144.27    8.62
  -2  -2  11  145.89   11.05
   2  -2 -11  162.69   14.16
  -2   2 -11  149.96   10.80
  -2  -2  12  177.67   11.89
   2  -2 -12  181.66   15.54
   2   2  12  168.45    8.08
   2  -2 -12  194.85   17.52
  -2   2 -12  175.16   11.73
  -2  -2  12  175.47   10.61
   2   2  12  190.07    8.42
   2   2  12  191.28   15.65
   2  -2 -12  205.29   14.66
  -2   2 -12  173.08   15.15
  -2   2 -12  198.83   12.55
  -2  -2  12  187.28   10.61
  -2   2 -12  182.64   12.52
  -2  -2  12  158.96    9.66
  -2   2 -12  183.59   12.31
  -2  -2  12  173.22    8.70
  -2  -2  12  170.68   14.96
  -2  -2  12  186.76   17.62
  -2  -2  12  178.75   12.51
   2  -2 -12  172.06   12.59
  -2  -2  12  173.03   12.80
  -2   2 -12  183.74   12.59
   2   2  12  189.95   12.52
   2  -2 -13  256.97   18.38
   2  -2 -13  239.79   15.63
   2   2  13  233.20   10.54
  -2   2 -13  259.05   15.24
  -2  -2  13  236.49   10.74
  -2  -2  13  206.29   20.39
  -2   2 -13  236.41   15.16
   2  -2 -13  252.47   20.69
  -2  -2  13  239.15   13.40
   2   2  13  245.50   10.83
   2   2  13  238.04   18.48
  -2   2 -13  262.68   15.29
  -2   2 -13  247.81   15.01
   2   2  13  257.52   15.55
   2  -2 -13  251.03   17.50
  -2   2 -13  272.31   20.16
  -2  -2  13  237.15   13.02
  -2  -2  13  236.60   15.73
  -2  -2  13  244.61   18.19
  -2  -2  13  243.68   15.49
  -2   2 -13  248.83   15.72
   2  -2 -14 1013.19   46.46
  -2  -2  14  934.43   36.89
   2   2  14  945.84   36.61
  -2   2 -14  860.11   41.04
  -2  -2  14  995.31   40.01
  -2  -2  14  970.79   40.20
   2   2  14 1003.64   36.87
   2   2  14 1048.13   43.27
  -2  -2  14  882.94   47.98
   2  -2 -14  981.60   45.82
   2  -2 -14 1005.35   49.48
  -2  -2  14  979.81   43.40
  -2   2 -14  967.84   42.48
  -2  -2  14  879.29   45.59
  -2   2 -14 1000.72   42.62
   2   2  14  968.61   46.56
  -2  -2  14  988.91   42.93
  -2   2 -14 1030.97   42.57
   2  -2 -14  942.12   43.16
  -2   2 -14 1034.61   44.10
   2  -2 -15  142.96   14.74
   2   2  15  131.95    6.96
  -2  -2  15  122.40   13.64
  -2   2 -15  153.91   11.91
  -2  -2  15  116.22   11.40
  -2  -2  15  111.28   15.28
   2  -2 -15  137.62   13.86
   2   2  15  138.60    7.33
   2   2  15  128.59   13.93
  -2  -2  15  128.37    7.12
   2   2  15  135.12   11.73
  -2   2 -15  127.75   11.52
  -2  -2  15  128.12    9.38
   2  -2 -15  116.61   15.69
  -2  -2  15  126.70   11.24
  -2   2 -15  130.37   12.02
   2  -2 -15  107.27   11.17
   2  -2 -16  129.77   14.31
  -2  -2  16  112.14    6.40
   2   2  16  114.94    6.33
  -2  -2  16  120.02   11.42
  -2   2 -16  100.54   10.57
   2  -2 -16  110.40   11.57
   2  -2 -16   99.10   12.64
  -2  -2  16  105.69    8.56
   2  -2 -16   92.59   11.01
   2   2  16  106.66   12.91
  -2   2 -16   95.36   10.75
   2  -2 -16  109.21   15.50
   2  -2 -16  102.90   13.62
  -2  -2  16   74.39   12.95
   2   2  16  119.77   11.24
   2   2  16  124.00    6.67
  -2  -2  16  134.67   11.25
  -2  -2  16  111.21   13.24
  -2   2 -16  133.56   12.34
   2  -2 -17  357.85   23.15
   2  -2 -17  413.27   26.10
   2   2  17  397.30   16.91
  -2  -2  17  393.90   17.08
  -2  -2  17  380.04   22.99
   2  -2 -17  405.85   25.88
   2   2  17  414.35   17.15
   2  -2 -17  405.42   23.90
  -2  -2  17  354.21   24.90
   2  -2 -17  397.99   20.32
  -2   2 -17  444.31   25.22
  -2   2 -17  382.81   22.36
   2  -2 -17  364.67   27.68
   2  -2 -17  433.78   26.97
   2   2  17  419.14   23.44
  -2  -2  17  353.66   19.63
  -2   2 -17  335.65   22.38
  -2  -2  17  406.25   22.79
  -2   2 -17  445.77   24.83
  -2   2 -18   47.14    9.18
  -2  -2  18   61.80   10.87
   2  -2 -18   77.33   11.90
   2  -2 -18   45.52    6.21
  -2  -2  18   53.78    4.41
   2  -2 -18   48.42   11.95
   2  -2 -18   37.21   10.83
   2   2  18   53.44    4.57
   2   2  18   51.67    9.41
  -2   2 -18   50.42    8.21
   2  -2 -18   50.41   11.00
   2   2  18   57.21    4.38
   2  -2 -18   48.83   10.77
  -2   2 -18   61.48   10.13
  -2  -2  18   57.04    8.85
  -2  -2  19  150.49   14.15
  -2  -2  19  192.88    9.34
   2  -2 -19  158.02   18.15
  -2  -2  19  144.15   15.30
   2   2  19  195.31    9.41
   2   2  19  196.31    9.26
   2  -2 -19  158.47   16.96
   2  -2 -19  156.99   16.33
   2  -2 -19  180.32   17.20
  -2   2 -19  201.03   16.50
   2   2  19  178.02   14.93
  -2   2 -19  172.94   16.08
   2   2  20   48.56    8.57
  -2  -2  20   65.28    4.85
   2   2  20   72.94    5.03
   2  -2 -20   64.07   11.23
   2   2  20   67.98    4.74
   2  -2 -20   69.74   11.63
   2  -2 -20   52.82   10.32
  -2   2 -20   70.12   10.56
  -2   2 -20   67.16   10.25
  -2  -2  20   66.29    9.17
   2   2  21   39.79    3.90
  -2  -2  21   42.46    3.98
   2   2  21   47.03    3.93
   2   2  22  129.78    6.82
   2   2  22  129.92    6.88
   2   2  23  121.16    6.22
  -2   2 -23  116.46    6.97
   2   2  24   39.11    3.28
   2  -2 -24   48.23    4.59
  -2   2 -24   42.54    4.00
   2  -2 -25   46.14    4.10
  -2   2 -25   47.32    3.71
  -2   2 -26   11.12    2.13
   2  -2 -26   14.35    2.57
   2   2  26   13.43    1.77
  -2   3  25   37.12    2.72
   2   3 -25   41.12    3.93
   2   3 -25   32.33    3.45
   2   3 -24   56.03    4.42
   2   3 -24   47.93    3.90
   2  -3  24   47.95    3.39
   2  -3  23   97.96    5.13
   2   3 -23   93.66    6.03
   2  -3  22   64.10    4.30
   2   3 -22   60.42    5.05
  -2   3  22   56.60    3.48
  -2   3  21    2.74    1.86
   2  -3  21    2.07    2.35
   2   3 -21    5.08    3.20
  -2   3  20  208.44    9.30
   2  -3  20  220.59    9.98
   2   3 -20  202.19   10.59
   2  -3  19  408.82   29.37
   2   3 -19  401.04   27.18
   2  -3  19  499.51   27.66
   2  -3  19  449.45   19.32
  -2  -3 -19  589.27   27.27
  -2   3  19  483.56   19.24
  -2  -3 -19  518.58   30.95
  -2   3  19  524.47   26.07
   2  -3  19  504.40   26.10
   2   3 -19  503.20   20.70
   2  -3  19  482.13   19.79
  -2   3  19  442.95   25.50
   2   3 -19  494.83   28.04
  -2  -3 -19  454.35   26.84
  -2   3  18   63.19    3.97
   2   3 -18   50.60    9.13
  -2  -3 -18   66.57    9.20
   2  -3  18   59.80   11.77
   2  -3  18   54.56    4.11
  -2  -3 -18   85.60    9.42
  -2  -3 -18   61.39   10.60
  -2   3  18   64.72    8.43
   2   3 -18   59.64    9.76
   2  -3  18   51.18    7.22
  -2   3  18   54.39    8.25
   2  -3  18   66.87    4.62
   2  -3  18   51.29    8.44
  -2   3  17  212.78    9.47
   2  -3  17  209.28   19.21
  -2  -3 -17  234.36   15.07
   2   3 -17  175.60   18.76
   2  -3  17  208.04    9.74
   2  -3  17  208.12   15.77
   2  -3  17  192.47   14.50
  -2   3  17  210.44   15.37
  -2  -3 -17  272.65   16.29
   2   3 -17  196.41   16.66
  -2   3  17  202.37   14.62
   2  -3  17  224.89   10.11
   2   3 -17  185.09   13.80
   2   3 -17  245.31   17.81
  -2  -3 -17  212.11   15.78
   2  -3  16  246.06   16.41
  -2  -3 -16  288.19   16.58
   2   3 -16  271.95   18.62
   2  -3  16  248.45   11.30
  -2   3  16  250.62   10.87
   2  -3  16  220.08   16.83
   2  -3  16  235.14   20.37
   2   3 -16  219.07   14.99
   2  -3  16  260.16   17.24
  -2   3  16  247.33   16.48
   2  -3  16  256.89   11.27
  -2  -3 -16  305.05   17.03
  -2   3  16  260.38   16.44
   2   3 -16  246.36   21.38
  -2  -3 -16  278.67   17.32
   2   3 -16  225.66   18.00
  -2  -3 -16  264.91   17.28
   2   3 -15  165.53   17.45
  -2   3  15  161.47   12.70
   2   3 -15  160.29   14.50
   2  -3  15  157.82    7.90
   2   3 -15  147.77   11.31
   2  -3  15  177.73   12.77
   2  -3  15  180.58   13.25
  -2  -3 -15  196.22   13.01
   2   3 -15  154.87   14.00
   2   3 -15  154.99   13.94
  -2   3  15  158.59   12.36
   2  -3  15  161.34   12.63
   2  -3  15  142.18   15.36
   2  -3  15  156.86   13.37
   2   3 -15  147.01   16.59
  -2  -3 -15  171.59   13.01
  -2   3  15  168.95    7.82
  -2   3  15  146.87   11.59
   2   3 -15  149.49   14.42
  -2  -3 -15  148.44   12.63
  -2  -3 -15  175.31   12.26
  -2  -3 -14   99.59    9.41
   2   3 -14  102.88   11.50
   2   3 -14   95.35   13.48
  -2  -3 -14   91.74    8.79
   2  -3  14   92.85    9.45
   2   3 -14   88.59   10.96
   2  -3  14   91.54   12.29
  -2   3  14   97.71   10.61
   2   3 -14   80.82    8.12
   2   3 -14   82.06   10.38
  -2   3  14   94.09    9.13
   2   3 -14   89.56   10.47
   2  -3  14   94.49    9.47
   2  -3  14   82.19   10.05
   2  -3  14   93.08    8.95
   2   3 -14   87.36   12.68
  -2   3  14   88.42    9.20
  -2  -3 -14  108.49    9.60
   2  -3  14   85.59    5.18
   2  -3  13  212.55   13.63
   2  -3  13  186.21   14.59
  -2   3  13  190.51   12.49
   2  -3  13  200.49   14.17
   2  -3  13  202.99   16.54
  -2  -3 -13  212.86   13.20
   2  -3  13  196.89   13.66
  -2   3  13  183.92   13.16
   2   3 -13  173.83   14.45
   2  -3  13  194.32    8.94
   2   3 -13  210.85   15.02
   2   3 -13  195.68   17.99
   2   3 -13  181.01   14.75
   2   3 -13  199.66   15.75
   2  -3  13  205.49   14.53
   2   3 -13  205.57   17.50
  -2  -3 -13  234.84   13.58
  -2  -3 -13  211.59   13.64
   2   3 -12  331.91   22.82
   2  -3  12  322.51   19.73
  -2   3  12  329.93   16.62
   2  -3  12  317.64   17.90
   2  -3  12  308.65   13.11
   2   3 -12  312.23   19.58
  -2  -3 -12  340.94   17.52
   2   3 -12  303.44   18.74
   2  -3  12  303.75   17.49
   2  -3  12  332.82   21.04
   2  -3  12  339.09   19.06
  -2   3  12  300.92   17.69
   2  -3  12  304.66   19.07
   2   3 -12  305.59   19.45
   2   3 -12  293.32   21.66
  -2  -3 -12  327.40   17.08
   2   3 -12  314.40   20.11
  -2  -3 -12  329.32   17.61
  -2  -3 -11   66.36    6.93
   2  -3  11   54.83    7.51
   2  -3  11   75.34    8.23
   2  -3  11   77.69    7.42
   2  -3  11   69.28    8.99
   2   3 -11   79.48   11.72
   2  -3  11   73.36    7.51
   2   3 -11   64.80    6.29
   2   3 -11   74.48    8.72
   2   3 -11   67.57    8.65
  -2  -3 -11   72.00    7.85
   2  -3  11   69.48    9.99
   2  -3  11   50.13    8.51
  -2   3  11   66.89    6.90
   2   3 -11   58.20   10.08
  -2   3  11   94.18    7.72
  -2  -3 -11   73.71    7.00
   2   3 -11   61.87    9.05
   2   3 -11   71.05    9.04
  -2  -3 -11   80.63    7.38
  -2   3  11   64.21    7.37
   2   3 -10  257.72   17.12
  -2   3  10  278.19   15.22
   2   3 -10  288.50   17.19
   2   3 -10  290.37   20.40
   2  -3  10  274.33   15.55
  -2  -3 -10  289.59   15.24
   2  -3  10  279.46   17.94
   2  -3  10  290.13   16.89
   2   3 -10  258.53   13.88
   2   3 -10  265.79   16.88
   2  -3  10  297.54   15.56
  -2  -3 -10  294.37   15.69
   2  -3  10  265.76   17.55
   2  -3  10  272.56   16.12
   2   3 -10  288.61   16.77
   2  -3  10  286.80   18.42
  -2   3  10  268.89   15.65
   2   3 -10  267.85   19.01
  -2  -3 -10  300.48   14.91
  -2  -3 -10  294.29   15.35
  -2   3   9   50.02    6.11
  -2  -3  -9   51.49    5.84
   2   3  -9   47.17    6.93
   2  -3   9   49.74    6.73
   2   3  -9   55.62    9.62
   2  -3   9   53.78    8.31
   2  -3   9   47.38    6.38
   2  -3   9   54.79    7.77
   2  -3   9   53.62    5.88
   2  -3   9   44.45    5.83
   2   3  -9   48.43    6.99
  -2  -3  -9   53.11    6.48
   2  -3   9   49.26    8.39
   2   3  -9   49.95    7.37
   2   3  -9   42.97    8.28
  -2  -3  -9   54.15    5.40
   2   3  -9   45.02    4.72
  -2  -3  -9   56.17    5.78
   2  -3   8  218.19   13.64
  -2  -3  -8  265.46   13.26
  -2   3   8  241.59   13.96
   2   3  -8  241.41   11.87
   2  -3   8  246.57   13.32
   2  -3   8  232.91   13.28
   2   3  -8  239.91   14.79
   2   3  -8  255.71   14.35
  -2  -3  -8  250.93   13.35
   2   3  -8  236.07   14.71
   2  -3   8  237.87   15.88
   2  -3   8  225.07   15.27
   2  -3   8  231.23   16.63
  -2   3   8  221.11   13.45
   2   3  -8  224.19   16.34
  -2  -3  -8  255.09   12.42
  -2  -3  -8  259.63   13.29
   2  -3   7 1176.75   48.76
   2  -3   7 1156.29   51.12
   2   3  -7 1144.54   46.38
  -2  -3  -7 1288.86   47.99
   2  -3   7 1157.74   50.07
   2  -3   7 1142.27   46.33
   2  -3   7 1148.12   48.15
   2  -3   7 1195.59   48.04
   2   3  -7 1175.37   49.93
  -2   3   7 1209.39   49.09
   2   3  -7 1255.43   49.02
   2   3  -7 1158.22   49.30
  -2  -3  -7 1217.18   47.93
  -2   3   7 1185.19   49.04
   2  -3   7 1202.20   52.82
   2   3  -7 1142.99   51.68
  -2  -3  -7 1241.47   47.02
  -2   3   7 1234.10   48.05
   2  -3   6 1126.94   45.91
  -2  -3  -6 1138.51   46.05
  -2  -3  -6 1176.03   44.89
   2  -3   6 1026.46   45.02
   2  -3   6 1140.58   45.16
   2   3  -6 1054.92   47.28
   2  -3   6 1125.13   43.87
  -2   3   6 1160.21   44.88
  -2   3   6 1117.76   46.12
   2   3  -6 1135.12   45.75
  -2  -3  -6 1159.75   45.00
  -2   3   6 1133.39   46.43
   2  -3   6 1111.22   46.86
  -2   3   6 1087.38   45.35
   2  -3   6 1143.47   49.93
   2   3  -6 1070.96   48.58
   2   3  -6 1106.76   46.80
  -2  -3  -6 1152.27   43.99
  -2   3   6 1142.37   44.94
   2   3  -6 1122.42   46.28
   2   3  -6 1082.59   43.44
   2  -3   5   -0.75    3.22
  -2  -3  -5   -2.20    4.43
   2  -3   5    1.48    3.66
   2   3  -5    2.53    4.33
   2   3  -5   -0.27    2.00
   2  -3   5    0.63    2.48
   2  -3   5   -0.52    3.70
   2  -3   5   -1.07    3.10
   2  -3   5    0.17    2.57
   2   3  -5    5.05    5.11
  -2  -3  -5    4.74    3.78
  -2   3   5    3.37    2.73
  -2  -3  -5    0.46    2.66
   2   3  -5    2.35    3.84
   2   3  -5   -0.75    3.78
  -2   3   5    0.45    3.94
   2   3  -5    4.96    6.60
   2  -3   5    1.69    5.37
  -2   3   5    1.86    3.31
  -2  -3  -5    3.95    2.70
  -2   3   5    1.04    2.61
   2  -3   4  554.49   25.41
   2   3  -4  579.86   23.58
   2   3  -4  599.54   26.01
  -2   3   4  605.25   25.70
   2  -3   4  610.44   25.69
   2  -3   4  621.13   25.28
  -2  -3  -4  600.50   28.01
   2  -3   4  601.91   26.16
   2   3  -4  620.54   29.34
   2   3  -4  538.89   28.20
  -2   3   4  632.93   26.73
   2  -3   4  618.94   27.20
   2  -3   4  586.90   28.36
   2   3  -4  626.58   25.64
  -2  -3  -4  637.35   24.33
  -2  -3  -4  611.67   25.03
  -2   3   4  606.07   24.88
  -2   3   4  610.65   24.85
  -2  -3  -4  595.30   24.69
  -2  -3  -3  386.31   19.94
  -2   3   3  378.30   16.67
   2   3  -3  340.37   19.61
   2  -3   3  368.39   16.64
   2  -3   3  352.28   19.07
  -2  -3  -3  371.37   16.64
   2   3  -3  368.10   19.62
  -2   3   3  348.52   16.22
   2  -3   3  376.18   16.08
   2   3  -3  380.38   16.77
   2   3  -3  376.37   16.31
   2   3  -3  345.31   14.45
   2  -3   3  354.73   17.64
   2  -3   3  352.20   17.03
   2   3  -3  352.89   18.89
  -2   3   3  361.11   15.63
  -2   3   3  358.85   15.50
  -2   3   3  363.92   16.64
  -2   3   3  364.43   17.41
  -2  -3  -3  376.73   16.33
  -2  -3  -3  374.23   15.75
   2  -3   2  547.81   22.99
   2   3  -2  535.88   22.32
   2  -3   2  520.61   21.46
   2   3  -2  533.59   22.41
   2   3  -2  486.58   20.08
   2  -3   2  534.00   24.87
  -2  -3  -2  548.34   23.19
  -2  -3  -2  539.23   26.27
   2  -3   2  536.11   22.46
   2   3  -2  524.17   22.37
  -2   3   2  522.55   22.58
   2   3  -2  484.84   25.36
  -2  -3  -2  518.75   21.12
  -2   3   2  543.54   22.77
  -2  -3  -2  536.83   21.90
   2   3  -2  522.51   22.45
  -2   3   2  529.47   21.21
   2  -3   2  524.45   23.44
   2  -3   2  521.47   26.64
   2   3  -2  512.36   24.51
  -2   3   2  521.99   22.32
  -2   3   1  420.38   18.98
   2   3  -1  428.19   18.50
  -2  -3  -1  427.23   22.92
   2   3  -1  427.59   18.59
   2  -3   1  432.78   18.85
   2  -3   1  410.61   22.68
   2  -3   1  418.74   17.49
   2   3  -1  424.24   18.57
   2   3  -1  415.82   22.21
   2  -3   1  429.82   20.94
  -2  -3  -1  452.38   20.12
  -2  -3  -1  419.27   17.93
  -2  -3  -1  411.10   17.11
   2   3  -1  445.85   18.78
   2  -3   1  441.54   19.56
   2   3  -1  402.00   20.37
  -2   3   1  422.17   17.29
  -2   3   1  429.19   19.21
  -2   3   1  403.62   18.53
   2  -3   1  435.60   19.28
  -2   3   0  243.88   12.12
  -2   3   0  241.67   11.55
   2   3   0  233.26   11.47
  -2   3   0  243.80   10.25
  -2   3   0  233.02   11.60
   2  -3   0  236.94   11.99
  -2  -3   0  236.04   16.32
  -2   3   0  239.26   12.58
  -2  -3   0  220.31   12.13
  -2  -3   0  239.18   13.32
   2  -3   0  220.18   10.21
   2   3   0  254.97   11.79
  -2  -3   0  224.34    9.83
   2   3   0  224.75   15.13
  -2   3   0  251.39   11.72
  -2   3   0  248.86   11.71
   2   3   0  251.35   11.79
   2  -3   0  232.94   13.64
  -2  -3   0  246.24   11.02
   2  -3   0  222.75   11.98
   2  -3   0  249.20   15.69
   2   3   0  223.02   13.07
   2   3   0  251.62   11.75
   2  -3   0  247.78   12.49
  -2   3   0  245.28   11.68
  -2   3  -1  413.91   18.06
  -2  -3   1  439.73   23.62
  -2   3  -1  430.61   16.49
  -2  -3   1  386.84   15.74
  -2  -3   1  422.54   20.37
   2  -3  -1  395.87   16.21
   2   3   1  406.45   22.51
  -2   3  -1  402.62   18.04
  -2   3  -1  442.65   18.55
  -2   3  -1  415.14   18.06
   2  -3  -1  428.07   18.47
   2  -3  -1  406.56   21.74
  -2   3  -1  436.45   19.39
  -2   3  -1  403.76   18.98
   2  -3  -1  430.43   18.62
   2   3   1  393.19   19.28
  -2  -3   1  408.91   18.82
   2  -3  -1  399.61   19.81
  -2   3  -1  424.35   18.02
  -2  -3   1  436.88   17.49
  -2  -3   1  417.91   19.51
  -2  -3   1  400.47   18.37
   2  -3  -1  433.73   18.97
   2  -3  -2  504.64   15.29
  -2  -3   2  500.19   14.00
  -2   3  -2  541.28   17.65
   2   3   2  519.40   21.55
   2  -3  -2  530.57   16.35
  -2   3  -2  533.53   15.77
  -2  -3   2  544.35   19.26
  -2   3  -2  551.50   16.18
   2  -3  -2  476.41   13.30
  -2   3  -2  506.64   12.82
  -2   3  -2  517.73   15.66
  -2   3  -2  514.79   15.65
  -2  -3   2  535.97   16.67
   2  -3  -2  535.55   20.56
   2  -3  -2  492.87   17.35
  -2   3  -2  526.49   15.56
  -2   3  -2  493.85   16.63
   2   3   2  506.19   16.86
  -2  -3   2  504.54   17.19
  -2  -3   2  529.54   16.08
  -2  -3   2  530.29   22.85
  -2   3  -2  511.95   13.83
  -2  -3   3  361.40   15.03
  -2  -3   3  360.00   17.40
  -2  -3   3  350.55   20.39
  -2  -3   3  370.71   14.10
   2  -3  -3  357.89   15.43
   2  -3  -3  357.70   14.98
  -2   3  -3  381.01   14.65
   2   3   3  373.27   19.50
  -2   3  -3  364.57   12.16
   2  -3  -3  349.04   13.40
   2  -3  -3  345.38   13.57
   2  -3  -3  338.48   17.63
  -2   3  -3  344.13   15.31
   2   3   3  364.89   15.07
  -2  -3   3  378.77   14.88
  -2  -3   3  350.27   15.70
   2   3   3  359.45   14.28
  -2   3  -3  356.87   13.18
   2   3   4  611.15   25.07
  -2  -3   4  583.75   31.14
  -2  -3   4  617.63   28.29
   2  -3  -4  560.87   23.60
  -2  -3   4  581.19   25.22
   2  -3  -4  610.98   25.76
  -2   3  -4  547.29   22.90
   2   3   4  606.63   30.18
  -2  -3   4  574.27   22.63
  -2   3  -4  668.15   25.37
   2  -3  -4  586.41   24.70
   2  -3  -4  578.88   27.87
  -2   3  -4  587.86   25.88
   2   3   4  596.80   25.15
  -2  -3   4  601.83   25.55
  -2  -3   4  533.61   25.78
   2  -3  -4  574.06   25.39
  -2   3  -4  599.68   24.21
   2   3   5    3.89    3.33
  -2  -3   5    5.85    5.84
   2  -3  -5    2.01    3.09
   2  -3  -5    5.26    8.02
  -2   3  -5   -0.34    3.62
  -2  -3   5    1.09    7.65
  -2  -3   5   -0.23    2.32
  -2  -3   5    3.28    4.23
   2  -3  -5    0.22    3.86
  -2  -3   5    0.21    3.29
  -2   3  -5   -0.18    4.14
   2  -3  -5    0.99    3.18
  -2   3  -5    1.37    3.58
   2   3   5    0.19    3.22
   2  -3  -5    1.93    1.58
   2  -3  -5    3.19    4.44
  -2   3  -5    2.33    2.52
   2   3   5    1.34    2.85
  -2   3  -5    2.76    4.48
  -2  -3   5   -0.50    4.08
   2  -3  -6 1117.79   47.11
  -2   3  -6 1143.11   44.90
  -2  -3   6 1100.56   45.50
  -2  -3   6 1031.73   43.45
  -2  -3   6 1161.91   46.61
   2  -3  -6 1137.03   51.44
  -2   3  -6 1118.89   46.92
   2  -3  -6 1154.69   46.16
  -2  -3   6 1070.03   45.25
   2  -3  -6 1138.78   46.06
   2   3   6 1049.35   45.10
   2  -3  -6 1114.86   44.44
  -2  -3   6 1139.02   49.11
   2   3   6 1085.42   45.32
   2   3   6 1111.57   44.27
   2  -3  -6 1184.73   45.06
  -2   3  -6 1114.50   46.20
  -2  -3   6 1070.07   46.25
  -2   3  -6 1097.47   44.74
  -2   3  -7 1131.92   49.41
   2  -3  -7 1143.76   45.92
   2  -3  -7 1241.52   48.74
   2  -3  -7 1178.73   54.07
  -2  -3   7 1102.13   45.62
   2  -3  -7 1152.80   51.44
   2   3   7 1129.73   47.55
  -2  -3   7 1151.28   47.56
   2   3   7 1237.75   53.91
   2  -3  -7 1206.91   48.83
  -2   3  -7 1113.53   45.00
  -2  -3   7 1190.96   49.36
   2  -3  -7 1172.88   48.78
  -2   3  -7 1197.46   47.21
  -2  -3   7 1164.16   47.83
   2   3   7 1151.66   45.98
   2  -3  -7 1248.25   46.98
  -2   3  -7 1207.78   48.81
  -2  -3   7 1207.77   51.73
  -2  -3   7 1160.86   48.82
  -2   3  -7 1188.80   47.42
  -2  -3   8  234.60   13.33
  -2  -3   8  245.53   15.34
   2  -3  -8  244.28   19.29
   2  -3  -8  238.90   14.16
   2   3   8  232.55   13.11
  -2  -3   8  217.07   19.38
  -2  -3   8  235.51   13.10
   2   3   8  260.79   18.47
  -2   3  -8  232.35   11.30
  -2  -3   8  227.30   11.25
  -2   3  -8  249.93   14.64
  -2   3  -8  260.17   13.14
   2  -3  -8  237.01   13.36
   2  -3  -8  229.25   16.69
   2   3   8  228.79   11.00
  -2   3  -8  247.66   14.52
  -2  -3   8  223.74   13.93
  -2  -3   8  243.55   16.86
   2  -3  -8  264.35   14.74
  -2   3  -8  242.14   13.22
  -2   3  -9   51.89    6.57
   2  -3  -9   49.63   11.48
   2  -3  -9   53.66   10.31
  -2   3  -9   50.86    5.99
  -2  -3   9   41.75   11.44
  -2  -3   9   57.63    8.59
   2  -3  -9   56.30    6.81
  -2  -3   9   48.88    5.86
   2   3   9   57.08    6.29
   2   3   9   39.47    8.63
   2  -3  -9   65.09    7.41
  -2   3  -9   47.74    5.00
  -2  -3   9   59.02    6.03
  -2  -3   9   46.12    4.35
  -2   3  -9   43.61    6.79
  -2  -3   9   45.85    6.64
  -2   3  -9   52.56    5.98
  -2  -3  10  280.95   15.55
  -2  -3  10  290.30   16.41
  -2  -3  10  264.75   17.84
   2  -3 -10  284.74   21.98
  -2   3 -10  282.69   16.69
   2   3  10  282.56   15.66
   2   3  10  299.59   20.81
   2  -3 -10  280.39   16.75
  -2  -3  10  280.38   15.20
  -2  -3  10  251.80   21.68
   2  -3 -10  268.47   17.12
   2   3  10  268.72   15.56
  -2  -3  10  274.82   15.08
   2  -3 -10  290.37   19.71
  -2   3 -10  268.55   14.13
  -2   3 -10  298.36   15.37
  -2   3 -10  276.61   16.87
  -2  -3  10  269.94   16.32
  -2   3 -10  270.66   15.76
  -2  -3  11   75.87   13.37
   2  -3 -11   67.75   12.63
  -2  -3  11   64.68    4.52
  -2  -3  11   61.42    9.86
  -2   3 -11   70.53    8.01
   2  -3 -11   68.57    8.22
  -2   3 -11   88.11    7.94
   2   3  11   75.42    7.43
  -2  -3  11   71.32    6.88
   2  -3 -11   79.30    9.05
  -2   3 -11   64.67    6.40
   2   3  11   69.40    7.27
   2  -3 -11   66.60   10.90
   2   3  11   75.60   11.26
  -2  -3  11   62.82    6.97
   2   3  11   77.74    5.89
  -2  -3  11   66.18    6.54
   2   3  11   61.17    4.04
  -2   3 -11   65.11    8.17
  -2  -3  11   71.25    7.82
  -2  -3  11   64.77    7.61
  -2   3 -11   76.00    7.83
  -2  -3  12  299.76   17.00
   2   3  12  298.49   13.07
  -2  -3  12  297.18   21.19
  -2  -3  12  295.53   13.32
   2  -3 -12  322.88   24.47
  -2  -3  12  325.11   20.87
  -2   3 -12  347.91   17.43
   2  -3 -12  332.00   18.97
  -2  -3  12  336.88   17.00
   2   3  12  325.58   17.76
   2   3  12  318.09   22.52
   2  -3 -12  303.42   19.53
  -2   3 -12  290.36   16.21
  -2  -3  12  302.97   18.12
  -2  -3  12  280.47   15.97
   2  -3 -12  308.80   21.52
  -2  -3  12  278.45   23.36
  -2   3 -12  326.89   19.12
  -2  -3  12  305.43   17.95
  -2   3 -12  307.52   18.06
  -2  -3  13  171.21   18.39
  -2  -3  13  199.67   12.32
  -2   3 -13  211.32   12.98
  -2  -3  13  192.21    9.07
   2  -3 -13  195.73   14.19
   2   3  13  188.19    9.14
   2   3  13  200.68   13.31
   2  -3 -13  188.83   15.23
  -2  -3  13  191.72   13.62
   2  -3 -13  205.64   17.73
  -2  -3  13  189.97   16.52
   2   3  13  201.79   17.68
  -2  -3  13  162.94   11.13
   2  -3 -13  203.95   17.11
   2  -3 -13  205.04   19.66
  -2   3 -13  202.38   14.84
  -2  -3  13  199.51   13.68
   2   3  13  189.02    8.71
  -2   3 -13  170.08   13.35
  -2  -3  14  102.81   12.72
  -2  -3  14   92.54    5.49
   2   3  14   69.76   11.55
   2  -3 -14  103.17   15.35
  -2  -3  14   88.84    8.06
   2   3  14   95.04    9.35
   2  -3 -14   91.05   11.18
   2   3  14   95.33    5.64
   2  -3 -14   77.79   11.97
   2   3  14   94.12    5.72
   2  -3 -14   82.24    9.80
  -2   3 -14  104.34   11.00
  -2  -3  14   85.22    9.28
   2  -3 -14  102.88   13.50
  -2  -3  14   72.93   13.54
  -2   3 -14  110.46    9.29
  -2  -3  14   85.30    9.48
  -2   3 -14   88.34    9.81
   2  -3 -15  200.93   17.26
  -2   3 -15  153.58   11.44
  -2  -3  15  161.54    8.18
  -2  -3  15  165.44   16.25
  -2  -3  15  110.52   16.04
   2  -3 -15  177.65   19.05
   2  -3 -15  163.74   13.76
   2   3  15  177.30   12.83
   2   3  15  155.64    7.78
   2  -3 -15  169.78   15.33
   2   3  15  136.85   15.85
   2  -3 -15  163.10   16.93
  -2   3 -15  176.42   14.26
  -2  -3  15  159.67   12.49
  -2  -3  15  174.05   13.38
  -2  -3  15  152.37   11.09
   2   3  15  167.47    8.33
  -2   3 -15  160.57   13.45
   2  -3 -16  242.44   20.23
  -2  -3  16  207.14   20.70
  -2  -3  16  256.80   17.08
  -2  -3  16  255.29   11.41
   2  -3 -16  234.80   22.42
   2  -3 -16  271.56   17.98
  -2  -3  16  234.37   14.53
   2   3  16  240.98   16.38
   2   3  16  206.83   19.69
   2  -3 -16  236.12   19.07
   2  -3 -16  272.43   21.49
   2   3  16  240.40   11.01
  -2   3 -16  276.38   18.28
   2   3  16  252.85   11.49
  -2  -3  16  247.13   16.21
  -2  -3  16  252.41   20.22
  -2   3 -16  222.45   14.76
  -2   3 -16  234.39   17.57
   2  -3 -17  235.26   20.20
  -2   3 -17  176.23   13.22
  -2  -3  17  221.84   15.95
  -2  -3  17  193.84   18.48
   2  -3 -17  240.56   14.60
  -2  -3  17  222.69   10.40
   2   3  17  224.56   10.49
   2  -3 -17  201.36   16.10
  -2  -3  17  197.14   13.28
   2   3  17  224.66   15.86
   2   3  17  207.84    9.95
  -2   3 -17  223.44   17.20
   2  -3 -17  229.84   18.47
   2  -3 -17  209.50   21.03
  -2  -3  17  217.53   15.24
   2  -3 -17  240.31   19.84
  -2   3 -17  217.91   17.02
  -2   3 -18   18.04    6.71
   2   3  18   58.57    4.31
   2  -3 -18   64.83    7.50
  -2  -3  18   71.20    4.91
   2  -3 -18   53.09    9.27
   2  -3 -18   54.02   11.53
  -2  -3  18   48.62    6.34
   2   3  18   60.01    4.78
  -2  -3  18   73.05   11.69
   2  -3 -18   45.50    9.58
   2   3  18   55.45    8.29
   2  -3 -18   58.13   12.16
  -2  -3  18   51.11    8.49
  -2   3 -18   53.69    9.30
  -2  -3  18   51.24    7.75
  -2   3 -18   49.87    9.05
   2  -3 -18   62.35   12.89
  -2  -3  19  385.12   28.05
   2   3  19  494.24   19.80
  -2  -3  19  519.32   19.82
   2  -3 -19  489.72   31.34
   2  -3 -19  458.51   28.96
   2  -3 -19  519.74   31.56
   2   3  19  470.84   19.39
   2   3  19  450.06   25.90
   2  -3 -19  466.20   27.10
  -2   3 -19  506.06   28.20
   2  -3 -19  483.08   24.07
  -2  -3  19  469.57   26.51
  -2   3 -19  468.84   28.29
  -2  -3  20  216.58   10.01
   2   3  20  198.80    9.91
  -2   3 -20  202.56   10.54
   2   3  21    5.12    2.69
  -2  -3  21    3.58    2.61
  -2   3 -21    4.28    3.12
  -2  -3  22   73.72    4.69
   2   3  22   65.43    4.63
  -2   3 -22   61.34    5.17
  -2   3 -23   79.69    5.48
   2  -3 -23   78.60    5.79
   2   3  23   85.95    4.98
  -2  -3  23   97.83    5.18
   2  -3 -24   51.96    4.31
  -2  -3  24   59.37    3.70
  -2  -3  25   43.69    2.95
   2   3  25   38.26    2.95
   2  -3 -25   36.56    3.41
  -2   3 -25   39.10    3.22
  -2  -3  26   38.60    2.42
  -2   3 -26   27.84    2.80
  -2   4  25   64.01    3.28
   2   4 -25   56.07    3.49
   2   4 -24   14.37    2.31
  -2   4  24   14.03    2.01
  -2   4  23   66.05    4.04
   2   4 -23   60.49    4.46
   2   4 -23   58.08    4.32
   2  -4  23   69.78    3.89
  -2   4  22  158.28    7.85
   2  -4  22  179.14    7.78
   2   4 -22  169.62    8.46
   2   4 -22  152.50    8.22
   2   4 -21   20.64    3.76
   2  -4  21   20.68    2.69
   2   4 -21   18.17    3.92
   2  -4  20   51.09    3.85
   2   4 -20   47.78    4.60
   2  -4  19  156.98    7.71
   2   4 -19  150.70    8.53
   2  -4  18   37.30    3.38
  -2   4  18   19.21    6.36
   2  -4  18   33.29   10.42
  -2  -4 -18   27.19    7.44
   2  -4  18   25.88    2.96
  -2   4  18   23.67    7.57
   2  -4  18   30.46    8.25
  -2  -4 -18   33.28    7.58
   2   4 -18   32.72    7.65
  -2  -4 -18   32.32   12.98
   2   4 -18   35.03    9.05
   2   4 -18   31.63    4.28
  -2  -4 -17   63.03    7.95
   2  -4  17   63.74   11.85
   2  -4  17   58.26    8.29
   2  -4  17   55.09    4.00
   2  -4  17   51.71    7.59
  -2  -4 -17   61.11    8.70
  -2  -4 -17   38.99    9.47
   2   4 -17   53.60    8.89
   2   4 -17   62.42    9.76
  -2   4  17   49.84    7.27
  -2   4  17   55.90    8.79
   2  -4  17   55.45    7.92
   2   4 -17   56.47    5.29
   2  -4  17   54.52    4.09
   2  -4  16  235.35   18.03
  -2  -4 -16  292.85   17.08
   2  -4  16  262.08   16.68
   2  -4  16  230.37   20.40
   2  -4  16  250.31   11.15
   2  -4  16  257.53   17.18
  -2   4  16  219.88   15.73
   2   4 -16  221.57   17.81
   2   4 -16  264.95   18.55
  -2   4  16  225.92   16.84
   2  -4  16  246.57   17.63
  -2  -4 -16  281.13   21.21
   2   4 -16  254.17   12.13
   2   4 -16  211.42   20.94
   2   4 -16  274.98   15.09
  -2   4  15   82.25    8.88
   2  -4  15   78.29   10.51
  -2  -4 -15   93.93    9.42
   2  -4  15   70.60   12.14
   2  -4  15   84.20    8.90
   2   4 -15   83.23    5.92
  -2  -4 -15   97.83   12.14
   2   4 -15   70.06   10.06
   2  -4  15   85.14    4.98
   2  -4  15   80.72    9.34
   2  -4  15   81.79    9.58
   2   4 -15   97.59   14.30
   2   4 -15   88.13   10.60
  -2   4  15   70.90    8.70
  -2   4  15   87.08   10.02
  -2  -4 -15   86.93    9.22
   2   4 -15  101.29    9.09
   2  -4  14  216.29   17.00
   2  -4  14  202.52    9.67
   2   4 -14  198.17   15.92
  -2  -4 -14  241.28   14.85
  -2   4  14  204.75   13.99
  -2  -4 -14  258.81   15.53
   2  -4  14  232.57   16.11
   2  -4  14  202.80   18.35
  -2   4  14  237.28   16.01
   2  -4  14  206.56   14.57
   2  -4  14  228.92   15.05
  -2  -4 -14  246.85   17.85
  -2   4  14  234.52   15.08
   2   4 -14  237.37   16.48
   2   4 -14  213.79   10.69
   2   4 -14  196.29   19.04
  -2   4  14  213.23   13.59
  -2  -4 -14  211.33   14.42
   2   4 -14  242.67   13.91
  -2   4  13   -1.34    4.76
   2   4 -13    0.51    6.35
   2  -4  13    0.59    5.58
   2   4 -13   -1.03    4.94
   2  -4  13    0.77    1.91
  -2   4  13    1.45    3.68
   2  -4  13    1.20    3.91
  -2  -4 -13    1.74    6.13
   2   4 -13    2.32    5.50
  -2  -4 -13    0.37    3.61
   2  -4  13    3.96    4.73
   2  -4  13    0.58    5.45
   2   4 -13    0.73    3.14
   2   4 -13   -0.80    6.83
   2  -4  13    4.41    4.39
  -2   4  13    0.25    9.10
  -2   4  13    1.19    4.29
  -2  -4 -13    1.84    4.28
   2   4 -12  156.16   13.57
  -2   4  12  181.99   11.43
  -2   4  12  173.66    7.86
   2   4 -12  163.98    8.48
   2  -4  12  183.08   12.24
   2  -4  12  168.21   12.03
  -2   4  12  156.56   11.28
  -2   4  12  158.44   11.86
   2   4 -12  169.61   13.08
   2  -4  12  175.69   14.76
  -2   4  12  151.13   12.27
   2  -4  12  168.42   13.27
   2   4 -12  145.25   12.75
   2  -4  12  136.79   13.97
   2   4 -12  168.08   16.37
  -2  -4 -12  189.12   12.30
  -2  -4 -12  163.57   11.45
  -2  -4 -11    2.55    3.78
  -2   4  11    6.35    5.21
   2  -4  11   -0.55    5.82
  -2   4  11    4.59    4.57
  -2   4  11    5.34    3.79
   2  -4  11    7.16    4.07
   2  -4  11    9.02    4.22
   2   4 -11    3.95    5.69
  -2  -4 -11   10.14    4.05
  -2   4  11    5.00    2.04
   2   4 -11    4.51    5.13
  -2   4  11    8.81    4.47
   2   4 -11    1.20    5.06
   2  -4  11    7.25    4.97
   2   4 -11    3.92    2.60
   2  -4  11    6.03    5.94
   2   4 -11    3.45    7.44
   2  -4  10  132.62   10.16
   2  -4  10  127.63    9.80
   2  -4  10  155.40   13.57
   2   4 -10  132.65   11.68
  -2  -4 -10  143.86   10.25
  -2   4  10  143.49    6.76
  -2   4  10  141.64   10.70
   2  -4  10  162.08   14.45
   2   4 -10  132.59   11.45
  -2   4  10  143.98   10.57
  -2   4  10  139.26    9.93
   2  -4  10  147.36   11.84
   2   4 -10  133.86   11.27
   2   4 -10  144.88    7.46
   2  -4  10  143.19   11.15
   2   4 -10  129.56   14.00
  -2  -4 -10  154.24    9.92
   2  -4   9  232.58   13.87
   2  -4   9  234.89   14.68
  -2   4   9  239.56   14.60
  -2  -4  -9  260.73   14.08
   2  -4   9  227.55   16.89
   2   4  -9  241.67   15.71
   2  -4   9  245.02   14.01
  -2   4   9  242.25   14.55
   2   4  -9  265.12   15.41
  -2  -4  -9  244.56   14.93
   2  -4   9  223.26   17.61
  -2   4   9  243.54   13.73
   2   4  -9  237.17   18.16
   2   4  -9  258.09   15.72
  -2  -4  -9  255.73   13.57
  -2  -4  -8  627.00   26.41
   2  -4   8  545.79   25.81
   2  -4   8  579.44   26.35
   2   4  -8  557.71   27.66
  -2   4   8  548.92   26.60
   2   4  -8  599.13   27.20
  -2  -4  -8  600.30   26.94
   2  -4   8  580.32   31.87
   2   4  -8  560.14   30.60
   2  -4   8  584.91   30.26
  -2   4   8  554.64   26.71
  -2  -4  -8  621.58   25.84
   2  -4   8  555.43   26.90
  -2   4   8  550.89   25.66
   2  -4   7  355.40   18.85
   2  -4   7  385.80   20.40
  -2  -4  -7  391.12   18.20
   2  -4   7  372.51   18.10
   2  -4   7  380.90   18.33
  -2   4   7  344.78   18.48
   2  -4   7  338.62   22.63
   2   4  -7  390.04   19.92
  -2   4   7  362.71   18.78
   2   4  -7  382.45   19.07
  -2  -4  -7  386.07   18.94
   2  -4   6  463.73   22.34
   2  -4   6  470.82   27.24
  -2  -4  -6  492.46   24.01
  -2  -4  -6  494.16   21.40
  -2   4   6  435.83   21.93
   2   4  -6  444.34   25.40
   2  -4   6  496.08   21.79
  -2  -4  -6  496.13   22.46
   2  -4   6  479.61   23.68
   2  -4   6  441.47   19.73
   2  -4   6  444.78   21.23
   2   4  -6  516.64   22.53
  -2   4   6  487.75   22.51
   2  -4   5  210.41   14.94
  -2  -4  -5  217.63   14.40
   2  -4   5  206.36   12.48
  -2   4   5  230.88   12.56
   2  -4   5  212.50   11.59
   2   4  -5  194.08   15.45
  -2   4   5  224.54   12.58
   2  -4   5  218.26   13.66
   2  -4   5  231.30   17.02
  -2  -4  -5  232.76   11.75
   2   4  -5  205.06   15.22
  -2  -4  -4 1837.56   75.27
   2   4  -4 1837.60   71.89
   2  -4   4 1858.22   75.07
  -2  -4  -4 1885.90   70.58
   2  -4   4 1753.19   70.82
   2  -4   4 1785.61   70.70
   2   4  -4 1845.68   72.05
   2   4  -4 1718.88   76.20
  -2   4   4 1891.32   71.96
   2   4  -4 1854.51   72.20
   2   4  -4 1800.94   71.92
   2  -4   4 1809.88   73.04
   2   4  -4 1753.77   74.70
   2  -4   4 1787.94   71.74
  -2   4   4 1877.13   71.77
   2  -4   3  598.52   25.07
  -2  -4  -3  621.86   25.69
   2   4  -3  596.38   26.15
   2  -4   3  566.66   27.34
   2  -4   3  585.99   28.86
  -2  -4  -3  569.19   24.55
   2  -4   3  600.38   25.50
   2   4  -3  543.82   30.82
   2   4  -3  613.08   26.39
   2   4  -3  614.89   26.54
   2   4  -3  589.53   26.25
  -2  -4  -3  595.77   29.99
   2  -4   3  600.49   27.48
   2   4  -3  582.17   28.75
  -2   4   3  620.82   26.41
   2  -4   3  587.48   26.23
   2  -4   2  138.30   11.41
   2   4  -2  163.68    9.99
   2   4  -2  167.13    9.90
   2  -4   2  163.39   10.60
  -2  -4  -2  162.07   10.03
   2  -4   2  159.07    9.23
   2   4  -2  157.57    9.79
   2  -4   2  160.30    8.53
   2   4  -2  152.47   13.74
  -2  -4  -2  145.89   12.91
  -2  -4  -2  158.54    8.64
   2   4  -2  158.30    9.81
  -2  -4  -2  157.63    8.07
   2  -4   2  168.14   14.06
   2   4  -2  134.88   11.15
   2  -4   2  158.00    9.88
  -2   4   2  169.95    9.84
  -2  -4  -1 1099.87   50.70
  -2  -4  -1 1075.34   43.65
  -2   4   1 1140.76   45.71
  -2  -4  -1 1148.27   44.46
  -2  -4  -1 1103.11   45.89
   2   4  -1 1201.44   46.07
   2  -4   1 1100.03   44.17
   2   4  -1 1085.09   51.24
   2  -4   1 1140.63   45.40
  -2   4   1 1109.41   44.56
   2   4  -1 1204.83   46.18
   2   4  -1 1047.92   47.66
   2  -4   1 1157.38   48.54
  -2  -4  -1 1200.77   47.18
   2   4  -1 1188.73   45.89
   2  -4   1 1162.85   46.87
   2  -4   1 1094.66   50.85
   2   4  -1 1204.90   46.09
   2  -4   1 1156.86   46.19
  -2  -4   0  260.86   13.89
   2  -4   0  269.37   15.94
  -2  -4   0  300.96   15.70
  -2  -4   0  285.61   18.76
  -2  -4   0  254.11   11.29
   2  -4   0  281.62   13.59
   2  -4   0  271.89   11.91
   2   4   0  236.98   17.86
  -2   4   0  294.55   13.86
  -2  -4   0  281.60   12.31
   2  -4   0  273.49   14.30
   2  -4   0  286.95   18.30
   2   4   0  273.27   15.42
  -2  -4   0  246.58   14.38
  -2   4   0  252.91   12.51
  -2  -4   0  279.30   13.13
   2  -4   0  278.67   14.17
  -2   4  -1 1131.03   45.09
   2  -4  -1 1029.82   42.56
  -2  -4   1 1193.08   47.73
  -2  -4   1 1108.17   51.07
  -2   4  -1 1097.08   46.24
  -2   4  -1 1157.05   45.26
   2  -4  -1 1144.19   47.33
   2   4   1 1065.70   50.95
  -2  -4   1 1209.95   43.53
  -2   4  -1 1145.82   44.83
  -2   4  -1 1171.62   45.35
   2  -4  -1 1114.04   45.38
  -2  -4   1 1181.43   44.45
   2  -4  -1 1104.19   49.83
  -2  -4   1 1108.75   45.31
   2  -4  -1 1135.26   44.98
   2   4   1 1096.45   46.45
  -2   4  -1 1157.22   45.24
  -2  -4   1 1111.95   46.29
   2  -4  -1 1144.86   45.68
  -2   4  -1 1068.11   42.24
   2  -4  -2  179.43    9.45
  -2   4  -2  166.30    8.80
  -2  -4   2  146.26   14.18
  -2   4  -2  162.58    9.30
  -2   4  -2  166.00    9.34
  -2  -4   2  169.23   11.67
   2  -4  -2  158.02   10.30
   2   4   2  142.62   13.64
  -2  -4   2  156.73    9.14
  -2   4  -2  159.13    8.62
  -2   4  -2  144.07    9.84
  -2   4  -2  147.15    9.09
   2  -4  -2  149.49    8.51
  -2   4  -2  156.24    9.06
   2  -4  -2  147.09   12.28
  -2   4  -2  147.78    9.30
   2   4   2  153.97    9.71
  -2  -4   2  138.72    7.73
  -2  -4   2  156.58    9.86
   2  -4  -2  165.54    9.61
  -2   4  -2  155.09    6.62
  -2   4  -3  602.25   26.16
   2  -4  -3  574.97   26.75
  -2  -4   3  600.26   32.55
  -2  -4   3  589.19   25.19
   2  -4  -3  607.73   26.10
  -2   4  -3  618.86   26.30
   2   4   3  605.42   32.11
  -2   4  -3  627.58   25.41
  -2   4  -3  607.30   27.49
  -2   4  -3  597.27   25.52
  -2   4  -3  583.92   26.20
   2  -4  -3  565.29   25.06
  -2   4  -3  612.47   26.12
   2  -4  -3  568.80   29.59
  -2   4  -3  550.59   26.18
  -2  -4   3  592.49   28.84
   2   4   3  570.62   26.15
  -2  -4   3  581.35   26.99
  -2  -4   3  608.24   26.08
  -2   4  -3  583.29   23.93
  -2   4  -4 1785.00   70.67
   2  -4  -4 1814.29   71.04
   2  -4  -4 1901.30   70.98
  -2  -4   4 1820.98   78.12
  -2  -4   4 1801.97   70.29
  -2   4  -4 1744.21   70.65
  -2   4  -4 1900.67   69.73
   2  -4  -4 1755.93   69.03
  -2   4  -4 1748.95   70.79
   2  -4  -4 1735.83   69.07
  -2  -4   4 1802.65   70.44
   2  -4  -4 1875.55   74.86
  -2   4  -4 1727.92   70.85
   2   4   4 1747.95   70.08
  -2  -4   4 1870.06   74.23
   2   4   4 1863.58   70.69
  -2  -4   4 1687.95   71.30
  -2   4  -4 1848.72   70.08
   2   4   4 1762.59   77.51
  -2   4  -4 1772.03   68.74
  -2   4  -4 1795.10   70.80
  -2   4  -5  212.06   11.77
   2   4   5  210.20   12.27
  -2  -4   5  221.72   12.36
   2  -4  -5  221.60   12.21
  -2  -4   5  225.08   18.97
  -2  -4   5  239.71   15.71
  -2  -4   5  220.00   12.76
  -2   4  -5  239.64   11.63
   2  -4  -5  224.83   11.75
   2  -4  -5  215.79   17.90
   2  -4  -5  200.08   10.28
   2  -4  -5  246.98   13.21
   2  -4  -5  233.99   15.71
   2   4   5  216.04   11.33
  -2   4  -5  207.35   12.69
  -2  -4   5  212.61   13.07
   2   4   5  213.00   17.85
  -2   4  -5  211.28   11.02
  -2  -4   6  483.84   25.88
   2  -4  -6  480.58   22.69
  -2   4  -6  484.37   21.59
  -2  -4   6  471.89   22.96
   2  -4  -6  476.29   28.46
  -2   4  -6  487.03   24.16
   2  -4  -6  451.51   24.34
  -2  -4   6  467.82   21.85
  -2  -4   6  450.27   22.34
  -2   4  -6  496.65   20.97
   2  -4  -6  490.46   22.09
   2  -4  -6  488.47   21.24
   2   4   6  449.52   20.13
  -2   4  -6  468.47   22.70
   2   4   6  461.19   22.19
  -2  -4   6  447.56   22.84
  -2   4  -6  478.89   21.11
  -2  -4   7  349.27   17.75
   2  -4  -7  341.09   22.02
  -2   4  -7  358.48   17.45
  -2  -4   7  362.56   22.06
  -2  -4   7  372.73   19.61
   2  -4  -7  362.47   24.54
   2  -4  -7  381.89   19.08
  -2  -4   7  401.39   18.74
   2   4   7  352.49   18.38
   2   4   7  346.88   24.12
  -2   4  -7  393.63   16.88
   2  -4  -7  378.35   18.61
   2   4   7  334.10   17.12
   2  -4  -7  353.75   19.78
  -2   4  -7  346.57   19.54
  -2   4  -7  356.06   18.90
  -2  -4   7  340.93   18.93
  -2   4  -7  349.05   17.33
  -2  -4   8  544.05   33.86
  -2  -4   8  557.51   25.55
   2   4   8  538.18   32.72
  -2  -4   8  539.86   25.76
  -2   4  -8  597.75   25.52
  -2  -4   8  534.36   30.00
   2   4   8  539.25   25.13
   2  -4  -8  615.67   34.04
   2  -4  -8  586.96   27.00
  -2  -4   8  543.40   27.51
   2   4   8  557.92   22.26
  -2  -4   8  557.14   26.24
  -2   4  -8  598.08   24.28
   2  -4  -8  564.07   26.88
   2   4   8  556.97   26.35
  -2   4  -8  567.75   26.92
  -2  -4   8  555.57   26.83
   2  -4  -8  606.96   27.12
   2  -4  -8  594.90   30.94
  -2   4  -8  528.26   25.32
  -2  -4   9  216.58   13.16
  -2  -4   9  246.81   14.09
   2  -4  -9  245.41   18.43
  -2  -4   9  249.61   18.29
  -2   4  -9  244.60   13.54
  -2  -4   9  226.00   15.95
   2  -4  -9  258.39   21.26
   2  -4  -9  238.20   14.91
  -2  -4   9  256.34   22.03
   2   4   9  231.62   10.52
   2   4   9  240.82   20.64
   2  -4  -9  241.01   15.05
  -2   4  -9  257.91   12.19
   2   4   9  224.13   13.33
   2   4   9  233.42   14.33
  -2   4  -9  255.02   15.24
  -2  -4   9  233.50   14.63
  -2  -4   9  235.77   13.96
  -2   4  -9  245.59   13.95
  -2  -4  10  117.78    9.22
  -2   4 -10  198.56   13.03
  -2   4 -10  118.83    9.44
  -2  -4  10  134.04   13.83
   2  -4 -10  146.24   16.73
   2   4  10  138.58    6.88
  -2  -4  10  139.47   12.63
   2   4  10  132.99    9.66
  -2  -4  10  142.80   16.79
   2  -4 -10  150.01   11.44
   2  -4 -10  139.10   14.02
  -2  -4  10  131.95   10.06
   2   4  10  147.44   15.70
   2  -4 -10  154.39   11.80
   2   4  10  131.86   10.46
   2   4  10  123.21    7.78
  -2  -4  10  135.20   10.31
  -2  -4  10  135.21   10.17
  -2   4 -10  136.22    7.11
  -2   4 -10  135.84   11.19
  -2  -4  10  128.79   10.70
  -2   4 -10  133.13   10.18
   2  -4 -11   11.90    9.65
  -2  -4  11    6.62    7.28
   2   4  11    0.95    3.69
   2  -4 -11    3.69    4.86
   2   4  11    6.24    2.53
  -2  -4  11    4.66    3.95
  -2  -4  11    6.74    4.05
   2   4  11   -2.48    7.65
  -2   4 -11    4.79    5.16
   2  -4 -11    5.07    5.12
  -2  -4  11   11.73    9.65
   2  -4 -11    8.18    8.91
  -2  -4  11    5.79    2.25
  -2  -4  11    6.89    3.85
   2  -4 -11    7.58    8.05
   2   4  11    6.08    3.42
  -2   4 -11    4.08    2.73
  -2   4 -11    6.60    7.26
  -2   4 -11   -1.10    5.20
  -2  -4  11    7.44    3.62
   2   4  11    6.96    4.58
  -2   4 -11    4.90    5.34
  -2  -4  11    6.02    4.44
   2   4  12  158.67   12.39
  -2  -4  12  165.63   11.02
  -2  -4  12  155.11   18.30
  -2   4 -12  204.90   13.91
   2  -4 -12  155.76   15.83
  -2  -4  12  155.21    7.83
   2  -4 -12  172.19   18.65
  -2   4 -12  125.63   10.45
   2   4  12  160.36   11.22
  -2  -4  12  144.19   14.39
   2  -4 -12  174.20   13.21
  -2  -4  12  157.82   11.29
   2   4  12  168.50   17.42
  -2  -4  12  141.04   11.50
   2  -4 -12  177.17   13.84
   2  -4 -12  192.76   17.64
  -2  -4  12  144.54   11.01
  -2   4 -12  164.62    8.30
  -2   4 -12  162.11   12.84
  -2  -4  12  146.74   11.91
  -2   4 -12  174.89   12.39
  -2  -4  13   -0.73    6.96
   2  -4 -13    3.45    8.22
  -2  -4  13    1.94    8.90
  -2  -4  13    4.79    6.83
   2  -4 -13   -0.47    5.24
  -2  -4  13   -1.45    3.52
   2   4  13   -2.74    7.53
   2  -4 -13    1.66    5.28
   2   4  13    3.01    3.90
   2  -4 -13    0.76   10.01
  -2  -4  13    6.08    4.47
   2   4  13    2.69    4.52
  -2  -4  13   -0.35    3.34
  -2   4 -13    3.95    2.87
  -2   4 -13    0.91    4.39
   2  -4 -13   -0.93   10.00
  -2  -4  13    1.17    2.22
  -2  -4  13    3.27    4.56
  -2   4 -13    3.75    5.59
   2  -4 -14  221.12   18.96
  -2  -4  14  211.82    9.94
   2   4  14  215.20   14.23
  -2   4 -14  178.56   12.75
  -2  -4  14  206.84   18.64
   2  -4 -14  204.63   21.50
   2  -4 -14  229.30   16.16
  -2  -4  14  203.10   13.66
   2   4  14  219.70   10.21
   2   4  14  207.19   20.42
  -2  -4  14  196.30   21.48
   2  -4 -14  216.70   16.86
   2  -4 -14  254.69   20.99
  -2  -4  14  196.93   13.27
  -2  -4  14  205.55   14.53
  -2   4 -14  205.34   10.42
   2   4  14  220.12   15.46
  -2   4 -14  209.11   15.82
  -2  -4  14  216.56   14.64
  -2   4 -14  217.18   15.75
  -2  -4  15   77.75    8.45
   2   4  15   73.22    9.65
  -2  -4  15   79.11    9.25
  -2  -4  15   76.55   14.27
  -2  -4  15   86.37   12.97
  -2   4 -15   61.89    7.60
  -2  -4  15   84.17    5.39
   2  -4 -15   91.42   15.59
   2   4  15   82.48    9.02
   2  -4 -15   87.65   10.62
   2   4  15   80.02    5.66
   2   4  15   73.39   13.22
   2  -4 -15   84.17   11.26
   2  -4 -15  104.74   14.61
  -2   4 -15   92.35    6.09
  -2   4 -15   78.35   10.43
  -2  -4  15   75.15    8.78
   2  -4 -15   86.10   12.95
  -2   4 -15   76.82    9.73
  -2  -4  16  260.87   11.31
   2   4  16  249.21   11.36
  -2   4 -16  190.38   13.68
  -2  -4  16  257.61   21.34
   2   4  16  225.26   15.68
   2  -4 -16  276.32   23.95
   2   4  16  196.67   20.60
   2   4  16  210.84   16.61
   2  -4 -16  260.42   20.98
   2  -4 -16  221.18   18.26
  -2  -4  16  178.28   20.70
  -2   4 -16  239.84   11.69
   2  -4 -16  284.01   22.63
  -2   4 -16  251.80   18.42
  -2  -4  16  214.36   15.32
   2  -4 -16  249.15   17.72
  -2  -4  16  248.87   16.61
  -2   4 -16  235.09   17.81
  -2  -4  16  245.29   16.21
   2  -4 -17   61.92   13.40
  -2  -4  17   56.43    6.99
  -2   4 -17    6.80    7.89
  -2  -4  17   57.58    4.50
   2   4  17   53.18    7.78
   2   4  17   57.27    4.81
   2  -4 -17   46.99    9.43
   2  -4 -17   51.12   11.93
  -2  -4  17   55.28    8.05
  -2   4 -17   58.10    5.17
   2   4  17   51.17    8.54
  -2   4 -17   46.19    8.47
   2  -4 -17   42.45   10.92
  -2  -4  17   57.48   11.38
   2  -4 -17   59.55    9.29
  -2  -4  17   51.04    7.44
  -2   4 -17   55.93    9.31
   2  -4 -18   29.66   12.08
  -2  -4  18   19.36    9.27
  -2  -4  18   30.72    3.65
  -2   4 -18   37.66    9.57
   2  -4 -18   29.36    7.76
  -2  -4  18   19.46    5.64
   2   4  18   36.17    4.07
   2   4  18   22.67    9.01
   2  -4 -18   23.29    7.89
  -2  -4  18   24.62    6.37
   2  -4 -18   21.04    9.85
   2  -4 -18   33.58    6.38
  -2   4 -18   31.19    4.28
   2   4  18   29.21    7.24
  -2   4 -18   27.31    7.73
   2   4  19  158.64    8.29
  -2   4 -19  145.82    8.59
  -2  -4  19  162.24    8.15
  -2  -4  20   49.97    4.09
   2   4  20   50.83    4.41
   2  -4 -20   50.45    4.93
  -2   4 -20   41.79    4.62
  -2  -4  21   19.17    2.97
   2   4  21   20.51    3.16
  -2   4 -21   17.09    3.49
   2  -4 -21   21.43    3.87
  -2  -4  22  191.45    8.39
   2   4  22  177.95    8.24
   2   4  22  173.65    8.37
   2  -4 -22  173.97    8.78
  -2   4 -22  155.17    8.59
  -2  -4  23   68.23    4.12
  -2   4 -23   62.62    4.49
   2   4  23   64.83    4.03
   2  -4 -23   62.15    4.53
  -2  -4  24   18.03    2.22
   2   4  24   16.06    2.12
  -2   4 -24   13.61    2.49
  -2  -4  25   83.05    3.92
   2   4  25   73.17    3.85
   2   5 -24   54.72    3.42
  -2   5  24   68.56    3.35
   2   5 -23  125.70    6.72
  -2   5  23  159.26    6.63
  -2   5  22   25.70    2.69
   2   5 -22   21.67    3.05
   2  -5  21   -1.90    1.73
   2   5 -21   -0.41    2.63
  -2   5  21   -1.72    2.26
   2  -5  20  173.76    6.72
  -2   5  20  166.30    7.22
  -2   5  19   62.79    4.42
   2   5 -19   47.64    4.27
   2  -5  19   58.86    3.77
   2   5 -19   46.30    4.56
   2  -5  18  167.80    7.81
  -2   5  18  169.32    8.37
   2   5 -18  155.96    8.39
   2   5 -18  161.01    8.80
  -2   5  17  130.29   12.28
  -2  -5 -17  164.64   12.81
   2  -5  17  108.97   12.61
  -2   5  17  137.71    7.29
  -2  -5 -17  155.26   16.26
  -2   5  17  142.74   12.01
   2  -5  17  121.42   11.47
   2   5 -17  127.98    7.40
   2  -5  17  118.06   11.75
   2   5 -17  134.15    8.13
   2   5 -17  149.34   11.15
   2   5 -16   11.46    3.10
   2   5 -16   20.29    6.82
   2  -5  16   12.56    6.58
  -2  -5 -16   13.54    5.55
   2  -5  16   11.88    5.26
  -2  -5 -16   15.74    6.17
  -2  -5 -16    6.63    6.88
  -2   5  16   10.77    5.55
   2  -5  16    9.87    5.29
   2   5 -16    9.60    3.31
  -2   5  16   12.43    3.02
  -2   5  16   11.95    5.82
   2  -5  15  193.47   18.13
  -2  -5 -15  275.29   16.41
   2  -5  15  244.18   15.93
  -2  -5 -15  248.64   18.90
  -2  -5 -15  277.21   16.86
  -2   5  15  240.75   15.73
   2   5 -15  211.15   10.60
   2   5 -15  214.68   11.14
   2  -5  15  231.71   17.02
   2   5 -15  196.76   20.38
  -2   5  15  213.60   16.06
   2   5 -15  266.09   14.95
  -2   5  15  198.74   13.49
  -2   5  14  296.48   18.72
   2  -5  14  282.66   21.11
  -2  -5 -14  321.83   18.36
   2  -5  14  293.08   18.24
  -2  -5 -14  369.22   19.59
  -2   5  14  298.73   17.92
   2  -5  14  253.73   20.42
   2   5 -14  285.80   13.75
   2  -5  14  282.31   19.36
  -2   5  14  289.17   16.32
   2   5 -14  249.08   23.02
  -2  -5 -14  304.71   21.30
   2   5 -14  324.20   17.56
   2  -5  13   40.11    7.75
  -2  -5 -13   54.86    7.68
   2   5 -13   53.89    4.63
  -2   5  13   19.26    4.07
   2  -5  13   50.68    6.97
  -2  -5 -13   53.46    9.55
  -2   5  13   53.10    7.54
   2  -5  13   50.24    9.86
  -2   5  13   48.32    7.90
   2   5 -13   63.67   11.83
  -2   5  13   54.11    7.30
   2  -5  13   55.26    9.69
  -2   5  13   54.89    4.13
   2   5 -13   63.33    8.10
  -2   5  12   65.81    4.51
  -2  -5 -12   77.75    8.23
   2  -5  12   66.21    7.87
  -2   5  12   89.94    8.07
   2  -5  12   82.10   11.14
  -2  -5 -12   78.65   10.18
  -2   5  12   73.99    7.86
   2  -5  12   51.45    8.36
   2   5 -12   79.25    5.27
   2  -5  12   80.03   11.46
  -2   5  12   66.05    8.89
   2   5 -12   52.08   11.33
   2   5 -12   70.49    8.60
   2  -5  11  118.85   13.22
  -2  -5 -11  137.80   10.49
  -2   5  11  113.26    6.55
   2  -5  11  113.26   14.09
  -2   5  11  134.37   10.57
   2  -5  11  131.55   12.02
   2   5 -11  130.85    7.46
   2  -5  11  139.94   14.52
   2  -5  11  122.14   10.30
   2   5 -11  107.89   14.42
  -2   5  11  134.31    6.56
  -2   5  11  111.82   10.43
  -2   5  10    5.14    4.38
  -2   5  10    3.50    2.15
  -2   5  10    1.40    3.86
   2  -5  10    2.83    3.88
   2  -5  10   -0.39    4.28
  -2  -5 -10    1.00    3.90
  -2   5  10    1.26    2.82
   2  -5  10   -3.13    6.62
   2  -5  10    1.75    6.98
   2   5 -10    6.52    2.61
   2  -5  10    2.94    6.67
[truncated: 559,385 more chars]
