# Supplementary material for: Functional characterization and structural bases of two class I diterpene synthases in pimarane-type diterpene biosynthesis
Source: Commun Chem. 2021 Sep 30;4:140. doi: 10.1038/s42004-021-00578-z (PMC9814573; doi:10.1038/s42004-021-00578-z)
Supplement: Supplementary file 7 — Supplementary Data-5 [file 42004_2021_578_MOESM7_ESM.cif]

####################################################################### 
# 
# This file contains crystal structure data downloaded from the 
# Cambridge Structural Database (CSD) hosted by the Cambridge 
# Crystallographic Data Centre (CCDC).
# 
# Full information about CCDC data access policies and citation 
# guidelines are available at http://www.ccdc.cam.ac.uk/access/V1 
# 
# Audit and citation data items may have been added by the CCDC. 
# Please retain this information to preserve the provenance of 
# this file and to allow appropriate attribution of the data. 
# 
#######################################################################

data_dt_p5
_database_code_depnum_ccdc_archive 'CCDC 2054939'
loop_
_audit_author_name
_audit_author_address
'Baiying Xing'
;Peking University
China
;
_audit_update_record             
;
2021-01-10 deposited with the CCDC.	2021-05-22 downloaded from the CCDC.
;
_audit_creation_date             2020-09-01
_audit_creation_method           
;
Olex2 1.2
(compiled 2018.05.29 svn.r3508 for OlexSys, GUI svn.r5506)
;
_shelx_SHELXL_version_number     2014/7
_audit_contact_author_address    ?
_audit_contact_author_email      ?
_audit_contact_author_phone      ?
_publ_contact_author_id_orcid    ?
_publ_section_references         
;
Dolomanov, O.V., Bourhis, L.J., Gildea, R.J, Howard, J.A.K. & Puschmann, H.
 (2009), J. Appl. Cryst. 42, 339-341.

Sheldrick, G.M. (2008). Acta Cryst. A64, 112-122.

Sheldrick, G.M. (2015). Acta Cryst. C71, 3-8.
;
_chemical_name_common            ?
_chemical_name_systematic        ?
_chemical_formula_moiety         'C20 H32'
_chemical_formula_sum            'C20 H32'
_chemical_formula_weight         272.45
_chemical_absolute_configuration ad
_chemical_melting_point          ?
loop_
_atom_type_symbol
_atom_type_description
_atom_type_scat_dispersion_real
_atom_type_scat_dispersion_imag
_atom_type_scat_source
C C 0.0181 0.0091 'International Tables Vol C Tables 4.2.6.8 and 6.1.1.4'
H H 0.0000 0.0000 'International Tables Vol C Tables 4.2.6.8 and 6.1.1.4'

_shelx_space_group_comment       
;
The symmetry employed for this shelxl refinement is uniquely defined
by the following loop, which should always be used as a source of
symmetry information in preference to the above space-group names.
They are only intended as comments.
;
_space_group_crystal_system      orthorhombic
_space_group_IT_number           19
_space_group_name_H-M_alt        'P 21 21 21'
_space_group_name_Hall           'P 2ac 2ab'
loop_
_space_group_symop_operation_xyz
'x, y, z'
'-x+1/2, -y, z+1/2'
'-x, y+1/2, -z+1/2'
'x+1/2, -y+1/2, -z'

_cell_length_a                   10.69593(9)
_cell_length_b                   12.38293(8)
_cell_length_c                   12.49611(8)
_cell_angle_alpha                90
_cell_angle_beta                 90
_cell_angle_gamma                90
_cell_volume                     1655.07(2)
_cell_formula_units_Z            4
_cell_measurement_reflns_used    26856
_cell_measurement_temperature    100
_cell_measurement_theta_max      74.8450
_cell_measurement_theta_min      3.5170
_shelx_estimated_absorpt_T_max   0.872
_shelx_estimated_absorpt_T_min   0.769
_exptl_absorpt_coefficient_mu    0.440
_exptl_absorpt_correction_T_max  1.00000
_exptl_absorpt_correction_T_min  0.66425
_exptl_absorpt_correction_type   multi-scan
_exptl_absorpt_process_details   
;
CrysAlisPro 1.171.40.42a (Rigaku Oxford Diffraction, 2019)
Empirical absorption correction using spherical harmonics,
 implemented in SCALE3 ABSPACK scaling algorithm.
;
_exptl_absorpt_special_details   ?
_exptl_crystal_colour            colourless
_exptl_crystal_colour_primary    colourless
_exptl_crystal_density_diffrn    1.093
_exptl_crystal_density_meas      ?
_exptl_crystal_density_method    ?
_exptl_crystal_description       block
_exptl_crystal_F_000             608
_exptl_crystal_size_max          0.63
_exptl_crystal_size_mid          0.57
_exptl_crystal_size_min          0.32
_exptl_transmission_factor_max   ?
_exptl_transmission_factor_min   ?
_diffrn_reflns_av_R_equivalents  0.0387
_diffrn_reflns_av_unetI/netI     0.0167
_diffrn_reflns_Laue_measured_fraction_full 1.000
_diffrn_reflns_Laue_measured_fraction_max 0.988
_diffrn_reflns_limit_h_max       13
_diffrn_reflns_limit_h_min       -10
_diffrn_reflns_limit_k_max       15
_diffrn_reflns_limit_k_min       -15
_diffrn_reflns_limit_l_max       15
_diffrn_reflns_limit_l_min       -15
_diffrn_reflns_number            31803
_diffrn_reflns_point_group_measured_fraction_full 1.000
_diffrn_reflns_point_group_measured_fraction_max 0.981
_diffrn_reflns_theta_full        67.684
_diffrn_reflns_theta_max         74.964
_diffrn_reflns_theta_min         5.028
_diffrn_ambient_temperature      100
_diffrn_detector                 'CCD plate'
_diffrn_detector_area_resol_mean 10.0000
_diffrn_detector_type            HyPix
_diffrn_measured_fraction_theta_full 1.000
_diffrn_measured_fraction_theta_max 0.988
_diffrn_measurement_details      
;
List of Runs (angles in degrees, time in seconds):

  # Type    Start    End  Width  t~exp~   \w     \q     \k     \f   Frames
#--------------------------------------------------------------------------
  1  \w      5.00  59.00   0.50    0.05    --   47.82 -57.00 -60.00  108
  2  \w     47.00 117.00   0.50    0.05    --  103.25-133.00  54.00  140
  3  \w     57.00  90.00   0.50    0.05    --  103.25 -45.00 -30.00   66
  4  \w     42.00  69.00   0.50    0.05    --  103.25 -45.00-180.00   54
  5  \w    -59.00  25.00   0.50    0.05    --  -47.82  37.00-180.00  168
  6  \w   -111.00 -85.00   0.50    0.05    --  -47.82-132.00 -36.00   52
  7  \w   -111.00 -28.00   0.50    0.05    -- -101.00 137.00-149.00  166
  8  \w   -172.00 -59.00   0.50    0.05    -- -101.00  -2.00 116.00  226
  9  \w   -118.00 -93.00   0.50    0.05    --  -47.82-133.00  54.00   50
 10  \w   -171.00-111.00   0.50    0.05    -- -101.00-135.00-123.00  120
 11  \w     70.00  96.00   0.50    0.05    --   47.82-125.00 120.00   52
 12  \w     19.00  51.00   0.50    0.05    --   47.82-125.00 120.00   64
 13  \w   -115.00 -89.00   0.50    0.05    -- -101.00  61.00 150.00   52
 14  \w    -85.00 -33.00   0.50    0.05    -- -101.00  61.00 150.00  104
 15  \w     29.00  65.00   0.50    0.05    --  103.25 -30.00  30.00   72
 16  \w     74.00 114.00   0.50    0.05    --  103.25 -30.00  30.00   80
 17  \w     52.00  98.00   0.50    0.05    --  103.25 -94.00 120.00   92
 18  \w   -124.00 -99.00   0.50    0.05    -- -101.00   2.00 -72.00   50
 19  \w     15.00  40.00   0.50    0.05    --   47.82  -2.00 107.00   50
 20  \w   -119.00 -25.00   0.50    0.05    --  -47.82 -77.00-120.00  188
 21  \w   -119.00 -25.00   0.50    0.05    --  -47.82 -77.00 -30.00  188
 22  \w     33.00 119.00   0.50    0.05    --   47.82  57.00 120.00  172
 23  \w     25.00 120.00   0.50    0.05    --   47.82  77.00-180.00  190
 24  \w     25.00 120.00   0.50    0.05    --   47.82  77.00  30.00  190
 25  \w   -174.00 -87.00   0.50    0.05    -- -101.00 -15.00-120.00  174
 26  \w   -173.00 -84.00   0.50    0.05    -- -101.00 -61.00-120.00  178
 27  \w   -173.00 -78.00   0.50    0.05    -- -101.00 -77.00  60.00  190
 28  \w   -173.00 -78.00   0.50    0.05    -- -101.00 -77.00-180.00  190
 29  \w   -173.00 -78.00   0.50    0.05    -- -101.00 -77.00 120.00  190
 30  \w   -174.00 -88.00   0.50    0.05    -- -101.00 -30.00 -30.00  172
 31  \w   -173.00 -78.00   0.50    0.05    -- -101.00 -77.00 -30.00  190
 32  \w   -173.00 -84.00   0.50    0.05    -- -101.00 -61.00  30.00  178
 33  \w   -173.00 -78.00   0.50    0.05    -- -101.00 -77.00  90.00  190
 34  \w     31.00 106.00   0.50    0.05    --  103.25 -94.00-180.00  150
 35  \w   -121.00 -35.00   0.50    0.05    --  -47.82 -37.00   0.00  172
 36  \w   -119.00 -51.00   0.50    0.05    --  -47.82 -77.00  30.00  136
 37  \w   -119.00 -25.00   0.50    0.05    --  -47.82 -77.00 -90.00  188
 38  \w     19.00  96.00   0.50    0.05    --   47.82-125.00   0.00  154
 39  \w     25.00 120.00   0.50    0.05    --   47.82  77.00 120.00  190
;
_diffrn_measurement_device       'four-circle diffractometer'
_diffrn_measurement_device_type  'XtaLAB Synergy R, HyPix'
_diffrn_measurement_method       '\w scans'
_diffrn_orient_matrix_type       
'CrysAlisPro convention (1999,Acta A55,543-557)'
_diffrn_orient_matrix_UB_11      0.0030950000
_diffrn_orient_matrix_UB_12      0.1243591000
_diffrn_orient_matrix_UB_13      0.0026431000
_diffrn_orient_matrix_UB_21      0.0010219000
_diffrn_orient_matrix_UB_22      -0.0027331000
_diffrn_orient_matrix_UB_23      0.1232663000
_diffrn_orient_matrix_UB_31      0.1439687000
_diffrn_orient_matrix_UB_32      -0.0026757000
_diffrn_orient_matrix_UB_33      -0.0010079000
_diffrn_oxdiff_digest_frames     
;
01f55a7f3828f378ac1c1378f9e27e3529010302d8d
;
_diffrn_oxdiff_digest_hkl        
;
01f55b626e6016a8cbe593505b3103f6c09ad9
;
_diffrn_radiation_monochromator  mirror
_diffrn_radiation_probe          x-ray
_diffrn_radiation_type           CuK\a
_diffrn_radiation_wavelength     1.54184
_diffrn_source                   'Rotating-anode X-ray tube'
_diffrn_source_type              'PhotonJet R (Cu) X-ray Source'
_reflns_Friedel_coverage         0.735
_reflns_Friedel_fraction_full    1.000
_reflns_Friedel_fraction_max     0.972
_reflns_number_gt                3252
_reflns_number_total             3340
_reflns_odcompleteness_completeness 100.00
_reflns_odcompleteness_iscentric 1
_reflns_odcompleteness_theta     66.97
_reflns_special_details          
;
 Reflections were merged by SHELXL according to the crystal
 class for the calculation of statistics and refinement.
 
 _reflns_Friedel_fraction is defined as the number of unique
 Friedel pairs measured divided by the number that would be
 possible theoretically, ignoring centric projections and
 systematic absences.
;
_reflns_threshold_expression     'I > 2\s(I)'
_computing_cell_refinement       'CrysAlisPro 1.171.40.42a (Rigaku OD, 2019)'
_computing_data_collection       'CrysAlisPro 1.171.40.42a (Rigaku OD, 2019)'
_computing_data_reduction        'CrysAlisPro 1.171.40.42a (Rigaku OD, 2019)'
_computing_molecular_graphics    'Olex2 (Dolomanov et al., 2009)'
_computing_publication_material  'Olex2 (Dolomanov et al., 2009)'
_computing_structure_refinement  'ShelXL (Sheldrick, 2015)'
_computing_structure_solution    'ShelXS (Sheldrick, 2008)'
_refine_diff_density_max         0.165
_refine_diff_density_min         -0.313
_refine_diff_density_rms         0.087
_refine_ls_abs_structure_details 
;
 Flack x determined using 1352 quotients [(I+)-(I-)]/[(I+)+(I-)]
 (Parsons, Flack and Wagner, Acta Cryst. B69 (2013) 249-259).
;
_refine_ls_abs_structure_Flack   0.0(2)
_refine_ls_extinction_coef       .
_refine_ls_extinction_method     none
_refine_ls_goodness_of_fit_ref   1.092
_refine_ls_hydrogen_treatment    constr
_refine_ls_matrix_type           full
_refine_ls_number_parameters     185
_refine_ls_number_reflns         3340
_refine_ls_number_restraints     0
_refine_ls_R_factor_all          0.0360
_refine_ls_R_factor_gt           0.0346
_refine_ls_restrained_S_all      1.092
_refine_ls_shift/su_max          0.000
_refine_ls_shift/su_mean         0.000
_refine_ls_structure_factor_coef Fsqd
_refine_ls_weighting_details     
'w=1/[\s^2^(Fo^2^)+(0.0523P)^2^+0.2703P] where P=(Fo^2^+2Fc^2^)/3'
_refine_ls_weighting_scheme      calc
_refine_ls_wR_factor_gt          0.0873
_refine_ls_wR_factor_ref         0.0887
_refine_special_details          ?
_olex2_refinement_description    
;
1. Fixed Uiso
 At 1.2 times of:
  All C(H) groups, All C(H,H) groups
 At 1.5 times of:
  All C(H,H,H) groups
2.a Ternary CH refined with riding coordinates:
 C2(H2), C5(H5)
2.b Secondary CH2 refined with riding coordinates:
 C8(H8a,H8b), C3(H3a,H3b), C4(H4a,H4b), C6(H6a,H6b), C11(H11a,H11b), C12(H12a,
 H12b), C13(H13a,H13b)
2.c Aromatic/amide H refined with riding coordinates:
 C9(H9), C18(H18)
2.d X=CH2 refined with riding coordinates:
 C19(H19a,H19b)
2.e Idealised Me refined as rotating group:
 C20(H20a,H20b,H20c), C16(H16a,H16b,H16c), C17(H17a,H17b,H17c), C15(H15a,H15b,
 H15c)
;
_atom_sites_solution_hydrogens   geom
_atom_sites_solution_primary     direct
_atom_sites_solution_secondary   ?
loop_
_atom_site_label
_atom_site_type_symbol
_atom_site_fract_x
_atom_site_fract_y
_atom_site_fract_z
_atom_site_U_iso_or_equiv
_atom_site_adp_type
_atom_site_occupancy
_atom_site_site_symmetry_order
_atom_site_calc_flag
_atom_site_refinement_flags_posn
_atom_site_refinement_flags_adp
_atom_site_refinement_flags_occupancy
_atom_site_disorder_assembly
_atom_site_disorder_group
C9 C 0.35161(15) 0.40344(12) 0.49105(12) 0.0172(3) Uani 1 1 d . . . . .
H9 H 0.2741 0.3953 0.4548 0.021 Uiso 1 1 calc R . . . .
C7 C 0.46888(15) 0.44305(11) 0.66466(11) 0.0165(3) Uani 1 1 d . . . . .
C10 C 0.45307(15) 0.36335(12) 0.44380(11) 0.0153(3) Uani 1 1 d . . . . .
C8 C 0.34978(14) 0.46082(13) 0.59755(12) 0.0175(3) Uani 1 1 d . . . . .
H8A H 0.2767 0.4354 0.6391 0.021 Uiso 1 1 calc R . . . .
H8B H 0.3391 0.5392 0.5849 0.021 Uiso 1 1 calc R . . . .
C3 C 0.67854(15) 0.34058(13) 0.31240(12) 0.0195(3) Uani 1 1 d . . . . .
H3A H 0.7026 0.2660 0.3323 0.023 Uiso 1 1 calc R . . . .
H3B H 0.7407 0.3681 0.2604 0.023 Uiso 1 1 calc R . . . .
C2 C 0.54860(15) 0.33985(12) 0.26086(11) 0.0159(3) Uani 1 1 d . . . . .
H2 H 0.5272 0.4179 0.2514 0.019 Uiso 1 1 calc R . . . .
C1 C 0.44762(14) 0.29597(12) 0.34011(12) 0.0157(3) Uani 1 1 d . . . . .
C4 C 0.67857(15) 0.41190(13) 0.41193(12) 0.0193(3) Uani 1 1 d . . . . .
H4A H 0.6610 0.4874 0.3907 0.023 Uiso 1 1 calc R . . . .
H4B H 0.7626 0.4101 0.4451 0.023 Uiso 1 1 calc R . . . .
C5 C 0.58119(15) 0.37564(12) 0.49462(12) 0.0162(3) Uani 1 1 d . . . . .
H5 H 0.6072 0.3034 0.5227 0.019 Uiso 1 1 calc R . . . .
C20 C 0.46829(16) 0.33038(12) 0.71488(12) 0.0194(3) Uani 1 1 d . . . . .
H20A H 0.4005 0.3256 0.7674 0.029 Uiso 1 1 calc GR . . . .
H20B H 0.5485 0.3173 0.7505 0.029 Uiso 1 1 calc GR . . . .
H20C H 0.4555 0.2761 0.6589 0.029 Uiso 1 1 calc GR . . . .
C16 C 0.46832(17) 0.17708(12) 0.37460(12) 0.0217(3) Uani 1 1 d . . . . .
H16A H 0.5553 0.1673 0.3972 0.033 Uiso 1 1 calc GR . . . .
H16B H 0.4504 0.1291 0.3141 0.033 Uiso 1 1 calc GR . . . .
H16C H 0.4124 0.1597 0.4343 0.033 Uiso 1 1 calc GR . . . .
C6 C 0.58072(14) 0.45547(13) 0.58859(12) 0.0178(3) Uani 1 1 d . . . . .
H6A H 0.5809 0.5299 0.5597 0.021 Uiso 1 1 calc R . . . .
H6B H 0.6588 0.4458 0.6301 0.021 Uiso 1 1 calc R . . . .
C14 C 0.54670(15) 0.29233(12) 0.14512(12) 0.0186(3) Uani 1 1 d . . . . .
C11 C 0.31928(15) 0.30556(13) 0.28608(12) 0.0194(3) Uani 1 1 d . . . . .
H11A H 0.2556 0.2715 0.3327 0.023 Uiso 1 1 calc R . . . .
H11B H 0.2977 0.3830 0.2789 0.023 Uiso 1 1 calc R . . . .
C17 C 0.63041(17) 0.36198(14) 0.07291(13) 0.0241(4) Uani 1 1 d . . . . .
H17A H 0.6088 0.4383 0.0824 0.036 Uiso 1 1 calc GR . . . .
H17B H 0.6176 0.3414 -0.0020 0.036 Uiso 1 1 calc GR . . . .
H17C H 0.7182 0.3507 0.0923 0.036 Uiso 1 1 calc GR . . . .
C18 C 0.47628(15) 0.53136(13) 0.74790(13) 0.0206(3) Uani 1 1 d . . . . .
H18 H 0.4864 0.6028 0.7215 0.025 Uiso 1 1 calc R . . . .
C15 C 0.59476(17) 0.17558(13) 0.13640(13) 0.0246(4) Uani 1 1 d . . . . .
H15A H 0.6752 0.1694 0.1735 0.037 Uiso 1 1 calc GR . . . .
H15B H 0.6056 0.1566 0.0608 0.037 Uiso 1 1 calc GR . . . .
H15C H 0.5341 0.1264 0.1693 0.037 Uiso 1 1 calc GR . . . .
C12 C 0.31392(16) 0.25278(14) 0.17557(13) 0.0234(4) Uani 1 1 d . . . . .
H12A H 0.3279 0.1741 0.1828 0.028 Uiso 1 1 calc R . . . .
H12B H 0.2299 0.2639 0.1441 0.028 Uiso 1 1 calc R . . . .
C19 C 0.47031(17) 0.52102(14) 0.85294(13) 0.0269(4) Uani 1 1 d . . . . .
H19A H 0.4602 0.4516 0.8840 0.032 Uiso 1 1 calc R . . . .
H19B H 0.4761 0.5830 0.8974 0.032 Uiso 1 1 calc R . . . .
C13 C 0.41243(16) 0.30056(14) 0.10149(12) 0.0218(3) Uani 1 1 d . . . . .
H13A H 0.3924 0.3776 0.0888 0.026 Uiso 1 1 calc R . . . .
H13B H 0.4083 0.2629 0.0317 0.026 Uiso 1 1 calc R . . . .

loop_
_atom_site_aniso_label
_atom_site_aniso_U_11
_atom_site_aniso_U_22
_atom_site_aniso_U_33
_atom_site_aniso_U_23
_atom_site_aniso_U_13
_atom_site_aniso_U_12
C9 0.0155(8) 0.0203(7) 0.0158(7) 0.0002(6) -0.0010(6) -0.0008(6)
C7 0.0174(7) 0.0174(7) 0.0147(6) -0.0007(6) 0.0000(6) -0.0004(6)
C10 0.0160(8) 0.0153(7) 0.0146(6) 0.0018(5) -0.0014(6) -0.0015(6)
C8 0.0162(7) 0.0204(7) 0.0159(7) -0.0004(6) 0.0001(6) 0.0026(6)
C3 0.0158(8) 0.0245(8) 0.0181(7) -0.0006(6) 0.0028(6) 0.0009(6)
C2 0.0168(8) 0.0158(7) 0.0153(7) -0.0006(5) 0.0012(6) 0.0000(5)
C1 0.0167(8) 0.0156(6) 0.0150(6) -0.0002(6) 0.0006(6) -0.0015(6)
C4 0.0139(7) 0.0254(8) 0.0186(7) -0.0011(6) -0.0012(6) -0.0025(6)
C5 0.0145(7) 0.0183(7) 0.0158(7) 0.0002(5) 0.0001(6) 0.0008(5)
C20 0.0189(8) 0.0202(7) 0.0192(7) 0.0014(6) -0.0005(6) 0.0004(6)
C16 0.0286(9) 0.0162(7) 0.0202(7) 0.0010(6) 0.0013(7) -0.0022(7)
C6 0.0154(7) 0.0205(7) 0.0175(7) -0.0003(6) -0.0014(6) -0.0023(6)
C14 0.0199(8) 0.0200(7) 0.0159(7) -0.0024(6) 0.0016(6) 0.0002(6)
C11 0.0159(7) 0.0252(8) 0.0170(7) -0.0031(6) 0.0009(6) -0.0037(6)
C17 0.0266(9) 0.0276(8) 0.0181(7) -0.0011(6) 0.0044(7) -0.0016(7)
C18 0.0173(8) 0.0219(7) 0.0225(7) -0.0033(6) -0.0005(6) -0.0007(6)
C15 0.0282(9) 0.0221(8) 0.0234(8) -0.0061(6) 0.0030(7) 0.0025(7)
C12 0.0195(8) 0.0314(8) 0.0194(8) -0.0049(6) -0.0018(7) -0.0044(7)
C19 0.0289(9) 0.0310(8) 0.0209(8) -0.0069(7) -0.0028(7) 0.0014(7)
C13 0.0232(8) 0.0269(8) 0.0152(7) -0.0032(6) -0.0002(6) -0.0006(7)

_geom_special_details            
;
 All esds (except the esd in the dihedral angle between two l.s. planes)
 are estimated using the full covariance matrix.  The cell esds are taken
 into account individually in the estimation of esds in distances, angles
 and torsion angles; correlations between esds in cell parameters are only
 used when they are defined by crystal symmetry.  An approximate (isotropic)
 treatment of cell esds is used for estimating esds involving l.s. planes.
;
loop_
_geom_bond_atom_site_label_1
_geom_bond_atom_site_label_2
_geom_bond_distance
_geom_bond_site_symmetry_2
_geom_bond_publ_flag
C9 H9 0.9500 . ?
C9 C10 1.331(2) . ?
C9 C8 1.509(2) . ?
C7 C8 1.541(2) . ?
C7 C20 1.530(2) . ?
C7 C6 1.536(2) . ?
C7 C18 1.511(2) . ?
C10 C1 1.5422(19) . ?
C10 C5 1.518(2) . ?
C8 H8A 0.9900 . ?
C8 H8B 0.9900 . ?
C3 H3A 0.9900 . ?
C3 H3B 0.9900 . ?
C3 C2 1.532(2) . ?
C3 C4 1.525(2) . ?
C2 H2 1.0000 . ?
C2 C1 1.563(2) . ?
C2 C14 1.5616(19) . ?
C1 C16 1.550(2) . ?
C1 C11 1.534(2) . ?
C4 H4A 0.9900 . ?
C4 H4B 0.9900 . ?
C4 C5 1.534(2) . ?
C5 H5 1.0000 . ?
C5 C6 1.535(2) . ?
C20 H20A 0.9800 . ?
C20 H20B 0.9800 . ?
C20 H20C 0.9800 . ?
C16 H16A 0.9800 . ?
C16 H16B 0.9800 . ?
C16 H16C 0.9800 . ?
C6 H6A 0.9900 . ?
C6 H6B 0.9900 . ?
C14 C17 1.536(2) . ?
C14 C15 1.538(2) . ?
C14 C13 1.539(2) . ?
C11 H11A 0.9900 . ?
C11 H11B 0.9900 . ?
C11 C12 1.529(2) . ?
C17 H17A 0.9800 . ?
C17 H17B 0.9800 . ?
C17 H17C 0.9800 . ?
C18 H18 0.9500 . ?
C18 C19 1.320(2) . ?
C15 H15A 0.9800 . ?
C15 H15B 0.9800 . ?
C15 H15C 0.9800 . ?
C12 H12A 0.9900 . ?
C12 H12B 0.9900 . ?
C12 C13 1.522(2) . ?
C19 H19A 0.9500 . ?
C19 H19B 0.9500 . ?
C13 H13A 0.9900 . ?
C13 H13B 0.9900 . ?

loop_
_geom_angle_atom_site_label_1
_geom_angle_atom_site_label_2
_geom_angle_atom_site_label_3
_geom_angle
_geom_angle_site_symmetry_1
_geom_angle_site_symmetry_3
_geom_angle_publ_flag
C10 C9 H9 117.4 . . ?
C10 C9 C8 125.26(14) . . ?
C8 C9 H9 117.4 . . ?
C20 C7 C8 110.49(12) . . ?
C20 C7 C6 110.39(12) . . ?
C6 C7 C8 107.02(12) . . ?
C18 C7 C8 108.34(12) . . ?
C18 C7 C20 112.19(12) . . ?
C18 C7 C6 108.23(12) . . ?
C9 C10 C1 122.92(13) . . ?
C9 C10 C5 120.86(13) . . ?
C5 C10 C1 116.09(12) . . ?
C9 C8 C7 113.71(12) . . ?
C9 C8 H8A 108.8 . . ?
C9 C8 H8B 108.8 . . ?
C7 C8 H8A 108.8 . . ?
C7 C8 H8B 108.8 . . ?
H8A C8 H8B 107.7 . . ?
H3A C3 H3B 108.1 . . ?
C2 C3 H3A 109.6 . . ?
C2 C3 H3B 109.6 . . ?
C4 C3 H3A 109.6 . . ?
C4 C3 H3B 109.6 . . ?
C4 C3 C2 110.27(12) . . ?
C3 C2 H2 104.6 . . ?
C3 C2 C1 111.26(12) . . ?
C3 C2 C14 113.80(12) . . ?
C1 C2 H2 104.6 . . ?
C14 C2 H2 104.6 . . ?
C14 C2 C1 116.54(12) . . ?
C10 C1 C2 108.55(11) . . ?
C10 C1 C16 105.95(12) . . ?
C16 C1 C2 114.06(12) . . ?
C11 C1 C10 111.20(12) . . ?
C11 C1 C2 108.22(12) . . ?
C11 C1 C16 108.88(12) . . ?
C3 C4 H4A 109.1 . . ?
C3 C4 H4B 109.1 . . ?
C3 C4 C5 112.30(13) . . ?
H4A C4 H4B 107.9 . . ?
C5 C4 H4A 109.1 . . ?
C5 C4 H4B 109.1 . . ?
C10 C5 C4 111.13(12) . . ?
C10 C5 H5 108.0 . . ?
C10 C5 C6 112.43(13) . . ?
C4 C5 H5 108.0 . . ?
C4 C5 C6 109.21(12) . . ?
C6 C5 H5 108.0 . . ?
C7 C20 H20A 109.5 . . ?
C7 C20 H20B 109.5 . . ?
C7 C20 H20C 109.5 . . ?
H20A C20 H20B 109.5 . . ?
H20A C20 H20C 109.5 . . ?
H20B C20 H20C 109.5 . . ?
C1 C16 H16A 109.5 . . ?
C1 C16 H16B 109.5 . . ?
C1 C16 H16C 109.5 . . ?
H16A C16 H16B 109.5 . . ?
H16A C16 H16C 109.5 . . ?
H16B C16 H16C 109.5 . . ?
C7 C6 H6A 108.7 . . ?
C7 C6 H6B 108.7 . . ?
C5 C6 C7 114.31(12) . . ?
C5 C6 H6A 108.7 . . ?
C5 C6 H6B 108.7 . . ?
H6A C6 H6B 107.6 . . ?
C17 C14 C2 108.96(12) . . ?
C17 C14 C15 106.94(13) . . ?
C17 C14 C13 107.37(13) . . ?
C15 C14 C2 114.54(13) . . ?
C15 C14 C13 110.42(13) . . ?
C13 C14 C2 108.38(12) . . ?
C1 C11 H11A 108.9 . . ?
C1 C11 H11B 108.9 . . ?
H11A C11 H11B 107.7 . . ?
C12 C11 C1 113.45(13) . . ?
C12 C11 H11A 108.9 . . ?
C12 C11 H11B 108.9 . . ?
C14 C17 H17A 109.5 . . ?
C14 C17 H17B 109.5 . . ?
C14 C17 H17C 109.5 . . ?
H17A C17 H17B 109.5 . . ?
H17A C17 H17C 109.5 . . ?
H17B C17 H17C 109.5 . . ?
C7 C18 H18 116.1 . . ?
C19 C18 C7 127.70(16) . . ?
C19 C18 H18 116.1 . . ?
C14 C15 H15A 109.5 . . ?
C14 C15 H15B 109.5 . . ?
C14 C15 H15C 109.5 . . ?
H15A C15 H15B 109.5 . . ?
H15A C15 H15C 109.5 . . ?
H15B C15 H15C 109.5 . . ?
C11 C12 H12A 109.5 . . ?
C11 C12 H12B 109.5 . . ?
H12A C12 H12B 108.0 . . ?
C13 C12 C11 110.93(13) . . ?
C13 C12 H12A 109.5 . . ?
C13 C12 H12B 109.5 . . ?
C18 C19 H19A 120.0 . . ?
C18 C19 H19B 120.0 . . ?
H19A C19 H19B 120.0 . . ?
C14 C13 H13A 108.8 . . ?
C14 C13 H13B 108.8 . . ?
C12 C13 C14 113.87(13) . . ?
C12 C13 H13A 108.8 . . ?
C12 C13 H13B 108.8 . . ?
H13A C13 H13B 107.7 . . ?

loop_
_geom_torsion_atom_site_label_1
_geom_torsion_atom_site_label_2
_geom_torsion_atom_site_label_3
_geom_torsion_atom_site_label_4
_geom_torsion
_geom_torsion_site_symmetry_1
_geom_torsion_site_symmetry_2
_geom_torsion_site_symmetry_3
_geom_torsion_site_symmetry_4
_geom_torsion_publ_flag
C9 C10 C1 C2 132.90(14) . . . . ?
C9 C10 C1 C16 -104.20(16) . . . . ?
C9 C10 C1 C11 13.96(19) . . . . ?
C9 C10 C5 C4 -134.17(14) . . . . ?
C9 C10 C5 C6 -11.4(2) . . . . ?
C10 C9 C8 C7 -16.2(2) . . . . ?
C10 C1 C11 C12 172.32(13) . . . . ?
C10 C5 C6 C7 43.46(17) . . . . ?
C8 C9 C10 C1 173.98(13) . . . . ?
C8 C9 C10 C5 -1.8(2) . . . . ?
C8 C7 C6 C5 -59.51(15) . . . . ?
C8 C7 C18 C19 115.43(19) . . . . ?
C3 C2 C1 C10 55.05(15) . . . . ?
C3 C2 C1 C16 -62.81(16) . . . . ?
C3 C2 C1 C11 175.85(12) . . . . ?
C3 C2 C14 C17 -61.25(17) . . . . ?
C3 C2 C14 C15 58.45(18) . . . . ?
C3 C2 C14 C13 -177.78(12) . . . . ?
C3 C4 C5 C10 -51.59(17) . . . . ?
C3 C4 C5 C6 -176.20(13) . . . . ?
C2 C3 C4 C5 57.53(17) . . . . ?
C2 C1 C11 C12 53.18(16) . . . . ?
C2 C14 C13 C12 -51.91(17) . . . . ?
C1 C10 C5 C4 49.83(17) . . . . ?
C1 C10 C5 C6 172.59(12) . . . . ?
C1 C2 C14 C17 167.20(13) . . . . ?
C1 C2 C14 C15 -73.10(18) . . . . ?
C1 C2 C14 C13 50.66(17) . . . . ?
C1 C11 C12 C13 -57.23(18) . . . . ?
C4 C3 C2 C1 -59.71(16) . . . . ?
C4 C3 C2 C14 166.20(12) . . . . ?
C4 C5 C6 C7 167.30(13) . . . . ?
C5 C10 C1 C2 -51.18(16) . . . . ?
C5 C10 C1 C16 71.72(15) . . . . ?
C5 C10 C1 C11 -170.12(12) . . . . ?
C20 C7 C8 C9 -75.94(16) . . . . ?
C20 C7 C6 C5 60.79(17) . . . . ?
C20 C7 C18 C19 -6.8(2) . . . . ?
C16 C1 C11 C12 -71.30(16) . . . . ?
C6 C7 C8 C9 44.29(16) . . . . ?
C6 C7 C18 C19 -128.85(18) . . . . ?
C14 C2 C1 C10 -172.24(12) . . . . ?
C14 C2 C1 C16 69.91(17) . . . . ?
C14 C2 C1 C11 -51.43(16) . . . . ?
C11 C12 C13 C14 56.53(18) . . . . ?
C17 C14 C13 C12 -169.47(13) . . . . ?
C18 C7 C8 C9 160.79(13) . . . . ?
C18 C7 C6 C5 -176.07(13) . . . . ?
C15 C14 C13 C12 74.29(17) . . . . ?

_shelx_res_file                  
;
    dt_p5.res created by SHELXL-2014/7

TITL dt_p5_a.res in P2(1)2(1)2(1)
REM Old TITL DT_P5 in P2(1)2(1)2(1)
REM SHELXT solution in P2(1)2(1)2(1)
REM R1 0.185, Rweak 0.037, Alpha 0.001, Orientation as input
REM Flack x = -0.049 ( 0.535 ) from Parsons' quotients
REM Formula found by SHELXT: C19 O
CELL 1.54184 10.695928 12.382932 12.496116 90 90 90
ZERR 4 0.000091 0.000079 0.000078 0 0 0
LATT -1
SYMM 0.5-X,-Y,0.5+Z
SYMM -X,0.5+Y,0.5-Z
SYMM 0.5+X,0.5-Y,-Z
SFAC C H
UNIT 80 128

L.S. 4
PLAN  4
SIZE 0.63 0.57 0.32
TEMP -173.15
MORE -1
BOND $H
CONF
fmap 2
acta
REM <olex2.extras>
REM <HklSrc "%.\\DT_P5.hkl">
REM </olex2.extras>

WGHT    0.052300    0.270300
FVAR       8.40391
C9    1    0.351609    0.403440    0.491051    11.00000    0.01551    0.02028 =
         0.01584    0.00021   -0.00100   -0.00081
AFIX  43
H9    2    0.274125    0.395260    0.454783    11.00000   -1.20000
AFIX   0
C7    1    0.468881    0.443052    0.664659    11.00000    0.01744    0.01742 =
         0.01474   -0.00065   -0.00001   -0.00043
C10   1    0.453068    0.363346    0.443802    11.00000    0.01598    0.01527 =
         0.01456    0.00176   -0.00145   -0.00146
C8    1    0.349783    0.460819    0.597552    11.00000    0.01618    0.02037 =
         0.01594   -0.00036    0.00011    0.00265
AFIX  23
H8A   2    0.276654    0.435385    0.639063    11.00000   -1.20000
H8B   2    0.339050    0.539199    0.584924    11.00000   -1.20000
AFIX   0
C3    1    0.678543    0.340582    0.312404    11.00000    0.01583    0.02452 =
         0.01811   -0.00065    0.00283    0.00090
AFIX  23
H3A   2    0.702577    0.266022    0.332265    11.00000   -1.20000
H3B   2    0.740702    0.368109    0.260426    11.00000   -1.20000
AFIX   0
C2    1    0.548602    0.339850    0.260860    11.00000    0.01677    0.01580 =
         0.01527   -0.00056    0.00120    0.00005
AFIX  13
H2    2    0.527152    0.417875    0.251435    11.00000   -1.20000
AFIX   0
C1    1    0.447620    0.295973    0.340108    11.00000    0.01669    0.01556 =
         0.01497   -0.00019    0.00063   -0.00146
C4    1    0.678568    0.411901    0.411933    11.00000    0.01391    0.02540 =
         0.01860   -0.00113   -0.00117   -0.00251
AFIX  23
H4A   2    0.660958    0.487400    0.390674    11.00000   -1.20000
H4B   2    0.762611    0.410057    0.445077    11.00000   -1.20000
AFIX   0
C5    1    0.581191    0.375642    0.494616    11.00000    0.01453    0.01834 =
         0.01580    0.00021    0.00014    0.00084
AFIX  13
H5    2    0.607247    0.303436    0.522670    11.00000   -1.20000
AFIX   0
C20   1    0.468290    0.330378    0.714881    11.00000    0.01890    0.02015 =
         0.01920    0.00135   -0.00050    0.00036
AFIX 137
H20A  2    0.400481    0.325559    0.767406    11.00000   -1.50000
H20B  2    0.548490    0.317319    0.750527    11.00000   -1.50000
H20C  2    0.455522    0.276082    0.658880    11.00000   -1.50000
AFIX   0
C16   1    0.468323    0.177083    0.374599    11.00000    0.02864    0.01624 =
         0.02018    0.00096    0.00135   -0.00220
AFIX 137
H16A  2    0.555321    0.167294    0.397211    11.00000   -1.50000
H16B  2    0.450371    0.129117    0.314143    11.00000   -1.50000
H16C  2    0.412368    0.159665    0.434254    11.00000   -1.50000
AFIX   0
C6    1    0.580719    0.455469    0.588586    11.00000    0.01540    0.02048 =
         0.01751   -0.00028   -0.00137   -0.00226
AFIX  23
H6A   2    0.580852    0.529901    0.559666    11.00000   -1.20000
H6B   2    0.658757    0.445812    0.630098    11.00000   -1.20000
AFIX   0
C14   1    0.546697    0.292334    0.145118    11.00000    0.01989    0.02002 =
         0.01593   -0.00236    0.00159    0.00019
C11   1    0.319277    0.305557    0.286078    11.00000    0.01593    0.02521 =
         0.01699   -0.00306    0.00095   -0.00375
AFIX  23
H11A  2    0.255619    0.271536    0.332674    11.00000   -1.20000
H11B  2    0.297653    0.382958    0.278932    11.00000   -1.20000
AFIX   0
C17   1    0.630409    0.361983    0.072910    11.00000    0.02658    0.02765 =
         0.01808   -0.00114    0.00441   -0.00159
AFIX 137
H17A  2    0.608846    0.438305    0.082381    11.00000   -1.50000
H17B  2    0.617564    0.341389   -0.002010    11.00000   -1.50000
H17C  2    0.718222    0.350689    0.092293    11.00000   -1.50000
AFIX   0
C18   1    0.476280    0.531358    0.747904    11.00000    0.01734    0.02186 =
         0.02252   -0.00330   -0.00054   -0.00071
AFIX  43
H18   2    0.486428    0.602775    0.721528    11.00000   -1.20000
AFIX   0
C15   1    0.594759    0.175580    0.136403    11.00000    0.02816    0.02215 =
         0.02345   -0.00612    0.00297    0.00250
AFIX 137
H15A  2    0.675151    0.169381    0.173519    11.00000   -1.50000
H15B  2    0.605607    0.156587    0.060839    11.00000   -1.50000
H15C  2    0.534136    0.126393    0.169298    11.00000   -1.50000
AFIX   0
C12   1    0.313920    0.252783    0.175566    11.00000    0.01951    0.03138 =
         0.01935   -0.00489   -0.00178   -0.00444
AFIX  23
H12A  2    0.327926    0.174089    0.182760    11.00000   -1.20000
H12B  2    0.229928    0.263864    0.144142    11.00000   -1.20000
AFIX   0
C19   1    0.470314    0.521016    0.852945    11.00000    0.02887    0.03099 =
         0.02087   -0.00692   -0.00284    0.00140
AFIX  93
H19A  2    0.460203    0.451559    0.884046    11.00000   -1.20000
H19B  2    0.476132    0.583034    0.897419    11.00000   -1.20000
AFIX   0
C13   1    0.412433    0.300562    0.101485    11.00000    0.02323    0.02688 =
         0.01520   -0.00324   -0.00025   -0.00056
AFIX  23
H13A  2    0.392428    0.377567    0.088816    11.00000   -1.20000
H13B  2    0.408346    0.262888    0.031696    11.00000   -1.20000
AFIX   0
HKLF 4

REM  dt_p5_a.res in P2(1)2(1)2(1)
REM R1 =  0.0346 for    3252 Fo > 4sig(Fo)  and  0.0360 for all    3340 data
REM    185 parameters refined using      0 restraints

END

WGHT      0.0523      0.2703

REM Highest difference peak  0.165,  deepest hole -0.313,  1-sigma level  0.087
Q1    1   0.7459  0.2974  0.5215  11.00000  0.05    0.17
Q2    1   0.6789  0.2434  0.5648  11.00000  0.05    0.16
Q3    1   0.7446  0.1225  0.0263  11.00000  0.05    0.16
Q4    1   0.7529  0.3204  0.5508  11.00000  0.05    0.16
;
_shelx_res_checksum              97351
_shelx_hkl_file                  
;
   0   0   1 11.6095 7.48693  23
   0   0  -1 18.1162 10.3715  24
   0   0   1 14.7865 12.5240   5
   0   0   2 106531. 2465.36   5
   0   0  -2 100671. 2438.72  22
   0   0   2 106623. 2422.50  20
   0   0   2 103931. 2422.98  23
   0   0  -2 107552. 2443.37  24
   0   0  -2 101234. 2416.58  39
   0   0   2 102244. 2443.68  21
   0   0   3 57.5135 29.7071  37
   0   0  -3 9.58454 28.0450  22
   0   0   3 21.2222 37.2529   5
   0   0   3 6.86282 18.5674  20
   0   0   3 26.0340 27.9650  21
   0   0  -3 19.8588 25.1636  24
   0   0  -4 183546. 4428.66  24
   0   0   4 187203. 4424.07  21
   0   0   4 196357. 4482.85   5
   0   0  -4 185188. 4370.45  39
   0   0  -4 184284. 4425.00  22
   0   0   4 187184. 4412.33  37
   0   0   4 190106. 4374.90  20
   0   0  -5 62.5332 46.8692  24
   0   0   5-5.59749 36.1657  21
   0   0   5 7.61229 42.0399   5
   0   0   5 45.4222 27.5609  20
   0   0  -5 34.4926 39.8951  22
   0   0  -5 33.8383 29.7580  39
   0   0   6 2082.44 193.088   5
   0   0  -6 1973.02 130.606  39
   0   0   6 1831.94 155.699  21
   0   0   6 1918.32 154.035  37
   0   0   6 1738.66 124.494  20
   0   0  -6 1846.49 168.825  24
   0   0  -6 1861.05 159.047  22
   0   0  -7 30.2798 57.1905  24
   0   0   7 58.7954 61.4266   5
   0   0   7 48.6766 51.3985  37
   0   0  -7 76.1176 36.4689  39
   0   0  -7 106.141 52.5672  22
   0   0   7 50.3306 47.5376  21
   0   0   7 65.2590 40.7765  20
   0   0   8 15853.4 541.297  20
   0   0  -8 14888.1 708.632   8
   0   0  -8 14830.2 827.620  29
   0   0   8 16294.5 626.862  37
   0   0  -8 16062.6 539.870  39
   0   0  -8 15532.4 630.983  22
   0   0   8 15815.3 688.866  30
   0   0   8 15659.4 615.377  31
   0   0   8 17035.1 641.706  21
   0   0  -8 14758.7 657.929  24
   0   0  -8 14588.9 670.798  33
   0   0  -9 51.6369 72.3051   8
   0   0   9 14.9653 65.6615  30
   0   0   9 103.820 66.9548  37
   0   0  -9-15.2689 77.3573  33
   0   0  -9-52.2199 119.237  29
   0   0  -9-11.9967 45.5844  22
   0   0   9-11.0135 48.3227  31
   0   0  -9-28.9095 60.7213  24
   0   0   9-7.18964 31.5451  20
   0   0  10 203.667 89.8565  37
   0   0 -10 207.349 159.225  29
   0   0  10 156.683 79.4237  31
   0   0 -10 173.374 117.083   8
   0   0 -10 308.073 114.778  33
   0   0  10 150.752 92.5633  30
   0   0 -10 129.892 75.4988  22
   0   0 -11 20.6359 90.5451   8
   0   0 -11 63.7290 133.858  29
   0   0  11 12.3821 58.6857  31
   0   0  11 13.4052 70.0098  15
   0   0 -11 126.462 99.7438  33
   0   0  11 53.5442 67.8228  37
   0   0 -12 59474.7 1856.37  33
   0   0  12 59803.6 1697.50  31
   0   0  12 53965.9 1828.70  25
   0   0  12 54858.7 1701.73  15
   0   0 -12 55495.7 2173.54  29
   0   0 -13 312.143 120.846   8
   0   0 -13-14.8808 62.5180  33
   0   0  13 15.1177 85.6368  25
   0   0 -13-28.5653 125.336  29
   0   0  13 64.3698 66.5755  15
   0   0  14 7883.70 365.327  15
   0   0 -14 8516.06 429.638  33
   0   0 -14 8201.73 719.435   7
   0   0 -14 8501.67 610.712  29
   0   0  14 8575.57 451.834  25
   0   0  15 14.8814 49.8684  25
   0   0 -15-15.2526 94.6420  29
   0   0 -15-23.0748 143.179   7
   0   1   0 39.1030 10.2263  39
   0   1   0 26.5200 9.84216   1
   0  -1   0 29.2469 10.3454  35
   0  -1   0 87.2959 13.2910  36
   0   1   0 75.4539 12.3128  37
   0   1   0 37.3400 12.0694  20
   0   1  -1 113473. 2678.20  22
   0  -1   1 125029. 2678.42   5
   0  -1  -1 102721. 2681.39  19
   0  -1   1 110076. 2678.11  35
   0   1   1 117598. 2667.04  37
   0   1   1 119143. 2666.62  20
   0   1   1 114266. 2667.65  23
   0  -1   1 115287. 2652.14  36
   0   1   2 28338.5 709.986  23
   0  -1   2 25904.9 698.662  37
   0   1  -2 26612.7 703.448  24
   0   1   2 28861.7 715.813  37
   0  -1   2 29032.6 739.418  21
   0  -1   2 28444.4 730.315   5
   0  -1  -2 29145.6 717.753  24
   0   1  -3 7.58955 28.0392  22
   0  -1  -3 28.1726 29.9336  24
   0   1   3 2.96947 24.3899  23
   0   1   3 42.5866 25.6890  21
   0  -1   3 97.7568 38.2703  21
   0  -1   3 87.4020 28.1160  37
   0   1  -3 42.2117 28.5065  24
   0   1  -3 75.5630 25.8203  39
   0   1   3 29.9630 23.6682  20
   0  -1   3 17.0323 33.2573   5
   0  -1  -4 31457.1 903.198  24
   0  -1  -4 33282.9 835.348  39
   0  -1   4 33541.4 940.103   5
   0   1   4 32512.6 875.490  23
   0  -1   4 31336.0 875.481  37
   0  -1   4 33519.1 922.409  21
   0   1  -4 33715.2 870.567  39
   0   1  -4 33385.4 900.660  24
   0   1  -4 32343.6 909.046  22
   0   1   4 33382.7 866.395  20
   0   1   4 33612.4 876.391  21
   0  -1   4 31738.6 839.547  20
   0  -1  -5 183788. 4424.52  22
   0   1  -5 185458. 4459.00  22
   0  -1   5 184893. 4356.92  20
   0  -1   5 189082. 4417.06  37
   0  -1  -5 188458. 4352.16  39
   0  -1   5 190409. 4469.72  21
   0  -1  -5 180326. 4461.26  24
   0   1   5 185500. 4391.33  20
   0  -1   5 188365. 4508.18   5
   0   1   5 181728. 4402.24  23
   0   1   5 190115. 4415.75  21
   0   1  -5 186279. 4394.73  39
   0   1  -5 183392. 4449.12  24
   0  -1   6 28534.7 884.375  21
   0   1  -6 26776.2 867.498  24
   0   1   6 28876.3 814.238  20
   0  -1   6 29477.0 850.193  37
   0  -1   6 28422.9 929.667   5
   0  -1  -6 27800.9 769.321  39
   0   1   6 28143.4 863.406  37
   0   1  -6 28064.2 815.518  39
   0  -1  -6 26209.7 883.980  24
   0  -1  -6 28035.9 855.608  22
   0  -1   6 27373.7 772.154  20
   0   1   6 30330.0 852.437  21
   0   1  -6 28120.3 884.459  22
   0  -1   7 18303.8 733.103   5
   0   1  -7 17639.2 681.459  24
   0  -1   7 19661.7 697.233  21
   0  -1   7 18299.0 572.408  20
   0  -1  -7 18348.5 662.067  22
   0   1   7 19538.2 619.857  20
   0   1  -7 19531.6 620.045  39
   0  -1  -7 18644.0 713.374  24
   0   1  -7 18716.6 691.582  22
   0  -1  -7 18149.1 565.067  39
   0   1   7 18453.6 673.879  37
   0  -1   7 19112.6 653.325  37
   0   1   8 39082.1 1179.45  37
   0  -1  -8 36674.6 1438.00  29
   0  -1   8 37107.4 1256.33  30
   0   1   8 38614.4 1241.79  30
   0  -1  -8 36444.6 1011.78  39
   0  -1   8 37252.0 1025.93  20
   0  -1  -8 35891.7 1220.62  24
   0  -1  -8 36915.9 1283.21   8
   0  -1   8 37889.0 1140.34  37
   0   1  -8 39429.5 1088.18  39
   0   1   8 37093.1 1081.29  20
   0  -1  -8 36643.0 1153.89  22
   0  -1   8 38156.1 1267.13   5
   0  -1   8 39189.1 1198.48  21
   0  -1  -8 35466.9 1242.80  33
   0  -1   8 36424.5 1166.17  31
   0   1  -8 35079.0 1269.37   8
   0   1  -8 35957.1 1177.22  22
   0   1  -8 37500.0 1226.72  33
   0   1  -9 16957.3 821.768   8
   0  -1   9 17031.6 690.743  37
   0  -1  -9 17631.7 969.546   4
   0  -1  -9 18407.6 980.193  29
   0  -1   9 18597.3 811.762  30
   0   1   9 19168.0 805.141  30
   0  -1   9 19304.5 744.473  31
   0  -1   9 18916.9 752.861  21
   0  -1  -9 17679.7 711.468  22
   0   1   9 17933.0 685.951  31
   0  -1  -9 17705.6 789.612  24
   0   1  -9 18162.1 780.971  33
   0   1  -9 17891.5 741.860  22
   0   1  -9 18362.4 634.210  39
   0  -1  -9 18464.8 839.550   8
   0   1   9 19119.5 742.812  37
   0  -1  -9 18892.3 823.206  33
   0  -1   9 16402.9 696.467  15
   0   1   9 17337.3 642.796  20
   0  -1 -10 8050.95 662.379  29
   0  -1  10 9567.27 561.283  30
   0   1 -10 8046.89 470.922  22
   0  -1 -10 8486.00 544.813  33
   0  -1  10 8626.41 469.056  15
   0  -1 -10 7972.55 522.467  24
   0  -1 -10 7635.50 442.829  22
   0  -1  10 8823.39 482.103  31
   0   1 -10 8695.69 526.453  33
   0   1 -10 8790.22 577.174   8
   0   1 -10 8034.01 668.665  29
   0  -1  10 8467.57 455.479  37
   0   1  10 8224.30 471.332  37
   0   1  10 7868.71 425.219  31
   0  -1 -10 8486.20 562.462   8
   0  -1 -11 18.9237 86.4419  33
   0  -1  11 105.601 74.7957  15
   0   1 -11 84.8573 83.2760  33
   0  -1  11 148.753 92.2580  31
   0  -1  11 74.0910 104.937  25
   0  -1  11 63.1636 69.7718  37
   0  -1 -11 93.7863 153.367  29
   0  -1 -11 82.0046 110.184   8
   0   1 -11 96.8141 141.607  29
   0   1 -11 124.598 108.465   8
   0   1 -11 82.8749 65.4886  22
   0  -1  11 126.594 102.458  30
   0   1  11 71.9825 71.2995  26
   0   1  11 99.4801 78.4847  37
   0   1 -12 2508.84 311.340   8
   0  -1  12 2237.74 231.220  31
   0  -1  12 2080.37 273.231  25
   0   1  12 2588.50 234.105  26
   0  -1 -12 2860.50 325.013   8
   0   1 -12 2500.84 405.272  29
   0   1 -12 2171.83 258.821  33
   0  -1 -12 2207.70 281.413  33
   0  -1 -12 2072.68 373.192  29
   0   1  12 1945.64 222.894  15
   0  -1  12 2063.59 223.572  15
   0   1 -13 2622.75 298.498   8
   0  -1  13 1925.57 243.581  25
   0  -1 -13 2114.11 254.508  33
   0  -1  13 2299.85 214.010  31
   0   1  13 2144.18 214.050  15
   0   1 -13 2966.40 406.316  29
   0  -1 -13 2739.39 385.908  29
   0   1 -13 2320.20 242.059  33
   0  -1  13 2437.68 218.176  15
   0   1  14 2193.10 216.938  25
   0  -1 -14 2185.44 374.066   7
   0  -1  14 1400.08 144.675  15
   0  -1  14 1938.53 210.366  25
   0  -1 -14 1987.42 292.985  29
   0   1 -14 2178.95 320.848  29
   0  -1 -14 2117.93 216.320  33
   0   1  14 1635.31 157.120  15
   0   1 -15 30.6625 114.883  29
   0  -1  15 87.4571 58.3873  25
   0  -1 -15 57.2019 86.8694  29
   0  -1 -15-22.0090 133.692   7
   0   1  15 7.33584 47.3840  25
   0  -2   0 154529. 3507.56  21
   0   2   0 144020. 3500.82  22
   0   2   0 154725. 3499.39  39
   0  -2   0 146706. 3493.70  36
   0  -2   0 153050. 3514.64  35
   0   2   0 147161. 3508.73  20
   0  -2   0 156821. 3483.42  24
   0   2   0 148723. 3500.74   1
   0   2  -1 144685. 3381.08  23
   0   2   1 150197. 3387.41  39
   0   2   1 155933. 3414.57  23
   0  -2   1 152292. 3433.82  35
   0  -2  -1 145660. 3397.94  24
   0   2  -1 137148. 3405.63  39
   0   2  -1 142105. 3417.52  22
   0  -2  -1 153809. 3448.60  19
   0   2   1 151477. 3399.33  37
   0   2   1 131775. 3383.75   1
   0  -2   1 145378. 3391.58  36
   0   2   1 156114. 3415.06  20
   0   2  -2 172812. 4048.89  22
   0   2   2 173654. 4030.88  23
   0   2   2 167040. 4023.84  37
   0  -2   2 178731. 4061.89  35
   0  -2   2 176752. 3999.47  36
   0  -2  -2 176334. 4000.16  36
   0  -2   2 178893. 4049.64   5
   0  -2  -2 168532. 4021.53  35
   0  -2   3 6419.83 270.010   5
   0  -2  -3 6570.83 258.523  24
   0   2   3 6898.59 259.104  37
   0   2  -3 6889.78 255.721  39
   0  -2   3 7289.29 289.691  21
   0  -2   3 6427.85 234.665  37
   0   2   3 6619.80 256.528  23
   0  -2   4 1779.83 146.408  21
   0   2   4 1660.95 118.578  20
   0  -2   4 1759.87 144.848   5
   0   2   4 1693.12 123.326  23
   0  -2   4 1625.87 112.237  37
   0   2   4 1619.29 127.394  37
   0   2  -4 1664.29 137.521  22
   0  -2  -4 1604.45 129.743  24
   0   2  -4 1760.11 121.603  39
   0  -2   5 243041. 5581.45   5
   0  -2  -5 239454. 5398.39  39
   0  -2   5 240667. 5468.38  37
   0   2  -5 230277. 5535.59  22
   0   2  -5 237747. 5480.74  39
   0   2   5 239008. 5497.39  23
   0  -2  -5 230967. 5537.59  24
   0  -2   5 232984. 5408.15  20
   0  -2   5 236195. 5556.89  21
   0  -2  -5 226666. 5323.70   9
   0  -2   5 225327. 5328.56   9
   0   2   5 244362. 5480.59  20
   0   2   5 244895. 5518.75  37
   0  -2  -6 105931. 2590.37  39
   0  -2   6 104136. 2596.23  20
   0  -2   6 107575. 2774.96  21
   0  -2  -6 110793. 2707.44  22
   0   2  -6 108203. 2764.67  22
   0   2   6 114311. 2695.75  20
   0  -2   6 113208. 2823.45   5
   0   2   6 108692. 2707.84  23
   0  -2  -6 109325. 2780.19  24
   0   2  -6 109013. 2687.29  39
   0  -2   6 109788. 2684.55  37
   0  -2  -7 1470.73 187.770  33
   0  -2  -7 1693.06 204.680   8
   0  -2   7 2103.44 199.810  21
   0   2  -7 1711.12 254.495  29
   0  -2  -7 1851.10 198.739  24
   0   2   7 2057.67 168.385  20
   0  -2   7 1946.94 162.415  37
   0  -2  -7 1740.46 116.060  39
   0   2  -7 1779.48 156.372  39
   0   2  -7 1637.30 178.091  22
   0  -2   7 1899.02 123.962  20
   0   2  -7 1576.22 204.614   8
   0  -2  -7 1736.96 114.458  36
   0  -2   7 2127.44 216.179   5
   0  -2   7 1862.89 275.200  18
   0  -2  -7 1786.84 166.316  22
   0  -2   8 4024.36 263.577  37
   0   2  -8 4351.52 357.038   8
   0  -2  -8 4349.47 283.131  22
   0   2   8 3357.26 260.019   3
   0   2  -8 4147.38 303.985  22
   0  -2  -8 3927.48 336.961   8
   0   2  -8 3422.24 385.519  29
   0   2   8 3858.68 286.512  37
   0   2  -8 4235.93 257.819  39
   0  -2  -8 4425.06 351.086  33
   0  -2   8 4237.41 309.124  21
   0  -2   8 4166.84 302.704  31
   0  -2   8 3969.08 339.494  30
   0  -2  -8 4121.44 410.165  29
   0   2   8 4275.03 269.770  20
   0  -2   8 4243.43 334.851   5
   0  -2   8 3981.03 284.088  15
   0  -2  -8 4709.64 344.281  24
   0   2   9 1897.48 213.354  37
   0  -2   9 1844.34 242.398  30
   0  -2  -9 1629.61 164.940  27
   0   2  -9 2047.30 183.640  39
   0  -2  -9 2144.24 253.910  24
   0  -2  -9 1942.69 202.123  22
   0  -2   9 1776.46 185.121  37
   0   2  -9 1547.36 296.523  29
   0   2   9 1860.29 187.184  20
   0  -2   9 1746.02 214.933  21
   0  -2   9 1462.37 183.911  15
   0  -2  -9 2015.38 258.836   8
   0  -2   9 1503.08 217.810   5
   0  -2  -9 1582.75 288.296   4
   0  -2  -9 1769.19 241.035  33
   0  -2  -9 1534.37 283.385  29
   0   2  -9 1852.48 223.066  33
   0   2  -9 1604.70 238.959   8
   0   2  -9 1868.93 216.318  22
   0  -2   9 1713.01 206.998  31
   0  -2  10 1087.52 181.647  21
   0   2  10 863.332 157.112  37
   0  -2 -10 946.535 241.855  29
   0  -2  10 1183.93 183.618  31
   0   2 -10 728.882 182.491   8
   0  -2  10 1037.70 148.512  37
   0  -2  10 820.494 145.780  15
   0  -2 -10 836.386 188.744   8
   0  -2 -10 823.916 186.373  33
   0   2  10 919.762 153.612  26
   0   2 -10 956.090 166.404  22
   0   2  10 873.923 140.561  20
   0  -2  10 1063.91 201.465  30
   0  -2 -10 690.532 159.895  24
   0   2 -10 819.675 163.295  33
   0   2 -11 10292.5 651.734   8
   0   2 -11 10223.3 565.145  33
   0  -2  11 10331.6 504.179  37
   0  -2 -11 12265.4 697.924   8
   0  -2  11 10782.9 627.657  30
   0  -2 -11 8871.85 720.506  29
   0   2 -11 10297.0 551.191  22
   0  -2 -11 9723.42 614.704  33
   0  -2 -11 9498.53 512.732  35
   0   2  11 10552.0 535.091  26
   0  -2  11 10227.0 553.272  31
   0   2  11 10785.0 566.283  37
   0  -2  11 9587.17 512.760  15
   0  -2  12 22784.1 944.903  30
   0  -2  12 19870.7 788.896  15
   0  -2  12 19653.0 907.113  25
   0   2 -12 20551.0 839.798  33
   0  -2 -12 20638.0 935.942  33
   0   2  12 21607.9 815.394  26
   0  -2  12 20942.8 835.961  31
   0   2 -12 20321.7 962.999   8
   0  -2 -12 19846.8 1104.76  29
   0  -2  13 5330.15 312.819  15
   0   2 -13 5728.96 435.338   8
   0  -2 -13 6047.53 419.499  33
   0  -2  13 5604.21 340.682  31
   0  -2 -13 5956.47 528.339  29
   0   2  13 5570.86 334.187  15
   0  -2  13 5301.29 391.156  25
   0  -2  14 1317.21 178.667  25
   0   2 -14 1436.92 312.964   7
   0  -2  14 1248.57 137.088  31
   0  -2 -14 1388.37 184.019  33
   0   2  14 1183.59 132.929  15
   0  -2 -14 1469.55 245.060  29
   0  -2 -14 1056.25 271.932   7
   0   2 -14 1732.59 218.652   8
   0   2  15 262.422 69.0699  25
   0  -2 -15 311.494 103.616  29
   0  -2  15 171.329 63.9985  25
   0   2 -15 265.659 132.081   7
   0  -2 -15 193.321 117.545   7
   0  -3   0 72.8377 30.0272  21
   0   3   0-5.29222 22.2381  23
   0  -3   0 46.7704 20.8052  24
   0  -3   0-2.50614 20.0830  36
   0   3   0 16.2763 20.6224  39
   0   3   0 11.7624 21.7242  22
   0   3   0 19.6058 22.4428   1
   0   3  -1 524729. 11874.2  20
   0   3  -1 506908. 11821.6  23
   0   3   1 532846. 11870.4  20
   0  -3   1 512410. 11833.1  36
   0   3   1 488003. 11822.2   1
   0  -3   1 546948. 11889.8  21
   0   3   1 549115. 11838.7  37
   0   3  -1 489642. 11848.9  39
   0   3  -1 494467. 11859.8  22
   0  -3  -1 544119. 11837.5  24
   0  -3   1 528799. 11889.8  35
   0   3   1 495644. 11828.2  39
   0  -3  -2 18110.0 589.214  19
   0  -3   2 19507.1 582.061  21
   0   3  -2 19648.7 567.810  22
   0   3   2 19159.2 533.160  37
   0  -3  -2 18663.0 518.837  36
   0   3  -2 19081.5 498.463  23
   0  -3  -2 18860.6 544.731  35
   0   3  -2 18459.2 543.491  39
   0  -3   2 21259.4 578.916   5
   0   3   2 19649.6 550.931  20
   0  -3   2 17071.3 454.449  12
   0   3   2 18872.5 551.608  23
   0  -3   2 18460.3 575.657  35
   0  -3   2 19258.0 520.397  36
   0  -3  -2 18685.5 535.840  24
   0  -3   3 3664.42 161.022  37
   0   3  -3 3769.91 200.746  22
   0   3  -3 3919.65 145.355  23
   0  -3  -3 3340.82 177.137  35
   0  -3   3 3407.04 160.294  36
   0  -3   3 3431.71 197.934   5
   0   3   3 3655.52 184.376  37
   0   3   3 3568.75 188.399  23
   0  -3  -3 3416.64 158.944  36
   0  -3   4 23283.9 746.810  21
   0  -3  -4 22149.1 687.241  35
   0  -3  -4 23106.0 643.260  36
   0   3   4 24723.0 703.319  20
   0  -3   4 22106.7 732.523   5
   0  -3   4 21918.9 649.402  37
   0   3   4 24196.4 712.348  23
   0   3  -4 23588.1 700.646  39
   0   3   4 23631.9 702.054  37
   0  -3  -5 2460.48 139.711  36
   0   3   5 2484.34 172.607  20
   0   3   5 2261.10 172.906  23
   0   3   5 2152.08 169.268  37
   0  -3   5 2193.33 145.810  37
   0   3  -5 2177.77 182.358  22
   0  -3   5 2519.94 200.177   5
   0  -3  -5 2254.64 182.338  24
   0  -3  -5 2316.25 168.244  35
   0   3  -5 2237.99 164.086  39
   0  -3   5 2914.01 214.662  21
   0   3  -6 74511.0 1939.30  39
   0   3  -6 73948.6 2013.52  22
   0   3   6 79422.8 1983.82  23
   0  -3   6 76291.0 2053.75   5
   0   3   6 77639.0 1951.35  20
   0  -3   6 73251.8 1892.52  37
   0  -3  -6 75701.5 1844.56  36
   0  -3   6 72929.7 2022.19  21
   0  -3  -6 71916.5 1802.07  39
   0  -3  -6 75470.5 2020.67  24
   0   3   6 78386.9 1985.86  37
   0  -3   6 71231.5 1812.41  20
   0   3  -7 20345.4 694.128  39
   0  -3   7 19385.3 653.475  37
   0   3  -7 19837.4 937.883  29
   0   3   7 18132.7 694.907  23
   0  -3  -7 18323.5 880.250  29
   0  -3   7 19107.7 814.010  30
   0   3  -7 20057.0 756.739  22
   0  -3  -7 22026.4 833.321   8
   0  -3   7 19881.3 788.850   5
   0  -3  -7 20173.7 778.223  24
   0   3  -7 18350.1 807.141   8
   0  -3   7 20083.9 767.151  21
   0  -3  -7 20057.5 688.498  22
   0  -3  -7 19535.9 588.099  36
   0  -3   7 18245.8 738.533  31
   0   3   7 20641.8 704.877  20
   0   3   7 19183.9 749.985  25
   0  -3   7 20827.1 999.328  18
   0   3   7 19590.3 723.785  37
   0  -3  -8 461.793 155.617  29
   0  -3   8 707.104 135.807  21
   0  -3   8 652.390 123.578  15
   0  -3  -8 564.773 143.873   8
   0  -3  -8 543.917 177.615   4
   0   3  -8 816.135 211.037  29
   0  -3   8 606.906 101.285  37
   0   3   8 685.611 121.843  20
   0  -3  -8 501.266 98.1555  27
   0   3   8 456.526 100.374   3
   0  -3  -8 503.668 131.979  24
   0  -3   8 505.473 132.875  30
   0   3  -8 542.582 119.234  22
   0  -3   8 648.074 143.439   5
   0  -3  -8 474.545 96.2919  22
   0   3  -8 629.930 108.612  39
   0   3  -8 542.185 142.940   8
   0  -3   8 681.946 137.933  31
   0  -3   8 636.617 199.186  18
   0  -3  -8 565.864 112.265  35
   0   3  -9 1746.57 304.370  29
   0  -3  -9 1489.03 229.822  33
   0   3   9 1344.85 172.452   3
   0  -3   9 1910.86 230.740  21
   0  -3   9 1728.29 246.321  30
   0  -3   9 1497.64 163.708  37
   0  -3   9 1627.94 193.526  15
   0  -3  -9 1664.38 181.772  22
   0  -3   9 1515.23 205.853  31
   0  -3  -9 1717.41 234.739  24
   0   3  -9 1492.50 199.708  22
   0   3   9 1694.94 194.422  20
   0  -3  -9 1755.78 249.741   8
   0  -3  -9 1584.24 283.540   4
   0   3  -9 1722.00 248.779   8
   0   3  -9 1643.45 202.214  33
   0  -3  -9 1532.54 187.811  35
   0   3   9 1937.58 212.916  26
   0  -3  -9 1772.77 177.775  27
   0   3  -9 1945.75 189.813  39
   0  -3  -9 1752.56 295.467  29
   0  -3   9 1462.64 214.093   5
   0   3 -10 4941.24 319.115  39
   0  -3 -10 5122.50 356.890  35
   0  -3 -10 4470.36 489.866  29
   0   3  10 5481.14 377.096  26
   0   3  10 4780.86 363.745  37
   0  -3 -10 5241.51 318.411  27
   0  -3 -10 4842.15 421.886  33
   0  -3  10 5655.12 402.652  31
   0  -3 -10 5420.35 440.920  24
   0  -3  10 5009.46 315.455  37
   0   3 -10 4647.94 362.861  22
   0  -3  10 5187.46 398.373  21
   0   3 -10 4843.11 363.114  33
   0  -3  10 5218.80 358.363  15
   0   3  10 4484.27 335.940  20
   0   3 -10 4838.56 434.669   8
   0  -3  10 4673.04 401.484   5
   0  -3  10 5225.16 434.388  30
   0   3 -10 5102.21 541.620  29
   0   3  11 29216.6 1043.13  26
   0  -3  11 27781.4 1003.04  15
   0   3 -11 29563.7 1212.00   8
   0   3 -11 27602.2 1383.36  29
   0   3  11 27525.0 1055.83  37
   0  -3  11 30141.4 1173.01  30
   0  -3 -11 27893.7 1002.53  35
   0   3 -11 27672.3 1049.48  22
   0  -3 -11 27465.8 1155.36  33
   0  -3 -11 28268.4 1173.55  24
   0  -3  11 28041.3 1066.49  31
   0  -3 -11 26093.0 1294.79  29
   0  -3  12 883.210 188.423  25
   0  -3 -12 857.240 188.449  33
   0  -3  12 1078.90 157.367  15
   0  -3  12 1034.73 204.794  30
   0   3 -12 1108.17 224.896   8
   0  -3  12 998.535 174.037  31
   0   3 -12 1083.16 269.807  29
   0   3  12 1289.90 184.964  26
   0  -3 -12 1422.31 279.180  29
   0  -3  13 4995.58 301.580  15
   0   3 -13 5080.39 504.311  29
   0  -3 -13 4516.26 453.193  29
   0   3  13 4568.35 314.713  15
   0  -3 -13 5569.43 409.333  33
   0  -3  13 5155.25 384.506  25
   0   3 -13 5537.28 429.461   8
   0   3  13 5215.68 332.583  26
   0  -3  13 5102.38 340.514  31
   0   3  14 4146.44 248.311  15
   0   3 -14 4663.39 427.706  29
   0  -3 -14 4168.90 378.384  29
   0   3 -14 4661.75 490.685   7
   0  -3 -14 3592.95 435.472   7
   0   3 -14 5300.20 368.085   8
   0  -3  14 4293.61 260.363  31
   0  -3 -14 4231.65 310.435  33
   0  -3  14 4421.07 304.051  25
   0   3  15 1961.59 158.249  25
   0   3 -15 1934.22 258.470   7
   0  -3  15 2142.13 161.589  25
   0   3 -15 2063.10 223.169  29
   0   4   0 99659.2 2427.86  23
   0   4   0 100320. 2430.30  39
   0   4   0 103725. 2443.60  22
   0   4   0 101157. 2429.16   1
   0  -4   0 96833.9 2439.40  21
   0   4   0 100552. 2468.79  20
   0  -4   0 100282. 2420.00  36
   0  -4   0 103793. 2393.86  24
   0  -4   1 60060.5 1573.53  35
   0  -4   1 60302.4 1512.59  36
   0   4  -1 60655.6 1533.02  39
   0  -4   1 61700.4 1561.96  21
   0  -4  -1 60273.9 1504.58  24
   0   4   1 59389.6 1507.98  39
   0   4  -1 60665.1 1563.66  20
   0   4   1 56379.2 1493.89   1
   0   4  -1 61379.5 1545.69  22
   0   4  -1 61449.7 1507.75  23
   0  -4  -1 60938.2 1511.31  21
   0   4   1 62938.3 1510.46  37
   0   4   1 62952.3 1563.55  20
   0  -4   1 64305.8 1473.62  24
   0   4   2 138814. 3437.86  23
   0   4  -2 140086. 3446.96  22
   0  -4   2 154914. 3477.84   5
   0   4   2 142692. 3406.70  37
   0  -4   2 140385. 3481.26  35
   0   4  -2 143399. 3433.21  39
   0  -4  -2 139734. 3508.80  19
   0  -4  -2 149779. 3400.03  36
   0   4   2 143282. 3450.05  20
   0  -4  -2 145347. 3414.83  24
   0   4  -2 136872. 3368.41  23
   0  -4   2 142357. 3472.40  21
   0  -4   2 143948. 3399.36  36
   0  -4  -2 146376. 3436.72  35
   0   4  -3 9740.69 311.031  23
   0   4   3 10989.7 391.759  20
   0  -4   3 9736.42 343.165  36
   0   4   3 9243.15 353.555  37
   0  -4  -3 9710.57 369.740  24
   0  -4  -3 8853.04 418.277  19
   0  -4   3 10342.7 414.427  21
   0  -4   3 9389.43 392.545   5
   0  -4  -3 9697.73 339.595  36
   0   4   3 10024.7 386.789  23
   0   4  -3 9161.31 383.617  22
   0  -4   3 9828.83 411.930  35
   0  -4  -3 9677.12 368.692  35
   0  -4   3 9209.24 316.796  37
   0  -4   4 190478. 4448.91  37
   0   4   4 192413. 4555.56  23
   0   4   4 190336. 4524.90  37
   0   4  -4 189403. 4412.50  23
   0  -4  -4 191158. 4468.07  36
   0  -4  -4 190148. 4552.35  24
   0  -4   4 178188. 4415.08  12
   0  -4   4 199571. 4604.59   5
   0  -4  -4 193847. 4530.53  35
   0  -4   5 29797.0 983.286   5
   0   4   5 30792.2 931.919  20
   0  -4   5 29519.0 839.811  37
   0   4   5 30006.3 921.465  37
   0   4  -5 29884.3 788.593  23
   0   4  -5 30517.5 923.419  39
   0  -4  -5 31336.6 850.790  36
   0   4   5 30215.8 940.991  23
   0  -4  -5 30331.4 916.543  35
   0  -4  -6 15877.2 673.402  33
   0   4   6 14940.4 613.438  23
   0   4  -6 16135.4 641.891  22
   0  -4   6 16658.0 676.746   5
   0  -4   6 15140.1 641.774  31
   0   4   6 14921.4 615.036  25
   0  -4   6 15888.2 529.968  37
   0   4   6 17159.8 624.328  37
   0  -4  -6 16706.7 607.043  35
   0  -4   6 15030.3 651.739  21
   0   4   6 17109.9 622.601  20
   0  -4   6 14632.5 817.742  18
   0   4  -6 14495.5 691.238   8
   0   4  -6 16784.6 606.517  39
   0  -4  -6 16609.5 526.594  36
   0   4  -6 15845.7 456.614  23
   0  -4  -7 6218.74 331.980  22
   0   4   7 6343.55 372.182  26
   0  -4  -7 5983.69 467.091  29
   0  -4  -7 6202.81 416.732  33
   0  -4   7 6346.92 394.242  31
   0   4   7 6203.77 380.000  25
   0   4  -7 6904.43 519.697  29
   0  -4   7 6307.46 302.847  37
   0  -4   7 6311.06 547.900  18
   0   4  -7 5613.87 534.506  28
   0  -4  -7 6452.63 359.952  35
   0  -4   7 6861.56 464.872  30
   0  -4  -7 6332.66 340.058  27
   0   4  -7 6994.13 366.685  39
   0   4   7 6456.40 367.297  20
   0  -4   7 6867.28 414.468  21
   0  -4   7 6912.96 378.956  15
   0  -4  -7 6493.33 411.175  24
   0   4   7 6505.56 374.331  37
   0  -4   7 6559.84 419.611   5
   0   4  -7 6000.66 434.369   8
   0   4  -7 6585.83 394.328  22
   0   4   7 5987.43 365.692  23
   0  -4  -7 6374.02 280.463  36
   0  -4   8 1394.32 141.683  37
   0   4   8 1394.52 179.993  20
   0   4  -8 1212.27 248.486  29
   0  -4  -8 1283.28 153.388  22
   0  -4   8 1255.92 189.352  31
   0  -4  -8 1089.79 192.793  33
   0  -4  -8 1295.67 156.727  27
   0   4   8 1138.62 178.761  25
   0  -4  -8 1313.00 167.934  35
   0   4  -8 1536.69 176.771  39
   0  -4  -8 1476.01 206.124  24
   0   4   8 1219.27 177.227  26
   0   4  -8 1366.96 185.380  22
   0  -4   8 1149.79 208.144  30
   0   4   8 1226.57 173.695  37
   0   4  -8 1179.13 212.071   8
   0  -4   8 1466.45 179.495  15
   0   4  -8 1240.63 261.813  28
   0  -4   8 1415.76 207.891   5
   0  -4   8 1316.83 282.391  18
   0   4   8 1005.80 146.523   3
   0  -4  -8 1453.14 251.157  29
   0  -4   8 1437.27 197.672  21
   0   4   9 26058.9 970.297  37
   0   4  -9 27191.1 1004.89  22
   0  -4  -9 25359.0 1059.20  24
   0  -4  -9 25172.3 879.649  27
   0   4  -9 22587.3 1159.59  28
   0  -4  -9 24716.9 1173.17  29
   0  -4  -9 22786.0 1197.16   4
   0   4  -9 27314.1 1279.84  29
   0  -4  -9 25926.7 932.282  35
   0   4   9 21011.9 861.928   3
   0  -4   9 26381.8 1019.06  21
   0   4   9 27260.7 984.265  26
   0   4   9 24494.1 943.805  20
   0  -4   9 24851.5 1029.60   5
   0   4  -9 27362.2 921.220  39
   0  -4   9 26709.3 1095.68  30
   0  -4   9 25767.2 996.613  31
   0  -4   9 25418.0 934.644  15
   0   4  -9 25861.0 1104.98   8
   0   4   9 26482.1 1001.79  25
   0   4 -10 10605.8 577.923  22
   0  -4 -10 10499.3 535.609  35
   0  -4 -10 10152.4 485.686  27
   0   4  10 10250.8 555.417  20
   0   4  10 11032.6 577.240  26
   0  -4 -10 9659.04 628.383  24
   0  -4 -10 10206.6 726.818  29
   0   4  10 11231.4 602.345  25
   0  -4  10 11085.5 596.609  31
   0  -4  10 10650.2 601.702  21
   0  -4  10 10926.5 547.123  15
   0  -4  10 9551.74 595.078   5
   0  -4  10 10007.7 632.560  30
   0   4 -10 9958.99 649.195   8
   0   4 -10 10644.5 784.189  29
   0   4 -10 10588.0 513.114  39
   0   4 -11 5618.93 403.704  22
   0  -4  11 5548.26 388.834   6
   0  -4 -11 5302.85 460.195  24
   0   4 -11 5583.99 568.765  29
   0  -4  11 6460.25 485.411  30
   0   4  11 6074.01 418.129  26
   0  -4 -11 5272.93 517.313  29
   0   4  11 4918.57 374.220   6
   0   4 -11 5382.33 470.909   8
   0  -4  11 5925.43 423.118  31
   0  -4 -11 5558.65 328.457  27
   0  -4  11 5299.98 365.377  15
   0  -4 -12 228.151 147.244  29
   0   4 -12 222.559 125.667   8
   0  -4  12 272.870 112.271  31
   0   4  12 317.815 108.032  26
   0   4 -12 262.622 165.381  29
   0  -4  12 319.086 97.7132  15
   0  -4  12 212.220 122.814  30
   0  -4 -12 112.394 103.570  33
   0   4 -13 16155.6 743.983   8
   0  -4 -13 11796.1 833.575   7
   0  -4 -13 12998.5 661.488  33
   0  -4  13 12384.3 626.587  25
   0  -4  13 14982.0 672.373  30
   0  -4  13 14378.7 610.766  31
   0   4 -13 14427.8 931.776   7
   0   4  13 13211.4 588.735  26
   0  -4 -13 12850.5 737.393  29
   0   4 -13 14109.5 828.222  29
   0   4  13 12291.3 556.053  15
   0   4 -14 12654.1 671.673  29
   0   4 -14 13131.7 588.830   8
   0  -4  14 11882.5 478.538  31
   0  -4  14 12249.8 529.546  25
   0  -4 -14 12791.3 561.053  33
   0   4 -14 12105.0 729.490   7
   0   4  14 11231.3 443.199  15
   0  -4 -14 10434.9 661.962   7
   0  -4 -14 11908.4 597.619  29
   0  -5   0 45.7114 32.3663  36
   0   5   0 251.714 54.1827  23
   0   5   0 148.980 47.5760  39
   0   5   0 20.0693 45.7215  20
   0   5   0 22.7803 31.7401   1
   0  -5   0 270.312 60.4884  21
   0   5   1 15462.7 535.216  20
   0   5  -1 14931.1 495.889  39
   0  -5  -1 14722.4 472.446  21
   0   5  -1 14951.4 475.635  23
   0   5   1 14657.4 475.633  39
   0   5   1 14050.4 459.290   1
   0   5  -1 15182.7 506.845  22
   0  -5   1 15126.2 517.948  21
   0   5   1 14854.4 502.623  23
   0  -5   1 14874.6 479.411  36
   0  -5   1 14841.9 428.029  24
   0   5  -1 14120.3 488.932   1
   0   5  -1 13023.5 512.587  20
   0  -5  -1 15199.3 466.702  24
   0  -5   1 14678.4 532.537  35
   0  -5   2 14599.8 578.583  35
   0  -5   2 15942.1 575.270  21
   0  -5   2 16359.5 521.513  36
   0  -5  -2 15604.8 546.725  35
   0   5  -2 15815.1 498.419  23
   0  -5   2 15701.0 454.289  24
   0  -5  -2 16577.5 518.733  36
   0  -5  -2 17117.2 503.188  21
   0   5  -2 16373.7 548.423  39
   0   5   2 16967.2 524.008  37
   0  -5  -2 16537.1 615.091  19
   0   5   2 16946.1 577.481  20
   0   5  -2 16009.0 557.109  22
   0  -5   2 16160.2 411.683   6
   0  -5  -2 16825.2 529.018  24
   0  -5   3 7342.43 308.031  36
   0   5  -3 7360.44 347.066  22
   0   5   3 7155.80 315.033  37
   0   5   3 7612.73 352.782  20
   0  -5   3 7932.51 369.091   5
   0  -5   3 7098.58 370.470  35
   0   5  -3 7174.93 332.701  39
   0  -5   3 7647.31 370.442  21
   0  -5  -3 7330.55 304.434  36
   0   5  -3 7159.19 276.259  23
   0  -5  -3 7797.62 333.793  24
   0   5   3 7351.14 346.408  23
   0  -5  -3 7451.73 333.005  35
   0  -5  -3 6861.59 382.148  19
   0  -5  -4 155094. 3844.41  35
   0  -5  -4 159401. 3868.78  24
   0  -5  -4 163143. 3787.03  36
   0   5   4 156291. 3882.90  23
   0  -5   4 158623. 3730.13  37
   0   5  -4 153805. 3886.09  22
   0   5  -4 157466. 3726.04  23
   0   5   4 158465. 3837.07  37
   0  -5   4 155575. 3924.19  21
   0  -5   4 153449. 3920.78   5
   0  -5  -5 161035. 3970.39  24
   0   5  -5 167129. 3946.56  39
   0   5  -5 152292. 3754.02  23
   0  -5  -5 164952. 3928.62  35
   0  -5   5 158261. 3785.55  37
   0   5   5 167291. 3933.20  37
   0  -5   5 162050. 4026.82   5
   0  -5  -5 155997. 3832.27  36
   0   5   5 159337. 3973.38  23
   0  -5   6 3789.30 341.115  30
   0  -5   6 3481.05 294.962   5
   0  -5  -6 3632.55 247.694  27
   0  -5  -6 3377.53 246.976  35
   0   5  -6 3004.88 413.667  28
   0  -5   6 3130.89 183.586  37
   0   5   6 3426.84 268.088  20
   0  -5   6 3536.17 263.641  15
   0   5   6 3568.27 259.694  37
   0   5   6 3436.03 263.562  25
   0  -5   6 3108.23 381.366  18
   0  -5  -6 3186.01 199.492  36
   0  -5  -6 2976.37 274.673  33
   0   5  -6 2994.28 301.451   8
   0   5   6 3573.63 273.232  23
   0  -5  -7 6301.33 355.296  27
   0  -5   7 6723.71 389.909  15
   0  -5   7 6755.88 591.519  18
   0   5  -7 6288.37 465.327   8
   0  -5   7 6723.24 429.335  21
   0   5   7 5941.87 381.400  25
   0   5   7 6764.02 392.618  37
   0  -5  -7 5877.61 421.629  33
   0   5   7 6676.98 403.427  23
   0  -5  -7 6348.69 368.699  35
   0  -5  -7 6031.09 468.621  29
   0   5  -7 6476.38 512.292  29
   0   5  -7 5540.26 564.712  28
   0   5   7 6904.14 407.071  20
   0   5  -7 6498.40 406.354  22
   0   5   7 7149.98 418.316  26
   0   5  -7 6472.80 375.305  39
   0  -5   7 6325.62 431.672   5
   0  -5   7 6910.19 490.656  30
   0  -5  -7 6241.77 298.374  36
   0  -5   7 5830.02 396.646  31
   0  -5   8 11258.7 601.029  21
   0   5   8 10032.3 540.465  23
   0   5  -8 9167.69 743.066  28
   0  -5  -8 10826.9 528.289  35
   0   5  -8 10465.9 715.342  29
   0   5   8 10794.0 562.345  25
   0  -5   8 10705.1 610.295   5
   0  -5  -8 9546.38 646.228  29
   0  -5  -8 10281.1 602.688  33
   0   5   8 10865.3 562.573  26
   0   5  -8 11168.8 576.793  22
   0  -5   8 11431.4 549.146  15
   0  -5   8 10406.6 573.493  31
   0   5   8 10603.8 545.815  37
   0  -5  -8 9981.11 491.559  27
   0   5  -8 9639.57 624.425   8
   0  -5   8 10672.6 647.612  30
   0  -5   8 11001.6 805.393  18
   0   5  -8 11198.9 531.329  39
   0  -5  -8 11186.2 613.783  24
   0   5   8 11346.1 571.641  20
   0   5  -9 4698.70 495.871  29
   0  -5  -9 4829.71 471.388  29
   0  -5  -9 5409.23 436.615  33
   0   5  -9 4693.88 370.990  22
   0  -5  -9 5052.30 331.886  27
   0   5   9 5618.40 400.906  25
   0   5  -9 4672.26 336.302  39
   0  -5   9 4595.02 400.333   5
   0  -5   9 4604.20 427.733  30
   0   5  -9 4609.90 433.978   8
   0  -5  -9 5163.54 429.011  24
   0  -5   9 4817.38 385.041  31
   0  -5  -9 4460.83 496.580   4
   0  -5   9 4919.12 350.789  15
   0   5   9 5107.47 375.772  37
   0  -5   9 4994.02 549.877  18
   0   5   9 4751.76 374.755  26
   0   5  -9 4161.02 497.334  28
   0  -5   9 4733.95 387.330  21
   0  -5  -9 4906.22 348.638  35
   0   5   9 4827.04 379.373  20
   0  -5 -10 4768.19 318.850  27
   0  -5 -10 4368.37 329.952  35
   0   5 -10 4636.36 333.783  39
   0  -5  10 4769.26 383.357  31
   0   5 -10 4008.65 460.208  28
   0   5  10 4238.28 326.992   6
   0  -5 -10 4157.04 450.165  29
   0   5 -10 4253.48 485.868  29
   0   5 -10 4179.82 420.085   8
   0  -5 -10 4445.69 421.980  24
   0   5  10 5537.41 407.346  26
   0  -5  10 4722.38 428.549  30
   0  -5  10 4543.36 387.762  21
   0   5  10 4692.64 372.051  37
   0  -5  10 4244.69 328.292  15
   0   5  10 4017.13 353.502  20
   0   5  10 4964.65 386.884  25
   0  -5  10 4433.59 333.802   6
   0   5 -10 4463.72 367.447  22
   0  -5 -10 4076.34 394.400  33
   0  -5  11 12744.8 720.871  30
   0   5  11 13198.4 658.947  26
   0  -5 -11 12715.6 546.869  27
   0  -5 -11 11967.9 767.568  29
   0   5  11 13147.2 663.281  25
   0   5 -11 12789.8 749.673   8
   0   5 -11 11288.1 803.794  29
   0  -5  11 12951.9 660.232  31
   0   5 -12 13875.8 934.280   7
   0  -5 -12 13690.7 534.508  27
   0   5  12 14825.4 676.158  25
   0  -5  12 14405.4 718.530  30
   0   5  12 15664.5 694.615  26
   0  -5  12 14493.9 673.154  31
   0  -5 -12 12886.3 762.335  29
   0   5 -12 14759.9 773.158   8
   0  -5 -12 12971.4 876.704   7
   0   5 -12 13856.9 852.396  29
   0   5 -13 6929.82 575.595   7
   0  -5 -13 6265.01 532.302   7
   0   5 -13 8055.79 560.582  29
   0   5  13 7138.48 405.941  26
   0  -5  13 6820.38 341.567  16
   0   5 -13 7613.15 479.102   8
   0  -5  13 7742.63 413.790  31
   0  -5 -13 6703.80 468.264  29
   0  -5  13 8276.37 458.457  30
   0  -5  13 6855.11 423.293  25
   0   5 -14 985.624 147.922   8
   0  -5  14 965.943 118.927  31
   0  -5 -14 900.666 135.136  33
   0   5  14 873.140 96.9090  15
   0   5 -14 1051.59 172.951  29
   0  -5  14 786.462 120.731  25
   0   6   0 159050. 3830.64  39
   0   6   0 159919. 3803.86   1
   0   6   0 153905. 3909.76  20
   0   6   0 158490. 3839.21  23
   0  -6   0 158790. 3817.23  36
   0  -6   0 157301. 3834.43  21
   0  -6   0 159660. 3761.47  24
   0   6   1 2113.14 170.930  23
   0   6  -1 1899.31 182.271  20
   0  -6   1 2046.71 186.227  35
   0  -6   1 2170.02 158.108  36
   0  -6   1 1953.59 167.722  21
   0  -6  -1 1997.02 149.132  21
   0   6   1 2482.67 201.766  20
   0   6  -1 2517.86 182.472  22
   0  -6  -1 2164.22 146.494  24
   0   6   1 2101.65 145.756   1
   0  -6   1 2135.07 124.668  24
   0   6  -1 2339.33 162.737  23
   0   6  -1 2332.98 167.559   1
   0   6  -1 2161.55 166.928  39
   0  -6   2 96404.4 2304.04  24
   0  -6   2 93257.2 2518.47  35
   0  -6  -2 94998.5 2366.85  21
   0  -6  -2 97134.5 2410.63  24
   0   6  -2 94582.4 2448.47  39
   0  -6   2 98539.9 2417.47  36
   0  -6  -2 97414.1 2462.76  35
   0   6  -2 94068.1 2456.01  22
   0  -6  -2 94900.2 2553.99  19
   0   6  -2 98255.8 2391.84  23
   0  -6  -2 96089.9 2406.12  36
   0  -6   2 96834.0 2485.69  21
   0   6  -2 91719.8 2438.61   1
   0   6   2 98443.6 2514.88  20
   0  -6   2 103704. 2520.13   5
   0  -6   3 97339.6 2606.99  35
   0  -6  -3 95971.7 2389.67  21
   0  -6   3 107921. 2602.66   5
   0  -6   3 93439.0 2363.59  37
   0   6   3 101263. 2480.74  37
   0   6   3 99494.5 2551.97  23
   0  -6  -3 95164.8 2512.61  35
   0   6  -3 105249. 2536.42  39
   0  -6  -3 96865.3 2641.52  19
   0   6   3 95933.3 2563.77  20
   0  -6   3 95693.9 2466.44  36
   0  -6   3 96420.6 2563.78  21
   0  -6  -3 101706. 2464.44  36
   0  -6  -3 100989. 2501.58  24
   0  -6   3 96998.6 2336.55  24
   0   6  -3 100670. 2427.74  23
   0   6  -3 99731.1 2544.76  22
   0   6   4 41.5928 52.6866  26
   0   6  -4 152.088 82.1422   8
   0   6   4 48.2544 50.9380  37
   0   6   4 64.5086 66.7170  20
   0  -6  -4 24.1438 45.5929  27
   0  -6   4 45.0733 30.0989  37
   0   6   4 40.9652 51.8918  23
   0  -6  -4 272.701 77.2375  24
   0  -6  -4 8.73395 46.9399  35
   0   6  -4 27.7093 46.8016  39
   0  -6   4-3.65012 22.6625   6
   0   6  -4 45.4627 30.6940  23
   0   6  -4 27.0875 113.792  28
   0  -6   4 22.1379 62.7031  21
   0  -6   4 45.9434 58.1965   5
   0   6  -4 10.0778 47.7664  22
   0  -6  -4 93.6074 47.1582  36
   0   6   4 37.6505 54.6386  25
   0   6  -5 43174.3 1804.86  28
   0   6  -5 42045.9 1481.28   8
   0  -6  -5 46181.4 1274.62  36
   0   6  -5 49409.6 1419.81  22
   0  -6   5 44728.8 1403.76  31
   0  -6  -5 45357.6 1346.36  35
   0   6   5 46666.2 1381.30  25
   0   6   5 47225.9 1412.40  26
   0   6  -5 45054.0 1195.40  23
   0  -6  -5 46049.3 1389.53  24
   0   6   5 46985.3 1344.30  37
   0  -6   5 44128.8 1421.69  21
   0  -6   5 44509.5 1537.56  30
   0   6   5 44035.2 1395.66  23
   0  -6   5 47704.3 1454.67   5
   0  -6  -5 43837.9 1409.82  33
   0  -6  -6 26848.5 832.665  36
   0   6   6 27293.6 990.439  20
   0  -6   6 26229.3 989.390  21
   0  -6  -6 27524.5 924.654  35
   0   6   6 26841.4 978.819  23
   0   6  -6 23580.2 1291.00  28
   0   6  -6 28252.8 949.226  39
   0  -6   6 26592.4 1014.52   5
   0   6  -6 27359.1 1088.72   8
   0  -6   6 25812.5 1097.11  30
   0  -6  -6 24337.2 975.607  33
   0  -6  -6 27532.3 990.526  24
   0   6   6 26781.5 948.754  25
   0  -6   6 24178.3 957.782  31
   0  -6  -6 26302.4 898.584  27
   0   6   6 27255.1 925.886  37
   0  -6   7 290.830 108.415   5
   0  -6   7 82.2976 86.5216  30
   0  -6  -7 295.903 88.9720  27
   0  -6   7 183.921 150.423  18
   0   6   7 178.925 92.6058  20
   0   6   7 333.988 105.747  25
   0   6  -7 120.149 101.531   8
   0   6   7 163.504 82.8726  37
   0  -6  -7 202.143 59.3546  36
   0   6  -7 291.384 133.218  29
   0   6  -7 246.155 194.184  28
   0  -6  -7 166.198 73.7702  35
   0  -6  -7 329.827 116.065  24
   0   6   7 73.5100 61.8901  23
   0  -6  -7 131.590 83.4313  33
   0   6  -7 112.246 72.4999  39
   0   6   8 8365.04 506.646  26
   0  -6  -8 6472.44 521.360  29
   0   6   8 7806.49 478.616  25
   0  -6  -8 7692.83 429.451  27
   0   6  -8 6481.14 658.351  28
   0  -6  -8 6800.78 492.887  33
   0   6  -8 8145.90 496.982  22
   0   6   8 7121.11 484.810  20
   0   6   8 8102.91 494.721  23
   0  -6   8 7921.40 692.497  18
   0   6   8 8108.28 474.305  37
   0   6  -8 7665.44 603.867  29
   0   6  -8 7289.81 549.632   8
   0  -6  -8 8279.72 457.033  35
   0  -6   8 7290.14 509.008   5
   0   6  -8 7775.97 450.843  39
   0  -6   8 7784.12 565.298  30
   0  -6   8 7303.76 386.286   6
   0   6  -9 16473.7 889.686   8
   0   6   9 16269.7 753.810  37
   0   6  -9 17243.9 787.419  22
   0  -6   9 17142.2 889.728  30
   0  -6  -9 16163.1 689.902  27
   0  -6  -9 16555.3 884.854  29
   0   6  -9 15044.9 1015.48  28
   0  -6   9 16141.0 796.801  21
   0  -6  -9 15902.3 816.950  33
   0  -6  -9 16433.8 646.448  32
   0  -6   9 16763.2 1072.88  18
   0   6   9 18240.4 790.911  25
   0  -6  -9 17405.5 727.009  35
   0  -6   9 16929.6 792.600  31
   0   6  -9 15878.0 934.804  29
   0   6  -9 18385.3 757.266  39
   0   6   9 17704.6 824.553  20
   0  -6   9 14639.0 783.590   5
   0   6   9 18307.9 818.683  26
   0   6 -10 4731.69 521.861  28
   0  -6 -10 5390.28 469.381  24
   0   6 -10 5844.66 555.037  29
   0   6  10 5376.92 402.778  25
   0  -6  10 5822.41 481.550  30
   0  -6  10 5346.45 434.535  21
   0   6 -10 5023.90 462.645   8
   0   6  10 5055.02 422.105  20
   0  -6 -10 5374.69 483.040  29
   0  -6  10 4999.17 399.741  31
   0   6  10 5684.13 417.495  37
   0   6 -10 5081.37 364.864  39
   0   6 -10 4992.20 393.432  22
   0  -6 -10 5967.94 366.393  27
   0  -6 -10 5087.14 436.436  33
   0   6  10 5807.13 431.457  26
   0  -6 -11 1611.53 263.115  29
   0  -6 -11 1697.26 185.358  27
   0   6  11 1517.54 221.553  25
   0  -6  11 1558.82 223.079  31
   0  -6 -11 1931.57 264.362  33
   0   6 -11 1598.32 289.881  29
   0  -6  11 1447.07 234.895  30
   0   6  11 2010.49 248.966  26
   0   6 -11 1689.58 269.452   8
   0   6 -11 1580.48 309.162   7
   0  -6  12 24542.1 812.055  30
   0   6 -12 24138.8 951.580  29
   0   6 -12 25370.0 883.330   8
   0  -6  12 22709.4 613.874  16
   0  -6  12 24369.3 735.935  31
   0  -6 -12 23787.2 557.624  27
   0  -6 -12 24506.5 837.920  29
   0   6  12 25399.8 746.158  25
   0   6  12 24015.2 757.525  26
   0  -6 -12 26468.6 849.185  33
   0  -6  13 1388.25 178.651  30
   0   6 -13 2032.35 231.165   8
   0   6 -13 1509.95 222.312  29
   0  -6  13 1511.05 185.407  25
   0   6  13 1457.90 177.630  26
   0  -6  13 1490.43 171.308  31
   0   6  13 1527.99 180.303  25
   0   6 -14 3513.81 244.724   8
   0  -6  14 2957.27 197.768  25
   0  -6  14 3202.29 194.664  31
   0   7   0-22.5104 58.7831  20
   0  -7   0-7.38808 43.8985  36
   0   7   0 16.6315 39.4176  23
   0  -7   0 15.5045 26.1960  24
   0   7   0 143.324 57.7655   1
   0  -7   0 23.0720 40.1707  21
   0   7  -1 912.660 115.209  23
   0   7   1 945.296 103.972   1
   0   7   1 1150.88 125.918  39
   0  -7   1 1073.84 123.342  36
   0  -7   1 906.399 123.607  21
   0  -7  -1 1022.06 113.031  21
   0   7   1 1017.85 150.917  20
   0   7  -1 956.212 121.473  39
   0  -7  -1 1027.37 110.416  24
   0  -7  -1 1570.59 173.733  35
   0   7  -1 888.123 111.405   1
   0  -7  -1 1158.56 167.548  19
   0  -7   1 1044.12 93.3218  24
   0   7   1 948.835 126.461  23
   0  -7   2 37068.5 1080.01  36
   0   7  -2 37833.7 1232.99   8
   0   7  -2 36148.1 1055.10  23
   0  -7   2 39922.6 1183.27   5
   0   7   2 36300.9 1131.52  23
   0   7  -2 34659.7 1480.35  28
   0  -7   2 36510.3 1131.59  21
   0   7   2 36381.5 1183.56  20
   0  -7  -2 36807.1 1068.16  36
   0  -7   2 37026.9 1191.16  35
   0  -7   2 33847.5 937.900  24
   0   7  -2 34274.5 1109.37  22
   0  -7  -2 36151.0 1011.69  21
   0  -7  -2 36865.7 1063.13  24
   0   7  -2 38855.8 1104.98   1
   0  -7  -2 35208.5 1211.48  19
   0  -7  -2 37106.9 1133.62  35
   0   7   2 36649.0 1136.25  25
   0   7  -2 35943.7 1109.48  39
   0  -7  -3 176398. 4342.14  35
   0  -7   3 176666. 4286.55  36
   0  -7  -3 177920. 4303.44  24
   0  -7  -3 170310. 4280.08  27
   0  -7   3 183322. 4419.46   5
   0  -7   3 174738. 4554.33  30
   0  -7  -3 178798. 4298.75  32
   0   7  -3 181697. 4348.39  39
   0  -7   3 175178. 4378.46  21
   0   7   3 175010. 4420.33  20
   0  -7  -3 165462. 4481.40  19
   0   7  -3 171823. 4227.61  23
   0  -7   3 170428. 4444.42  35
   0   7   3 179474. 4363.74  25
   0   7  -3 171290. 4481.34   8
   0   7   3 179741. 4423.82  26
   0   7  -3 177994. 4357.22  22
   0  -7   3 173228. 4313.12  32
   0  -7   3 187980. 4416.38  16
   0  -7  -3 176621. 4267.91  36
   0   7  -3 161247. 4307.65   1
   0  -7   4 4018.88 284.511  32
   0  -7  -4 3803.99 261.524  32
   0   7   4 3995.29 313.637  26
   0   7  -4 3935.81 224.161  23
   0   7  -4 4025.18 487.252  28
   0  -7  -4 3635.19 289.733  33
   0  -7   4 3765.18 293.159  31
   0  -7   4 4380.11 329.859   5
   0   7   4 3504.10 303.242  20
   0  -7  -4 4274.66 276.163  27
   0  -7  -4 3872.50 278.730  35
   0  -7  -4 4467.44 263.412  36
   0   7  -4 3116.06 314.892   8
   0   7   4 3813.22 286.990  25
   0  -7   4 3983.47 309.610  21
   0   7  -4 4923.13 323.863  22
   0   7   4 4137.79 270.610  37
   0  -7  -4 4045.86 285.220  24
   0   7   4 3703.96 294.341  23
   0   7  -4 4204.00 291.726  39
   0  -7   4 4081.03 313.144  16
   0   7  -5 693.974 161.144   8
   0   7  -5 832.353 146.460  22
   0  -7  -5 802.636 117.952  36
   0   7   5 883.726 161.771  26
   0  -7  -5 833.143 144.480  24
   0  -7   5 585.851 130.923  21
   0   7   5 575.745 131.024  23
   0   7   5 754.149 128.744  37
   0   7   5 701.893 152.540  20
   0   7   5 811.487 146.511  25
   0  -7  -5 758.173 121.181  32
   0  -7  -5 678.785 127.673  35
   0  -7  -5 753.348 146.558  33
   0  -7   5 657.142 118.915  32
   0  -7   5 912.165 157.551  16
   0  -7   5 814.559 144.141  31
   0  -7   5 673.268 144.721   5
   0   7  -5 845.040 260.588  28
   0  -7  -6 5013.86 313.013  32
   0  -7  -6 4259.60 343.478  24
   0   7   6 4469.57 358.306  23
   0   7   6 4817.00 347.194  25
   0  -7   6 4174.22 307.298  32
   0  -7   6 4706.36 357.403  16
   0  -7  -6 4195.82 268.355  36
   0   7  -6 4017.05 395.567   8
   0  -7  -6 4613.76 366.316  33
   0   7  -6 3917.36 384.776  29
   0   7  -6 4643.47 337.282  39
   0  -7  -6 4687.27 329.376  35
   0  -7   6 3425.65 373.050  30
   0  -7   6 4813.23 387.157   5
   0   7  -6 4685.55 353.550  22
   0   7  -6 3925.12 528.856  28
   0   7   6 4680.06 325.578  37
   0  -7   6 3999.50 344.056  21
   0   7   6 4422.77 362.208  26
   0  -7   6 4149.93 340.929  31
   0  -7   7 19918.3 927.056   5
   0   7  -7 20505.2 1012.00  29
   0  -7  -7 22206.8 936.486  24
   0   7   7 22600.1 871.439  37
   0  -7   7 20794.0 896.484  31
   0  -7  -7 22882.0 844.336  27
   0   7  -7 20267.9 1002.49   8
   0   7   7 21662.9 947.409  20
   0  -7   7 21526.1 924.448  21
   0   7   7 22223.0 890.578  25
   0   7   7 21987.0 923.422  23
   0   7  -7 21320.8 1289.77  28
   0  -7  -7 22453.4 807.029  32
   0  -7   7 22426.2 1046.98  30
   0  -7  -7 20441.0 920.469  33
   0  -7  -7 21561.3 747.499  36
   0  -7   7 24134.5 930.027  16
   0  -7   7 21555.0 1206.33  18
   0  -7  -7 22059.9 852.743  35
   0   7  -7 23577.7 892.125  39
   0   7  -8 14616.3 676.052  39
   0   7   8 14634.1 697.379  25
   0   7   8 13800.4 708.110  23
   0  -7   8 12863.6 723.210   5
   0  -7   8 14039.4 807.763  30
   0  -7  -8 13912.9 737.236  24
   0  -7   8 14646.1 702.764  16
   0   7  -8 13910.8 819.491  29
   0  -7  -8 14290.7 636.847  27
   0   7  -8 13740.1 1010.77  28
   0  -7   8 14043.9 719.821  21
   0   7   8 12609.0 644.975  37
   0  -7   8 14116.2 711.328  31
   0   7  -8 14541.0 708.004  22
   0  -7  -8 13611.5 729.603  33
   0  -7  -8 14687.7 660.069  35
   0  -7   8 14396.6 979.674  18
   0   7  -8 13628.6 800.296   8
   0   7   8 14232.4 745.056  20
   0  -7  -8 13583.0 589.753  32
   0  -7  -9 819.252 187.936  24
   0  -7  -9 907.061 137.195  32
   0  -7  -9 817.471 149.672  27
   0  -7  -9 878.423 193.947  33
   0   7  -9 767.028 160.470  22
   0  -7   9 675.285 161.261   5
   0   7  -9 805.967 206.627   8
   0  -7   9 780.919 266.594  18
   0   7  -9 666.517 239.825  28
   0  -7   9 794.237 210.023  30
   0   7   9 804.739 171.511  25
   0  -7  -9 774.549 145.127  35
   0   7   9 959.817 175.810  37
   0   7  -9 717.090 148.228  39
   0   7   9 764.900 181.747  20
   0   7   9 785.396 184.508  26
   0   7  -9 781.988 207.847  29
   0  -7   9 736.298 160.054  16
   0  -7  10 1223.69 206.241  31
   0   7 -10 1534.57 260.150   8
   0  -7  10 1435.61 249.350  30
   0   7  10 970.038 184.561  25
   0  -7 -10 1162.02 166.938  27
   0   7  10 931.802 191.681  26
   0   7 -10 1295.09 252.793  29
   0  -7 -10 1200.13 218.719  33
   0   7 -10 842.620 248.231  28
   0  -7 -10 1086.28 138.197  32
   0  -7  10 1273.06 185.142  16
   0  -7 -11 79.7369 80.8551  27
   0   7 -11 86.2805 102.240  29
   0   7  11 127.544 96.6782  25
   0  -7 -11 86.1367 87.2989  33
   0   7 -11 113.035 107.153  28
   0  -7  11 18.1801 92.1247  30
   0   7 -11 120.321 110.729   8
   0  -7  11 127.086 78.8237  16
   0  -7  11 202.943 97.1710  31
   0   7  11-16.3099 101.219  26
   0  -7 -12 381.982 79.2437  27
   0   7  12 246.379 102.021  25
   0  -7  12 295.877 110.142  30
   0  -7  12 151.669 83.7696  31
   0  -7  12 205.515 73.0889  16
   0   7 -12 150.009 96.8964  29
   0   7 -12 323.802 126.526   8
   0   7  12 232.020 99.4542  26
   0  -7 -12 198.725 101.849  33
   0  -7  13 132.918 64.1328  31
   0   7  13 114.905 65.4395  26
   0  -7 -13 204.346 80.9200  33
   0  -7  13 219.193 82.8534  30
   0  -7  13 115.918 75.0263  25
   0   7  13 370.220 93.2618  25
   0   7 -13 231.945 89.4425   8
   0   8   0 66483.5 1721.36   1
   0  -8   0 64656.6 1736.63  27
   0   8   0 65933.3 1784.79  39
   0   8   0 68026.0 1817.64  23
   0   8   0 63061.4 2228.87  28
   0  -8   0 65304.6 1785.83  32
   0  -8   0 65064.0 1756.06  21
   0   8   0 58184.3 1829.68  25
   0  -8   0 57843.2 1854.89  16
   0   8   0 63449.1 1929.34  26
   0  -8   0 66555.8 1772.11  36
   0   8   0 60068.0 1877.29  20
   0  -8   0 65884.7 1675.28  24
   0   8   1 20818.6 675.843   1
   0   8   1 18848.0 825.035  26
   0   8  -1 19243.9 1069.15  28
   0   8  -1 21287.0 743.742  23
   0  -8   1 19308.5 805.571  16
   0   8  -1 20801.4 706.674   1
   0  -8  -1 21142.4 684.454  24
   0   8  -1 22481.6 884.419   8
   0  -8  -1 20454.0 681.432  21
   0   8   1 18812.7 776.944  25
   0  -8   1 20885.7 732.703  36
   0  -8  -1 19770.1 703.692  27
   0  -8   1 20555.1 744.492  32
   0  -8   1 19535.9 685.949  27
   0  -8  -1 20025.3 794.977  35
   0  -8   1 20322.4 742.651  21
   0   8  -1 20917.9 751.290  39
   0   8  -1 17848.8 824.056  26
   0   8   1 22214.5 791.534  23
   0  -8  -1 20584.4 739.067  32
   0   8   1 20662.2 841.144  20
   0  -8  -1 20385.2 847.928  19
   0  -8   2 46486.7 1392.01  36
   0   8  -2 49560.4 1589.37   8
   0   8  -2 50703.8 1406.84   1
   0  -8  -2 45608.5 1560.27  19
   0   8   2 47657.7 1472.99  25
   0  -8  -2 48273.8 1495.50  35
   0   8   2 48236.7 1476.41  23
   0   8   2 46375.5 1528.47  20
   0  -8   2 48335.1 1428.11  32
   0  -8  -2 47034.9 1389.83  36
   0   8   2 46898.1 1526.65  26
   0   8  -2 48702.6 1388.17  23
   0  -8   2 46962.4 1531.92  35
   0  -8   2 51178.9 1525.84   5
   0  -8   2 47713.3 1504.40  16
   0  -8   2 46529.2 1608.08  30
   0  -8  -2 48194.3 1389.15  27
   0   8  -2 45922.1 1892.83  28
   0   8  -2 49299.4 1445.45  39
   0  -8   2 48738.2 1452.63  21
   0  -8  -2 50124.6 1381.50  24
   0  -8   3 77297.0 2165.01  21
   0   8  -3 79254.1 2049.79  23
   0  -8   3 75284.4 2249.78  35
   0  -8  -3 78037.5 2102.25  32
   0  -8   3 72238.8 2123.96  31
   0   8   3 82202.8 2267.19  26
   0  -8   3 76360.0 2354.12  30
   0  -8  -3 80031.5 2108.23  24
   0  -8   3 78481.6 2221.85   5
   0  -8  -3 71249.5 2092.40  33
   0  -8   3 78069.7 2094.31  36
   0   8   3 79871.8 2182.27  25
   0  -8  -3 78349.4 2093.76  27
   0   8  -3 78702.5 2167.73  22
   0   8  -3 76476.1 2305.88   8
   0  -8   3 74849.9 2118.61  32
   0  -8   3 80071.8 2224.30  16
   0   8  -3 81116.8 2162.01  39
   0  -8  -3 80435.3 2173.90  35
   0   8  -3 76200.2 2108.27   1
   0  -8  -3 73459.0 2286.07  19
   0   8   3 73328.6 2239.39  20
   0  -8  -3 76850.4 2076.58  36
   0  -8  -4 56718.7 1603.50  36
   0   8  -4 57797.9 1694.23  39
   0  -8  -4 53836.4 1670.11  33
   0  -8  -4 57040.7 1635.86  27
   0  -8   4 54040.0 1705.07  21
   0   8   4 57803.6 1780.87  26
   0  -8  -4 58465.0 1675.68  24
   0   8  -4 55233.8 1538.85  23
   0  -8   4 53994.8 1761.81   5
   0  -8   4 57273.0 1663.49  32
   0   8  -4 56398.8 1702.30  22
   0  -8   4 53851.6 1686.10  31
   0  -8   4 59180.3 1752.60  16
   0   8   4 57378.7 1802.23  20
   0   8  -4 55085.9 1843.91   8
   0  -8  -4 58258.5 1639.04  32
   0   8   4 58026.7 1750.09  23
   0  -8  -4 57993.6 1691.86  35
   0   8   4 57204.7 1702.37  25
   0   8  -4 55796.1 1663.23   1
   0   8  -4 55394.1 2254.40  28
   0   8   5 31283.4 1131.93  23
   0  -8  -5 31084.7 1028.08  27
   0   8  -5 30825.0 1096.35  22
   0  -8  -5 30757.1 1061.98  35
   0  -8  -5 28632.3 1071.77  33
   0  -8   5 28883.3 1070.46  31
   0  -8  -5 28565.4 964.086  36
   0  -8   5 27274.4 1115.21   5
   0  -8  -5 29782.8 1070.44  24
   0  -8   5 28541.2 1026.01  32
   0  -8  -5 30694.7 1017.00  32
   0   8   5 29943.5 1162.07  20
   0   8  -5 29073.8 1056.08   1
   0  -8   5 30808.4 1115.55  16
   0   8   5 30072.0 1075.29  25
   0   8  -5 29100.8 1215.43   8
   0   8  -5 29965.5 1071.15  39
   0   8  -5 26833.7 1502.34  28
   0  -8   5 30591.4 1104.34  21
   0   8   5 31298.7 1154.78  26
   0   8   6 5205.88 434.219  20
   0  -8  -6 5376.18 324.406  36
   0   8   6 5323.77 412.272  23
   0  -8  -6 4640.20 376.259  33
   0  -8   6 4374.75 329.895  32
   0  -8  -6 5254.99 342.985  32
   0  -8   6 4676.38 405.381   5
   0  -8   6 5293.14 475.378  30
   0  -8   6 5457.11 406.070  16
   0  -8   6 4886.08 385.190  21
   0  -8   6 5058.65 384.375  31
   0   8   6 5711.69 436.970  26
   0   8  -6 4986.07 455.534   8
   0   8  -6 4965.84 618.686  28
   0   8  -6 4943.00 379.087  22
   0   8   6 5054.07 378.767  25
   0  -8  -6 5058.22 364.170  35
   0  -8  -6 5797.83 411.965  24
   0   8   7 2533.60 292.336  23
   0  -8   7 2396.12 397.921  18
   0  -8   7 2485.23 278.331  31
   0   8  -7 2504.75 276.753  22
   0  -8   7 1995.92 275.036   5
   0  -8   7 2574.39 339.249  30
   0   8   7 2526.82 305.456  26
   0  -8  -7 2288.67 276.443  33
   0  -8   7 2347.31 272.841  16
   0  -8  -7 2158.26 201.899  36
   0  -8  -7 2669.45 298.908  24
   0   8  -7 2459.43 331.262   8
   0  -8   7 2127.63 265.540  21
   0   8  -7 2597.49 270.200  39
   0   8   7 2711.25 283.890  25
   0  -8  -7 2230.20 247.657  35
   0  -8  -7 2457.32 246.994  27
   0  -8  -7 2520.66 233.519  32
   0   8  -7 2271.54 444.369  28
   0   8   8 11124.8 600.717  25
   0  -8   8 8570.83 588.675   5
   0  -8   8 11249.3 711.053  30
   0   8  -8 9421.68 861.887  28
   0   8  -8 9856.11 643.844  29
   0   8   8 9871.08 643.194  20
   0  -8  -8 10460.0 553.409  35
   0   8  -8 9930.86 681.186   8
   0   8   8 11309.1 633.380  23
   0  -8  -8 9239.75 582.665  33
   0  -8  -8 10016.6 529.491  27
   0  -8   8 9908.61 808.775  18
   0  -8   8 11032.6 617.466  21
   0  -8   8 11417.6 600.526  16
   0  -8   8 10137.4 586.749  31
   0  -8  -8 10314.5 501.726  32
   0   8  -8 9898.96 557.376  39
   0  -8  -8 11300.2 648.426  24
   0   8   9 3331.25 315.442  25
   0  -8   9 3195.73 298.928  16
   0  -8  -9 3367.12 258.893  32
   0  -8   9 2933.69 355.803  30
   0  -8  -9 3172.36 329.393  33
   0  -8   9 3106.61 312.852  31
   0  -8   9 3632.92 487.577  18
   0   8  -9 3350.97 377.864   8
   0  -8  -9 3384.79 287.468  27
   0   8  -9 2761.01 341.756  29
   0   8  -9 3145.72 472.853  28
   0   8 -10 1175.36 284.584  28
   0  -8 -10 1254.94 210.869  33
   0   8  10 1444.39 238.336  26
   0   8 -10 1188.46 236.140   8
   0   8 -10 1468.96 228.535  29
   0  -8 -10 1289.12 171.954  27
   0  -8  10 1122.30 220.764  30
   0   8  10 1333.64 205.092  25
   0  -8  10 1411.13 191.023  16
   0  -8 -10 1181.56 142.444  32
   0  -8 -11 12957.0 640.932  33
   0  -8  11 13191.5 668.407  30
   0  -8  11 11756.5 529.666  16
   0   8 -11 13639.1 753.944  28
   0   8 -11 13273.4 700.879   8
   0   8  11 12944.2 658.164  26
   0   8  11 13762.9 619.984  25
   0  -8 -11 13229.3 537.646  27
   0  -8 -12 3016.64 258.157  33
   0   8 -12 3114.73 287.487   8
   0   8  12 3050.90 271.788  26
   0  -8 -12 3182.59 200.299  27
   0  -8  12 3164.67 245.256  31
   0   8  12 3335.68 252.717  25
   0  -8  12 3479.72 277.916  30
   0  -8 -13 781.713 110.157  33
   0   8 -13 761.939 118.602   8
   0  -8  13 768.311 101.673  25
   0   8  13 814.500 114.869  26
   0  -8  13 755.454 104.280  30
   0   8  13 1042.78 118.349  25
   0  -8  13 912.508 106.114  31
   0  -9   0-17.1544 75.2836  19
   0  -9   0-15.4866 83.2359  16
   0   9   0 246.545 76.4549  39
   0   9   0 53.3287 78.0116  26
   0   9   0-17.1818 87.0640   8
   0  -9   0 160.652 73.8023  27
   0  -9   0 22.9855 54.4898  32
   0   9   0 37.1674 60.7962  23
   0   9   0-32.2597 141.551  28
   0   9   1 512.864 142.671  26
   0  -9   1 872.595 134.493  21
   0  -9  -1 677.856 132.852  32
   0  -9  -1 799.722 155.600  35
   0   9  -1 848.724 179.432  26
   0  -9  -1 622.610 113.226  27
   0  -9   1 1185.07 182.691   5
   0  -9   1 482.765 117.699  32
   0   9  -1 756.605 231.112  28
   0   9   1 634.016 152.862  20
   0  -9  -1 770.674 114.281  24
   0   9   1 668.766 278.157  28
   0  -9   1 624.136 143.511  16
   0  -9   1 789.023 132.371  36
   0   9  -1 973.460 144.805  23
   0  -9  -1 898.772 179.365  19
   0   9  -1 691.029 164.253   8
   0   9   1 743.881 149.899  25
   0  -9   1 773.041 119.498  27
   0   9  -1 812.593 139.745  39
   0   9   1 817.997 144.740  23
   0   9   2 18867.3 787.791  23
   0  -9   2 16597.0 696.225  31
   0  -9  -2 17595.7 703.029  36
   0  -9   2 17558.0 817.334  35
   0   9  -2 19878.5 765.005  39
   0  -9   2 18035.9 731.077  32
   0  -9   2 19745.4 820.686   5
   0  -9  -2 17301.9 777.573  35
   0   9   2 18193.8 839.847  26
   0   9   2 16374.3 811.071  20
   0  -9  -2 17648.7 671.112  24
   0  -9   2 18531.6 720.744  36
   0   9  -2 17361.8 1112.59  28
   0  -9   2 17435.2 797.088  16
   0  -9  -2 17254.0 840.195  19
   0  -9   2 18484.3 733.689  21
   0   9   2 17347.2 768.832  25
   0   9   2 17237.4 997.589  28
   0  -9  -2 17505.4 689.237  27
   0  -9   2 17851.9 885.577  30
   0   9  -2 19744.7 888.784   8
   0   9  -2 19444.4 718.884  23
   0  -9   3 43.1769 109.374  30
   0  -9   3 12.7261 62.4275  32
   0  -9   3 11.6206 62.4454  36
   0   9   3 18.1680 92.0455  26
   0   9  -3 20.0043 45.6774  23
   0   9   3 29.6659 81.8915  25
   0   9   3-18.7462 85.6091  20
   0   9  -3 10.8836 53.3891   1
   0   9  -3 138.640 97.1565   8
   0  -9  -3-11.2112 56.7998  27
   0  -9   3 48.4925 81.8933  16
   0  -9  -3 14.8680 70.4614  35
   0  -9  -3 11.8918 67.3596  32
   0  -9  -3-22.6610 60.8864  24
   0  -9  -3 33.4845 58.2884  36
   0   9  -3 13.5528 59.4643  39
   0  -9  -3 20.2247 81.0061  19
   0   9   3 80.7054 122.853  28
   0   9   3-15.3231 61.3736  23
   0  -9   3-65.5746 74.8656   5
   0  -9   3 12.4952 57.0625  31
   0  -9   3 40.1512 69.8936  21
   0   9   4 6687.42 502.066  20
   0  -9   4 7327.29 483.324  16
   0   9  -4 6860.31 436.650  39
   0  -9  -4 6542.85 410.389  24
   0  -9  -4 6835.20 394.693  36
   0   9  -4 5486.84 652.783  28
   0   9  -4 7023.60 530.226   8
   0  -9  -4 6934.64 446.388  35
   0  -9   4 6447.23 428.917  21
   0  -9   4 6289.28 414.766  31
   0  -9   4 6714.23 538.926  30
   0   9   4 7287.28 506.784  26
   0  -9   4 6230.52 460.811   5
   0  -9  -4 5993.30 397.041  33
   0   9   4 6898.44 446.253  25
   0  -9   4 6936.26 425.056  32
   0  -9  -4 7534.12 422.117  32
   0   9  -4 7024.66 412.385   1
   0  -9  -4 7077.59 411.481  27
   0   9   5 13138.6 686.249  23
   0  -9   5 12857.4 674.061  16
   0   9  -5 13133.5 646.014  39
   0  -9   5 12126.6 596.354  32
   0  -9  -5 13386.8 608.929  27
   0  -9  -5 12333.8 563.614  36
   0   9  -5 13662.4 664.114  22
   0   9   5 12617.0 645.087  25
   0   9  -5 12273.1 749.345   8
   0   9  -5 13075.4 623.427   1
   0  -9   5 12137.9 620.780  31
   0  -9  -5 13452.8 605.887  32
   0   9   5 13593.5 726.576  26
   0   9  -5 13636.3 1043.41  28
   0  -9   5 11859.0 628.489  21
   0  -9  -5 12742.3 645.072  35
   0  -9   5 12520.2 693.065   5
   0  -9  -5 12792.2 634.412  24
   0  -9  -5 11338.5 600.872  33
   0   9   5 11979.0 711.748  20
   0  -9  -6 79.6193 71.3322  27
   0  -9  -6 16.6089 103.075  24
   0   9  -6 99.2548 81.1698  22
   0  -9   6 17.0070 83.4482  16
   0   9  -6 29.7875 62.5933   1
   0   9  -6 45.0738 197.774  28
   0   9   6 64.8683 91.8779  25
   0   9   6 101.487 120.598  26
   0  -9  -6 156.143 77.3957  36
   0   9  -6 95.3059 108.825   8
   0  -9  -6 61.2872 97.0496  35
   0  -9   6 132.308 108.862  21
   0  -9   6 53.0987 71.3579  32
   0  -9  -6 143.098 83.0537  33
   0  -9   6 60.0504 80.1947   5
   0  -9  -6 175.996 85.7649  32
   0   9   6 21.7974 99.5605  20
   0  -9   6 93.5013 78.9735  31
   0   9  -6 126.724 89.7454  39
   0   9   6 111.834 91.4518  23
   0  -9   7 4011.26 420.752  30
   0  -9   7 3253.12 314.095  31
   0  -9   7 3589.05 341.351  16
   0   9  -7 3481.17 414.693   8
   0  -9  -7 3611.68 290.200  32
   0  -9   7 3149.80 346.687   5
   0   9   7 3761.09 364.168  23
   0   9   7 3819.16 387.692  26
   0  -9  -7 3498.42 320.432  35
   0   9  -7 3368.88 532.860  28
   0  -9   7 3068.20 316.967  21
   0  -9  -7 3378.90 261.485  36
   0   9   7 3918.89 345.141  25
   0  -9   7 4246.28 527.464  18
   0  -9  -7 3481.40 328.926  33
   0  -9  -7 3614.27 348.697  24
   0   9  -7 3987.65 351.851  22
   0   9  -7 3603.47 327.029  39
   0  -9  -8 715.415 165.408  33
   0  -9  -8 943.469 162.886  27
   0  -9   8 832.040 170.954  31
   0  -9  -8 727.778 134.149  32
   0   9  -8 824.315 281.768  28
   0   9   8 840.984 176.051  25
   0  -9   8 831.805 256.675  18
   0  -9   8 707.387 190.479  30
   0   9  -8 807.370 207.073   8
   0  -9   8 967.436 179.978  16
   0   9   8 1208.59 226.987  26
   0   9  -9 1270.39 236.913   8
   0  -9  -9 1096.63 146.848  32
   0  -9   9 1210.68 188.493  31
   0  -9  -9 1319.78 206.038  33
   0   9  -9 1191.01 295.514  28
   0  -9   9 993.710 168.403  16
   0   9   9 1139.44 194.273  25
   0  -9  -9 1301.63 175.425  27
   0  -9   9 1339.16 300.692  18
   0  -9   9 1109.11 226.870  30
   0  -9  10-10.8765 60.0496  16
   0  -9  10-12.6995 68.2443  31
   0  -9 -10-10.2607 60.9583  27
   0   9 -10 262.816 114.031   8
   0  -9 -10 21.3531 25.5025  32
   0  -9  10 120.643 111.309  30
   0  -9 -10 71.8879 83.4517  33
   0   9 -10-53.1217 116.539  28
   0   9  10 53.9431 88.7559  25
   0  -9  11 1610.74 181.827  31
   0  -9 -11 1907.67 204.725  33
   0   9 -11 1545.17 225.387  28
   0   9  11 1719.10 193.955  25
   0  -9  11 1466.23 198.305  30
   0  -9  11 1485.38 146.144  16
   0   9  11 1768.11 227.542  26
   0   9 -11 1543.74 222.385   8
   0  -9 -11 1751.79 163.091  27
   0  -9  12 1339.28 151.073  30
   0   9 -12 1265.86 168.992   8
   0  -9 -12 1489.62 152.285  33
   0  -9 -12 1103.15 102.514  27
   0   9  12 1358.01 148.010  25
   0   9  12 1473.15 171.477  26
   0 -10   0 7801.31 459.575  32
   0  10   0 9496.23 586.633   8
   0  10   0 7566.56 543.704  26
   0 -10   0 8340.76 464.427  36
   0 -10   0 7910.95 522.533  35
   0  10   0 8095.67 738.728  28
   0 -10   0 8518.43 556.058  19
   0 -10   0 8277.68 428.305  27
   0  10   0 8187.73 480.703  23
   0 -10   1 39549.1 1347.27   5
   0  10   1 41348.7 1428.83   8
   0  10   1 39739.0 1305.37  23
   0 -10   1 37550.4 1386.12  19
   0  10  -1 35453.7 1733.71  28
   0  10  -1 37514.9 1242.56  39
   0 -10   1 34406.8 1310.06  16
   0 -10   1 37496.3 1438.52  30
   0 -10   1 37227.2 1240.90  32
   0  10   1 34323.4 1369.67  26
   0  10   1 34451.4 1647.24  28
   0 -10  -1 37161.6 1403.31  19
   0  10  -1 39325.9 1419.29   8
   0 -10   1 36732.0 1220.88  36
   0 -10  -1 37653.4 1182.98  27
   0  10  -1 32540.0 1340.46  26
   0  10  -1 38177.0 1245.89  23
   0 -10  -1 35138.5 1310.12  35
   0 -10   1 34504.8 1131.91  27
   0 -10  -1 38557.8 1251.86  32
   0 -10  -2 3943.59 393.472  19
   0 -10  -2 4270.08 321.615  36
   0 -10   2 4341.30 322.881  36
   0 -10  -2 4740.46 342.697  32
   0 -10  -2 4056.06 358.990  35
   0 -10   2 4087.60 325.807  32
   0  10   2 4432.96 364.971  23
   0 -10  -2 3926.41 297.008  27
   0 -10   2 4300.88 377.058  16
   0  10   2 3553.63 467.592  28
   0  10  -2 5004.86 435.430   8
   0  10   2 3353.19 327.046  25
   0  10  -2 4426.82 342.269  39
   0  10   2 3989.37 395.542  20
   0 -10   2 4606.33 380.941   5
   0  10   2 3332.84 364.676  26
   0 -10   2 3985.77 376.601  35
   0  10  -2 4494.88 582.240  28
   0  10  -2 4049.21 306.534  23
   0 -10   2 4628.39 441.993  30
   0  10   3 3026.24 348.912  20
   0 -10  -3 3222.67 273.532  27
   0 -10   3 3000.40 272.737  31
   0 -10  -3 3228.84 315.763  35
   0 -10   3 2610.54 302.618   5
   0  10   3 2904.10 417.267  28
   0  10  -3 3196.14 300.065  39
   0  10  -3 3044.01 354.952   8
   0  10  -3 2510.92 470.008  28
   0 -10   3 2640.41 305.705  16
   0 -10   3 2702.01 263.254  21
   0  10   3 2669.87 288.958  25
   0  10   3 2778.31 329.755  26
   0 -10  -3 2788.47 340.878  19
   0 -10   3 2663.95 350.277  30
   0 -10   3 2995.68 282.762  32
   0 -10  -3 3345.07 281.838  36
   0  10   3 2945.96 306.347  23
   0 -10  -4 134.459 104.331  35
   0  10   4 168.706 97.9651  25
   0  10   4 110.813 105.072  20
   0 -10   4 173.491 85.9404  21
   0  10   4 1020.93 212.143  26
   0 -10   4 108.337 76.7641  31
   0 -10   4 57.2424 83.7703   5
   0 -10   4 172.074 90.8586  32
   0 -10  -4 167.485 99.3020  27
   0  10  -4 78.5943 77.1647  39
   0 -10  -4 63.2429 66.1200  36
   0 -10   4 72.0106 117.785  30
   0 -10   4 1028.87 195.358  16
   0 -10  -4 94.9317 72.9355  24
   0 -10  -4 53.7615 70.2511  32
   0  10  -4 183.532 129.982   8
   0 -10   5 4803.45 429.264   5
   0 -10  -5 5462.43 418.217  35
   0 -10   5 5248.92 423.705  16
   0  10  -5 5266.30 478.894   8
   0 -10   5 5316.13 393.732  21
   0  10   5 5365.43 465.951  26
   0 -10   5 5326.47 384.618  31
   0  10   5 5184.81 476.775  20
   0  10  -5 5604.50 410.550  39
   0 -10  -5 5162.09 389.414  24
   0 -10   5 5382.56 381.112  32
   0  10   5 5464.95 418.651  25
   0 -10  -5 6181.09 395.038  27
   0  10   5 5803.50 450.936  23
   0  10  -5 4789.38 647.493  28
   0 -10  -5 6204.35 397.467  32
   0 -10  -5 5195.23 356.066  36
   0 -10  -5 5800.39 386.809  33
   0 -10   6 11797.8 628.852  21
   0 -10  -6 12145.3 654.325  35
   0 -10   6 12517.4 599.607  32
   0  10  -6 12519.3 1024.49  28
   0 -10  -6 12875.0 582.556  36
   0 -10  -6 13981.8 639.352  27
   0  10   6 13854.8 731.685  23
   0  10  -6 12698.5 781.293   8
   0 -10   6 13552.0 698.289  16
   0  10   6 12829.4 744.421  26
   0  10   6 13440.6 785.580  20
   0 -10  -6 12696.6 627.466  33
   0 -10  -6 14269.7 632.003  32
   0  10   6 14445.3 703.848  25
   0 -10  -6 12496.1 652.832  24
   0 -10   6 10830.3 672.184   5
   0 -10   6 12690.1 631.443  31
   0  10  -6 13025.2 662.633  39
   0  10   7 2417.86 320.473  26
   0 -10   7 1902.87 362.963  18
   0 -10  -7 2164.68 236.100  27
   0 -10  -7 1706.59 222.825  33
   0 -10  -7 2111.31 224.725  32
   0 -10   7 2133.38 243.750  31
   0  10  -7 2017.77 307.907   8
   0 -10   7 2052.27 253.679  16
   0  10  -7 1531.18 368.209  28
   0  10   7 1893.25 248.290  25
   0 -10   8 16826.5 742.716  31
   0  10   8 18286.3 801.607  25
   0  10  -8 17650.1 1133.26  28
   0 -10   8 18538.0 1072.69  18
   0 -10   8 17841.9 882.347  30
   0 -10   8 17716.2 769.707  16
   0  10   8 18535.2 894.705  26
   0 -10  -8 17723.6 694.430  32
   0  10  -8 17978.0 909.774   8
   0 -10  -8 17733.4 766.955  33
   0 -10  -9 30343.4 1073.52  33
   0  10  -9 31736.2 1225.47   8
   0 -10  -9 29841.0 956.787  32
   0 -10  -9 32116.1 1040.70  27
   0  10   9 33064.2 1119.49  25
   0 -10   9 31159.1 1059.97  31
   0  10   9 30665.0 1187.37  26
   0 -10   9 27871.2 1015.24  16
   0 -10   9 32083.1 1199.79  30
   0 -10   9 33615.0 1421.17  18
   0  10  -9 30261.6 1423.66  28
   0  10 -10 1547.54 220.323   8
   0 -10  10 1791.23 186.051  31
   0  10  10 1696.79 192.456  25
   0 -10 -10 1916.26 177.813  27
   0 -10  10 1570.56 212.861  30
   0 -10  10 1543.43 157.883  16
   0  10 -10 1250.05 234.771  28
   0 -10 -10 1979.37 199.369  33
   0 -10  11 5364.34 317.674  30
   0 -10 -11 5191.48 257.021  27
   0  10  11 4929.95 338.786  26
   0  10 -11 5333.28 338.744   8
   0  10  11 5070.92 296.972  25
   0 -10  11 4721.51 269.990  31
   0 -10 -11 4625.29 272.975  33
   0 -11   0-22.2289 64.5107  27
   0  11   0-39.6381 166.511  28
   0  11   0-15.4037 58.5305  23
   0 -11   0 43.0975 102.122  19
   0 -11   0-35.8205 78.5826   5
   0 -11   0-13.9541 70.6964  36
   0 -11   0 134.992 94.5999  35
   0 -11   0 144.199 89.4749  32
   0 -11   0 44.9222 102.574  30
   0  11   0 169.792 126.088  26
   0  11   0-20.8083 114.881   8
   0 -11   1 1534.23 209.844  32
   0 -11  -1 1822.81 255.414  35
   0  11  -1 1785.39 217.639  23
   0 -11   1 1462.17 225.571   5
   0 -11  -1 1413.29 183.334  27
   0 -11  -1 1911.06 230.698  32
   0 -11   1 1171.40 235.342  30
   0  11   1 1596.29 353.591  28
   0 -11   1 1321.69 192.171  36
   0  11   1 1790.81 269.428   8
   0  11  -1 1557.79 265.748   8
   0  11  -1 1876.33 393.218  28
   0  11   1 1661.52 227.116  23
   0 -11  -1 1597.37 270.325  19
   0 -11   1 1340.31 244.170  19
   0  11   1 1218.65 233.240  26
   0 -11   2 28596.1 1050.99  32
   0 -11  -2 28213.0 1039.68  32
   0 -11   2 26998.6 1209.60  30
   0  11  -2 26682.4 1523.08  28
   0  11   2 31777.1 1217.17   8
   0 -11   2 28005.2 1021.26  36
   0  11  -2 28287.9 1202.34   8
   0 -11  -2 26554.1 1101.73  35
   0 -11   2 27685.3 1177.56  19
   0 -11   2 26559.1 1112.55   5
   0  11   2 26226.8 1162.39  26
   0 -11  -2 27891.6 987.137  27
   0  11   2 26021.4 1371.81  28
   0 -11  -2 29155.8 1036.00  36
   0  11   2 30045.2 1123.04  23
   0 -11  -2 25415.6 1171.94  19
   0  11   3 3259.79 326.083  25
   0  11  -3 3523.38 547.696  28
   0 -11  -3 3751.99 298.190  27
   0  11   3 4008.43 409.747  26
   0 -11   3 3396.73 309.096  32
   0 -11  -3 3069.63 326.624  35
   0  11   3 3382.96 441.814  28
   0 -11   3 3419.58 351.411   5
   0 -11   3 3439.17 390.637  30
   0  11  -3 3355.07 314.482  39
   0 -11   3 3733.55 360.314  16
   0  11  -3 4066.65 411.720   8
   0  11   3 3756.11 353.625  23
   0 -11  -3 3423.64 298.446  36
   0  11  -4 1037.35 181.128  39
   0  11   4 1114.95 225.352  26
   0  11  -4 1087.78 235.638   8
   0 -11  -4 980.594 167.735  36
   0 -11  -4 1047.21 175.688  32
   0  11   4 901.774 185.204  25
   0 -11   4 696.332 165.944   5
   0 -11   4 1333.66 178.305  31
   0 -11  -4 1118.54 172.735  27
   0  11   4 1100.03 200.307  23
   0 -11  -4 775.736 174.491  35
   0 -11   4 1111.15 202.443  16
   0 -11   4 901.171 165.665  32
   0 -11   4 1230.05 244.486  30
   0  11   5 4208.44 365.168  25
   0 -11   5 3961.69 360.177  16
   0  11   5 3794.10 397.300  26
   0 -11   5 3709.93 309.161  32
   0 -11   5 3995.90 310.494  31
   0 -11  -5 4105.01 318.469  27
   0 -11  -5 3896.67 319.935  32
   0  11  -5 3918.35 578.495  28
   0  11  -5 3879.34 407.926   8
   0 -11   5 4311.27 430.717  30
   0  11  -6 2342.80 453.404  28
   0 -11   6 2194.10 224.488  32
   0 -11  -6 2679.71 256.233  27
   0 -11  -6 3056.65 267.288  32
   0  11   6 2253.49 268.598  25
   0 -11   6 2440.65 242.525  31
   0 -11   6 2562.37 280.019  16
   0 -11   6 2911.54 423.912  18
   0  11  -6 2760.92 336.664   8
   0  11   6 2985.01 348.981  26
   0 -11   7 7577.19 468.196  16
   0  11   7 8820.13 583.192  26
   0  11  -7 8061.55 746.371  28
   0 -11   7 7841.56 438.433  31
   0 -11  -7 8390.17 442.492  32
   0 -11  -7 8353.43 440.901  33
   0 -11  -7 9210.70 472.985  27
   0 -11   7 8481.67 684.239  18
   0  11   7 8450.74 503.878  25
   0  11  -7 8543.17 583.480   8
   0  11   8 2115.59 272.562  26
   0 -11   8 3005.87 384.700  18
   0 -11   8 2063.40 218.963  16
   0 -11  -8 2616.89 228.626  33
   0 -11  -8 2768.50 219.333  32
   0  11  -8 2667.45 401.632  28
   0  11  -8 2983.42 318.014   8
   0 -11   8 2589.27 231.058  31
   0  11   8 2497.79 252.698  25
   0  11  -9 1597.60 222.643   8
   0  11  -9 1455.35 271.611  28
   0 -11   9 1452.62 157.674  16
   0 -11   9 1923.43 223.494  30
   0 -11  -9 1624.91 164.750  33
   0 -11   9 1531.61 163.715  31
   0  11   9 1998.03 209.307  25
   0  11   9 1351.67 212.787  26
   0 -11  -9 1616.90 166.592  27
   0 -11   9 1217.51 235.483  18
   0  11  10 5318.66 361.531  26
   0 -11 -10 4808.71 251.494  33
   0 -11 -10 5550.72 279.339  27
   0  11 -10 6036.37 362.196   8
   0  11 -10 4938.13 376.768  28
   0 -11  10 5496.68 275.948  31
   0  11  10 5190.05 302.576  25
   0 -11  10 5698.63 332.497  30
   0 -12   0 5756.16 347.081  27
   0 -12   0 6167.88 414.746  32
   0 -12   0 5427.24 474.689  30
   0  12   0 5735.22 466.535  26
   0  12   0 6406.03 493.312   8
   0  12   0 5826.38 645.168  28
   0 -12  -1 1226.27 160.749  27
   0  12   1 1063.04 292.437  28
   0 -12  -1 1754.00 268.547  30
   0  12  -1 1337.53 240.923   8
   0  12   1 1449.32 238.894   8
   0 -12  -1 1275.49 196.636  32
   0  12  -1 1569.32 361.657  28
   0  12   1 1280.75 232.291  26
   0 -12   1 1685.75 274.063  30
   0 -12   1 1168.55 188.388  32
   0  12   2 13564.4 731.733   8
   0 -12   2 12972.0 629.237  32
   0 -12  -2 13500.7 638.795  32
   0 -12   2 11847.7 728.217  30
   0  12  -2 13198.9 754.296   8
   0 -12  -2 12265.6 569.220  27
   0  12   2 11077.2 694.379  26
   0  12  -2 12143.9 967.591  28
   0 -12  -2 12496.4 718.114  30
   0  12   2 12890.1 876.945  28
   0 -12  -3 2151.43 222.473  27
   0 -12   3 1617.65 211.394  32
   0 -12   3 1585.28 261.987  30
   0  12   3 2415.93 298.054   8
   0  12  -3 1494.22 362.833  28
   0  12  -3 2157.67 303.520   8
   0  12   3 1517.05 259.436  26
   0 -12   4 3456.07 294.519  32
   0  12   4 4152.15 412.363  26
   0  12  -4 4512.28 578.950  28
   0  12   4 4872.25 413.542   8
   0  12  -4 3900.78 397.244   8
   0 -12   4 3698.50 388.804  30
   0 -12  -4 4466.02 335.565  32
   0 -12  -4 4956.25 334.245  27
   0 -12   5 2020.83 206.049  32
   0  12  -5 2067.58 279.268   8
   0 -12  -5 2111.63 215.506  27
   0 -12   5 2093.25 275.459  30
   0  12   5 1705.77 261.612  26
   0 -12  -5 1826.50 210.568  32
   0 -12   6 462.161 169.150  18
   0 -12   6 738.949 177.265  30
   0  12  -6 450.886 206.427  28
   0  12   6 776.830 189.354  26
   0 -12   6 719.111 145.632  16
   0 -12  -6 675.337 135.078  32
   0  12   6 410.981 127.537  25
   0 -12   6 398.625 86.6306  31
   0 -12   6 575.857 105.810  32
   0 -12  -6 723.418 135.785  27
   0  12  -6 437.082 156.488   8
   0  12  -7-29.4239 139.453  28
   0  12   7 50.3469 78.1178  25
   0 -12   7 70.6469 51.6880  31
   0 -12  -7 65.2764 64.7135  32
   0 -12   7 95.1373 116.685  18
   0  12   7 52.6236 99.3730  26
   0  12  -7 116.913 94.6194   8
   0 -12  -7 119.920 71.6201  27
   0  12   8 42.1248 65.3459  25
   0 -12  -8-6.93773 43.0485  32
   0  12  -8-22.9851 100.849  28
   0 -12   8-6.47101 40.9806  31
   0 -12   8-39.0082 101.856  18
   0 -12  -8 50.9174 65.3808  27
   0  12   8 74.5514 84.4570  26
   0  12  -8-13.7358 88.7104   8
   0  12  -9 643.061 123.722   8
   0  12  -9 699.857 159.643  28
   0  12   9 824.529 145.556  26
   0  13   0-168.351 116.073   8
   0 -13   0 13.1895 76.5623  32
   0  13   0 31.9120 121.263  28
   0 -13   0-18.9813 83.2891  30
   0  13  -1 577.334 235.936  28
   0  13   1 171.563 131.188  28
   0 -13  -1 683.987 167.686  30
   0 -13  -1 640.422 111.619  27
   0  13  -1 438.055 156.844   8
   0 -13   1 781.474 179.482  30
   0 -13  -1 552.784 134.990  32
   0  13   1 623.760 172.788   8
   0 -13   1 737.225 145.228  32
   0  13   1 502.474 142.867  26
   0 -13  -2 9719.18 540.981  30
   0  13   2 8017.35 492.373  26
   0  13  -2 9615.82 556.179   8
   0 -13  -2 9871.48 466.365  32
   0  13   2 10219.3 552.683   8
   0 -13   2 9588.23 452.477  32
   0 -13   2 9274.19 544.062  30
   0  13  -2 9588.56 753.150  28
   0 -13  -2 9062.51 388.288  27
   0 -13   3 81.4684 69.1565  32
   0 -13   3 54.2923 88.7881  30
   0 -13  -3 98.4483 88.1833  30
   0  13   3 33.7120 79.8959   8
   0  13  -3 74.0935 110.053   8
   0  13   3 35.5067 89.9561  26
   0 -13  -3 131.704 77.0049  27
   0  13  -3-34.1184 161.698  28
   0 -13  -4 6815.08 371.682  27
   0  13   4 6565.45 466.194  26
   0  13  -4 7201.39 492.696   8
   0 -13  -4 6200.26 425.226  30
   0  13  -4 6196.55 612.978  28
   0 -13  -4 6623.63 391.702  32
   0 -13   4 6558.88 369.080  32
   0 -13   4 6562.43 462.757  30
   0  13   4 6955.74 460.258   8
   0 -13   5 2216.86 313.688  18
   0 -13  -5 2252.06 211.354  32
   0  13   5 2133.56 248.568   8
   0 -13   5 1766.81 171.650  32
   0  13   5 2011.71 261.933  26
   0  13  -5 2516.30 277.745   8
   0 -13  -5 2020.47 190.923  27
   0 -13  -5 2282.04 232.802  30
   0 -13   5 2342.18 260.957  30
   0 -13   6 2548.92 245.164  30
   0  13  -6 2603.96 352.243  28
   0 -13   6 2113.27 286.612  18
   0  13   6 2483.33 261.906  26
   0 -13  -6 2992.96 213.309  27
   0 -13  -6 2852.37 210.457  32
   0  13   6 2546.76 240.992   8
   0  13  -6 2632.91 260.618   8
   0 -13   7 1224.97 203.578  18
   0 -13  -7 1481.79 138.674  32
   0  13   7 1425.23 172.265   8
   0  13   7 1254.74 178.674  26
   0  13  -7 1498.89 248.099  28
   0 -13  -7 1346.76 142.311  27
   0 -13   7 1534.87 177.292  30
   0  13  -7 1323.24 178.025   8
   0 -13   8 8850.42 397.703  30
   0 -13  -8 9477.09 368.498  27
   0  13   8 8485.84 429.978  26
   0  13  -8 9317.84 423.720   8
   0  13  -8 9006.90 508.250  28
   0  14   0 11440.2 592.657   8
   0 -14   0 11406.1 577.501  30
   0 -14   0 11244.3 512.712  32
   0  14   0 10060.3 659.771  28
   0  14  -1 1394.47 199.649   8
   0 -14   1 1431.34 200.984  30
   0  14   1 1690.37 218.900   8
   0 -14  -1 1353.34 171.271  32
   0 -14  -1 1237.87 186.001  30
   0 -14   1 1244.88 163.187  32
   0  14  -1 939.342 224.611  28
   0  14   2 2829.96 273.030   8
   0  14  -2 2641.86 269.311   8
   0 -14  -2 2556.94 250.596  30
   0 -14   2 2334.97 205.219  32
   0 -14   2 2654.36 262.783  30
   0 -14  -2 2538.61 223.428  32
   0 -14  -2 2165.39 172.659  27
   0  14  -2 2629.29 351.999  28
   0 -14  -3 187.366 60.9928  27
   0  14  -3 221.771 102.425   8
   0 -14  -3 218.218 85.2596  30
   0 -14   3 140.138 85.4538  30
   0  14  -3 118.530 120.152  28
   0  14   3 25.9917 73.6937   8
   0 -14   3 156.478 66.8813  32
   0 -14  -4 20.3198 42.0302  27
   0 -14  -4 17.2340 54.5725  32
   0  14  -4 21.8964 103.771  28
   0 -14   4 19.3694 44.0402  32
   0 -14   4 11.3968 61.2440  30
   0  14   4 32.7945 60.3534  26
   0  14  -4 75.9329 71.6862   8
   0  14   4 70.3477 75.7227   8
   0 -14  -4 8.68212 21.9975  30
   0 -14   4 18.3291 86.8650  18
   0 -14   5 57.8627 63.4714  30
   0 -14  -5 62.3621 48.6935  27
   0  14   5-10.2007 74.2216   8
   0 -14  -5 7.22024 46.6336  32
   0  14  -5-19.0140 96.3329  28
   0 -14   5 31.4824 91.3670  18
   0  14   5 9.80727 51.2188  26
   0  14  -5 21.8940 78.4357   8
   0  14  -6 679.158 111.981   8
   0 -14   6 697.900 135.810  18
   0  14   6 782.776 114.490   8
   0 -14  -6 722.057 90.8242  27
   0 -14   6 658.815 105.524  30
   0 -14  -6 684.330 87.6592  32
   0 -15   0 6.85575 43.4170  32
   0 -15   0 36.3588 45.1211  30
   0  15   0-79.2197 73.1336   8
   0  15  -1 691.776 122.659   8
   0 -15   1 741.154 100.479  32
   0 -15   1 626.265 106.023  30
   0  15   1 763.936 125.992   8
   0 -15  -1 812.784 109.375  32
   0  15  -2-9.22381 49.5656   8
   0  15   2-9.05271 51.2776   8
   0 -15  -2 6.69934 44.8999  32
   0 -15   2 21.3774 35.1732  32
   0 -15   2-14.2455 41.3419  30
   0  15  -3 173.243 74.7811   8
   0 -15   3 205.294 93.1673  18
   0  15   3 273.489 81.6526   8
   1   0   0 34.8754 10.5864  38
   1   0   0 37.0052 10.4995   5
  -1   0   1 131179. 3035.60  23
  -1   0  -1 137639. 3055.42  24
   1   0  -1 123017. 3040.04  39
  -1   0   1 135480. 3070.90  21
   1   0   1 135038. 3058.66  20
   1   0   1 138614. 3060.08  37
   1   0   1 138943. 3077.01   6
   1   0  -1 138902. 3042.71  22
   1   0   1 123334. 3048.96  38
   1   0   2 11367.4 345.600  21
   1   0   2 10851.4 370.502   5
  -1   0  -2 11640.5 320.449  24
   1   0  -2 11305.9 315.679  22
  -1   0   2 12127.2 328.561   5
   1   0  -2 11728.9 360.505  24
   1   0   2 11220.8 323.283  37
  -1   0   2 11400.7 339.321  21
  -1   0   2 11849.8 354.434  37
   1   0   2 11472.5 304.828  20
  -1   0   2 11705.4 295.811  23
   1   0  -2 11956.3 299.833  39
   1   0   3 226282. 5231.72  21
   1   0  -3 227505. 5156.66  39
  -1   0   3 224810. 5156.59  23
   1   0   3 220021. 5277.93   5
  -1   0  -3 214204. 5194.60  24
   1   0  -3 222821. 5194.11  22
   1   0   3 217460. 5200.91  37
   1   0  -3 222719. 5253.89  24
  -1   0   3 240447. 5228.88   5
  -1   0   3 221531. 5219.72  21
   1   0   3 224588. 5161.18  20
   1   0   4 16391.3 495.046  37
   1   0  -4 15854.3 488.828  22
  -1   0  -4 16525.1 493.886  39
  -1   0  -4 16158.1 526.837  22
   1   0   4 17069.9 574.769   5
  -1   0   4 16440.9 501.510  20
  -1   0   4 16182.0 509.340  21
   1   0  -4 15535.4 535.244  24
  -1   0   4 15803.4 446.119  23
  -1   0  -4 15815.2 495.120  24
  -1   0   4 17423.4 532.371   5
   1   0  -4 16735.9 446.888  39
   1   0   4 16666.5 521.709  21
   1   0   4 16481.1 450.254  20
  -1   0   5 5096.04 245.498  21
   1   0   5 4808.47 192.720  20
  -1   0   5 4837.31 247.917  37
   1   0   5 5560.40 262.868  21
   1   0  -5 4860.49 229.600  22
  -1   0  -5 4891.11 240.989  24
  -1   0  -5 5147.65 231.293  39
   1   0  -5 4549.35 131.225  36
  -1   0   5 5255.17 237.294  20
   1   0   5 5189.42 238.798  37
   1   0   5 5452.75 302.421   5
   1   0  -5 5179.67 273.453  24
  -1   0  -5 4912.31 263.139  22
  -1   0   5 5329.07 267.120   5
   1   0  -5 4996.60 190.096  39
  -1   0   6 2542.74 168.356  20
   1   0   6 2763.24 197.747  21
  -1   0  -6 2382.03 193.042  22
  -1   0   6 2296.00 173.039  21
   1   0  -6 2371.45 132.259  39
   1   0  -6 2598.29 208.077  24
  -1   0   6 2240.93 180.064  37
  -1   0  -6 2380.67 163.200  39
  -1   0  -6 2421.15 183.288  24
   1   0  -6 2678.02 178.709  22
   1   0   6 2743.99 182.938  37
  -1   0   6 2495.22 200.275   5
   1   0   6 2666.90 144.621  20
   1   0   6 2325.31 213.320   5
   1   0  -7 8975.37 318.999  39
  -1   0   7 9045.48 415.811  37
  -1   0  -7 9249.60 439.317  22
  -1   0  -7 8476.97 416.163  24
  -1   0  -7 8596.18 368.063  39
   1   0   7 8876.51 333.887  20
   1   0   7 8685.12 390.505  37
  -1   0   7 9243.32 405.879  21
   1   0  -7 9311.75 399.141  22
  -1   0   7 7711.61 356.719  20
   1   0   7 8791.23 478.526   5
   1   0  -7 8246.27 437.748  24
  -1   0  -8 9380.32 396.836  39
   1   0  -8 8291.69 404.296  22
  -1   0   8 8797.99 422.932  21
  -1   0  -8 9407.94 474.887  22
   1   0   8 8399.58 412.445  37
   1   0  -8 8032.97 489.607   8
  -1   0   8 8618.23 432.518  37
  -1   0  -8 8081.19 495.385   8
  -1   0   8 8543.99 469.301  30
   1   0  -8 7865.71 462.031  33
  -1   0   8 8913.95 422.317  31
   1   0   8 8808.08 349.780  20
   1   0   8 8451.20 484.826  30
  -1   0   8 9018.74 388.420  20
  -1   0  -8 8119.44 441.754  24
   1   0   8 8422.21 429.386  31
   1   0  -8 7792.07 581.003  29
   1   0  -8 8475.02 641.367   4
  -1   0  -8 8234.32 592.190  29
  -1   0  -9 5741.42 387.859  22
   1   0   9 6537.63 437.738  30
  -1   0   9 5729.86 346.954  31
  -1   0   9 5892.92 402.455  30
   1   0  -9 5633.79 403.199  33
  -1   0  -9 5389.24 379.011  24
   1   0   9 4913.63 382.296  25
   1   0   9 6213.84 376.209  31
   1   0  -9 6956.52 604.527   4
  -1   0  -9 5780.76 534.206  29
  -1   0   9 5495.23 359.125  37
  -1   0  -9 5482.87 308.865  39
   1   0  -9 5959.83 536.015  29
  -1   0  -9 5791.66 436.546   8
  -1   0   9 5902.67 315.437  20
   1   0   9 6053.34 356.329  37
  -1   0  -9 5522.27 415.423  33
   1   0  -9 5972.78 345.390  22
  -1   0   9 5804.21 353.169  21
   1   0  -9 5997.39 439.733   8
  -1   0  10 13809.4 594.460  31
  -1   0  10 11468.7 558.252  15
  -1   0 -10 13379.1 706.001  33
   1   0  10 12997.5 608.671  31
   1   0 -10 12877.6 861.042  29
  -1   0  10 13806.2 636.397  37
  -1   0  10 14510.7 687.865  30
   1   0  10 13678.3 704.462  30
  -1   0 -10 13445.7 878.957  29
  -1   0  10 11014.5 646.542  25
   1   0 -10 13476.8 728.775   8
   1   0  10 13483.2 602.144  37
  -1   0 -10 13472.6 731.732   8
   1   0  10 12547.5 661.489  25
  -1   0 -10 13860.9 660.948  22
   1   0 -10 14173.5 688.368  33
   1   0 -11-16.9550 80.3585  33
  -1   0  11 74.3695 99.9143  25
   1   0  11 34.7101 85.1404  25
   1   0  11 53.0595 69.2800  31
  -1   0 -11 45.5694 60.8481  22
   1   0 -11 61.0048 81.4536   8
  -1   0  11 59.0600 65.2209  15
  -1   0 -11-63.5193 145.041  29
   1   0  11-14.5805 71.5310  15
   1   0 -11 63.8423 145.779  29
  -1   0 -11 165.204 101.305   8
  -1   0  11 85.3610 72.0851  37
   1   0  11 25.6449 58.5654  37
  -1   0 -11 76.3218 93.6039  33
   1   0  12 32566.3 1087.52  31
   1   0 -12 31525.5 1163.87  33
  -1   0 -12 34760.9 1297.36   8
   1   0 -12 34004.1 1515.22  29
  -1   0 -12 31439.7 1475.72  29
   1   0  12 31659.5 1176.65  25
  -1   0 -12 31858.1 1223.88  33
  -1   0  12 32376.7 1213.70  25
  -1   0  12 27740.3 1005.86  15
   1   0  12 30680.7 1107.56  15
   1   0  13 3612.71 277.596  15
  -1   0 -13 3636.94 341.478   8
   1   0  13 3720.86 305.578  25
   1   0 -13 3205.64 414.385  29
   1   0  13 3619.40 254.706  31
  -1   0 -13 3315.95 421.145  29
  -1   0  13 3890.36 325.080  25
  -1   0 -13 3807.77 327.886  33
   1   0 -13 3948.97 301.581  33
   1   0  14 1419.28 177.773  25
  -1   0  14 1587.07 190.348  25
  -1   0 -14 1775.67 201.828  33
   1   0 -14 2226.64 380.519   7
   1   0  14 1582.42 164.635  15
  -1   0 -14 1443.36 257.180  29
   1   0 -14 1328.08 252.719  29
  -1   0 -15 1165.84 185.036  29
  -1   0 -15 808.375 225.079   7
   1   0  15 1201.65 125.518  25
   1   0 -15 1040.32 242.418   7
   1   0 -15 973.471 191.967  29
   1   0  15 874.907 90.5027  15
  -1  -1 -15 3895.57 319.731  29
  -1  -1 -15 4103.93 235.145  33
   1  -1  15 4140.13 233.952  25
  -1   1  15 4425.55 260.039  25
  -1  -1 -15 3868.95 401.650   7
   1  -1  14 473.768 94.6216  15
  -1  -1 -14 462.027 162.146  29
   1  -1  14 476.255 111.851  25
  -1  -1 -14 434.059 116.972  33
  -1   1  14 684.243 135.911  25
   1  -1  14 390.819 82.5693  31
  -1   1  13 6500.77 408.106  25
  -1   1  13 6459.41 334.398  26
   1  -1  13 6119.49 341.916  31
  -1  -1 -13 6146.27 418.691  33
  -1  -1 -13 6780.13 565.118  29
   1  -1  13 6384.89 402.601  25
  -1   1  13 5548.76 288.643  15
   1  -1  13 5986.88 345.435  15
  -1   1  12 1748.69 198.302  15
   1  -1  12 1938.15 229.017  15
   1  -1  12 2378.10 247.430  31
  -1   1  12 2120.17 270.501  25
  -1  -1 -12 1941.41 345.042  29
  -1  -1 -12 2142.08 279.525  33
   1  -1  12 2005.93 262.161  25
  -1  -1 -12 2665.30 318.114   8
  -1   1  12 2491.25 238.428  26
   1   1 -12 2631.40 267.259  33
  -1  -1 -11 11864.3 831.110  29
  -1   1  11 11551.0 654.123  25
   1  -1  11 10830.1 578.885  15
  -1  -1 -11 12571.9 697.909  33
   1  -1  11 12178.2 604.175  31
   1  -1  11 10082.0 612.105  25
  -1   1  11 11539.1 599.046  37
  -1  -1 -11 11892.7 602.398  22
  -1  -1 -11 13952.9 746.489   8
   1   1 -11 12579.2 715.478   8
   1   1 -11 11297.0 604.819  33
   1  -1  11 11911.1 552.496  37
   1  -1  11 12901.7 693.823  30
   1  -1  10 1564.03 202.957  15
   1  -1  10 1765.10 192.833  37
   1  -1  10 1679.13 214.984  31
   1  -1  10 2109.93 262.179  30
   1   1 -10 2063.68 212.644  22
  -1   1  10 1966.13 226.321  37
  -1   1  10 1656.48 179.630  20
   1   1 -10 1708.31 252.617   8
  -1   1  10 1673.57 242.052  25
  -1  -1 -10 1593.01 233.073  24
  -1  -1 -10 1916.27 227.121  22
   1  -1  10 1623.57 230.081  25
  -1  -1 -10 1642.41 245.401  33
  -1  -1 -10 1300.70 276.772  29
  -1  -1 -10 1993.21 274.663   8
   1   1 -10 1460.46 211.714  33
   1  -1   9 2401.30 271.925  30
  -1  -1  -9 2138.26 264.803  33
  -1  -1  -9 2986.32 271.112  22
  -1  -1  -9 2742.36 363.287  29
   1  -1   9 2396.00 236.389  31
   1   1  -9 2312.39 246.980  33
   1   1  -9 2438.50 282.537   8
  -1   1   9 2870.23 258.392  37
  -1  -1  -9 2814.04 298.334   8
   1  -1   9 2433.94 285.295   5
  -1   1   9 2366.62 266.086  25
  -1   1   9 2720.25 218.579  20
   1  -1   9 2804.59 229.078  37
  -1  -1  -9 2519.58 261.811  24
   1   1  -9 2593.16 232.484  22
   1  -1   8 9725.43 481.681  31
   1   1  -8 10024.9 390.366  39
  -1   1   8 10606.0 496.638  37
  -1  -1  -8 10008.3 496.212  22
  -1   1   8 11411.3 533.218  30
   1  -1   8 10085.0 496.648  21
   1   1  -8 10059.4 663.181  29
   1   1  -8 10063.8 466.500  22
   1   1  -8 9955.30 554.695   8
  -1  -1  -8 9466.09 641.659  29
  -1   1   8 9341.00 515.689  25
   1   1  -8 10187.2 504.313  33
  -1  -1  -8 9707.65 547.262   8
   1  -1   8 10306.6 562.349   5
   1  -1   8 11306.7 465.551  37
  -1  -1  -8 9699.48 502.590  24
  -1  -1  -8 9616.55 406.870  39
   1  -1   8 10345.6 553.126  30
  -1   1   8 9959.99 435.434  20
   1  -1   7 19731.8 803.774   5
   1   1  -7 19726.2 704.422  22
   1   1  -7 21117.9 638.055  39
  -1  -1  -7 21236.4 757.038  24
  -1   1   7 21248.9 686.119  21
  -1  -1  -7 21261.0 752.710  22
   1  -1   7 20554.9 687.888  37
   1  -1   7 20135.1 583.706  20
   1  -1   7 21253.6 751.351  21
  -1  -1  -7 20899.5 661.387  39
  -1   1   7 20521.9 682.044  20
  -1  -1  -6 40561.3 1175.41  22
  -1   1   6 40116.4 1104.68  21
   1  -1   6 40420.8 1245.36   5
  -1  -1  -6 39842.6 1091.26  39
  -1  -1  -6 38886.5 1156.56  24
   1  -1   6 39618.8 1176.32  21
   1  -1   6 40044.9 1111.34  37
  -1   1   6 40307.3 1117.27  20
   1   1  -6 40009.4 1143.18  22
   1  -1   6 40728.7 1016.68  20
   1   1  -6 40726.1 1072.15  39
  -1   1   5 46884.6 1213.41  23
   1  -1   5 50397.3 1369.43   5
   1  -1   5 47810.3 1303.19  21
  -1   1   5 47271.4 1231.53  21
   1  -1   5 46665.3 1153.76  20
   1  -1   5 47236.1 1230.67  37
   1   1  -5 47471.6 1266.58  22
  -1  -1  -5 46065.3 1273.20  24
  -1   1   5 47597.6 1252.38  20
   1   1  -5 47518.2 1207.83  39
  -1   1   4 803.852 70.5797  23
  -1   1   4 723.044 71.2490  21
   1  -1   4 942.577 98.0795  21
   1  -1   4 907.827 110.778   5
  -1  -1  -4 796.491 83.6773  24
  -1   1   4 810.098 89.2062  37
   1   1  -4 827.291 70.4756  39
   1   1  -4 959.347 88.8323  22
   1  -1   4 923.952 54.1757  20
   1  -1   4 888.405 76.5707  37
  -1   1   3 11350.4 335.902  21
   1  -1   3 11924.9 339.597  37
  -1   1   3 11631.2 378.479  37
   1  -1   3 11547.2 292.459  20
  -1   1   3 11037.2 336.722  23
   1  -1   3 11948.5 388.620  21
   1   1  -3 11616.9 364.788  22
   1   1  -3 11657.0 341.145  39
  -1  -1  -3 11311.9 360.157  24
   1  -1   3 11834.9 413.496   5
   1  -1   3 11218.2 312.315   9
  -1  -1  -2 60961.1 1480.22  24
   1  -1   2 60336.3 1447.88  37
   1  -1   2 63129.5 1528.44   5
   1   1  -2 61912.1 1468.69  39
   1  -1   2 63866.8 1456.21   9
  -1   1   2 61844.5 1463.63  23
   1   1  -2 60329.6 1482.22  22
  -1   1   2 59987.9 1445.93  21
  -1   1   2 62544.8 1498.37  37
   1  -1   1 183103. 4315.09   6
  -1   1   1 197911. 4328.96  20
  -1   1   1 187847. 4303.29  23
  -1   1   1 192981. 4320.71  37
   1   1  -1 180231. 4330.25  11
   1  -1   1 189878. 4274.48  37
  -1  -1  -1 195865. 4320.87  24
   1   1  -1 184766. 4274.26  23
   1  -1   1 194728. 4353.05  12
   1   1   0 389.058 39.2481   1
  -1   1   0 408.787 30.5474  39
   1   1   0 315.185 30.0229  23
   1  -1   0 388.006 45.6538  11
   1  -1   0 404.394 33.3550  35
  -1   1   0 340.647 27.6665  22
   1   1   0 346.146 40.4132  12
  -1   1   0 401.318 26.0501  37
   1   1   1 172959. 4317.80   1
  -1  -1   1 186560. 4287.20  36
   1   1   1 191481. 4317.35   6
  -1  -1   1 189554. 4309.92  35
   1  -1  -1 190016. 4293.48  36
   1  -1  -1 183484. 4289.79  38
   1  -1  -1 174395. 4324.14  19
   1   1   1 184853. 4293.85  38
   1  -1  -1 192465. 4290.78  35
  -1  -1   1 189993. 4347.95  21
  -1   1  -1 190377. 4332.74  22
   1   1   1 189583. 4324.54  37
  -1   1  -1 194841. 4327.13  39
   1  -1  -2 63507.2 1444.62  36
   1  -1  -2 60779.7 1458.59  38
   1   1   2 65203.8 1552.51   5
  -1   1  -2 60892.4 1521.49  22
  -1   1  -2 58620.3 1455.94  24
  -1  -1   2 62036.5 1437.72  36
   1   1   2 58929.3 1488.46  20
   1  -1  -2 65121.2 1468.39   9
   1  -1  -2 61843.8 1449.24  22
  -1  -1   2 63404.2 1486.03   5
  -1  -1   2 63019.2 1532.27  21
   1   1   2 63159.1 1519.14  23
   1  -1  -3 11049.6 283.225  39
   1  -1  -3 11467.4 328.225  22
   1   1   3 11644.0 377.303  23
  -1   1  -3 11879.4 369.123  39
   1  -1  -3 11455.3 389.065  24
   1  -1  -3 11561.4 310.040   9
  -1  -1   3 11797.5 367.140   5
   1  -1  -3 11565.5 293.901  36
  -1   1  -3 11250.0 336.011  24
  -1  -1   3 11561.0 389.429  21
  -1  -1   3 11366.3 376.689  37
   1   1   3 10306.5 401.073   5
   1   1   3 11715.4 345.807  20
   1  -1  -4 772.556 95.2702  24
   1   1   4 945.660 90.4876  37
   1  -1  -4 1146.84 53.0567  36
   1   1   4 875.211 75.3961  20
   1  -1  -4 916.652 76.9937  22
  -1  -1   4 835.751 90.0455  37
  -1  -1   4 765.064 90.7254  21
  -1  -1   4 1043.79 100.886   5
   1   1   4 1135.94 121.436   5
  -1   1  -4 785.667 77.0292  24
   1  -1  -4 827.530 49.3885  39
  -1  -1   5 47546.5 1284.69   5
  -1   1  -5 48441.8 1300.50  22
  -1  -1   5 45575.2 1277.40  21
   1   1   5 46586.0 1202.75  20
  -1   1  -5 49021.2 1244.21  39
   1   1   5 48541.4 1358.17   5
   1  -1  -5 48117.3 1309.70  24
   1  -1  -5 45615.6 1104.56  36
  -1   1  -5 46141.6 1234.42  24
   1   1   5 47846.1 1249.48  37
   1  -1  -5 46251.9 1209.26  22
  -1  -1   5 45176.3 1223.86  20
   1  -1  -5 46050.1 1127.38  39
  -1  -1   5 46487.6 1260.59  37
   1  -1  -6 38551.0 963.012  39
   1   1   6 40375.7 1048.68  20
   1  -1  -6 38998.5 1069.65  22
   1  -1  -6 36202.1 917.636  36
  -1  -1   6 42633.0 1168.98   5
  -1  -1   6 38852.6 1111.38  37
  -1  -1   6 41145.0 1145.88  21
   1   1   6 39221.4 1106.80  37
   1  -1  -6 38740.3 1173.82  24
  -1  -1   6 38548.0 1062.43  20
  -1   1  -6 42018.6 1097.97  39
  -1   1  -6 39710.7 1162.24  22
  -1   1  -6 38950.9 1101.76  24
   1  -1  -7 20491.4 674.449  22
  -1   1  -7 20309.1 754.159  22
  -1   1  -7 20338.1 711.517  24
   1  -1  -7 20057.3 771.354  24
   1   1   7 19702.5 641.248  20
  -1  -1   7 20821.3 732.539  21
  -1  -1   7 21130.5 759.610   5
  -1   1  -7 20458.2 680.420  39
   1   1   7 20716.7 711.901  37
  -1  -1   7 20314.6 652.803  20
  -1  -1   7 19202.7 700.825  37
   1   1   8 8969.60 473.277   3
  -1   1  -8 9647.58 432.096  39
  -1   1  -8 9168.57 491.274  22
  -1   1  -8 10353.1 675.171  29
  -1  -1   8 10341.5 413.090  20
   1   1   8 9662.76 452.927  31
   1  -1  -8 9608.11 522.792  24
   1  -1  -8 10106.6 531.504  33
  -1   1  -8 9840.10 552.164   8
   1  -1  -8 10179.9 550.679   8
  -1  -1   8 10930.6 543.047  30
   1  -1  -8 9560.58 643.102  29
   1   1   8 10116.5 530.979  30
   1   1   8 10496.0 472.068  37
  -1  -1   8 10280.0 482.684  31
   1   1   8 10039.3 412.084  20
   1   1   8 8848.18 493.411  25
   1  -1  -8 9797.39 432.966  22
  -1  -1   8 10073.3 472.234  37
   1  -1  -8 9611.66 686.285   4
  -1   1  -8 9654.42 470.209  24
  -1  -1   8 10247.9 487.148  21
   1  -1  -9 2826.28 389.987   4
   1  -1  -9 2951.44 302.078   8
   1   1   9 2516.84 218.975  26
   1  -1  -9 2575.94 280.513  24
  -1  -1   9 2551.90 190.605  20
  -1  -1   9 2903.14 249.603  37
   1  -1  -9 2843.93 377.742  29
  -1  -1   9 2557.72 239.017  31
   1  -1  -9 2444.62 210.688  22
   1   1   9 2739.67 282.541  30
   1   1   9 2747.47 244.148  37
  -1  -1   9 2121.89 209.014  15
  -1   1  -9 2831.11 221.260  39
  -1   1  -9 3049.84 278.997  22
  -1   1  -9 2732.26 373.930  29
   1   1   9 2470.09 229.671  31
   1   1   9 2781.83 278.212  25
   1  -1  -9 2367.00 267.804  33
  -1  -1   9 2867.34 254.602  21
  -1   1  -9 3046.90 312.695   8
  -1  -1   9 2873.31 287.723  30
  -1   1 -10 1828.83 341.513  29
   1  -1 -10 1927.53 340.788  29
   1   1  10 1807.19 193.061  26
  -1  -1  10 1907.70 213.824  31
   1   1  10 1773.46 209.937  37
  -1   1 -10 2028.75 269.849   8
  -1   1 -10 1693.55 241.049  33
   1  -1 -10 2008.05 270.659   8
  -1  -1  10 2539.59 244.692  37
  -1   1 -10 1775.51 227.952  22
   1  -1 -10 1886.53 252.705  33
   1   1  10 1865.10 208.437  31
  -1  -1  10 1775.90 198.907  15
   1   1  10 1835.65 237.397  25
   1  -1 -10 2200.69 366.129   4
  -1  -1  10 1938.55 249.100  30
   1  -1 -11 12244.9 662.574  33
  -1  -1  11 11279.4 538.523  15
  -1   1 -11 12939.5 641.168  22
  -1  -1  11 11396.6 562.864  31
  -1   1 -11 11570.0 650.558  33
   1   1  11 11929.9 561.923  31
   1   1  11 11558.0 581.481  37
   1  -1 -11 12166.6 854.478  29
   1   1  11 10975.8 623.283  25
  -1  -1  11 12042.5 586.892  37
  -1  -1  11 12977.3 664.423  30
  -1   1 -11 11691.9 693.681   8
  -1  -1  11 10817.9 651.006  25
   1  -1 -11 12142.9 700.045   8
  -1   1 -11 11088.7 827.081  29
  -1   1 -12 2325.30 296.405   8
   1  -1 -12 2052.01 354.955  29
   1  -1 -12 2292.21 270.945  33
   1   1  12 1712.92 216.894  15
  -1  -1  12 2021.91 275.041  25
  -1   1 -12 2855.62 414.780  29
   1   1  12 1931.29 248.868  25
  -1  -1  12 2064.87 215.729  31
   1   1  12 1907.43 203.911  31
  -1  -1  12 1504.32 179.206  15
  -1   1 -12 1919.77 254.888  33
  -1   1 -13 5898.22 408.988  33
   1  -1 -13 6724.93 430.925  33
   1  -1 -13 6272.04 568.554  29
   1   1  13 6291.82 414.200  25
   1  -1 -13 5775.53 660.771   7
  -1   1 -13 6214.78 578.810  29
   1   1  13 6158.20 385.030  15
  -1   1 -13 6890.37 480.916   8
   1  -1 -14 480.263 174.896  29
   1  -1 -14 541.464 108.549  33
  -1   1 -14 791.241 196.323  29
   1   1  14 466.392 99.0775  15
  -1   1 -14 19.8335 28.2358  33
   1  -1 -14 580.703 223.827   7
   1   1  14 548.889 114.266  25
   1   1  15 3935.97 230.779  25
   1  -1 -15 4376.03 421.816   7
   1   1  15 3514.25 189.768  15
  -1   1 -15 4711.88 364.904  29
   1  -1 -15 4557.85 350.586  29
  -1  -2 -15 892.689 115.722  33
   1   2 -15 1016.26 207.426   7
  -1   2  15 915.342 114.683  25
  -1  -2 -15 672.085 169.889   7
  -1  -2 -15 729.564 137.014  29
   1   2 -15 774.454 154.086  29
   1  -2  15 762.107 97.3044  25
   1   2 -14 2837.87 420.791   7
   1  -2  14 3322.85 232.722  31
  -1  -2 -14 3782.35 366.310  29
   1   2 -14 3942.66 400.716  29
  -1  -2 -14 3324.31 283.065  33
   1   2 -14 4180.52 327.392   8
  -1   2  14 3417.77 264.703  25
   1  -2  14 3214.51 225.912  15
   1  -2  14 3370.90 259.302  25
   1  -2  13 7819.55 427.916  31
   1   2 -13 7091.10 609.854  29
  -1   2  13 7802.93 415.950  26
  -1  -2 -13 7615.29 499.764  33
   1  -2  13 7253.46 407.019  15
   1  -2  13 6985.94 448.305  25
  -1   2  13 6547.15 357.460  15
   1   2 -13 7796.11 754.769   7
  -1  -2 -13 7974.99 607.476  29
  -1   2  13 7685.82 463.690  25
   1   2 -12 27103.8 1344.45  29
   1  -2  12 28390.2 1032.82  31
  -1   2  12 29157.7 1101.58  25
   1  -2  12 27298.9 1086.16  25
  -1  -2 -12 28083.5 1147.04  33
  -1  -2 -12 27544.0 1313.77  29
  -1   2  12 29962.6 1024.11  26
   1  -2  12 27204.3 1002.20  15
   1  -2  12 29726.6 1143.58  30
  -1   2  12 24140.3 924.321  15
   1  -2  11 21044.6 866.154  15
   1   2 -11 22187.9 1012.45   8
   1  -2  11 23212.6 996.676  30
  -1  -2 -11 20212.0 964.528  33
   1  -2  11 22177.8 908.598   6
  -1  -2 -11 21071.0 956.612  24
  -1  -2 -11 20538.9 1123.46  29
  -1  -2 -11 22082.9 886.347  35
   1   2 -11 22244.9 865.280  33
   1  -2  11 22776.1 904.441  31
  -1  -2 -11 25207.3 1068.46   8
  -1  -2 -11 22225.2 774.143  27
  -1   2  11 22836.5 910.411  37
  -1   2  11 22362.8 950.815  25
   1  -2  11 18401.5 895.517  25
   1   2 -11 21712.6 1185.33  29
  -1   2  10 10921.6 512.211  20
  -1  -2 -10 9480.32 465.552  27
   1  -2  10 10977.9 634.412  30
   1   2 -10 10069.8 522.408  22
   1  -2  10 10885.0 648.836   5
  -1  -2 -10 10821.8 759.462  29
   1   2 -10 9988.49 536.601  33
  -1  -2 -10 11849.7 672.956   8
   1  -2  10 10435.7 559.286  31
  -1   2  10 10373.2 553.479  37
   1  -2  10 10378.9 479.950  37
   1   2 -10 9965.33 633.678   8
   1   2 -10 10101.0 754.270  29
  -1  -2 -10 10864.0 621.362  24
  -1  -2 -10 9620.62 608.792  33
  -1   2  10 10833.1 605.681  25
   1  -2  10 10412.2 549.330  15
  -1  -2 -10 10289.9 547.091  22
   1  -2   9 14712.2 660.771  15
  -1  -2  -9 15824.1 682.891  22
  -1  -2  -9 14660.4 860.765  29
  -1  -2  -9 15907.2 765.181  33
  -1   2   9 15546.9 624.501  20
   1   2  -9 14490.5 880.951  29
   1   2  -9 14878.5 642.227  22
  -1  -2  -9 16605.8 784.603   8
   1   2  -9 14685.0 753.379   8
   1   2  -9 14576.7 651.805  33
  -1  -2  -9 14636.5 716.902  24
   1  -2   9 15493.4 597.840  37
   1  -2   9 15252.7 680.362  31
   1   2  -9 15557.0 566.500  39
   1  -2   9 15702.3 757.762  30
  -1   2   9 14149.2 703.167  25
   1  -2   9 14620.2 751.354   5
   1  -2   9 16435.2 715.319  21
   1  -2   8 9175.92 413.527  37
   1  -2   8 9906.54 504.383  21
   1   2  -8 10028.6 662.296  29
   1   2  -8 9291.03 545.106   8
   1   2  -8 10235.2 413.444  39
   1  -2   8 9789.73 491.374  31
   1   2  -8 9654.66 468.230  22
  -1  -2  -8 9723.43 515.497  24
   1  -2   8 8966.52 534.951   5
  -1  -2  -8 9658.94 547.599   8
   1   2  -8 8518.01 594.194  28
  -1   2   8 9059.29 502.277  25
  -1  -2  -8 9804.31 640.481  29
  -1  -2  -8 9343.30 383.089  39
  -1   2   8 10220.4 451.453  20
   1  -2   8 9143.63 533.740  30
   1  -2   8 9269.74 471.998  15
  -1  -2  -8 10198.1 493.652  22
   1   2  -7 9549.88 385.872  39
  -1  -2  -7 9710.48 373.007  39
  -1  -2  -7 9125.97 457.556  24
  -1   2   7 8468.88 458.769  25
   1  -2   7 9876.64 513.058  30
  -1  -2  -7 9454.40 501.009   8
   1  -2   7 9310.92 460.313  21
  -1   2   7 8771.56 403.632  20
   1   2  -7 9168.70 588.891  29
   1   2  -7 9014.74 429.552  22
   1  -2   7 9255.54 500.661   5
   1  -2   7 9177.95 453.147  31
   1  -2   7 9207.54 386.013  37
   1   2  -7 8521.45 490.540   8
  -1  -2  -7 9654.92 450.305  22
   1  -2   7 10483.7 649.561  18
  -1   2   6 9068.93 407.871  37
  -1   2   6 9083.17 382.195  20
   1   2  -6 9591.15 410.544  22
  -1   2   6 8975.26 367.994  23
   1  -2   6 9079.92 464.278   5
   1  -2   6 9409.97 357.715  37
   1   2  -6 9798.85 368.068  39
   1  -2   6 9627.65 431.369  21
   1  -2   6 8649.18 263.427  20
  -1  -2  -6 9058.82 417.513  24
   1  -2   5 92493.4 2249.50  20
   1   2  -5 99862.9 2434.65  22
  -1   2   5 99619.9 2431.94  37
   1  -2   5 101324. 2519.11   5
  -1  -2  -5 100163. 2438.08  24
  -1   2   5 100219. 2408.45  20
   1  -2   5 98227.1 2351.74  37
   1  -2   5 101060. 2469.49  21
  -1   2   5 96258.5 2381.37  23
   1   2  -5 96601.1 2372.17  39
  -1  -2  -4 94397.7 2246.95  24
  -1   2   4 96189.4 2251.90  37
  -1   2   4 90318.8 2210.18  23
   1   2  -4 92914.4 2247.15  22
   1  -2   4 94125.2 2170.74  37
   1  -2   4 91030.9 2092.71  20
   1  -2   4 91957.8 2311.39   5
   1  -2   4 94473.2 2143.92   9
   1  -2   4 97152.3 2284.14  21
   1   2  -4 97271.6 2215.23  39
   1   2  -4 85829.2 2080.81  23
  -1   2   4 91142.3 2229.99  20
   1   2  -3 148120. 3550.93  22
  -1   2   3 156676. 3551.88  37
   1  -2   3 159311. 3611.02   5
   1   2  -3 149109. 3527.17  39
  -1   2   3 150124. 3527.60  23
   1  -2   3 150003. 3474.03  37
  -1  -2  -3 153404. 3547.28  24
   1   2  -3 147230. 3423.42  23
  -1   2   2 28657.2 732.285  37
  -1  -2  -2 28706.9 735.624  24
   1  -2   2 25413.4 737.016  12
  -1   2   2 28327.6 726.646  23
   1   2  -2 28605.6 732.264  39
   1   2  -2 28046.9 662.255  23
   1  -2   2 27998.6 756.055  21
   1  -2   2 27387.2 664.883  37
  -1   2   2 27994.5 738.560  20
  -1  -2  -2 25224.6 760.724  19
   1  -2   2 29422.9 774.495   5
   1  -2   1 706456. 16235.5  21
  -1  -2  -1 725949. 16261.7  19
   1   2  -1 702415. 16204.4  11
   1  -2   0 785219. 18179.0  21
  -1   2   0 778933. 18157.4   1
   1   2   0 789144. 18253.7  20
   1   2   0 742579. 18224.4   1
  -1   2   0 769040. 18156.3  37
  -1  -2   1 678961. 15730.0  35
   1   2   1 708034. 15697.8   6
  -1   2  -1 591937. 15719.1  22
  -1   2  -1 717059. 15676.6  20
  -1   2  -1 626820. 15715.3  39
   1  -2  -1 803204. 15765.9  19
   1  -2  -2 27867.2 651.732  38
   1  -2  -2 28945.4 742.950  24
  -1  -2   2 27811.9 739.964  35
  -1   2  -2 25837.5 748.355  22
   1   2   2 27816.0 733.082  37
   1   2   2 25444.5 655.918  38
  -1  -2   2 27849.1 773.739  21
  -1  -2   2 29504.9 724.751   5
   1  -2  -2 28318.0 706.964  35
  -1   2  -2 27541.1 735.682  39
   1  -2  -2 27953.8 689.025  36
   1   2   2 29324.6 751.259  23
  -1  -2   2 28128.5 682.003  36
   1  -2  -2 25448.1 755.623  19
  -1  -2   3 167239. 3662.02   5
   1  -2  -3 154428. 3615.99  35
  -1  -2   3 154223. 3703.70  21
   1  -2  -3 146298. 3545.40  38
  -1   2  -3 157755. 3691.37  22
   1  -2  -3 159879. 3579.18  36
   1   2   3 148275. 3641.15  20
   1   2   3 150315. 3671.23  23
   1   2   3 161675. 3654.50  37
  -1  -2   3 157432. 3575.26  36
   1  -2  -4 95086.7 2074.52  36
   1   2   4 89587.6 2193.51  23
  -1  -2   4 92365.2 2184.68  37
  -1  -2   4 95144.8 2201.67   5
   1  -2  -4 95538.1 2080.59   9
  -1  -2   4 92300.9 2238.40  21
  -1   2  -4 89933.8 2176.88  39
   1   2   4 97674.0 2166.36  20
   1  -2  -4 93457.7 2058.60  38
   1  -2  -4 96006.8 2113.65  22
  -1   2  -4 90624.1 2123.81  24
   1  -2  -5 96873.7 2428.18  24
  -1  -2   5 92667.3 2366.71  37
   1  -2  -5 96982.5 2301.20  22
  -1   2  -5 99648.5 2367.29  39
   1   2   5 90013.4 2370.34  23
  -1   2  -5 92814.5 2320.91  24
   1  -2  -5 90284.0 2184.40  39
   1  -2  -5 98928.2 2232.23  36
  -1  -2   5 99869.0 2409.35   5
  -1  -2   5 95904.7 2427.09  21
   1   2   5 101900. 2346.56  20
   1  -2  -5 94963.1 2233.56  38
  -1  -2   6 9145.63 421.507   5
  -1   2  -6 9475.57 437.966  22
  -1  -2   6 9199.72 396.264  37
   1  -2  -6 8846.84 292.067  38
  -1   2  -6 8927.72 382.813  39
   1  -2  -6 9058.44 351.150  22
  -1  -2   6 9033.68 426.344  21
   1  -2  -6 8930.64 273.194  36
  -1  -2   6 8505.33 351.086  20
   1   2   6 9599.70 379.835  20
   1  -2  -6 8905.48 434.866  24
   1   2   6 9430.61 399.414  37
   1  -2  -7 8873.38 480.875   8
   1   2   7 9196.17 394.236  20
  -1  -2   7 8895.85 364.829  20
   1  -2  -7 8816.04 570.695  29
   1   2   7 9440.89 428.893  37
  -1   2  -7 8288.64 484.961   8
   1  -2  -7 8657.09 370.516  22
  -1  -2   7 9634.28 462.674   5
  -1  -2   7 9539.27 628.860  18
  -1   2  -7 9143.60 408.866  39
   1  -2  -7 8437.65 468.645  33
   1  -2  -7 8985.63 473.185  24
  -1   2  -7 9507.26 467.635  22
   1   2   7 8451.13 444.458  25
  -1  -2   7 8947.31 412.359  37
  -1  -2   7 9091.05 455.255  21
   1  -2  -8 9773.22 539.658  33
  -1  -2   8 10158.5 464.495  37
   1   2   8 10056.7 460.289  26
   1   2   8 9663.72 472.478  37
  -1  -2   8 9591.00 391.789  20
   1   2   8 8874.41 471.660   3
  -1  -2   8 10115.4 503.399  21
  -1  -2   8 10580.3 557.653  30
  -1   2  -8 10895.7 533.826  22
   1  -2  -8 10259.1 556.826   8
   1   2   8 10057.3 440.500  20
   1  -2  -8 9586.02 535.389  24
   1  -2  -8 9247.63 683.170   4
   1   2   8 9538.98 442.242  31
  -1  -2   8 9061.85 441.650  15
  -1   2  -8 9778.11 448.008  39
   1  -2  -8 9398.37 643.301  29
  -1   2  -8 9027.59 540.254   8
   1  -2  -8 10042.8 422.336  22
  -1  -2   8 10002.2 507.576   5
  -1  -2   8 9818.05 491.686  31
   1   2   8 8908.67 492.064  25
  -1  -2   9 14651.2 681.143   5
  -1  -2   9 15437.2 682.040  21
   1  -2  -9 14569.3 879.808  29
  -1  -2   9 15291.0 623.891  15
   1  -2  -9 14498.1 918.239   4
   1  -2  -9 14477.7 735.401  24
  -1  -2   9 15295.9 670.398  31
  -1   2  -9 15792.0 621.790  39
  -1  -2   9 15786.2 738.704  30
   1   2   9 14924.4 605.760  20
   1  -2  -9 14421.5 723.909  33
  -1   2  -9 15133.0 698.994  22
  -1   2  -9 13958.0 740.616   8
   1   2   9 16269.9 670.824  37
   1   2   9 16148.4 640.863  26
   1  -2  -9 16055.9 764.798   8
   1   2   9 14719.9 610.777  31
  -1  -2   9 15267.0 634.760  37
   1   2   9 15866.9 712.422  25
   1  -2  -9 14050.1 599.304  35
   1   2   9 14105.1 654.285   3
  -1   2 -10 11664.7 623.578  33
  -1  -2  10 10319.1 523.729  37
  -1  -2  10 12109.4 596.878  21
   1  -2 -10 10806.4 645.401   8
   1  -2 -10 11825.1 839.688   4
  -1  -2  10 9886.77 499.935  15
   1  -2 -10 10217.7 495.126  35
   1   2  10 10702.1 524.750  26
   1   2  10 10409.4 549.049  37
   1  -2 -10 9802.94 603.640  33
  -1   2 -10 10840.2 500.293  39
   1  -2 -10 10015.4 752.163  29
   1   2  10 10309.5 578.377  25
  -1  -2  10 10654.9 606.248  30
  -1  -2  10 11626.5 576.608  31
  -1   2 -10 10049.3 635.193   8
  -1   2 -10 11373.7 601.705  22
   1  -2 -11 22452.0 1198.94  29
  -1  -2  11 22868.9 891.738  31
  -1  -2  11 22529.8 855.539  37
  -1   2 -11 21309.0 1006.35   8
  -1   2 -11 21990.6 921.279  22
   1   2  11 22768.0 927.155   6
   1   2  11 22606.7 896.814  37
  -1   2 -11 24496.2 975.732  33
  -1  -2  11 20358.0 801.770  15
   1  -2 -11 23948.0 1042.65   8
   1  -2 -11 21185.3 966.565  33
   1   2  11 23467.6 859.542  26
   1   2  11 20565.7 908.467  25
  -1  -2  11 23623.5 976.052  30
   1   2  12 27514.1 960.792  26
   1  -2 -12 28574.2 1122.97  33
  -1  -2  12 30602.6 1115.03  30
   1   2  12 28876.5 1074.39  25
   1  -2 -12 28347.4 1354.59  29
  -1  -2  12 28362.8 1005.98  31
  -1   2 -12 29447.3 1189.83   8
  -1  -2  12 24695.0 906.729  15
  -1   2 -12 28581.6 1075.67  33
   1   2  13 8080.97 463.464  25
  -1  -2  13 7318.91 398.871  31
  -1   2 -13 8012.63 651.368  29
   1  -2 -13 7768.81 735.125   7
   1  -2 -13 8358.15 641.983  29
   1   2  13 7103.16 422.883  15
  -1   2 -13 7927.87 520.404   8
  -1   2 -13 7584.23 440.301  33
   1  -2 -13 7960.21 487.062  33
  -1   2 -14 3499.48 304.497   8
   1  -2 -14 3343.34 436.629   7
   1   2  14 3163.32 236.461  15
  -1   2 -14 3877.19 398.751  29
   1   2  14 3642.98 265.713  25
   1  -2 -14 3219.20 362.543  29
   1  -2 -14 3686.81 275.210  33
   1  -2 -15 829.186 182.925   7
  -1   2 -15 771.690 188.655   7
  -1   2 -15 773.942 162.636  29
   1  -2 -15 891.840 159.424  29
   1   2  15 1038.63 117.297  25
  -1  -3 -15 2464.97 181.356  33
   1   3 -15 2410.27 232.118  29
  -1   3  15 2921.99 187.793  25
   1   3 -15 2099.72 264.800   7
   1  -3  14 3543.47 227.564  31
  -1  -3 -14 3822.64 286.067  33
  -1  -3 -14 3146.15 392.796   7
   1   3 -14 3390.08 412.635   7
   1   3 -14 4267.32 311.427   8
   1   3 -14 3765.65 359.473  29
  -1  -3 -14 3520.75 322.599  29
   1  -3  14 4053.55 259.801  25
  -1   3  14 3860.21 261.190  25
  -1  -3 -13 8846.45 535.441  33
  -1   3  13 9301.41 467.539  26
  -1   3  13 9196.45 501.616  25
   1  -3  13 8228.19 455.365  31
   1   3 -13 9433.42 675.061  29
   1   3 -13 9244.52 781.293   7
   1  -3  13 8398.13 488.283  25
  -1   3  13 8023.70 398.739  15
  -1  -3 -13 9337.09 632.262  29
   1  -3  13 8669.50 440.190  15
  -1   3  12 7078.52 465.532  25
   1  -3  12 7225.34 502.839  30
   1  -3  12 6393.46 426.911  31
   1   3 -12 7084.38 628.401  29
  -1  -3 -12 6800.92 499.444  33
   1  -3  12 5947.08 397.016  15
  -1   3  12 7257.60 437.952  26
  -1  -3 -12 6077.32 553.431  29
   1  -3  12 5938.29 440.624  25
   1   3 -11 18950.6 1067.27  29
   1  -3  11 16034.2 761.599  31
   1  -3  11 18073.3 767.744  15
  -1   3  11 17528.3 766.258  26
  -1  -3 -11 16983.9 978.745  29
   1  -3  11 18343.0 872.904  30
  -1  -3 -11 17683.3 677.172  27
   1   3 -11 17621.2 740.396  22
  -1  -3 -11 17232.6 858.834  24
   1  -3  11 17017.8 769.026   6
  -1   3  11 17450.4 806.299  25
  -1   3  11 17785.3 787.657  37
  -1  -3 -11 16749.1 750.447  35
   1   3 -10 10423.9 538.976  22
   1   3 -10 9713.08 627.200   8
   1  -3  10 9988.62 537.611  15
   1  -3  10 10687.8 636.190  30
  -1  -3 -10 9933.68 611.317  24
  -1   3  10 10109.1 521.027  20
  -1   3  10 10958.4 595.747  25
  -1  -3 -10 9253.96 529.431  35
   1  -3  10 10281.0 565.550  31
  -1  -3 -10 9994.09 481.909  27
   1  -3  10 9771.20 621.423   5
  -1  -3 -10 10224.0 726.873  29
  -1  -3 -10 9721.85 525.202  22
   1   3 -10 11059.8 789.285  29
   1  -3   9 17215.6 795.702  12
   1   3  -9 18790.1 1008.68  29
  -1   3   9 18452.1 799.286  25
   1   3  -9 17850.5 663.884  39
   1  -3   9 17717.8 639.267  37
   1   3  -9 16744.6 837.800   8
   1  -3   9 17746.4 748.398  15
   1  -3   9 17966.8 787.945  21
   1  -3   9 18040.6 774.602  31
   1   3  -9 18338.7 747.870  22
  -1  -3  -9 18656.5 834.181  24
  -1  -3  -9 16610.2 929.474  29
  -1  -3  -9 18412.6 761.056  35
   1   3  -9 16902.6 934.849  28
  -1   3   9 18039.8 724.274  20
  -1  -3  -9 17826.0 742.909  22
   1  -3   9 18461.5 853.300  30
   1  -3   9 18825.9 868.381   5
  -1   3   8 715.091 146.988  25
  -1   3   8 992.798 155.041  37
   1  -3   8 594.610 150.356  30
  -1   3   8 791.995 128.102  20
   1   3  -8 489.913 168.007  29
   1  -3   8 754.240 104.893  37
  -1  -3  -8 560.398 134.808  24
   1   3  -8 459.626 163.012  28
  -1  -3  -8 715.823 153.052   8
  -1  -3  -8 726.256 155.819  33
   1  -3   8 864.119 155.250  21
   1  -3   8 790.413 216.929  18
  -1  -3  -8 678.825 125.655  22
   1   3  -8 809.297 170.344   8
   1  -3   8 715.433 140.224  31
  -1  -3  -8 766.666 187.644  29
   1   3  -8 820.086 116.602  39
   1   3  -8 857.451 139.001  22
   1  -3   8 688.949 129.655  15
   1  -3   8 782.618 165.590   5
  -1  -3  -8 874.042 101.657  36
   1   3  -7 275.266 122.134  29
   1  -3   7 157.510 89.0326   5
  -1   3   7 348.024 90.9324  37
  -1  -3  -7 296.672 104.050  33
  -1  -3  -7 610.080 121.768  24
  -1   3   7 114.456 74.1390  25
  -1   3   7 164.123 64.9776  23
   1   3  -7 232.720 95.8957   8
   1  -3   7 295.932 138.394  18
   1  -3   7 277.447 101.463  30
   1   3  -7 282.693 74.6469  39
  -1  -3  -7 278.590 58.7802  39
   1   3  -7 305.913 85.8613  22
   1  -3   7 277.684 98.4713  21
  -1  -3  -7 188.625 87.2011   8
  -1  -3  -7 545.040 105.915  22
   1  -3   7 213.871 55.5652  37
   1  -3   7 208.701 82.7362  15
  -1   3   7 259.257 77.8367  20
   1  -3   7 179.522 76.7421  31
   1   3  -6 9325.18 389.509  39
   1  -3   6 8760.96 469.413   5
   1  -3   6 8981.16 441.578  21
   1  -3   6 9160.48 345.031  37
  -1   3   6 9478.47 423.446  37
   1   3  -6 9666.18 433.871  22
  -1   3   6 9404.64 403.843  23
  -1  -3  -6 9740.87 447.208  24
  -1   3   6 9429.10 407.797  20
   1   3  -5 260826. 6058.48  22
   1   3  -5 247740. 5997.92  39
  -1   3   5 253068. 6011.94  23
  -1   3   5 255521. 6033.74  37
   1  -3   5 257281. 5917.74  37
  -1  -3  -5 253287. 6051.17  24
   1  -3   5 248794. 5891.98   9
  -1   3   5 264337. 6025.20  20
   1  -3   5 250005. 6129.56   5
  -1   3   4 9425.40 355.982  37
  -1  -3  -4 9379.97 361.607  24
   1  -3   4 9571.15 409.382   5
   1   3  -4 9578.28 371.848  22
   1   3  -4 8857.39 234.116  23
   1  -3   4 9047.00 353.523  12
  -1   3   4 9260.67 350.131  23
   1  -3   4 7919.32 219.485  20
   1   3  -4 9428.75 347.571  39
   1  -3   4 8986.93 278.827  37
   1   3  -3 22447.8 571.807  23
   1  -3   3 23723.7 707.682  21
   1  -3   3 22317.9 577.562  37
   1  -3   3 22629.5 657.258  12
  -1   3   3 23666.4 675.022  20
   1   3  -3 23454.7 672.517  39
  -1   3   3 23011.1 668.673  23
   1  -3   3 23904.9 722.758   5
  -1   3   3 24704.7 672.315  37
   1  -3   2 10082.3 260.570  37
   1  -3   2 10503.2 317.170   6
   1  -3   2 11499.6 390.951   5
  -1   3   2 10657.2 339.442  37
   1  -3   2 10712.5 372.805  21
  -1   3   2 10734.9 351.222  23
   1   3  -2 10880.4 299.537  23
   1  -3   2 10568.6 333.980  12
  -1   3   2 10765.0 353.150  20
  -1  -3  -2 9827.80 387.309  19
   1  -3   2 10891.7 348.373  36
  -1  -3  -2 10721.3 363.715  35
   1   3  -1 124764. 2861.82  39
  -1   3   1 123119. 2849.66  23
  -1  -3  -1 122185. 2849.20  24
  -1   3   1 120118. 2807.17  39
   1   3  -1 123926. 2870.55  22
   1  -3   1 119731. 2846.47  36
  -1  -3  -1 122347. 2841.73  36
  -1   3   1 119670. 2813.50  37
  -1   3   1 123055. 2846.12  20
   1   3  -1 120469. 2818.08  23
   1  -3   1 115806. 2856.14  21
  -1  -3  -1 120408. 2865.45  35
   1  -3   1 114863. 2821.62  11
   1  -3   1 118798. 2758.64  24
   1  -3   0 7011.31 203.729  24
   1   3   0 5843.84 264.931  20
  -1   3   0 6502.31 201.926   1
  -1  -3   0 6555.58 228.528  36
   1   3   0 7610.63 253.024  39
   1   3   0 5678.69 226.850  23
   1   3   0 6430.40 252.954   1
  -1  -3   0 7082.64 253.241  35
  -1   3   0 6110.52 222.826  22
   1  -3   0 6496.03 217.770  21
   1  -3   0 6309.98 247.873  35
  -1   3   0 6539.66 226.378  39
  -1   3   0 6966.72 229.043  20
   1   3   0 6960.02 224.985  12
  -1   3   0 6887.27 194.463  37
   1  -3  -1 123714. 2810.14  24
  -1   3  -1 120542. 2831.10  39
  -1  -3   1 125006. 2804.97  36
   1   3   1 113048. 2773.12  38
   1  -3  -1 116248. 2753.58  21
  -1   3  -1 111539. 2831.25  22
  -1   3  -1 114589. 2807.95  23
   1   3   1 121221. 2844.83  23
  -1   3  -1 118202. 2800.50  20
   1  -3  -1 123939. 2830.97  35
  -1  -3   1 130043. 2866.31  35
   1   3   1 121205. 2838.87   1
   1   3   1 119840. 2875.86  20
   1  -3  -1 122267. 2811.59  36
   1   3   2 10290.6 275.476  38
  -1   3  -2 11335.8 367.323  39
   1  -3  -2 10452.3 324.895  36
  -1  -3   2 10687.4 320.503  36
   1   3   2 10649.5 318.757   6
  -1   3  -2 10499.5 373.543  22
   1  -3  -2 10635.5 342.642  35
   1   3   2 10524.6 350.563   1
   1  -3  -2 10763.0 356.133  24
  -1  -3   2 10646.3 375.024  35
   1  -3  -2 10506.2 398.204  19
   1   3   2 11460.9 365.009  37
   1  -3  -3 24115.9 634.548  36
  -1  -3   3 24477.6 633.773  36
   1  -3  -3 23498.1 701.311  24
  -1   3  -3 23958.0 698.702  39
  -1  -3   3 23170.6 690.010   5
   1   3   3 23666.4 703.143  20
   1   3   3 23943.4 690.478  37
  -1   3  -3 23330.0 719.242  22
  -1  -3   3 23644.5 745.589  21
  -1  -3   3 22591.6 707.911  35
   1   3   3 23602.5 713.007  23
   1  -3  -3 23490.0 666.014  35
   1  -3  -4 9844.68 325.759  35
  -1  -3   4 9216.35 341.628  37
   1   3   4 9475.75 350.311  20
   1  -3  -4 9661.59 279.402  36
   1   3   4 10101.6 372.325  23
  -1  -3   4 10810.1 377.673   5
   1   3   4 9503.21 347.013  37
  -1  -3   4 9472.28 392.222  21
  -1   3  -4 9670.81 381.476  22
   1  -3  -5 254314. 5936.32  36
  -1  -3   5 250147. 6142.60  21
  -1  -3   5 255618. 6103.70   5
  -1  -3   5 251985. 6047.10  37
   1   3   5 256748. 6069.12  20
   1   3   5 238553. 6083.97  23
   1  -3  -5 263883. 5973.71  22
   1  -3  -5 265080. 5936.11   9
  -1   3  -5 245065. 6064.03  39
   1   3   5 261484. 6074.84  37
   1  -3  -5 254808. 6024.43  35
  -1   3  -6 9399.55 412.354  39
   1  -3  -6 9258.69 453.849  24
  -1  -3   6 9661.47 445.109   5
   1   3   6 8997.34 421.200  23
   1   3   6 9736.57 411.088  20
   1  -3  -6 9098.15 381.484  35
   1  -3  -6 9003.68 347.777  22
  -1  -3   6 9152.62 452.710  21
  -1  -3   6 8811.58 388.862  37
   1  -3  -6 8854.97 300.900  36
  -1   3  -7 182.475 69.5619  39
   1  -3  -7 363.006 106.565  24
  -1  -3   7 252.766 71.8063  37
   1   3   7 230.494 82.4352  25
   1  -3  -7 159.998 86.2920  33
  -1   3  -7 178.524 79.9626  22
  -1  -3   7 255.569 62.8631  20
   1  -3  -7 144.851 59.6956  35
  -1  -3   7 266.143 86.8880  31
   1   3   7 323.845 80.7607  20
  -1  -3   7 299.072 136.786  18
   1  -3  -7 210.564 85.1778   8
   1  -3  -7 234.373 118.770  29
   1  -3  -7 330.136 64.8210  22
  -1  -3   7 253.023 85.1243   5
  -1   3  -7 264.476 105.423   8
   1   3   7 361.243 87.8361  26
  -1  -3   7 329.495 107.493  30
  -1  -3   7 206.161 85.7042  21
  -1   3  -8 628.381 137.221  22
   1   3   8 634.710 125.631   3
  -1  -3   8 812.222 143.675  31
  -1   3  -8 748.761 163.552   8
  -1  -3   8 660.130 135.355  21
   1  -3  -8 668.448 148.252  24
  -1  -3   8 739.787 144.867   5
   1   3   8 657.612 135.670  25
   1   3   8 868.952 143.218  37
  -1  -3   8 675.489 151.960  30
  -1   3  -8 897.254 135.484  39
   1  -3  -8 841.153 115.961  27
  -1   3  -8 775.955 208.540  29
   1  -3  -8 852.817 167.450   8
   1  -3  -8 807.939 158.286  33
   1   3   8 635.049 120.419  26
   1   3   8 843.429 131.586  20
  -1  -3   8 651.753 110.481  37
   1  -3  -8 645.490 189.939  29
  -1  -3   8 744.739 205.574  18
   1  -3  -8 527.996 190.252   4
   1  -3  -8 758.052 120.250  35
  -1  -3   8 582.547 110.656  15
  -1   3  -9 18523.4 718.246  39
   1  -3  -9 18295.4 694.117  35
   1  -3  -9 17023.4 965.178  29
  -1  -3   9 18879.1 797.624  21
   1   3   9 17053.4 712.788  20
   1   3   9 17386.8 743.092  37
  -1  -3   9 18042.1 834.294  30
  -1   3  -9 17452.4 855.394   8
  -1  -3   9 18319.0 709.116  15
   1   3   9 19378.4 752.737  26
  -1   3  -9 17220.1 1001.31  29
   1  -3  -9 17855.4 652.857  27
   1  -3  -9 18262.2 1059.03   4
  -1  -3   9 17949.5 696.750  37
   1  -3  -9 18302.3 845.370  33
  -1  -3   9 18405.1 780.953   5
   1  -3  -9 17253.2 833.500  24
   1   3   9 17189.9 740.506   3
  -1   3  -9 17900.9 786.861  22
  -1  -3   9 18890.4 786.001  31
   1   3   9 16902.6 761.339  25
   1  -3 -10 9528.80 604.258  33
  -1  -3  10 9280.29 480.831  15
  -1  -3  10 9349.75 482.552  37
  -1  -3  10 10346.1 572.522  21
  -1   3 -10 10150.4 775.617  29
   1  -3 -10 9687.72 618.113  24
   1   3  10 10537.5 537.721  26
  -1   3 -10 10671.1 656.558   8
   1   3  10 10765.6 561.062  37
  -1  -3  10 10256.0 560.311  31
  -1   3 -10 10733.6 588.187  22
  -1   3 -10 9865.99 562.474  33
  -1  -3  10 10354.6 611.813  30
  -1   3 -10 10677.5 511.145  39
   1  -3 -10 9878.38 781.298   4
   1  -3 -10 9889.20 735.640  29
   1   3  10 10566.9 576.256  25
   1   3  10 9452.19 528.674   3
   1  -3 -11 17602.0 1028.81  29
   1   3  11 17882.3 784.883  37
  -1  -3  11 18846.5 856.799  30
   1   3  11 17959.9 789.580   6
  -1   3 -11 17171.9 791.748  22
  -1   3 -11 16484.7 768.101  33
  -1   3 -11 18860.9 1102.73  29
  -1   3 -11 19042.0 920.592   8
  -1  -3  11 18591.4 795.209  31
   1  -3 -11 17944.5 867.317  33
   1   3  11 17474.5 794.547  25
   1   3  11 17963.6 753.757  26
  -1  -3  11 17872.4 801.201  21
   1  -3 -11 16670.8 1031.62   4
  -1  -3  11 16624.2 686.296  15
  -1   3 -12 6319.34 413.537  33
  -1  -3  12 6958.88 428.276  31
  -1   3 -12 6790.93 509.236   8
  -1  -3  12 7595.33 485.205  30
  -1  -3  12 5534.72 335.971  15
   1  -3 -12 6720.95 482.777  33
   1   3  12 6832.20 446.128  25
   1  -3 -12 7265.13 618.891  29
   1   3  12 6441.15 400.105  26
   1  -3 -13 9633.03 541.723  33
  -1   3 -13 9178.35 557.833   8
   1  -3 -13 8625.58 747.966   7
   1   3  13 8406.80 464.287  15
  -1  -3  13 9318.04 461.205  31
   1  -3 -13 9294.27 656.287  29
   1   3  13 9462.33 497.917  25
   1  -3 -14 4001.12 289.772  33
  -1   3 -14 3773.70 444.660   7
  -1  -3  14 3545.70 220.614  31
   1   3  14 3532.08 245.219  15
   1   3  14 4146.19 276.062  25
   1  -3 -14 3655.80 357.853  29
  -1   3 -14 4380.89 326.460   8
   1  -3 -14 3185.37 400.166   7
  -1   3 -15 2385.60 243.605  29
  -1  -3  15 2583.60 180.398  25
   1  -3 -15 2608.81 227.065  29
   1   3  15 2803.59 176.961  25
  -1   4  15 207.974 55.3006  25
   1   4 -14 352.588 165.135   7
  -1  -4 -14 463.318 108.074  33
  -1  -4 -14 404.329 109.668  29
   1   4 -14 356.464 123.146  29
   1  -4  14 460.591 93.8175  31
  -1  -4 -14 217.548 143.907   7
  -1   4  14-7.75988 17.1064  26
   1  -4  14 336.510 84.5918  25
   1   4 -14 430.852 113.449   8
   1  -4  14 347.814 73.8749  16
  -1   4  14 384.260 97.6571  25
   1   4 -13 4983.73 389.276   8
  -1   4  13 4500.39 317.718  26
   1  -4  13 4905.91 370.397  30
   1   4 -13 5349.75 553.869   7
   1  -4  13 4446.85 319.167  31
  -1  -4 -13 4055.63 389.136  29
   1   4 -13 4242.20 426.345  29
  -1   4  13 4884.54 342.764  25
  -1   4  13 3556.10 250.914  15
   1  -4  13 3965.64 317.239  25
   1  -4  12 49.0568 87.9046  25
  -1   4  12 150.327 102.563  25
  -1   4  12 99.4140 86.3013  26
   1  -4  12 101.529 91.8854  31
   1  -4  12 61.6072 73.2391  15
   1   4 -12 110.519 140.003  29
   1  -4  12 108.328 102.297  30
  -1  -4 -12 148.560 62.6594  27
   1   4 -12 189.150 191.674   7
  -1  -4 -12 95.1474 112.755  29
   1  -4  11 9378.83 599.823  30
   1   4 -11 8528.97 690.469  29
  -1  -4 -11 8278.04 581.740  24
   1  -4  11 8646.48 525.704  31
   1  -4  11 8163.26 568.379   5
  -1   4  11 9294.08 530.099  26
   1  -4  11 8505.10 499.190   6
  -1  -4 -11 9280.25 515.174  35
  -1   4  11 8622.37 510.980  20
   1  -4  11 8876.12 499.321  15
  -1   4  11 9198.51 539.685  25
  -1  -4 -11 8934.95 447.115  27
  -1  -4 -11 8414.13 646.637  29
   1   4 -11 9111.12 503.031  22
  -1  -4 -10 11417.7 588.618  35
  -1  -4 -10 11359.9 672.698  33
  -1   4  10 11119.2 595.896  37
  -1  -4 -10 10591.1 517.904  27
   1   4 -10 10728.6 675.963   8
   1   4 -10 10205.5 759.582  29
   1   4 -10 9960.93 727.463  28
  -1  -4 -10 11759.5 681.190  24
  -1  -4 -10 9959.81 712.577  29
   1  -4  10 11630.3 586.779  15
  -1   4  10 11533.7 588.575  20
   1  -4  10 12331.4 633.123  31
   1  -4  10 12183.2 697.476  30
  -1   4  10 11923.1 612.892  26
   1  -4  10 10589.4 565.300   6
   1  -4  10 12069.9 643.284  21
   1   4 -10 11429.6 584.146  22
   1  -4  10 10494.2 656.178   5
  -1   4  10 11575.3 620.477  25
   1  -4   9 2191.96 286.798  30
  -1  -4  -9 2078.84 235.750  35
  -1  -4  -9 1717.68 206.699  22
   1   4  -9 2528.29 251.957  22
  -1   4   9 2374.82 246.752  20
  -1  -4  -9 1997.44 207.613  27
   1   4  -9 2342.11 346.742  29
   1  -4   9 2503.39 265.991  31
  -1  -4  -9 2298.92 279.238  24
   1   4  -9 2025.51 282.505   8
  -1   4   9 2791.86 273.817  26
   1  -4   9 2566.00 275.960  21
   1  -4   9 2511.05 302.833   5
  -1   4   9 2908.35 286.558  25
  -1  -4  -9 2246.06 281.491  33
   1   4  -9 2267.89 352.124  28
   1   4  -9 2447.99 218.924  39
  -1   4   9 2477.84 255.966  37
   1  -4   9 2596.67 259.429  15
  -1  -4  -9 2395.40 332.419  29
  -1  -4  -8 1600.49 191.053  22
  -1  -4  -8 1704.48 226.550  24
  -1  -4  -8 1607.30 198.192  35
  -1  -4  -8 1528.37 141.470  36
   1   4  -8 1845.44 321.570  28
  -1   4   8 1580.59 185.764  20
  -1  -4  -8 1198.17 200.864  33
  -1   4   8 1665.33 210.205  25
  -1   4   8 1594.72 186.280  23
   1  -4   8 1494.87 199.941  31
   1   4  -8 1497.28 190.935  22
   1  -4   8 1726.73 240.164   5
   1   4  -8 1696.81 179.040  39
   1   4  -8 1680.75 281.892  29
   1  -4   8 1507.61 294.827  18
   1  -4   8 1630.72 199.260  15
   1   4  -8 1133.44 204.934   8
   1  -4   8 1621.09 243.443  30
  -1   4   8 1648.25 197.716  37
  -1  -4  -8 1366.76 236.360  29
   1  -4   8 1543.07 203.192  21
   1  -4   7 30090.8 1024.55  31
   1  -4   7 29141.5 826.670  37
  -1  -4  -7 29911.1 1037.85  24
   1   4  -7 29256.0 993.506  22
  -1   4   7 28379.3 960.036  23
  -1  -4  -7 27592.6 1048.79  33
   1  -4   7 28275.4 1277.47  18
  -1   4   7 28521.1 962.030  20
  -1  -4  -7 28333.0 832.928  39
   1   4  -7 24774.4 1245.27  28
  -1  -4  -7 28930.8 865.463  36
  -1  -4  -7 26748.5 1110.89  29
  -1   4   7 29051.2 1005.11  25
   1   4  -7 27004.5 1079.82   8
   1  -4   7 30069.7 1036.17  21
   1   4  -7 29558.0 937.755  39
   1  -4   7 29330.7 1113.14  30
   1   4  -7 27362.4 1161.76  29
   1  -4   7 30047.0 994.536  15
  -1   4   7 30039.1 987.886  37
   1  -4   7 28204.8 1075.48   5
  -1  -4  -7 29076.4 981.513  35
  -1  -4  -6 1849.48 149.554  36
   1  -4   6 1988.15 127.696  37
   1  -4   6 1888.62 173.963  12
   1   4  -6 1732.31 214.730   8
  -1   4   6 1924.61 193.025  25
   1  -4   6 1993.91 220.060   5
  -1   4   6 2052.43 184.636  20
  -1  -4  -6 2005.66 195.670  24
  -1   4   6 2191.44 191.148  23
  -1   4   6 2054.01 186.917  37
   1   4  -6 2347.78 185.983  39
  -1  -4  -6 1733.61 175.283  35
   1  -4   6 2128.16 298.413  18
   1   4  -6 2357.70 205.907  22
  -1  -4  -6 1800.97 206.570  33
   1  -4   5 54994.3 1367.77  37
  -1   4   5 57763.7 1524.46  37
  -1   4   5 55396.8 1523.42  23
   1   4  -5 55930.9 1544.71  22
  -1  -4  -5 55010.0 1539.85  24
  -1  -4  -5 53673.8 1521.43  35
   1   4  -5 57724.0 1511.43  39
   1  -4   5 56622.9 1617.73   5
  -1  -4  -5 54952.0 1450.45  36
   1  -4   5 52984.9 1474.00  12
  -1  -4  -4 125338. 2835.60  36
  -1  -4  -4 122713. 2894.52  35
  -1   4   4 119153. 2860.09  37
  -1   4   4 121423. 2882.68  23
   1   4  -4 114925. 2861.60  39
  -1   4   4 119222. 2880.91  20
   1  -4   4 119169. 2957.82   5
   1  -4   4 112972. 2918.04  21
   1  -4   4 112969. 2714.25  37
   1  -4   4 113067. 2809.51  12
   1   4  -4 112230. 2708.72  23
   1  -4   3 53296.5 1338.52  21
  -1   4   3 54586.8 1280.73  37
   1  -4   3 54704.1 1367.32   5
  -1  -4  -3 48346.3 1372.36  19
   1  -4   3 52368.5 1224.48   6
  -1   4   3 56788.4 1313.44  20
  -1  -4  -3 54307.9 1269.73  36
   1   4  -3 51688.0 1184.91  23
   1  -4   3 51186.0 1140.39  37
  -1   4   3 54811.8 1310.71  23
   1  -4   2 196427. 4177.24  36
  -1  -4  -2 202263. 4184.84  24
  -1  -4  -2 192180. 4266.44  19
   1  -4   2 182287. 4077.22  11
   1  -4   2 199397. 4217.25  21
  -1   4   2 200858. 4194.44  20
   1   4  -2 195313. 4112.13  23
   1   4  -2 191728. 4207.77  22
   1   4  -2 190413. 4191.92  39
   1  -4   2 200710. 4099.29   6
   1  -4   2 201234. 4253.79   5
  -1   4   2 185242. 4097.59  39
   1  -4   2 163397. 4015.44  24
  -1   4   2 199359. 4194.69  23
  -1   4   2 195058. 4144.58  37
   1  -4   2 158096. 4016.25  37
   1  -4   1 131463. 2987.01  36
  -1   4   1 131964. 2991.63  20
  -1  -4  -1 130613. 2978.51  36
   1  -4   1 124217. 2882.73  24
   1   4  -1 128688. 3013.49  22
   1   4  -1 132605. 3034.29   1
  -1   4   1 124495. 2933.78  37
  -1   4   1 129883. 2947.66  39
  -1   4   1 127323. 2991.33  23
   1   4  -1 122100. 2994.57  39
   1  -4   1 131451. 2994.49  21
  -1  -4  -1 128058. 2978.73  24
   1   4  -1 126078. 2957.33  23
  -1  -4  -1 129244. 3010.96  35
   1   4   0 57086.8 1602.14  20
  -1   4   0 63341.4 1529.18  39
  -1   4   0 63282.1 1541.74  20
  -1  -4   0 63001.2 1582.62  21
  -1  -4   0 62562.8 1570.34  35
   1   4   0 59907.3 1486.66  12
  -1  -4   0 64549.1 1530.80  24
   1   4   0 62277.3 1553.04  39
  -1   4   0 64665.5 1536.17  22
   1   4   0 61697.6 1544.04  23
   1  -4   0 56973.9 1565.68  35
  -1   4   0 62544.7 1489.17   1
   1   4   0 61168.2 1566.10   1
   1  -4   0 58862.1 1509.64  21
  -1  -4   0 61483.0 1526.10  36
   1  -4   0 61268.8 1480.61  24
   1  -4  -1 126374. 2967.57  21
   1  -4  -1 126589. 3008.16  24
   1  -4  -1 130230. 3026.69  36
  -1  -4   1 132533. 3091.11  35
   1   4   1 118203. 2968.82  38
   1   4   1 123651. 3106.72  20
  -1  -4   1 128988. 3015.37  36
  -1   4  -1 128916. 3023.17  23
  -1   4  -1 122692. 3024.12  20
  -1  -4   1 129937. 3104.57  21
  -1   4  -1 130099. 3052.26  22
   1   4   1 128059. 3050.87   1
  -1   4  -1 127155. 3040.78  39
   1   4   1 130282. 3062.29  23
   1  -4  -1 133581. 3062.81  35
  -1   4  -2 183754. 4504.05  39
  -1   4  -2 194354. 4462.09  23
   1  -4  -2 185882. 4365.40  21
   1   4   2 179105. 4484.71   1
  -1  -4   2 194037. 4551.48  35
   1   4   2 188890. 4415.71   6
   1  -4  -2 201494. 4467.47  36
   1   4   2 184219. 4371.98  38
  -1   4  -2 177791. 4515.15  22
  -1  -4   2 195580. 4577.21  21
   1  -4  -2 195312. 4581.12  19
   1  -4  -2 200704. 4494.02  24
   1  -4  -2 205009. 4499.94  35
  -1  -4   2 197867. 4457.43  36
   1   4   2 194376. 4559.41  20
   1   4   2 197625. 4505.98  37
  -1   4  -3 52748.3 1421.87  39
   1  -4  -3 55048.6 1422.91  24
   1   4   3 51301.2 1337.84   6
  -1  -4   3 51942.7 1351.54  36
   1   4   3 55329.7 1417.03  37
   1  -4  -3 55913.0 1396.74  35
   1  -4  -3 48680.6 1476.12  19
   1  -4  -3 54321.8 1357.40  36
  -1   4  -3 55127.5 1356.92  23
  -1   4  -3 53666.6 1443.30  22
   1   4   3 54992.0 1447.06  23
  -1  -4   3 55431.6 1435.78   5
  -1  -4   3 54853.7 1464.06  35
   1  -4  -4 117104. 2869.33  35
  -1  -4   4 115636. 2810.97  36
  -1  -4   4 120302. 2932.67   5
   1  -4  -4 119808. 2813.80  36
   1   4   4 120358. 2940.86  23
   1   4   4 115570. 2926.10  20
   1  -4  -4 120788. 2933.09  24
   1   4   4 118349. 2901.18  37
  -1  -4   4 110262. 2869.39  37
  -1   4  -4 115991. 2945.30  22
  -1  -4   5 55409.0 1497.32  37
   1   4   5 55572.6 1554.59  20
  -1  -4   5 55794.4 1621.25  21
   1  -4  -5 56933.4 1580.32  24
  -1   4  -5 57187.0 1593.33  22
   1   4   5 55211.3 1536.98  37
  -1  -4   5 57098.8 1572.10   5
   1  -4  -5 56449.1 1498.38  35
   1  -4  -5 55604.3 1421.65  36
   1   4   5 56378.7 1571.99  23
   1  -4  -6 2076.86 131.749  36
   1  -4  -6 1973.88 214.321  33
   1   4   6 1684.41 182.884  23
  -1  -4   6 2066.81 294.904  18
   1   4   6 1837.29 186.201  25
  -1   4  -6 1913.39 180.650  39
  -1  -4   6 1786.50 158.684  37
   1  -4  -6 1779.55 136.834  22
   1   4   6 2135.93 191.379  37
  -1  -4   6 1839.85 199.853  31
   1  -4  -6 2212.16 175.041  35
   1   4   6 2029.24 189.802  20
   1  -4  -6 1958.89 121.642   9
  -1  -4   6 1814.84 203.128  21
  -1   4  -6 1837.59 223.167   8
  -1  -4   6 1900.80 194.074   5
  -1  -4   7 27345.7 828.178  20
  -1  -4   7 28163.6 894.440  37
  -1  -4   7 27619.0 1002.69  31
  -1   4  -7 28512.5 946.592  39
  -1  -4   7 27901.0 1083.44  30
   1  -4  -7 28972.8 902.114  27
   1   4   7 30178.6 984.199  26
  -1   4  -7 25548.5 1053.00   8
   1  -4  -7 24380.6 1113.37  29
  -1   4  -7 27378.5 1249.58  28
   1   4   7 28252.6 975.375  25
  -1  -4   7 28442.2 1025.36  21
  -1  -4   7 26255.0 977.572   5
   1   4   7 30704.4 980.611  37
  -1  -4   7 28795.8 1276.45  18
   1  -4  -7 29479.4 913.621  35
   1   4   7 30010.7 982.938  20
   1   4   7 26694.4 951.354   3
   1   4   7 28933.9 988.462  23
  -1  -4   8 1738.57 310.318  18
  -1   4  -8 1472.09 175.591  39
  -1  -4   8 1664.65 217.600  21
  -1  -4   8 1605.07 236.140  30
  -1  -4   8 1584.15 181.886  15
  -1  -4   8 1276.26 187.471  31
  -1   4  -8 1450.53 225.664   8
   1   4   8 1406.72 186.360  20
   1  -4  -8 1518.34 217.907  24
   1  -4  -8 1725.04 279.075  29
  -1  -4   8 1428.99 158.635  37
   1   4   8 1194.01 170.647   3
   1   4   8 1582.47 199.073  26
  -1   4  -8 1930.25 313.548  29
  -1  -4   8 1456.73 197.564   5
  -1   4  -8 1446.07 203.526  22
   1  -4  -8 1555.85 166.651  27
   1   4   8 1598.21 201.335  25
   1  -4  -8 1584.62 170.810  35
  -1   4  -9 1949.42 336.389  29
  -1   4  -9 2229.21 225.974  39
   1  -4  -9 1947.39 342.794   4
   1  -4  -9 2057.66 322.779  29
  -1  -4   9 2428.89 297.090  30
   1   4   9 2448.86 261.204  25
  -1   4  -9 2256.08 297.902   8
  -1  -4   9 2446.22 270.956  21
  -1   4  -9 2113.14 252.472  22
  -1  -4   9 2069.93 198.394  37
  -1  -4   9 2611.96 267.098   5
   1  -4  -9 2236.71 283.847  24
   1  -4  -9 2322.53 206.287  27
  -1  -4   9 2558.94 232.938  15
   1   4   9 1883.95 222.371   3
   1   4   9 1965.30 231.481  20
   1   4   9 2185.00 238.529  26
  -1  -4   9 2632.50 276.677  31
   1  -4  -9 2219.44 212.249  35
  -1  -4  10 13330.0 708.553  30
   1   4  10 9742.54 544.122   3
   1  -4 -10 10330.6 752.826  29
  -1   4 -10 11699.0 624.722  22
   1   4  10 12074.0 604.085  26
  -1   4 -10 11118.5 687.286   8
   1   4  10 11093.8 596.958  25
   1   4  10 9990.61 565.198  20
   1   4  10 11201.9 592.985  37
  -1  -4  10 10672.6 598.510  31
  -1   4 -10 11613.9 587.977  33
  -1   4 -10 12152.0 850.654  29
   1  -4 -10 11435.2 498.796  27
  -1   4 -10 11399.3 552.045  39
   1  -4 -10 11081.6 664.766  33
   1   4  10 10948.2 570.503   6
   1  -4 -10 11154.0 676.033  24
  -1  -4  10 10623.5 519.706  15
  -1  -4  10 11262.9 624.321  21
   1  -4 -10 11139.1 832.091   4
   1   4  11 8837.62 523.134  37
   1   4  11 9782.08 534.827  26
   1   4  11 8838.19 529.084  25
  -1  -4  11 9135.05 575.159  30
  -1   4 -11 8641.47 601.672   8
   1   4  11 8504.58 502.001   6
   1  -4 -11 8912.16 692.318  29
  -1   4 -11 8931.02 541.704  22
  -1   4 -11 9684.53 764.468  29
   1  -4 -11 8327.38 705.200   4
   1  -4 -11 8762.15 582.782  33
  -1  -4  11 7994.77 432.054  15
  -1  -4  11 9422.43 559.388  21
  -1  -4  11 9402.05 541.034  31
  -1  -4  12 41.7309 76.8219  31
  -1   4 -12 30.1211 132.173  29
   1   4  12 115.618 91.5455  25
   1   4  12 93.7600 75.8944  26
   1  -4 -12 105.135 124.577  29
  -1  -4  12 197.042 108.084  30
   1  -4 -12 163.700 119.723  33
  -1   4 -12 59.5390 106.665   8
   1  -4 -12-36.2286 137.673   7
   1  -4 -13 4876.54 355.220  33
  -1  -4  13 4749.72 322.977  30
   1  -4 -13 4220.15 402.449  29
   1   4  13 5020.25 325.977  25
  -1   4 -13 4475.88 359.559   8
  -1  -4  13 4664.41 299.319  31
   1  -4 -13 4839.55 507.328   7
  -1   4 -13 4027.73 424.194  29
  -1   4 -14 174.590 141.314   7
   1  -4 -14 320.779 146.230   7
  -1   4 -14 475.374 146.817  29
  -1   4 -14 511.631 123.776   8
   1  -4 -14 422.429 104.080  33
   1   4  14 548.071 105.605  25
   1  -4 -14 340.575 123.407  29
   1   4  14 514.593 96.2865  15
  -1  -4  14 505.544 88.0755  31
  -1   5  14 2911.62 210.442  25
   1   5 -14 2377.51 236.033  29
  -1   5  14 2384.14 184.175  26
   1   5 -14 3080.94 244.640   8
   1  -5  14 2812.16 198.008  31
   1  -5  14 2164.51 151.442  16
   1  -5  14 2240.68 180.356  25
  -1   5  13 666.511 103.094  15
   1   5 -13 805.345 166.518   8
   1  -5  13 839.130 147.216  25
  -1  -5 -13 486.726 173.656   7
  -1   5  13 816.384 142.564  25
   1   5 -13 744.120 204.381   7
   1  -5  13 1357.33 194.560  30
   1  -5  13 850.852 142.472  31
   1   5 -13 801.191 200.036  29
  -1   5  13 759.749 143.964  26
   1   5 -12 322.816 173.744   7
   1  -5  12 405.850 117.981  31
  -1  -5 -12 527.483 99.4485  27
  -1  -5 -12 415.338 148.520  29
   1  -5  12 764.796 173.623  30
  -1   5  12 200.528 106.232  26
  -1  -5 -12 463.083 143.008  33
  -1   5  12 480.982 128.329  25
   1   5 -12 415.405 172.596  29
  -1  -5 -11 2081.59 304.824  29
   1  -5  11 2060.82 255.533  31
   1   5 -11 2146.48 394.576   7
  -1   5  11 2569.59 278.140  26
  -1  -5 -11 2474.62 225.929  27
   1   5 -11 2688.45 371.522  29
  -1  -5 -11 2258.89 288.847  33
  -1   5  11 2385.27 269.931  25
   1  -5  11 2676.08 320.346  30
   1  -5  11 2312.85 241.404  15
   1   5 -11 1976.76 312.088  28
   1   5 -10 3772.98 442.904  29
  -1  -5 -10 3536.18 367.884  33
   1  -5  10 4261.78 371.219  21
   1   5 -10 3951.89 335.970  22
  -1   5  10 4121.05 350.293  20
   1  -5  10 3880.93 323.197  15
   1   5 -10 3518.51 284.820  39
  -1  -5 -10 3530.40 311.133  35
  -1  -5 -10 3085.70 349.309  24
   1   5 -10 2886.75 411.009  28
   1  -5  10 3656.92 335.107  31
   1  -5  10 3636.90 302.711   6
  -1   5  10 3714.88 336.032  25
   1  -5  10 3289.49 360.600   5
   1  -5  10 3966.48 391.593  30
  -1  -5 -10 4053.71 302.139  27
  -1   5  10 4100.29 347.279  26
  -1   5  10 3440.55 318.487  37
  -1  -5 -10 3114.31 377.216  29
   1  -5  10 3596.08 309.267  14
   1  -5   9 3416.85 364.822  30
  -1  -5  -9 3349.43 273.197  27
  -1   5   9 3470.93 307.397  37
   1  -5   9 3534.96 330.639  21
   1  -5   9 4126.20 346.694  31
   1  -5   9 3287.47 274.926   6
  -1  -5  -9 3179.22 291.680  35
   1   5  -9 3640.52 285.348  39
   1   5  -9 3493.10 309.585  22
   1   5  -9 3198.17 366.281   8
   1   5  -9 3545.58 421.786  29
   1   5  -9 3268.13 449.493  28
   1  -5   9 2756.84 331.592   5
  -1   5   9 3524.01 316.240  20
   1  -5   9 3464.53 306.889  15
  -1  -5  -9 3370.40 350.276  33
  -1   5   9 3303.77 310.190  26
  -1  -5  -9 3511.96 351.623  24
   1  -5   9 3596.88 474.267  18
  -1  -5  -9 3219.31 370.622  29
  -1   5   9 3709.38 324.431  25
  -1  -5  -8 6165.29 393.971  35
   1  -5   8 5086.50 329.571   6
  -1  -5  -8 5297.49 411.203  24
  -1  -5  -8 5414.97 289.982  36
  -1   5   8 5426.53 370.446  23
   1  -5   8 5337.10 373.687  15
   1   5  -8 5668.95 354.620  39
   1   5  -8 5536.66 492.197  29
   1  -5   8 5089.01 545.999  18
   1   5  -8 4971.40 436.459   8
  -1   5   8 5719.48 377.949  37
   1  -5   8 5700.81 461.251  30
  -1   5   8 6428.90 413.339  25
   1   5  -8 5168.50 370.017  22
   1  -5   8 6043.81 458.173   5
  -1   5   8 6416.97 406.685  20
   1   5  -8 4757.86 538.599  28
  -1  -5  -8 5161.28 448.033  29
  -1  -5  -8 5486.26 424.675  33
  -1  -5  -8 5653.08 353.288  27
  -1   5   8 5560.29 387.170  26
  -1  -5  -8 5329.71 356.182  22
   1   5  -7 37764.1 1716.24  28
  -1   5   7 42454.1 1346.65  23
   1   5  -7 44301.1 1315.98  39
   1   5  -7 42975.3 1365.42  22
  -1   5   7 43066.9 1326.91  37
   1   5  -7 41076.9 1535.96  29
   1  -5   7 41469.7 1697.12  18
  -1  -5  -7 44922.6 1356.02  35
   1  -5   7 39494.9 1288.15  32
  -1  -5  -7 44088.3 1411.90  24
  -1  -5  -7 42784.8 1212.49  36
  -1  -5  -7 41001.9 1415.68  33
   1  -5   7 43648.9 1471.41   5
   1  -5   7 43116.1 1265.58   6
   1  -5   7 46676.2 1382.00  15
  -1   5   7 42195.6 1337.79  20
   1  -5   7 43581.6 1510.20  30
  -1  -5  -7 41016.4 1284.60  27
   1   5  -7 39242.1 1461.19   8
  -1   5   7 45027.4 1369.64  25
   1  -5   6 18554.6 714.615  32
  -1   5   6 19785.4 744.801  25
   1   5  -6 20292.3 763.813  22
   1  -5   6 21661.9 771.280  15
   1   5  -6 20699.7 729.312  39
  -1   5   6 20156.7 725.946  37
   1  -5   6 19047.2 760.010  31
   1  -5   6 20206.1 782.745  21
  -1   5   6 19991.0 749.736  23
  -1  -5  -6 19154.2 654.628  36
   1  -5   6 20089.8 827.097   5
  -1  -5  -6 18394.5 695.931  27
   1  -5   6 18871.9 989.729  18
   1   5  -6 17800.4 1044.89  28
  -1  -5  -6 19405.3 734.413  35
   1   5  -6 17770.5 820.924   8
  -1   5   6 20205.5 755.055  26
  -1  -5  -6 19963.3 801.968  33
   1  -5   5 7713.79 414.178  21
   1  -5   5 7929.53 445.063   5
  -1  -5  -5 7870.34 389.597  35
  -1   5   5 8369.17 382.263  37
  -1   5   5 7771.97 393.588  23
   1   5  -5 7228.77 387.585  22
   1   5  -5 7423.27 374.697  39
   1  -5   5 7665.49 329.655   6
  -1  -5  -5 8216.78 350.961  36
  -1  -5  -4 14954.7 558.182  35
   1   5  -4 14672.7 430.613  23
   1   5  -4 15475.4 559.103  39
  -1   5   4 14889.8 559.553  20
   1  -5   4 14663.1 606.441   5
  -1   5   4 15239.7 565.419  23
   1  -5   4 13972.4 468.499   6
   1  -5   4 14253.8 573.730  21
  -1  -5  -4 14579.0 513.641  36
  -1   5   4 15152.9 530.643  37
  -1  -5  -4 14366.6 551.734  24
   1   5  -3 17060.2 508.517  23
  -1  -5  -3 17485.8 591.552  24
  -1   5   3 17175.5 604.572  23
   1  -5   3 17546.7 581.041  36
  -1   5   3 17405.7 562.249  37
   1  -5   3 17956.9 508.688   6
   1  -5   3 17669.0 647.995   5
   1  -5   3 16880.8 617.139  21
  -1   5   3 17872.5 604.396  20
  -1  -5  -3 16492.3 666.759  19
   1   5  -3 18012.0 619.059  22
  -1  -5  -3 17644.0 572.964  36
   1   5  -2 131788. 3074.18  22
  -1   5   2 138422. 3072.47  20
   1  -5   2 131197. 3067.95  21
   1  -5   2 128950. 3034.31  36
  -1   5   2 123621. 3051.44  23
  -1   5   2 130018. 2986.74  37
   1  -5   2 135443. 3119.64   5
   1  -5   2 114578. 2855.81  24
  -1  -5  -2 131981. 3150.55  19
  -1  -5  -2 132193. 3031.80  24
  -1   5   2 126185. 2961.84  39
   1   5  -2 127083. 2974.56  23
   1   5  -2 132413. 3060.08  39
  -1   5   1 113010. 2697.89  39
   1  -5   1 116696. 2736.63  36
  -1  -5  -1 114724. 2764.72  21
   1  -5   1 111795. 2616.94  24
   1   5  -1 111653. 2752.12  39
  -1   5   1 115791. 2674.05  37
  -1  -5  -1 113085. 2720.07  36
   1   5  -1 114285. 2766.97  22
   1  -5   1 115269. 2740.29  21
  -1  -5  -1 114255. 2717.07  24
   1   5  -1 109243. 2770.74   1
  -1  -5  -1 116060. 2771.55  35
   1   5  -1 113401. 2711.54  23
  -1   5   1 116023. 2755.43  20
   1  -5   0 58212.8 1556.68  35
   1   5   0 63277.9 1543.39   1
  -1  -5   0 62470.5 1500.64  36
   1  -5   0 59188.9 1479.22  21
  -1   5   0 61991.2 1508.08  22
  -1  -5   0 57227.4 1478.36  24
   1   5   0 60483.5 1517.45  23
   1   5   0 52684.1 1392.15  12
  -1   5   0 59721.7 1497.24  39
   1   5   0 59232.6 1607.52  20
  -1  -5   0 59703.6 1558.63  35
  -1   5   0 59630.8 1525.95  20
  -1   5   0 58864.4 1446.67   1
  -1  -5   0 60817.1 1557.66  21
  -1   5   0 55492.3 1501.60  23
   1  -5   0 60897.1 1439.57  24
   1   5   0 58834.9 1521.91  39
  -1   5  -1 112423. 2734.73   1
   1   5   1 111416. 2792.42  23
   1   5   1 109073. 2685.05  38
  -1  -5   1 112353. 2743.62  36
   1   5   1 115751. 2782.88   1
  -1  -5   1 111250. 2833.71  21
  -1   5  -1 115451. 2782.97  22
  -1   5  -1 113471. 2781.95  20
   1   5   1 112177. 2863.90  20
   1  -5  -1 114878. 2728.36  24
  -1   5  -1 112441. 2771.87  39
   1  -5  -1 116295. 2759.59  36
  -1  -5   1 116522. 2837.62  35
   1  -5  -1 115266. 2694.26  21
   1  -5  -1 114511. 2803.61  35
  -1   5  -1 116551. 2761.59  23
   1   5   2 128360. 3150.29  20
   1   5   2 126193. 3054.82   1
  -1  -5   2 133083. 3029.40  36
   1  -5  -2 131467. 3053.54  24
  -1   5  -2 128385. 3026.70  23
  -1   5  -2 130801. 3093.84  22
  -1  -5   2 132505. 3143.81  35
  -1  -5   2 129884. 3150.12  21
   1  -5  -2 129965. 3173.65  19
   1  -5  -2 133637. 3078.48  35
   1  -5  -2 121690. 2916.89  21
  -1   5  -2 132463. 3082.52  39
   1  -5  -2 132034. 3038.74  36
  -1  -5   3 17065.3 552.410  36
  -1   5  -3 17010.6 602.498  39
   1   5   3 17203.3 507.992   6
  -1   5  -3 18745.6 556.058  23
   1  -5  -3 18022.4 590.867  35
   1  -5  -3 18033.4 602.179  24
  -1  -5   3 18572.2 626.717   5
   1   5   3 16950.9 648.426  20
   1   5   3 17992.0 601.218  37
   1  -5  -3 18487.1 561.356  36
  -1   5  -3 18140.5 630.068  22
  -1  -5   3 16968.6 643.892  35
  -1  -5   3 17245.7 656.325  21
  -1   5  -4 15397.2 565.909  39
  -1  -5   4 15460.3 500.737  36
  -1  -5   4 15139.8 579.691   5
   1   5   4 14781.8 551.105  37
   1   5   4 14929.2 583.323  23
   1  -5  -4 14936.5 532.268  35
  -1   5  -4 14367.4 578.295  22
   1  -5  -4 14660.7 492.564  36
  -1  -5   4 14654.6 517.415  37
  -1   5  -4 15221.9 486.515  23
   1  -5  -4 15546.0 574.780  24
   1   5   4 14050.3 471.210   6
  -1  -5   5 7371.64 334.931  37
   1  -5  -5 7422.06 310.828  36
   1   5   5 7726.70 380.185  37
  -1  -5   5 7567.96 401.010   5
   1   5   5 7478.52 404.796  20
   1   5   5 7364.42 401.529  23
   1  -5  -5 7741.91 403.926  24
   1   5   5 7268.94 318.596   6
  -1   5  -5 8085.36 309.506  23
  -1   5  -5 7747.70 410.991  22
   1  -5  -5 7250.53 348.827  35
  -1  -5   6 19232.1 657.121  37
   1  -5  -6 19581.0 804.239  33
   1  -5  -6 19452.7 605.089   9
  -1   5  -6 17064.5 1000.71  28
   1  -5  -6 20168.5 696.000  35
   1   5   6 20785.6 744.477  37
   1   5   6 20094.5 765.195  26
   1  -5  -6 20407.3 789.087  24
   1  -5  -6 19667.2 614.420  36
  -1  -5   6 19896.0 802.683  21
   1  -5  -6 18445.8 860.925  29
  -1   5  -6 20000.2 774.802  22
  -1  -5   6 18762.2 757.524   5
   1   5   6 20292.6 778.190  23
  -1   5  -6 18840.7 726.123  39
  -1   5  -6 19708.4 600.803  23
  -1  -5   6 19786.8 1005.04  18
  -1  -5   6 18593.6 849.654  30
   1   5   6 19187.5 661.462   6
   1  -5  -6 20239.9 700.347  27
  -1   5  -6 18505.0 830.180   8
   1   5   6 18850.5 760.822  20
  -1  -5   6 18432.3 767.763  31
  -1  -5   7 42795.7 1378.73   5
   1   5   7 41650.0 1372.02  23
  -1  -5   7 42786.2 1394.12  31
   1  -5  -7 45776.2 1293.17  35
   1  -5  -7 42231.3 1219.63  32
   1  -5  -7 40067.0 1524.73  29
   1   5   7 43659.4 1264.38   6
  -1  -5   7 41210.3 1409.30  21
   1  -5  -7 41545.4 1426.34  33
   1  -5  -7 44206.8 1431.55  24
  -1  -5   7 43522.9 1514.48  30
  -1  -5   7 43998.1 1305.98  15
   1  -5  -7 41716.9 1264.44  27
  -1   5  -7 41132.8 1477.41   8
   1   5   7 44169.7 1274.98  13
   1   5   7 47032.7 1394.94  26
   1   5   7 45150.8 1352.03  37
  -1   5  -7 38867.7 1698.12  28
  -1  -5   7 41768.7 1218.71  37
  -1  -5   7 45312.3 1741.42  18
   1   5   7 38908.8 1307.02   3
   1  -5  -7 40552.0 1142.06  36
  -1   5  -7 42137.9 1321.16  39
   1   5   7 41709.7 1371.97  20
  -1  -5   8 5224.58 387.047   5
  -1  -5   8 5120.79 543.793  18
  -1  -5   8 5171.10 301.292  37
  -1   5  -8 5885.97 375.257  39
  -1   5  -8 6374.23 423.968  22
  -1   5  -8 5798.19 542.222  29
   1   5   8 5554.49 343.722   6
   1  -5  -8 5445.49 492.236  29
   1   5   8 5457.85 377.392  37
  -1  -5   8 5074.54 388.847  31
  -1   5  -8 4232.44 492.667  28
   1  -5  -8 5514.84 335.679  27
   1  -5  -8 5799.02 436.215  33
   1   5   8 4738.08 350.732   3
  -1  -5   8 5893.34 465.355  30
  -1  -5   8 5467.53 349.104  15
   1   5   8 5207.42 388.661  20
  -1   5  -8 5412.89 449.593   8
   1  -5  -8 5369.32 334.085  35
  -1  -5   8 5441.29 411.005  21
   1   5   8 5680.68 391.759  26
   1   5   9 3343.26 321.370  20
  -1   5  -9 3647.91 331.452  22
   1   5   9 3448.31 284.136   6
   1  -5  -9 3416.59 266.619  27
   1  -5  -9 3212.92 264.264  35
   1   5   9 3756.87 328.795  26
   1   5   9 3318.32 305.171  37
  -1   5  -9 3135.06 428.065  29
  -1  -5   9 3738.71 480.297  18
  -1  -5   9 4030.07 387.919  30
   1   5   9 2894.85 276.928   3
   1  -5  -9 3088.21 339.764  33
  -1  -5   9 3604.54 340.348  21
   1  -5  -9 3272.74 402.186  29
  -1   5  -9 3201.72 284.174  39
  -1  -5   9 3264.86 319.996  31
  -1   5  -9 3650.27 384.839   8
   1   5   9 3411.48 312.746  25
  -1   5 -10 3455.09 330.677  22
   1  -5 -10 3348.85 460.877   4
  -1  -5  10 3527.61 344.734  21
  -1   5 -10 3268.77 440.249  29
   1  -5 -10 3493.38 379.303  24
   1   5  10 3408.91 299.656   3
   1  -5 -10 3581.20 428.876  29
  -1  -5  10 3800.78 349.374  31
   1  -5 -10 3886.92 276.351  27
   1   5  10 3099.51 318.591  20
  -1  -5  10 3949.76 386.160  30
  -1   5 -10 3754.11 398.501   8
  -1   5 -10 3461.50 299.699  39
   1   5  10 4198.10 348.563  25
   1   5  10 4121.10 350.131  26
  -1   5 -11 2216.25 365.320  29
  -1  -5  11 2546.15 294.321  30
   1  -5 -11 1828.71 361.527   7
   1  -5 -11 2344.47 369.580   4
  -1  -5  11 2677.24 283.100  31
   1  -5 -11 2345.99 203.973  27
  -1   5 -11 2109.87 294.557   8
   1  -5 -11 2129.99 337.150  29
   1   5  11 2233.15 258.103  26
   1   5  11 2286.17 256.535  25
  -1   5 -12 743.228 234.118  29
  -1  -5  12 578.839 138.949  31
   1  -5 -12 453.279 187.799   7
   1  -5 -12 366.418 134.838  33
   1  -5 -12 346.358 160.531  29
  -1   5 -12 649.166 166.122   8
  -1  -5  12 442.260 136.090  30
   1   5  12 361.010 117.127  26
   1   5  12 465.871 130.295  25
  -1  -5  13 749.073 140.657  30
  -1   5 -13 587.435 193.619   7
  -1   5 -13 846.189 169.045   8
  -1   5 -13 834.433 198.636  29
   1  -5 -13 702.446 147.015  33
   1  -5 -13 740.678 171.586  29
   1  -5 -13 764.817 199.453   7
  -1  -5  13 783.013 130.926  31
   1   5  13 1069.74 154.934  25
  -1  -5  14 2636.83 214.490  25
   1  -5 -14 2902.00 226.123  33
   1   5  14 3063.80 212.169  25
  -1  -5  14 2371.85 174.604  31
   1   5  14 2460.80 183.086  15
   1  -5 -14 2524.51 227.057  29
  -1   5 -14 2822.17 283.880  29
  -1   5 -14 2790.29 236.792   8
  -1  -6 -14 1866.11 172.372  33
   1   6 -14 1993.18 180.922   8
   1  -6  14 2022.11 154.885  31
  -1   6  14 2213.37 167.928  25
   1   6 -13 294.557 103.435   8
   1  -6  13 458.408 90.5158  16
  -1  -6 -13 445.956 119.735  33
   1  -6  13 454.437 120.467  30
  -1   6  13 483.674 112.510  26
  -1   6  13 420.571 102.539  25
   1  -6  13 472.620 104.620  31
   1  -6  13 332.651 94.6836  25
   1   6 -13 27.6780 70.5275  29
  -1   6  13 361.419 75.7542  15
  -1  -6 -12 4281.96 346.275  33
  -1  -6 -12 4981.55 269.015  27
   1  -6  12 4545.05 357.740  30
  -1   6  12 4817.87 345.147  26
   1   6 -12 4460.78 399.479  29
   1  -6  12 4609.30 324.339  31
   1  -6  12 4396.32 297.074  16
  -1   6  12 5253.81 345.098  25
   1  -6  11 1225.51 221.414  30
   1  -6  11 976.505 173.104  31
  -1  -6 -11 916.453 199.356  33
   1   6 -11 867.545 237.596   7
  -1  -6 -11 942.883 146.849  27
   1   6 -11 960.514 229.639  28
  -1   6  11 770.111 168.110  25
   1   6 -11 883.938 223.391  29
  -1  -6 -11 972.278 127.507  32
  -1   6  11 952.743 179.593  26
   1  -6  10 6787.17 532.400   5
   1   6 -10 7660.57 446.306  39
   1   6 -10 6851.17 655.478   7
   1  -6  10 7672.76 559.761  30
   1   6 -10 8121.91 494.356  22
  -1   6  10 7573.08 516.665  20
  -1  -6 -10 8766.74 573.823  33
   1  -6  10 8734.94 547.571  21
  -1   6  10 8418.54 526.794  26
  -1  -6 -10 7692.69 440.099  27
   1   6 -10 8384.07 630.347  29
   1  -6  10 8194.17 511.711  31
  -1   6  10 8340.82 504.321  37
  -1  -6 -10 8435.52 579.402  24
   1   6 -10 7318.69 664.029  28
  -1  -6 -10 7387.62 463.297  35
  -1   6  10 8640.16 521.334  25
   1   6  -9 2085.98 387.324  28
  -1  -6  -9 1857.48 261.677  33
   1  -6   9 1572.47 255.679   5
   1   6  -9 1924.14 219.804  39
   1   6  -9 1651.83 326.876   7
   1   6  -9 2087.76 317.958  29
  -1   6   9 1648.94 241.706  20
  -1  -6  -9 1898.09 269.649  24
   1   6  -9 1367.56 261.341   8
  -1   6   9 1791.91 228.446  37
  -1  -6  -9 1946.69 213.672  27
   1  -6   9 1495.77 260.008  30
  -1  -6  -9 1751.58 225.787  35
   1   6  -9 1711.10 225.051  22
  -1   6   9 1898.86 243.863  25
  -1   6   8 4901.39 358.699  37
   1   6  -8 5211.61 358.501  39
  -1   6   8 5095.96 392.121  20
  -1  -6  -8 5013.73 363.797  35
   1   6  -8 5352.81 390.012  22
   1   6  -8 4103.26 530.692  28
  -1   6   8 5421.81 391.445  23
  -1   6   8 5102.10 380.677  25
   1  -6   8 5094.99 394.346  21
   1   6  -8 4652.36 431.119   8
  -1  -6  -8 5443.14 354.943  27
   1  -6   8 4664.69 313.666   6
   1   6  -8 5022.61 463.786  29
  -1  -6  -8 5115.55 414.599  33
   1  -6   8 5478.46 572.534  18
   1  -6   8 4870.68 427.761   5
  -1  -6  -8 4655.14 281.182  36
   1  -6   8 5291.75 455.395  30
  -1  -6  -7 2863.38 261.009  35
  -1  -6  -7 2661.77 206.964  36
   1  -6   7 2579.56 207.485   6
  -1   6   7 3017.56 260.630  37
   1  -6   7 2974.70 284.335  21
   1  -6   7 2760.61 404.613  18
  -1  -6  -7 2258.87 266.613  33
  -1   6   7 2990.41 280.358  20
   1   6  -7 2757.44 319.933   8
   1  -6   7 2592.93 268.259  31
   1   6  -7 2688.18 245.586  39
   1  -6   7 2414.17 238.775  32
  -1  -6  -7 2228.62 220.175  27
   1   6  -7 3012.19 450.742  28
  -1   6   7 2902.07 278.683  26
   1   6  -7 2865.76 271.449  22
  -1   6   7 2318.63 250.595  23
   1   6  -7 2508.40 311.942  29
   1  -6   7 2889.42 314.719   5
  -1   6   7 3184.93 280.025  25
  -1  -6  -6 8019.22 455.450  24
  -1   6   6 7885.79 447.243  26
  -1  -6  -6 7675.21 426.918  35
   1   6  -6 8014.92 427.884  39
   1  -6   6 7571.52 420.225  32
  -1  -6  -6 7912.63 470.636  33
   1  -6   6 7244.76 441.778  21
  -1  -6  -6 7580.00 366.668  36
   1  -6   6 7811.99 493.506   5
   1  -6   6 7735.06 353.183   6
   1   6  -6 7281.72 669.306  28
   1   6  -6 7824.36 446.893  22
  -1   6   6 8115.69 453.055  23
  -1   6   6 7615.55 408.205  37
  -1   6   6 7912.21 438.149  25
   1   6  -6 7066.79 498.126   8
   1  -6   6 7854.84 448.786  31
   1   6  -5 22441.5 930.411   8
   1  -6   5 22295.0 691.266   6
  -1  -6  -5 23166.4 747.630  36
  -1  -6  -5 21936.8 843.105  33
   1  -6   5 20963.3 793.923  32
  -1  -6  -5 23979.3 830.549  35
  -1   6   5 23262.6 835.081  20
   1  -6   5 21877.0 836.084  21
   1   6  -5 23839.2 820.383  39
  -1   6   5 23107.4 836.046  26
   1   6  -5 21055.3 1160.56  28
   1  -6   5 22037.6 830.515  31
  -1  -6  -5 24397.4 841.549  24
   1  -6   5 23009.3 904.769   5
   1  -6   5 21409.3 934.539  30
  -1   6   5 22989.6 779.750  37
  -1  -6  -5 21581.8 772.610  27
  -1   6   5 23122.9 838.049  23
  -1   6   5 22464.0 811.047  25
   1  -6   4 120327. 2881.37   6
   1   6  -4 111310. 3166.18   8
  -1  -6  -4 120146. 2982.05  36
  -1   6   4 127386. 3090.60  20
   1  -6   4 123177. 3095.79  21
   1  -6   4 117074. 3230.43  30
  -1   6   4 121085. 2996.72  37
  -1   6   4 128334. 3095.55  26
   1  -6   4 127159. 3171.09   5
  -1  -6  -4 120801. 3050.12  24
  -1   6   4 125474. 3088.68  23
   1   6  -4 119763. 3083.23  22
  -1  -6  -4 113690. 2999.66  27
   1   6  -4 115461. 2874.26  23
  -1  -6  -4 121716. 3062.50  35
   1   6  -4 109019. 3528.58  28
   1  -6   3 42124.4 1259.78  36
   1  -6   3 46045.4 1368.05   5
  -1   6   3 47315.1 1326.78  23
  -1  -6  -3 46006.3 1253.24  36
  -1  -6  -3 40868.7 1380.97  19
  -1   6   3 45602.0 1325.49  20
  -1   6   3 44365.9 1233.81  37
   1  -6   3 45834.0 1318.32  21
  -1  -6  -3 45492.5 1285.97  24
   1   6  -3 47454.8 1313.85  39
   1   6  -3 46656.6 1325.88  22
   1   6  -3 45206.5 1193.78  23
  -1  -6  -2 62656.1 1841.54  19
   1   6  -2 64175.8 1768.92   1
  -1   6   2 62934.5 1656.43  39
  -1  -6  -2 67669.1 1730.26  21
  -1   6   2 65279.0 1759.15  23
   1  -6   2 65333.9 1811.77   5
  -1   6   2 65667.9 1768.63  20
  -1  -6  -2 66217.7 1717.36  24
   1   6  -2 67700.5 1763.67  39
   1   6  -2 67157.4 1775.18  22
   1   6  -2 65348.5 1678.18  23
  -1   6   2 65301.3 1670.24  37
   1  -6   2 68294.6 1758.22  21
   1  -6   2 65199.6 1729.86  36
   1  -6   1 23807.7 713.510  36
   1  -6   1 21661.2 584.303  24
  -1  -6  -1 22765.8 682.677  24
  -1  -6  -1 22344.5 721.315  21
  -1  -6  -1 22972.1 745.589  35
   1  -6   1 20621.8 754.642  35
  -1   6   1 21983.8 733.458  20
   1   6  -1 23661.7 738.809   1
   1  -6   1 22300.6 699.584  21
  -1  -6  -1 21257.4 683.133  36
  -1   6   1 19098.3 599.846   1
   1   6  -1 24036.7 700.620  23
   1   6  -1 22898.7 726.812  39
  -1   6   1 22877.8 675.367  39
  -1  -6   0 11047.7 460.986  35
   1   6   0 10954.5 426.887  23
  -1   6   0 10522.7 418.917  23
   1   6   0 10797.1 428.896   1
  -1   6   0 10796.7 443.339  20
  -1  -6   0 10166.9 380.906  24
   1   6   0 10276.0 423.084  39
  -1   6   0 11279.0 413.492  39
  -1   6   0 10885.9 362.515   1
   1  -6   0 10743.8 388.122  21
   1   6   0 10406.8 488.452  20
  -1  -6   0 10327.2 440.772  21
  -1  -6   0 10687.7 402.781  36
   1  -6   0 10603.4 461.735  35
   1  -6   0 10890.1 355.282  24
   1   6   1 23118.7 656.922  12
  -1   6  -1 23707.7 720.242  39
  -1   6  -1 21870.9 697.176  23
  -1  -6   1 23937.8 781.728  35
   1  -6  -1 23340.5 755.019  35
   1   6   1 20768.8 613.533  38
  -1  -6   1 23365.0 663.812  24
  -1   6  -1 22088.6 664.694   1
  -1   6  -1 22813.5 716.399  22
  -1   6  -1 21663.1 728.528  20
  -1  -6   1 22503.4 761.744  21
   1   6   1 23201.5 718.417   1
   1   6   1 21300.4 791.628  20
   1   6   1 22334.8 730.986  23
   1  -6  -1 22059.3 662.000  24
   1  -6  -1 21554.9 625.962  21
  -1  -6   1 22152.8 686.461  36
  -1  -6   2 65546.4 1692.05  36
  -1  -6   2 65415.0 1650.24  24
  -1   6  -2 65303.3 1748.45  22
  -1   6  -2 65946.3 1695.92  23
  -1   6  -2 64413.3 1699.70   1
   1   6   2 64042.4 1710.39   1
   1   6   2 67859.3 1850.19  20
   1  -6  -2 67494.4 1705.91  24
  -1  -6   2 66197.0 1816.56  35
   1   6   2 65340.9 1775.38  23
  -1  -6   2 64346.7 1806.19  21
  -1   6  -2 64846.2 1737.13  39
   1  -6  -2 66629.1 1703.69  36
   1  -6  -2 63026.3 1745.49  35
  -1   6  -3 44291.9 1321.83  22
   1  -6  -3 45178.0 1248.20  36
  -1   6  -3 46750.0 1242.47  23
   1   6   3 44979.5 1391.52  20
  -1  -6   3 46294.0 1384.54  35
  -1   6  -3 46896.3 1319.50  39
   1  -6  -3 46946.7 1297.93  24
  -1  -6   3 46280.5 1338.92   5
  -1  -6   3 43415.3 1370.56  21
  -1  -6   3 45294.8 1249.85  36
   1  -6  -3 46377.6 1299.74  35
   1   6   4 126050. 3140.37  23
  -1  -6   4 119558. 2985.75  36
  -1  -6   4 116252. 2979.16  37
  -1   6  -4 120509. 3086.69  39
   1   6   4 123881. 3067.72  37
  -1   6  -4 113435. 3197.87   8
  -1   6  -4 128068. 3125.14  22
  -1   6  -4 122529. 2965.54  23
  -1  -6   4 117830. 3112.96   5
  -1  -6   4 119984. 3284.50  30
   1  -6  -4 120769. 3048.96  35
  -1  -6   4 118889. 3160.19  21
  -1   6  -4 106864. 3517.38  28
   1   6   4 124615. 3159.23  26
   1  -6  -4 127642. 3099.17  24
   1  -6  -4 123261. 2989.18  36
   1  -6  -5 23027.5 726.906  36
   1  -6  -5 24540.1 795.865  35
   1  -6  -5 20547.8 844.729  33
  -1   6  -5 22010.3 836.419  22
  -1  -6   5 22439.1 719.773  37
  -1  -6   5 22816.9 970.380  30
   1  -6  -5 22462.0 778.683  27
   1  -6  -5 23188.4 757.473  32
  -1   6  -5 22681.3 698.528  23
  -1  -6   5 23346.2 890.048  21
   1   6   5 23182.4 790.327  13
  -1   6  -5 22158.4 923.416   8
  -1   6  -5 23561.7 825.064  39
  -1   6  -5 21185.1 1161.41  28
  -1  -6   5 22650.4 850.470   5
   1  -6  -5 23464.5 847.422  24
   1   6   5 23221.8 865.031  23
   1   6   5 21325.9 795.181  37
   1   6   6 8128.46 479.605  20
   1  -6  -6 7356.10 512.510  29
  -1  -6   6 7238.93 340.926  37
   1   6   6 7673.39 399.104  13
   1   6   6 8304.92 474.796  26
  -1  -6   6 7867.67 460.272   5
  -1   6  -6 7447.42 676.099  28
   1  -6  -6 7254.61 368.600  32
   1   6   6 8089.62 469.279  23
  -1   6  -6 9030.70 482.746  22
  -1  -6   6 7090.56 518.855  30
   1  -6  -6 7357.91 340.309  36
  -1   6  -6 6827.74 486.914   8
   1  -6  -6 7267.45 463.961  33
   1   6   6 7680.94 428.665  37
   1  -6  -6 7500.55 453.122  24
  -1   6  -6 8122.67 329.693  23
   1  -6  -6 7848.80 402.454  35
   1  -6  -6 7393.89 394.256  27
   1  -6  -6 8218.07 350.046   9
   1  -6  -7 2573.02 212.475  32
   1   6   7 2583.13 254.474   3
   1  -6  -7 2849.32 334.475  29
   1   6   7 2854.69 262.961  37
  -1  -6   7 2744.53 278.681   5
   1  -6  -7 3641.89 324.949  24
   1  -6  -7 2396.09 278.132  33
  -1   6  -7 2429.95 306.903   8
  -1   6  -7 1921.36 364.733  28
   1  -6  -7 2649.34 230.026  35
  -1   6  -7 2409.75 262.424  22
   1   6   7 2727.85 280.541  23
  -1  -6   7 2445.11 305.319  30
   1  -6  -7 3154.02 250.924  27
   1   6   7 2836.65 292.063  20
   1  -6  -7 2730.78 189.561  36
  -1  -6   7 2390.15 370.739  18
  -1   6  -7 3077.01 270.265  39
   1   6   7 2799.86 232.960  13
   1   6   7 2818.41 284.413  26
  -1  -6   8 4570.21 374.678   5
   1  -6  -8 5338.60 342.882  35
   1   6   8 4958.96 402.362  20
  -1  -6   8 5058.87 399.117  31
   1  -6  -8 4666.91 402.894  24
   1  -6  -8 5066.52 333.990  27
  -1   6  -8 4358.72 542.776  28
  -1  -6   8 5995.63 589.242  18
   1   6   8 5004.54 372.301  37
  -1  -6   8 5203.69 454.926  30
  -1  -6   8 4981.46 406.392  21
  -1   6  -8 4958.86 361.173  39
  -1   6  -8 5396.08 461.289   8
   1  -6  -8 4956.49 299.942  32
   1  -6  -8 5191.16 471.544  29
   1   6   8 5397.16 410.219  26
   1   6   8 4859.21 357.641   3
  -1   6  -8 5553.83 533.396  29
   1  -6  -8 4879.84 415.211  33
   1   6   9 1876.91 239.986  37
  -1  -6   9 1876.22 255.851  21
  -1  -6   9 1829.80 249.587  31
   1  -6  -9 1728.37 258.451  33
  -1   6  -9 1805.95 240.402  22
  -1  -6   9 1677.96 343.830  18
  -1  -6   9 1828.01 281.206  30
   1   6   9 1659.63 240.165  26
   1   6   9 1815.97 264.364  20
  -1   6  -9 1971.50 339.829  29
   1  -6  -9 1707.39 293.358  29
  -1   6  -9 1675.28 332.621  28
   1  -6  -9 1686.68 194.509  27
   1  -6  -9 1646.18 255.801  24
  -1   6  -9 1589.93 271.266   8
  -1   6  -9 1825.37 225.749  39
   1   6   9 1616.97 208.214   3
   1   6  10 8162.72 523.273  26
  -1  -6  10 7485.39 516.018  21
  -1   6 -10 7462.29 455.468  39
  -1   6 -10 8980.28 537.046  22
  -1  -6  10 7694.67 553.328  30
   1   6  10 7245.58 440.968   3
   1   6  10 7586.21 496.943  37
  -1  -6  10 8456.37 522.289  31
   1  -6 -10 7604.85 543.096  33
   1  -6 -10 8230.27 431.555  27
  -1   6 -10 8669.88 685.503  29
   1   6  10 7209.61 516.144  20
   1  -6 -10 7862.70 608.961  29
   1  -6 -10 7184.63 673.871   4
  -1   6 -10 7268.82 559.786   8
  -1  -6  10 7694.96 444.917  16
  -1   6 -11 976.721 245.862  29
  -1  -6  11 1063.43 203.636  30
  -1  -6  11 870.387 171.890  31
   1  -6 -11 982.030 213.691  29
   1  -6 -11 1008.03 139.071  27
   1  -6 -11 1359.13 274.007   4
  -1   6 -11 1062.75 221.908   8
   1  -6 -11 790.865 187.560  33
  -1  -6  11 886.466 138.064  16
   1   6  11 942.720 183.932  26
   1  -6 -12 4525.44 389.214  29
   1   6  12 5338.34 344.178  25
  -1  -6  12 5083.03 338.611  31
  -1   6 -12 4808.88 381.361   8
  -1  -6  12 4529.76 339.519  30
  -1   6 -12 4192.13 415.690  29
   1   6  12 4834.91 344.227  26
   1   6  13 68.8218 60.1446  26
   1   6  13 361.744 97.7657  25
  -1  -6  13 500.492 103.827  31
   1  -6 -13 486.796 119.571  29
  -1  -6  13 451.154 104.946  30
  -1  -6  13 369.960 108.831  25
  -1   6 -13 518.663 123.985   8
  -1   6 -13 403.308 144.112  29
   1   6  14 1834.11 138.010  15
   1  -6 -14 1975.34 169.587  33
  -1  -6  14 1778.91 138.734  31
  -1  -6  14 2098.50 167.758  25
  -1   6 -14 2044.58 180.932   8
   1   6  14 1990.25 158.147  25
   1   7 -13 3628.94 280.345   8
  -1  -7 -13 3990.73 273.937  33
  -1   7  13 3457.75 260.355  26
  -1   7  13 4050.19 257.411  25
   1  -7  13 3252.66 199.077  16
   1  -7  13 4048.10 253.782  31
   1  -7  13 4153.95 279.963  30
   1  -7  13 2975.54 217.404  25
   1  -7  12 948.128 168.220  30
   1  -7  12 776.297 124.239  16
  -1   7  12 1018.92 168.678  26
   1  -7  12 938.806 149.388  31
  -1   7  12 1015.41 156.813  25
  -1  -7 -12 987.973 124.156  27
   1   7 -12 1024.52 181.953   8
  -1  -7 -12 1013.00 171.391  33
   1   7 -11 4542.52 449.326  28
   1   7 -11 4796.91 399.805  29
   1  -7  11 5285.41 344.238  16
  -1  -7 -11 5352.26 393.901  33
  -1  -7 -11 5142.71 301.688  27
   1  -7  11 5359.52 413.945  30
  -1   7  11 5267.89 387.039  26
  -1   7  11 5539.67 369.631  25
  -1  -7 -10 3153.24 270.006  27
  -1  -7 -10 3342.26 251.480  32
   1  -7  10 3542.82 368.770  30
   1   7 -10 2744.60 415.884  28
   1   7 -10 3089.10 358.433  29
   1  -7  10 4049.57 337.689  16
  -1   7  10 3545.01 320.401  25
  -1  -7 -10 2967.68 325.388  33
   1   7  -9 8088.63 481.020  39
  -1  -7  -9 8575.14 475.258  27
   1  -7   9 8049.39 580.119   5
   1   7  -9 7209.08 706.104  28
   1  -7   9 8723.22 609.243  30
  -1   7   9 8561.26 561.077  20
   1  -7   9 8546.14 539.672  21
  -1  -7  -9 7898.08 542.938  33
  -1   7   9 8234.49 499.532  37
  -1  -7  -9 9229.83 459.250  32
   1   7  -9 8764.57 523.374  22
   1   7  -9 8663.14 606.883  29
  -1  -7  -9 8655.72 506.656  35
   1  -7   9 8954.59 538.089  31
  -1   7   9 9222.75 536.579  25
  -1  -7  -8 217.997 68.1761  36
   1  -7   8 203.906 98.7047  21
   1   7  -8 193.036 97.7929  22
   1  -7   8 96.6584 89.0273  31
   1   7  -8 348.302 147.104   8
  -1  -7  -8 163.033 101.168  35
   1   7  -8 239.013 181.960  28
  -1   7   8 252.206 106.553  23
  -1   7   8 161.185 104.025  20
  -1   7   8 115.170 83.6517  37
  -1   7   8 202.418 108.090  25
   1  -7   8 235.367 121.264   5
   1   7  -8 151.302 106.103  29
  -1  -7  -8 94.6985 104.638  24
  -1   7   8 85.7835 84.2533  26
  -1  -7  -8 180.737 92.5805  27
   1   7  -8 187.258 96.6208  39
  -1  -7  -8 165.673 104.344  33
   1  -7   7 9347.65 509.510  32
   1  -7   7 9726.16 619.441   5
   1   7  -7 10405.2 563.237  22
  -1  -7  -7 9236.61 563.028  33
  -1  -7  -7 9814.70 452.117  36
  -1   7   7 10300.4 574.961  23
   1   7  -7 9426.76 832.716  28
  -1  -7  -7 10620.5 593.001  24
   1   7  -7 9436.56 634.760   8
  -1   7   7 9312.03 506.482  37
   1   7  -7 11166.3 556.827  39
   1  -7   7 9906.29 563.509  21
   1  -7   7 10041.2 789.042  18
  -1  -7  -7 10004.0 539.031  35
   1  -7   7 10033.7 560.652  31
  -1   7   7 10022.6 569.604  26
  -1   7   7 10435.2 553.923  25
   1  -7   6 4817.95 357.854  31
  -1  -7  -6 4704.50 296.506  36
   1  -7   6 4408.65 351.246  21
  -1  -7  -6 4648.63 367.747  33
  -1  -7  -6 5148.44 354.701  35
   1   7  -6 5608.70 370.376  39
   1  -7   6 5061.18 415.314   5
  -1   7   6 5181.67 378.351  23
   1  -7   6 5057.98 442.748  30
   1   7  -6 4938.83 432.860   8
  -1   7   6 4914.39 374.086  20
  -1   7   6 4934.07 352.729  25
   1   7  -6 4846.08 586.809  28
   1  -7   6 5153.87 353.620  32
  -1   7   6 4599.56 322.005  37
  -1  -7  -6 5192.06 377.712  24
  -1   7   6 5167.57 378.614  26
  -1  -7  -5 6822.08 427.307  33
   1  -7   5 7160.31 432.118  31
  -1  -7  -5 7694.62 382.394  36
   1  -7   5 8144.38 544.342  30
   1   7  -5 7526.76 519.097   8
  -1  -7  -5 8089.77 446.530  24
   1  -7   5 7202.32 422.286  32
   1  -7   5 7161.76 477.969   5
   1  -7   5 7653.96 446.274  21
  -1   7   5 8082.35 406.014  37
  -1   7   5 7489.46 446.896  23
  -1  -7  -5 8329.49 447.179  35
   1  -7   5 8226.37 476.883  16
  -1   7   5 8766.24 457.584  25
   1   7  -5 7577.35 706.989  28
  -1  -7  -5 8059.83 414.419  27
  -1   7   5 8023.40 467.829  20
  -1   7   5 7852.87 456.899  26
  -1   7   4 7928.70 418.972  25
  -1   7   4 8513.16 448.960  26
  -1  -7  -4 7346.87 379.357  27
  -1   7   4 7776.74 430.013  23
  -1  -7  -4 7349.44 363.307  36
   1  -7   4 6807.17 394.313  32
   1  -7   4 7920.59 469.621   5
   1   7  -4 6944.03 471.751   8
   1  -7   4 7398.48 503.258  30
  -1  -7  -4 6624.95 390.474  33
   1  -7   4 7745.87 451.014  16
   1  -7   4 6947.78 403.148  31
   1  -7   4 7621.11 419.853  21
  -1  -7  -4 6750.67 393.541  35
   1   7  -4 7255.34 417.914   1
   1   7  -4 7455.30 420.192  22
  -1  -7  -4 6734.81 332.627  21
  -1   7   4 7721.30 369.584  37
  -1   7   4 8408.64 454.327  20
  -1  -7  -4 6588.23 382.895  24
   1   7  -4 6715.59 642.649  28
  -1   7   3 10411.6 479.921  25
   1  -7   3 10277.0 454.703  36
   1  -7   3 11270.1 537.842   5
   1  -7   3 9721.27 464.195  21
   1   7  -3 9649.95 478.404   1
  -1   7   3 10221.6 417.072  37
   1   7  -3 9116.87 470.796  22
   1   7  -3 10384.6 400.263  23
   1   7  -3 9753.96 540.901   8
  -1  -7  -3 9118.04 527.112  19
  -1  -7  -3 9624.26 415.620  21
   1  -7   3 9938.61 507.021  16
  -1  -7  -3 9310.56 438.805  24
  -1   7   3 10805.8 507.070  20
   1   7  -3 10097.8 472.484  39
   1  -7   3 10458.3 586.674  30
  -1  -7  -3 9539.71 429.850  27
  -1  -7  -3 9905.86 431.230  36
  -1   7   3 10420.3 497.337  26
   1  -7   3 9432.34 460.166  32
  -1   7   3 10321.9 488.614  23
  -1   7   2 35302.6 1131.15  20
   1  -7   2 37725.9 1112.74  32
   1   7  -2 33095.1 1458.23  28
   1  -7   2 34598.6 1075.55  21
   1   7  -2 33436.1 1092.62   1
  -1  -7  -2 35657.3 1199.47  19
  -1  -7  -2 36174.9 1059.33  24
   1   7  -2 36254.7 1216.19   8
   1  -7   2 36221.2 1079.73  36
   1   7  -2 34518.7 1028.45  23
  -1  -7  -2 35528.3 1068.37  32
   1   7  -2 35760.8 1106.10  39
  -1  -7  -2 36422.8 1065.84  21
   1  -7   2 35639.1 1158.97   5
  -1  -7  -1 7968.37 341.810  24
   1  -7   1 7068.61 336.538  21
   1   7  -1 7092.37 363.235  39
   1  -7   1 7178.51 351.927  36
  -1   7   1 6448.21 369.940  20
  -1  -7  -1 7232.86 338.350  36
  -1   7   1 6991.20 362.473  23
  -1   7   1 7126.64 327.040  39
  -1  -7  -1 6362.21 340.865  21
   1   7  -1 7527.12 348.411  23
   1  -7   1 6589.48 391.637  35
   1   7  -1 7418.92 365.272   1
  -1  -7  -1 6778.40 408.343  19
  -1  -7  -1 6878.71 376.981  35
   1  -7   0 43808.4 1126.71  24
  -1   7   0 44360.1 1219.72  39
   1   7   0 45782.1 1247.37   1
  -1  -7   0 41964.7 1264.21  21
  -1  -7   0 44392.2 1313.05  35
   1  -7   0 40139.9 1216.23  36
  -1   7   0 44684.3 1254.44  23
   1   7   0 45030.8 1257.66  23
  -1  -7   0 45135.9 1219.96  36
  -1   7   0 39225.9 1120.19   1
  -1   7   0 40213.3 1268.30  20
  -1  -7   0 41230.6 1166.25  24
   1  -7   0 43438.2 1172.86  21
   1  -7   0 40633.7 1290.12  35
   1   7   0 44100.2 1253.45  39
  -1  -7   1 6338.44 363.864  21
  -1  -7   1 7648.62 340.605  36
   1  -7  -1 6816.12 373.782  35
  -1   7  -1 7113.77 344.947  39
   1   7   1 7392.41 346.948   1
   1  -7  -1 6611.77 267.744  21
   1  -7  -1 6722.87 298.194  24
   1   7   1 6622.81 415.372  20
   1   7   1 6687.41 377.983  25
  -1   7  -1 6535.65 337.610  22
  -1   7  -1 6138.20 284.733   1
   1   7   1 7051.70 365.717  23
  -1   7  -1 6020.07 349.006  20
  -1  -7   1 6724.72 292.776  24
  -1  -7   1 6843.76 388.142  35
  -1   7  -1 7551.38 350.017  23
  -1  -7   2 34707.6 970.499  24
   1   7   2 35179.0 1122.98  25
   1   7   2 34323.6 1189.52  20
   1   7   2 35213.8 1189.06  26
  -1  -7   2 34902.9 1038.39  36
   1  -7  -2 35975.0 1113.60  35
   1  -7  -2 36192.2 1057.41  36
   1  -7  -2 35940.9 1040.04  24
  -1   7  -2 35826.7 1084.67  39
   1  -7  -2 34848.0 1057.82  27
  -1  -7   2 33893.4 1149.73  35
   1  -7  -2 33077.5 1055.86  32
  -1   7  -2 34485.2 1022.47   1
   1   7   2 35950.2 1026.28  12
   1   7   2 36028.7 1054.53   1
  -1   7  -2 35973.1 1048.41  23
  -1   7  -2 37280.4 1099.50  22
   1   7   2 35348.0 1119.67  23
  -1   7  -2 36854.3 1216.35   8
  -1  -7   2 34750.7 1136.43  21
   1   7   3 10886.8 494.861  25
  -1   7  -3 9741.72 458.801  39
   1  -7  -3 9073.40 464.914  33
  -1  -7   3 10111.6 426.323  36
  -1   7  -3 10714.2 482.980  22
   1   7   3 10652.6 467.541  13
  -1  -7   3 10099.9 486.952   5
   1  -7  -3 10453.1 448.992  32
   1  -7  -3 9970.23 443.253  27
   1   7   3 8761.37 509.734  20
  -1  -7   3 9233.24 490.567  21
   1  -7  -3 9603.07 419.977  36
  -1   7  -3 8917.38 401.252  23
   1  -7  -3 10407.8 452.445  24
  -1   7  -3 8468.21 682.515  28
   1   7   3 9449.67 514.803  26
  -1   7  -3 9037.14 420.783   1
  -1  -7   3 9619.85 574.364  30
  -1  -7   3 9983.79 516.999  35
   1  -7  -3 10223.5 467.149  35
  -1  -7   3 10154.2 366.566  24
  -1   7  -3 9209.68 529.180   8
  -1  -7   4 6946.40 289.599  24
   1   7   4 7606.16 461.656  26
  -1   7  -4 6873.13 467.781   8
   1   7   4 6850.09 446.329  20
   1  -7  -4 7855.22 409.094  24
  -1  -7   4 7211.95 437.967  21
  -1   7  -4 6959.92 395.040  39
  -1  -7   4 7744.10 365.123  36
  -1  -7   4 6934.26 369.653  32
   1   7   4 7991.60 405.315  13
  -1  -7   4 7209.48 420.109   5
   1  -7  -4 7318.71 380.565  27
   1  -7  -4 7654.12 362.314  36
   1  -7  -4 7103.96 369.227  32
  -1   7  -4 7280.35 415.494  22
  -1  -7   4 6905.26 497.797  30
   1  -7  -4 7330.01 390.324  35
  -1  -7   4 7104.97 324.062  37
  -1  -7   4 7371.94 417.582  16
  -1   7  -4 7100.02 643.249  28
   1  -7  -4 6875.47 415.874  33
  -1   7  -4 6779.71 330.029  23
   1  -7  -5 8400.70 386.512  36
  -1   7  -5 6908.15 677.207  28
   1   7   5 8891.50 436.295  13
  -1   7  -5 7402.16 344.436  23
   1  -7  -5 7132.13 452.466  33
  -1  -7   5 7605.70 463.029   5
  -1  -7   5 7928.84 558.691  30
  -1   7  -5 7430.77 513.070   8
  -1  -7   5 8065.84 489.579  21
   1  -7  -5 8365.68 459.772  24
  -1   7  -5 7027.35 433.691  22
   1   7   5 8389.29 482.104  23
  -1  -7   5 9194.96 476.651  16
   1   7   5 9357.12 522.227  26
  -1  -7   5 7337.65 455.034  31
   1  -7  -5 8386.72 432.027  35
   1  -7  -5 7859.01 397.652  32
  -1   7  -5 7915.62 438.934  39
   1   7   6 5143.53 391.931  23
   1   7   6 5527.28 340.137  13
   1  -7  -6 4542.87 276.358  36
   1  -7  -6 4892.63 331.188  27
   1  -7  -6 4701.60 321.055  35
   1  -7  -6 4917.44 384.777  33
  -1  -7   6 4830.36 386.710  21
   1  -7  -6 5164.59 290.215   9
  -1  -7   6 5467.47 371.967  16
  -1  -7   6 4912.54 381.240  31
   1  -7  -6 5176.25 380.652  24
  -1   7  -6 4658.69 357.518  22
   1  -7  -6 5051.50 313.108  32
  -1   7  -6 5020.79 586.629  28
  -1  -7   6 5498.06 464.098  30
  -1  -7   6 4255.19 355.665   5
   1   7   6 5119.15 411.220  20
  -1   7  -6 4451.32 415.442   8
  -1   7  -7 10782.8 555.101  39
  -1  -7   7 9839.62 660.220  30
  -1  -7   7 10249.6 542.918  16
   1   7   7 9636.95 575.284  23
  -1  -7   7 8954.32 739.437  18
   1   7   7 9402.53 599.079  20
   1  -7  -7 9343.90 492.944  35
  -1   7  -7 9365.66 632.751   8
   1  -7  -7 10274.8 510.463  27
  -1   7  -7 9825.92 558.076  22
   1  -7  -7 10077.8 471.928  32
  -1  -7   7 9371.50 559.154   5
  -1   7  -7 9662.38 844.305  28
   1   7   7 11179.9 510.097  13
   1  -7  -7 9792.26 577.069  24
   1   7   7 11326.2 619.176  26
   1  -7  -7 9610.32 584.548  33
   1   7   8 224.129 98.8736   3
   1  -7  -8 318.881 98.3354  35
  -1  -7   8 171.692 123.086  18
  -1  -7   8 276.077 136.740  30
   1   7   8 178.805 118.101  20
  -1   7  -8 323.389 130.908   8
   1  -7  -8 325.753 139.484  33
   1  -7  -8 108.405 60.0075  32
   1  -7  -8 153.877 106.275  24
   1   7   8 18.6870 91.7631  26
   1  -7  -8 218.023 120.441  29
  -1  -7   8 55.9696 83.2307  16
  -1   7  -8 327.973 108.549  39
   1  -7  -8 347.678 110.170  27
  -1   7  -8 160.537 131.317  29
  -1   7  -8 310.392 177.234  28
   1  -7  -9 8972.74 592.054  24
  -1   7  -9 8051.46 486.988  39
  -1   7  -9 8204.47 739.110  28
  -1  -7   9 8650.58 607.310  30
  -1   7  -9 7687.55 628.799  29
   1   7   9 8904.19 571.521  26
  -1   7  -9 8446.25 607.199   8
  -1  -7   9 8112.34 469.628  16
  -1  -7   9 9562.47 770.847  18
  -1  -7   9 8221.28 533.532  31
   1  -7  -9 8489.09 460.873  27
  -1  -7   9 7836.81 532.089  21
   1   7   9 8010.38 467.368   3
   1  -7  -9 8280.68 595.776  29
   1   7   9 7642.54 552.207  20
   1  -7  -9 9348.86 589.480  33
  -1   7 -10 2608.61 330.513   8
   1  -7 -10 2984.18 348.391  29
   1  -7 -10 2889.10 418.031   4
  -1   7 -10 3053.79 408.652  28
  -1  -7  10 3388.22 357.686  30
   1  -7 -10 3329.81 266.354  27
   1   7  10 3670.97 356.527  26
  -1  -7  10 3134.28 316.440  31
  -1  -7  10 2748.99 252.045  16
  -1   7 -10 3038.79 386.950  29
   1  -7 -10 3391.12 347.807  33
   1  -7 -11 5368.55 313.672  27
   1  -7 -11 5066.07 417.773  29
  -1  -7  11 4347.47 381.125  30
  -1  -7  11 5057.64 378.214  31
   1   7  11 5632.15 414.939  26
  -1   7 -11 4710.40 456.912  29
   1  -7 -11 4585.46 391.223  33
  -1   7 -11 4824.96 427.277   8
   1  -7 -11 5393.58 499.864   4
  -1  -7  12 1053.12 170.343  30
   1   7  12 921.224 166.549  26
  -1  -7  12 798.602 141.373  31
  -1   7 -12 861.221 176.281   8
  -1   7 -12 904.918 194.301  29
   1  -7 -12 895.758 163.441  33
  -1   7 -13 3200.28 273.485  29
   1  -7 -13 3893.24 273.355  33
  -1  -7  13 4003.12 247.336  31
  -1  -7  13 3687.94 245.571  30
   1   7  13 4221.28 260.080  25
  -1  -7  13 3157.21 242.558  25
   1   7  13 2471.58 208.707  26
  -1   7 -13 3769.15 283.204   8
  -1   8  13 2856.02 189.090  25
  -1  -8 -13 2415.72 184.725  33
  -1   8  13 2593.32 204.977  26
   1  -8  13 2611.83 177.885  31
   1   8 -13 2902.84 214.488   8
   1  -8  13 2826.97 200.180  30
  -1  -8 -12 617.087 94.2515  27
  -1  -8 -12 516.998 118.946  33
   1  -8  12 590.534 97.7317  16
  -1   8  12 565.231 108.404  25
   1   8 -12 562.899 133.291   8
   1  -8  12 607.341 128.783  30
  -1   8  12 540.457 130.824  26
  -1   8  11 3254.52 278.774  25
  -1   8  11 3278.02 307.164  26
   1   8 -11 3282.59 370.310  28
  -1  -8 -11 2959.88 284.935  33
  -1  -8 -11 2957.82 231.436  27
   1  -8  11 2898.47 252.355  16
   1  -8  11 2981.13 301.137  30
   1   8 -11 2823.07 305.662   8
   1  -8  10 12411.0 621.139  31
  -1  -8 -10 12688.8 662.968  33
  -1  -8 -10 13412.3 589.166  27
   1   8 -10 11952.2 846.859  28
  -1  -8 -10 12465.6 530.676  32
   1  -8  10 13006.3 626.698  16
   1  -8  10 13381.9 724.299  30
  -1   8  10 14168.9 664.150  25
  -1   8   9 12339.4 633.491  25
  -1  -8  -9 10684.1 630.687  33
   1   8  -9 12058.9 912.897  28
   1  -8   9 12581.5 641.822  16
   1  -8   9 10752.1 597.658  31
  -1   8   9 11849.4 663.927  26
  -1  -8  -9 11405.5 564.900  27
  -1  -8  -9 11285.3 528.070  32
  -1   8   8 25388.0 980.148  25
  -1   8   8 22375.7 977.865  23
  -1  -8  -8 22031.8 974.551  33
  -1   8   8 23919.4 1016.80  26
  -1  -8  -8 24110.2 944.990  35
   1   8  -8 23123.0 959.800  22
  -1  -8  -8 23583.2 870.530  32
   1  -8   8 23532.5 956.574  31
  -1  -8  -8 22420.0 888.373  27
  -1   8   8 23477.0 1031.27  20
   1  -8   8 21413.8 1036.38   5
  -1  -8  -8 23302.4 1015.34  24
   1  -8   8 23901.2 981.774  16
   1   8  -8 21534.2 1329.41  28
  -1   8   8 23262.8 917.082  37
   1  -8   8 23923.4 976.964  21
   1   8  -8 23869.2 940.167  39
   1   8  -7 18826.0 869.458   1
  -1  -8  -7 18999.5 868.580  33
   1  -8   7 20128.0 871.670  21
  -1  -8  -7 20370.2 751.866  36
   1  -8   7 21964.0 923.511  16
   1  -8   7 20052.1 862.087  31
   1  -8   7 20533.2 970.073   5
   1   8  -7 20977.3 861.052  39
  -1  -8  -7 20237.1 854.529  35
   1   8  -7 19569.9 995.687   8
   1   8  -7 18960.8 1251.26  28
   1  -8   7 19305.5 811.687  32
  -1  -8  -7 20948.7 803.025  32
  -1   8   7 21815.2 932.274  26
  -1  -8  -7 20286.5 899.365  24
  -1   8   7 19522.3 809.362  37
  -1   8   7 20234.5 898.858  23
  -1   8   7 22945.7 900.313  25
  -1  -8  -6 30247.0 1011.80  36
  -1   8   6 32861.6 1143.68  25
   1   8  -6 27548.4 1111.41   1
   1  -8   6 29943.9 1281.26  30
  -1  -8  -6 33081.5 1078.65  32
   1   8  -6 29378.9 1269.20   8
   1   8  -6 31889.3 1127.31  39
  -1  -8  -6 32214.7 1162.91  24
   1  -8   6 30319.4 1113.70  31
   1   8  -6 26565.5 1529.47  28
   1  -8   6 31472.1 1248.50   5
  -1  -8  -6 30994.9 1121.87  35
  -1  -8  -6 29476.9 1124.07  33
   1  -8   6 34095.6 1203.04  16
   1  -8   6 29577.3 1118.16  21
  -1   8   6 32221.3 1074.71  37
  -1  -8  -6 32040.7 1080.47  27
  -1   8   6 31848.0 1176.55  23
   1  -8   6 29715.8 1096.18  32
  -1   8   6 30941.5 1190.66  20
  -1   8   6 32077.8 1186.98  26
  -1   8   5 65080.3 1901.29  25
   1  -8   5 62457.6 2083.97  30
  -1   8   5 61996.6 1950.90  20
   1  -8   5 63510.9 1879.05  31
  -1   8   5 69026.3 1988.49  26
  -1  -8  -5 66182.0 1905.90  24
   1   8  -5 58653.4 2036.96   8
  -1  -8  -5 64976.0 1834.23  32
   1   8  -5 64917.1 1923.64   1
  -1   8   5 67425.3 1957.59  23
   1  -8   5 63856.8 1881.04  32
   1   8  -5 59571.8 2464.86  28
   1  -8   5 61172.9 1991.27   5
  -1  -8  -5 62372.8 1783.68  36
   1  -8   5 71598.5 2000.96  16
   1  -8   5 63226.8 1891.05  21
   1   8  -5 63187.9 1910.03  22
  -1  -8  -5 61356.1 1879.51  35
  -1  -8  -5 65650.7 1837.42  27
  -1  -8  -5 58523.1 1853.79  33
   1   8  -4 32977.3 1283.92   8
   1   8  -4 34801.4 1167.27  39
   1  -8   4 31948.5 1121.10  31
  -1  -8  -4 34858.1 1087.69  36
   1  -8   4 33826.3 1148.76  32
  -1   8   4 33108.5 1208.35  20
  -1  -8  -4 34529.9 1111.04  32
  -1  -8  -4 34424.8 1167.95  35
   1  -8   4 34993.0 1255.99   5
   1  -8   4 34661.0 1326.17  30
  -1   8   4 34282.6 1201.33  26
  -1  -8  -4 33756.5 1096.60  27
   1   8  -4 35359.0 1187.01  22
  -1   8   4 34833.8 1163.46  25
  -1   8   4 35501.9 1200.78  23
   1  -8   4 35926.9 1232.51  16
   1   8  -4 32844.0 1158.97   1
   1  -8   4 32649.5 1140.32  21
  -1  -8  -4 35753.2 1149.68  24
  -1   8   3 2210.74 226.511  25
   1  -8   3 1770.45 223.264   5
  -1  -8  -3 1972.11 196.646  24
  -1   8   3 1732.63 217.526  26
  -1   8   3 1814.49 212.150  23
   1   8  -3 2253.74 266.015   8
   1  -8   3 1734.21 257.923  30
  -1  -8  -3 1747.54 238.089  19
   1   8  -3 1971.76 211.860   1
   1   8  -3 1617.84 155.051  23
  -1  -8  -3 2091.75 220.520  35
  -1  -8  -3 1896.24 184.805  36
   1  -8   3 1828.84 206.434  32
   1  -8   3 1850.23 199.347  21
   1  -8   3 2060.97 236.921  16
   1   8  -3 1628.66 331.196  28
  -1  -8  -3 1989.00 191.864  27
  -1   8   3 1945.79 230.312  20
   1   8  -3 1819.16 201.383  39
   1  -8   3 1808.13 199.109  31
   1   8  -3 1776.31 251.655  26
  -1   8   2 1725.89 201.052  25
   1  -8   2 1681.15 180.760  36
   1   8  -2 1627.77 320.378  28
   1   8  -2 1648.84 184.744  39
  -1  -8  -2 1335.03 151.702  21
   1   8  -2 1608.59 161.730  23
  -1   8   2 1721.64 210.870  26
  -1   8   2 1796.03 216.018  20
   1   8  -2 1514.83 224.202   8
   1  -8   2 1614.73 203.342   5
   1   8  -2 1622.07 180.443   1
   1  -8   2 1541.74 226.683  30
  -1  -8  -2 1318.79 205.909  19
   1  -8   2 1560.34 181.260  32
  -1  -8  -2 1388.27 165.950  32
   1  -8   2 1653.82 208.983  16
  -1  -8  -2 1670.69 168.770  27
   1  -8   2 1576.13 162.503  27
  -1  -8  -2 1704.22 173.371  24
   1  -8   2 1890.18 185.792  21
   1   8  -2 1474.79 224.982  26
   1  -8   1 1122.65 170.937   5
  -1   8   1 1194.18 159.267  23
   1   8  -1 1208.07 148.262  23
  -1  -8  -1 1251.49 139.801  24
   1  -8   1 1053.40 154.450  32
  -1  -8  -1 1264.38 151.841  21
   1   8  -1 1092.26 200.305  26
   1  -8   1 1501.79 165.088  36
  -1   8   1 1040.71 159.547  25
   1   8  -1 1091.96 249.535  28
   1   8  -1 1296.94 162.090  39
  -1  -8  -1 1281.60 147.183  36
  -1  -8  -1 844.591 163.867  19
  -1   8   1 1082.49 171.184  26
   1   8  -1 1170.70 147.847   1
  -1   8   1 1211.63 177.645  20
   1  -8   1 1205.06 178.783  16
   1  -8   1 1274.15 184.968  35
   1   8  -1 1088.70 180.829   8
  -1  -8  -1 1219.89 139.375  27
   1  -8   1 1144.64 144.031  27
  -1   8   1 1349.41 146.600  39
  -1  -8  -1 1081.71 145.444  32
   1   8   0 14177.5 573.115  23
  -1  -8   0 12342.4 490.408  27
  -1   8   0 11218.0 560.221  25
   1   8   0 13858.8 544.953   1
   1   8   0 12655.2 817.241  28
  -1  -8   0 12980.7 604.216  35
  -1   8   0 13367.2 565.751  23
   1  -8   0 12436.7 603.005  16
  -1  -8   0 12844.2 558.371  21
   1   8   0 11672.2 645.253  26
   1  -8   0 13099.7 548.226  36
   1  -8   0 13943.7 569.062  32
   1  -8   0 13369.8 534.057  27
  -1  -8   0 13109.0 486.846  24
  -1  -8   0 12812.8 526.150  36
  -1   8   0 12831.7 593.298  20
  -1  -8   0 11055.6 572.412  16
  -1  -8   0 12683.9 531.336  32
  -1   8   0 13429.8 533.640  39
   1   8   0 11488.5 579.877  25
   1   8   0 13085.6 554.337  39
   1  -8   0 13530.9 617.829  35
   1  -8  -1 927.070 151.780  35
  -1  -8   1 1145.23 171.652  35
   1  -8  -1 1199.81 124.527  24
  -1  -8   1 1119.10 163.000  21
   1   8   1 1183.70 196.707  20
  -1  -8   1 1190.89 121.078  24
  -1   8  -1 1367.62 157.982  23
  -1   8  -1 1167.00 149.759  39
   1  -8  -1 1435.56 157.407  27
  -1  -8   1 1188.59 140.791  36
   1   8   1 1103.29 136.175   1
  -1  -8   1 1052.53 162.386  16
   1   8   1 997.518 158.532  25
   1  -8  -1 1244.53 193.274  19
   1   8   1 1014.99 231.109  28
   1   8   1 1106.84 194.796  26
  -1  -8   1 1285.16 152.388  32
   1   8   1 1384.72 169.676  23
  -1   8  -1 1589.19 215.174   8
  -1  -8   2 1507.32 191.602  21
   1   8   2 1598.98 191.624  23
  -1  -8   2 1931.63 211.522   5
   1  -8  -2 1748.22 200.475  35
  -1  -8   2 1676.68 177.015  32
  -1  -8   2 1537.15 207.952  35
  -1   8  -2 1693.18 181.074  39
   1  -8  -2 1513.50 176.752  33
  -1   8  -2 1952.86 184.691  23
  -1  -8   2 2524.63 247.436  16
  -1   8  -2 1619.32 182.002  22
   1   8   2 2974.75 296.817  26
   1   8   2 1509.50 265.038  28
  -1  -8   2 1976.35 181.536  36
   1   8   2 1387.58 214.452  20
   1  -8  -2 1748.41 184.759  32
   1  -8  -2 1725.62 163.815  24
  -1  -8   2 1481.75 127.963  24
   1  -8  -2 1797.49 178.564  36
   1  -8  -2 1821.84 179.956  27
   1   8   2 1616.36 198.664  25
   1  -8  -2 1693.00 228.933  19
  -1   8  -2 1671.24 226.973   8
   1   8   3 2101.61 225.481  25
  -1   8  -3 1766.16 199.154  39
   1  -8  -3 2205.96 197.753  36
  -1  -8   3 1856.25 216.191   5
  -1  -8   3 1780.68 180.018  36
  -1   8  -3 1906.93 180.177  23
  -1  -8   3 1808.77 218.859  16
  -1  -8   3 2121.40 245.806  35
   1   8   3 1896.08 248.908  20
   1  -8  -3 2023.21 214.756  33
   1  -8  -3 1734.06 187.606  32
  -1  -8   3 1712.58 214.004  21
  -1  -8   3 1958.53 272.095  30
   1   8   3 2476.18 276.115  26
  -1   8  -3 2092.83 189.686   1
  -1  -8   3 1843.83 190.401  32
  -1   8  -3 2093.25 213.988  22
   1  -8  -3 2067.77 196.051  24
   1  -8  -3 1965.16 256.418  19
   1   8   3 2329.71 239.404  23
   1  -8  -3 2259.92 206.558  27
   1  -8  -3 1991.50 213.272  35
  -1   8  -3 2104.73 370.131  28
  -1   8  -3 2055.43 254.434   8
  -1   8  -4 34114.5 1149.28  22
  -1  -8   4 31580.4 1071.21  32
   1  -8  -4 35040.1 1129.07  24
   1  -8  -4 34518.2 1099.64  27
   1  -8  -4 34397.8 1095.07  32
   1  -8  -4 34858.4 1070.29  36
  -1  -8   4 30562.2 1154.46   5
   1  -8  -4 31059.7 1132.36  33
  -1   8  -4 35568.3 1149.17  39
  -1   8  -4 33101.0 1273.02   8
  -1   8  -4 32783.8 1612.46  28
   1   8   4 31953.9 1248.36  20
   1  -8  -4 33044.9 1123.28  35
  -1  -8   4 33992.8 1162.26  16
   1   8   4 34825.4 1252.23  26
   1   8   4 34003.1 1158.12  25
  -1   8  -4 31931.8 1067.87   1
  -1  -8   4 32689.4 1050.18  36
  -1  -8   4 31996.6 1309.09  30
  -1  -8   4 32968.7 1185.82  21
  -1   8  -4 34783.3 1038.50  23
  -1  -8   5 63383.7 1886.64  16
  -1  -8   5 63302.9 1945.19  21
   1   8   5 63025.9 2014.81  20
  -1   8  -5 61631.2 2474.64  28
   1  -8  -5 64216.0 1758.07  36
  -1   8  -5 63637.8 1871.27  39
   1  -8  -5 62788.4 1904.74  33
   1  -8  -5 64174.7 1879.12  24
  -1  -8   5 63695.9 2101.61  30
   1   8   5 65064.7 1897.01  25
  -1  -8   5 59900.9 1893.99  31
  -1  -8   5 58971.4 1770.85  32
  -1   8  -5 59305.2 2020.36   8
  -1   8  -5 59299.6 1799.28   1
   1  -8  -5 65601.1 1802.90  32
   1  -8  -5 64935.9 1850.42  35
   1   8   5 67282.3 1961.54  23
   1   8   5 66294.6 2012.93  26
  -1   8  -5 62208.0 1695.58  23
  -1   8  -5 63904.1 1893.17  22
  -1  -8   5 59048.6 1903.02   5
   1   8   6 30192.7 1206.06  26
  -1   8  -6 31553.5 1122.43  39
  -1  -8   6 28419.7 1150.34  21
   1  -8  -6 30676.5 993.979  36
  -1  -8   6 31075.7 1120.80  16
  -1   8  -6 29225.9 1595.85  28
   1  -8  -6 32482.0 1048.20  32
  -1   8  -6 31683.4 1144.23  22
   1  -8  -6 32717.3 1099.18  35
   1  -8  -6 29831.0 1153.17  33
  -1  -8   6 30118.5 1149.43  31
   1  -8  -6 30622.4 987.129   9
  -1  -8   6 31241.2 1309.06  30
   1  -8  -6 31357.0 1153.98  24
   1  -8  -6 32075.2 1078.59  27
   1   8   6 31223.3 1185.92  23
  -1  -8   6 27991.5 1139.53   5
  -1   8  -6 30784.9 1282.57   8
   1   8   6 30486.0 1121.93  25
  -1   8  -7 19566.0 1268.39  28
  -1  -8   7 20201.4 890.518  31
  -1   8  -7 22355.9 911.249  22
   1   8   7 19933.1 913.458  23
   1  -8  -7 21243.8 783.325  32
   1  -8  -7 20038.6 902.191  24
  -1   8  -7 19081.6 981.274   8
  -1   8  -7 21546.3 1037.04  29
  -1  -8   7 20532.6 1023.80  30
  -1  -8   7 20312.7 844.919  16
   1   8   7 20126.8 974.330  20
  -1  -8   7 18595.7 874.060   5
  -1  -8   7 20545.5 1176.35  18
   1  -8  -7 21231.7 825.599  27
  -1  -8   7 20837.5 919.473  21
   1  -8  -7 19632.7 810.136  35
   1  -8  -7 20430.2 911.933  33
   1  -8  -8 22968.3 1005.80  24
  -1  -8   8 22936.9 988.893  21
  -1   8  -8 21719.1 1333.30  28
  -1   8  -8 22973.6 1091.39   8
  -1  -8   8 22426.2 897.110  16
   1  -8  -8 22488.9 818.989  32
  -1   8  -8 23080.1 1101.40  29
   1   8   8 22708.6 889.268   3
   1   8   8 22428.8 1052.85  20
  -1  -8   8 22880.3 971.733  31
   1  -8  -8 23408.9 888.572  27
  -1   8  -8 23795.6 971.091  22
  -1   8  -8 24430.8 951.385  39
  -1  -8   8 22555.5 1261.12  18
   1   8   8 23184.8 1031.70  26
  -1  -8   8 23304.0 1092.19  30
   1  -8  -8 23675.4 1012.97  33
   1  -8  -9 12100.5 564.174  27
  -1   8  -9 10860.1 711.195  29
  -1   8  -9 10017.6 828.894  28
   1  -8  -9 11307.5 651.754  33
  -1   8  -9 11621.2 717.083   8
  -1  -8   9 11830.8 860.458  18
  -1  -8   9 10718.2 543.918  16
  -1  -8   9 11036.5 689.810  30
   1   8   9 11585.0 676.182  26
   1  -8  -9 10914.1 482.453  32
   1  -8 -10 13586.9 690.989  33
  -1   8 -10 12563.2 722.048   8
  -1   8 -10 11786.2 713.383  29
   1   8  10 13511.9 706.155  26
  -1  -8  10 13151.1 705.401  30
  -1   8 -10 11393.7 789.203  28
   1  -8 -10 13237.6 566.496  27
  -1  -8  10 10815.5 520.199  16
   1  -8 -10 11074.5 786.644   4
  -1   8 -11 2815.91 309.363  29
  -1  -8  11 2589.17 254.601  31
   1  -8 -11 2866.57 218.778  27
  -1   8 -11 3203.85 322.526   8
   1  -8 -11 2903.96 285.422  33
  -1  -8  11 3206.18 304.885  30
   1   8  11 3131.12 309.671  26
  -1  -8  12 745.946 121.733  31
  -1  -8  12 746.957 131.733  30
   1   8  12 625.613 130.196  26
   1  -8 -12 757.794 138.150  33
   1  -8 -12-5.18482 11.3744  27
  -1   8 -12 585.508 135.897   8
  -1   8 -12-11.4009 20.4215  29
   1   8  13 2845.18 190.700  25
  -1  -8  13 2647.01 178.460  31
   1  -8 -13 2666.30 196.142  33
  -1  -8  13 2454.36 182.391  25
  -1   8 -13 3040.88 218.891   8
  -1   9  12 577.814 117.424  26
   1  -9  12 400.624 71.7646  25
  -1   9  12 400.302 84.5714  25
   1  -9  12 436.294 99.9984  30
  -1  -9 -12 541.294 78.7291  27
  -1  -9 -12 464.682 86.7422  33
   1   9 -12 496.648 106.600   8
   1  -9  12 382.408 80.8650  31
   1  -9  11 7653.43 396.446  31
   1   9 -11 7485.53 461.163   8
  -1   9  11 7811.15 416.811  25
   1  -9  11 6940.78 366.912  16
  -1  -9 -11 7975.62 371.386  27
   1   9 -11 7403.02 510.317  28
  -1  -9 -11 7974.97 422.056  33
   1  -9  11 8038.18 456.343  30
  -1   9  10 4534.14 376.556  26
  -1  -9 -10 4280.84 332.222  33
   1  -9  10 3585.42 295.517  16
   1   9 -10 3546.23 432.766  28
  -1  -9 -10 4456.23 265.008  32
   1  -9  10 3749.16 297.429  31
  -1   9  10 4280.28 330.314  25
  -1  -9 -10 4023.66 284.350  27
   1   9  -9 350.094 193.607  28
   1  -9   9 428.647 121.851  31
  -1  -9  -9 426.962 104.458  32
  -1  -9  -9 470.806 114.966  27
  -1   9   9 572.093 162.328  26
  -1   9   9 732.855 155.461  25
   1  -9   9 503.258 133.037  16
  -1  -9  -9 529.897 142.786  33
  -1   9   8 1405.16 213.810  25
   1  -9   8 1584.52 233.928  16
   1  -9   8 1218.71 192.005  31
   1   9  -8 1091.19 328.863  28
  -1  -9  -8 1119.41 165.347  32
  -1   9   8 1155.58 219.335  26
  -1  -9  -8 878.882 176.969  33
  -1   9   7 7068.60 465.814  25
  -1  -9  -7 5744.97 424.592  35
  -1  -9  -7 6193.41 402.932  27
  -1  -9  -7 5829.19 357.520  36
   1  -9   7 6717.83 538.036  30
   1   9  -7 6364.25 440.556  39
   1  -9   7 6400.42 427.275  31
  -1  -9  -7 6143.96 433.618  33
   1   9  -7 5348.90 664.337  28
   1  -9   7 5952.21 427.368  21
  -1   9   7 6027.34 463.754  23
  -1   9   7 6623.16 516.284  20
  -1  -9  -7 5842.33 450.259  24
   1  -9   7 5292.05 381.189  32
  -1   9   7 6423.22 486.336  26
   1  -9   7 5738.28 486.090   5
  -1  -9  -7 6881.36 412.443  32
   1   9  -7 5938.25 435.627   1
   1  -9   7 7077.96 481.208  16
  -1   9   6 2485.63 274.990  25
  -1  -9  -6 2484.65 237.411  36
   1  -9   6 2134.12 294.317   5
  -1  -9  -6 2205.00 251.472  33
  -1   9   6 1702.23 269.766  20
  -1  -9  -6 2139.81 256.119  35
   1  -9   6 2152.94 246.687  32
  -1  -9  -6 2360.65 276.838  24
   1  -9   6 2755.48 354.104  30
  -1  -9  -6 2237.22 237.109  27
   1  -9   6 1809.05 236.142  21
   1   9  -6 2398.98 459.963  28
  -1   9   6 1986.60 264.087  23
   1  -9   6 2552.99 266.686  31
   1   9  -6 2186.85 258.853   1
  -1  -9  -6 2434.91 239.128  32
   1  -9   6 2284.23 280.573  16
  -1   9   6 2323.65 291.621  26
   1   9  -6 2364.55 322.417   8
  -1   9   5 3424.14 310.902  25
   1   9  -5 2871.53 290.019   1
   1  -9   5 2692.54 274.256  32
   1  -9   5 2581.06 319.068   5
   1   9  -5 3125.59 502.957  28
   1  -9   5 3135.05 288.123  31
   1  -9   5 3519.19 337.541  16
  -1   9   5 3405.82 344.321  26
  -1  -9  -5 3090.34 262.381  36
  -1  -9  -5 2782.29 269.968  33
  -1   9   5 3451.96 332.109  23
  -1  -9  -5 3362.78 283.718  32
   1  -9   5 3223.75 374.583  30
   1  -9   5 3331.83 300.953  21
  -1   9   5 3022.67 337.132  20
   1   9  -5 2853.74 345.615   8
  -1  -9  -5 3340.31 311.807  35
   1   9  -5 3355.25 308.636  39
  -1  -9  -5 3178.00 299.636  24
  -1  -9  -5 3124.11 273.430  27
   1   9  -4 4150.99 341.621  39
   1  -9   4 4315.00 344.954  32
  -1   9   4 4543.14 397.379  20
   1   9  -4 4465.97 340.121   1
   1  -9   4 4353.81 325.632  31
   1  -9   4 4573.05 340.025  21
   1  -9   4 4682.45 437.388  30
  -1   9   4 4529.37 360.104  25
   1   9  -4 4693.13 430.973   8
  -1  -9  -4 4548.28 316.816  36
  -1   9   4 4541.62 369.837  23
   1  -9   4 3912.02 376.146   5
   1  -9   4 5839.57 428.719  16
  -1  -9  -4 4462.43 316.076  27
  -1  -9  -4 4727.22 344.003  24
  -1   9   4 4197.70 377.046  26
  -1  -9  -4 4634.44 364.520  35
   1  -9   3 47014.3 1537.61   5
  -1  -9  -3 44647.6 1363.85  36
   1  -9   3 44795.1 1371.54  21
  -1  -9  -3 44747.0 1373.46  24
  -1  -9  -3 40651.2 1540.38  19
   1  -9   3 44316.0 1605.40  30
  -1   9   3 43541.3 1442.02  25
  -1  -9  -3 44835.3 1464.88  35
  -1  -9  -3 44137.2 1348.69  27
   1   9  -3 42064.6 1948.67  28
   1  -9   3 45826.2 1513.02  16
   1   9  -3 45089.8 1441.63  39
   1   9  -3 44412.9 1578.23   8
  -1   9   3 44850.7 1526.57  20
   1   9  -3 41043.7 1549.62  26
   1   9  -3 45521.5 1400.96   1
   1  -9   3 45567.8 1436.20  32
  -1   9   3 44878.3 1510.31  26
   1  -9   3 43193.0 1348.81  31
  -1   9   2 6604.50 420.099  23
   1   9  -2 4552.98 426.220  26
  -1  -9  -2 6055.83 347.598  24
   1  -9   2 5393.03 404.786   5
   1  -9   2 5724.62 363.875  36
   1  -9   2 5175.23 364.271  32
   1   9  -2 4905.09 576.715  28
   1  -9   2 5465.97 333.766  21
  -1  -9  -2 5107.30 323.640  27
  -1   9   2 5123.88 377.481  25
   1   9  -2 5981.32 389.512  39
   1  -9   2 5418.60 332.454  27
  -1  -9  -2 5954.69 453.199  19
   1   9  -2 5712.03 338.018  23
  -1   9   2 5627.19 418.860  20
   1  -9   2 6263.31 432.699  16
   1   9  -2 5656.63 353.244   1
   1  -9   2 5752.55 462.369  30
  -1   9   2 5754.99 423.019  26
  -1  -9  -2 5775.07 358.726  32
   1   9  -2 5599.65 443.974   8
  -1  -9  -1 2900.44 223.360  24
  -1   9   1 2854.37 276.666  25
   1   9  -1 3279.91 255.711   1
   1   9  -1 2950.65 261.711  39
   1   9  -1 3567.52 272.531  23
   1  -9   1 2719.12 244.120  36
  -1  -9  -1 3171.63 256.380  36
  -1  -9  -1 2766.19 303.107  19
   1  -9   1 3355.58 309.016   5
  -1   9   1 2692.15 284.186  20
  -1  -9  -1 2907.39 249.991  32
   1   9  -1 3091.37 319.908   8
   1  -9   1 2786.87 316.679  30
   1  -9   1 3069.31 302.036  16
   1  -9   1 2955.59 296.643  35
   1   9  -1 3033.78 448.451  28
  -1   9   1 3803.68 303.583  23
  -1  -9  -1 3185.43 236.853  27
   1  -9   1 2885.64 262.419  32
   1  -9   1 3339.84 253.574  27
  -1   9   1 3208.08 315.687  26
   1   9  -1 2804.45 325.714  26
  -1  -9  -1 2496.25 226.921  21
   1  -9   0 2079.99 243.035  35
   1   9   0 2282.27 210.150   1
  -1  -9   0 2130.42 261.046  19
  -1   9   0 2625.41 286.792   8
  -1   9   0 2082.49 201.264  39
   1   9   0 2505.40 236.729  23
   1  -9   0 2007.44 208.648  36
  -1  -9   0 2208.47 217.911  21
   1  -9   0 2117.32 259.495  19
   1  -9   0 2121.45 205.066  27
  -1   9   0 2098.40 220.622  23
  -1  -9   0 2271.75 213.476  36
  -1  -9   0 2005.47 208.674  32
   1   9   0 1857.57 269.236  26
  -1  -9   0 2286.87 185.595  24
  -1  -9   0 1896.32 179.828  27
  -1  -9   0 2190.98 253.891  35
   1  -9   0 1413.95 217.412  16
   1   9   0 1739.27 342.279  28
   1  -9   0 2317.48 227.859  32
   1   9   0 2384.06 276.432   8
  -1  -9   1 2840.96 239.801  36
  -1   9  -1 3335.55 463.877  28
   1   9   1 2847.65 322.640  26
  -1   9  -1 3613.78 278.596  23
  -1  -9   1 3043.53 270.425  21
   1  -9  -1 3185.28 293.967  35
   1  -9  -1 2688.43 295.529  19
  -1   9  -1 3297.34 327.054   8
   1   9   1 2283.81 367.419  28
  -1  -9   1 2704.89 283.258  35
  -1  -9   1 2971.07 294.304  16
   1   9   1 3036.46 273.677  23
   1   9   1 3068.39 290.529  25
  -1   9  -1 3165.80 256.482  39
   1  -9  -1 2892.79 243.464  27
  -1  -9   1 3094.30 258.487  32
   1   9   1 2783.09 230.473   1
   1   9   2 5621.17 392.084  23
  -1  -9   2 5641.00 360.056  32
  -1   9  -2 6060.60 363.799  23
  -1  -9   2 5335.85 412.301  35
   1   9   2 5445.61 392.907  25
  -1  -9   2 5338.54 338.898  36
  -1  -9   2 5614.81 385.074  21
   1  -9  -2 5954.83 456.598  19
  -1  -9   2 5669.89 403.818  16
  -1  -9   2 5442.13 390.920   5
   1   9   2 5000.73 513.871  28
   1   9   2 5331.13 446.150  26
   1  -9  -2 5674.90 364.151  32
   1  -9  -2 6238.87 370.167  36
   1   9   2 5138.35 436.604  20
  -1   9  -2 6512.63 472.792   8
   1  -9  -2 5748.33 354.613  27
  -1   9  -2 5921.30 373.383  39
   1  -9  -2 5104.99 381.282  35
  -1   9  -3 45703.6 1349.80  23
  -1  -9   3 42359.2 1450.44   5
  -1  -9   3 44289.0 1375.91  32
   1  -9  -3 41699.1 1547.50  19
   1  -9  -3 47719.6 1471.52  35
   1  -9  -3 43246.4 1345.33  24
   1   9   3 42469.5 1561.06  20
   1  -9  -3 46107.2 1384.89  27
   1   9   3 47328.0 1499.35  23
   1   9   3 43215.1 1451.90  25
  -1  -9   3 43031.3 1455.53  16
  -1  -9   3 44023.0 1352.22  36
   1   9   3 44868.5 1579.62  26
   1  -9  -3 46428.0 1379.81  36
   1  -9  -3 47019.3 1400.78  32
  -1  -9   3 42433.0 1439.79  21
  -1  -9   3 41060.1 1498.70  35
  -1   9  -3 41605.5 1549.35   8
  -1   9  -3 46235.2 1423.07  39
   1  -9  -3 42532.4 1378.18  33
  -1   9  -4 4248.44 288.475  23
   1   9   4 4261.89 401.985  26
  -1  -9   4 4496.58 363.544  21
  -1   9  -4 4948.94 362.427  22
  -1   9  -4 4444.91 416.816   8
  -1  -9   4 3867.34 302.057  32
   1  -9  -4 4642.58 330.766  32
   1   9   4 4476.35 358.177  25
   1  -9  -4 4237.59 323.258  24
  -1  -9   4 4197.91 353.556  16
  -1  -9   4 4485.50 355.528  31
  -1  -9   4 4195.88 359.528   5
  -1  -9   4 3905.71 410.392  30
  -1   9  -4 4575.28 349.018  39
  -1  -9   4 4170.60 299.241  36
   1  -9  -4 4612.36 328.112  27
   1  -9  -4 4868.11 321.905  36
   1  -9  -4 3973.64 335.042  35
   1   9   4 4042.55 400.829  20
   1   9   4 4173.70 362.553  23
  -1   9  -4 4148.76 565.379  28
   1  -9  -4 4372.62 340.342  33
   1   9   5 3376.91 374.382  20
  -1  -9   5 2699.96 286.088  31
   1  -9  -5 3227.37 300.337  35
  -1  -9   5 3078.68 315.440   5
   1  -9  -5 2846.00 284.883  24
  -1   9  -5 3210.13 298.220  39
   1  -9  -5 2958.76 253.168  36
  -1   9  -5 3112.80 362.324   8
   1   9   5 2853.83 343.559  26
   1  -9  -5 3230.96 304.736  33
   1   9   5 3217.86 307.124  25
  -1   9  -5 3038.72 515.866  28
  -1  -9   5 2800.52 290.144  16
   1  -9  -5 3480.61 289.050  27
  -1  -9   5 3039.60 268.775  32
  -1  -9   5 3216.60 382.690  30
  -1  -9   5 2720.74 294.565  21
  -1   9  -5 2933.81 289.171  22
   1  -9  -5 2909.52 261.166  32
   1  -9  -6 2035.15 256.962  33
   1  -9  -6 2009.24 209.982  36
  -1   9  -6 2252.32 265.129  22
   1  -9  -6 1928.00 235.107  35
   1  -9  -6 2366.33 234.350  32
  -1  -9   6 1949.82 255.642  21
   1   9   6 2119.66 299.768  26
  -1  -9   6 1972.04 319.026  30
   1   9   6 2265.21 266.346  25
  -1  -9   6 2049.77 265.408   5
  -1   9  -6 1929.77 296.045   8
   1  -9  -6 2217.62 263.523  24
  -1  -9   6 2027.68 250.022  31
   1   9   6 2500.71 292.775  23
  -1   9  -6 2560.70 270.587  39
  -1  -9   6 2090.30 250.948  16
  -1   9  -6 1845.97 406.137  28
  -1  -9   7 6137.82 443.123  31
   1  -9  -7 6095.87 452.464  33
   1   9   7 6543.72 448.787  25
  -1   9  -7 5775.05 509.087   8
   1   9   7 6497.24 414.641   3
   1   9   7 6352.20 507.705  26
  -1  -9   7 5210.28 486.036  30
   1   9   7 5477.03 492.640  20
   1  -9  -7 6455.11 384.651  32
  -1  -9   7 6287.26 461.676  21
  -1   9  -7 5911.81 702.395  28
  -1  -9   7 6606.15 643.487  18
  -1   9  -7 6037.56 434.519  22
  -1  -9   7 5446.12 400.293  16
   1   9   7 6062.63 464.571  23
   1  -9  -7 6444.47 411.458  27
   1  -9  -7 5626.70 441.279  24
   1  -9  -7 5419.58 394.196  35
   1   9   8 1134.30 195.254  25
  -1  -9   8 1207.84 239.353  30
  -1  -9   8 1006.38 171.154  16
  -1   9  -8 861.441 214.132   8
  -1  -9   8 1171.11 291.632  18
   1  -9  -8 1208.38 206.047  33
  -1   9  -8 1381.19 342.226  28
   1  -9  -8 1029.03 165.253  27
  -1  -9   8 1069.08 188.600  31
   1  -9  -8 1224.59 161.865  32
  -1  -9   9 415.796 106.028  16
   1  -9  -9 464.568 99.2474  32
   1  -9  -9 476.892 143.190  33
  -1  -9   9 588.577 149.673  31
  -1  -9   9 581.287 226.201  18
  -1   9  -9 338.690 196.872  28
  -1   9  -9 383.367 150.574   8
  -1  -9   9 405.508 147.908  30
   1  -9  -9 603.705 133.687  27
   1   9   9 461.220 166.893  26
  -1   9 -10 3940.75 428.529  28
   1  -9 -10 3640.02 400.298   4
  -1  -9  10 3681.65 343.348  30
  -1   9 -10 3991.15 370.686   8
   1   9  10 4144.65 372.583  26
   1  -9 -10 4278.46 287.095  27
   1  -9 -10 4374.96 344.403  33
  -1  -9  11 7600.97 432.816  30
   1  -9 -11 7953.51 430.036  33
   1  -9 -11 6849.33 336.267  27
  -1   9 -11 8089.54 473.744   8
   1   9  11 6739.25 440.679  26
  -1   9 -12 562.435 111.039   8
  -1  -9  12 521.497 95.0490  31
   1  -9 -12 635.851 105.483  33
  -1  -9  12 388.394 85.2856  30
   1   9  12 309.749 87.3268  26
  -1 -10 -11 321.169 73.6119  27
  -1  10  11 300.311 83.0831  25
  -1 -10 -11 309.184 70.4447  33
   1 -10  11 188.907 63.6362  31
   1  10 -11 282.703 108.014  28
   1 -10  11 234.180 58.2022  16
   1  10 -11 169.537 87.1686   8
   1 -10  10 2084.84 185.872  31
   1  10 -10 1988.27 232.261   8
  -1 -10 -10 2324.34 205.646  33
   1  10 -10 2242.71 303.809  28
   1 -10  10 2032.83 191.802  16
  -1 -10 -10 2344.09 191.433  27
  -1  10  10 2339.92 253.318  26
  -1  10  10 1969.74 199.579  25
  -1  10   9 1489.32 195.741  25
  -1 -10  -9 1517.00 189.788  33
   1 -10   9 931.770 159.998  16
  -1  10   9 1166.86 209.180  26
  -1 -10  -9 1331.10 155.690  32
   1  10  -9 1231.05 293.429  28
   1 -10   9 1000.40 157.124  31
   1  10  -9 1275.56 212.550   8
   1  10  -8 4597.79 564.998  28
  -1 -10  -8 3830.93 302.524  27
   1 -10   8 3468.98 295.364  31
  -1  10   8 4747.88 410.082  26
  -1  10   8 4181.42 346.659  25
   1 -10   8 3992.67 384.052  30
  -1 -10  -8 3814.15 288.135  32
   1 -10   8 4225.05 350.678  16
  -1 -10  -8 4008.04 318.480  33
  -1 -10  -7 2831.48 273.944  33
  -1 -10  -7 3778.95 305.667  27
   1 -10   7 2649.69 302.324  16
  -1 -10  -7 3726.45 296.326  32
   1 -10   7 3102.10 278.349  32
   1 -10   7 3241.94 289.980  31
  -1  10   7 4008.24 344.853  25
   1  10  -7 3390.49 523.981  28
   1 -10   7 3702.05 387.945  30
  -1  10   7 3596.75 374.241  26
  -1 -10  -6 6435.80 459.945  35
   1 -10   6 6614.27 521.059   5
  -1 -10  -6 6628.25 398.345  36
  -1 -10  -6 6737.39 418.601  27
  -1 -10  -6 6488.89 411.219  32
   1  10  -6 6303.33 712.947  28
   1 -10   6 6347.50 414.076  31
  -1  10   6 6668.72 532.112  20
  -1  10   6 6120.28 471.487  23
   1 -10   6 6154.35 419.135  21
   1 -10   6 6306.15 523.852  30
  -1  10   6 7229.91 476.557  25
   1 -10   6 6846.96 486.238  16
  -1 -10  -6 6457.18 454.938  24
  -1  10   6 7074.66 516.573  26
   1 -10   6 6184.86 419.865  32
   1 -10   5 25088.2 956.823  21
  -1 -10  -5 24790.0 923.579  36
  -1  10   5 26866.9 1111.93  26
   1 -10   5 26246.5 953.262  31
  -1  10   5 23211.8 1088.28  20
  -1 -10  -5 24782.8 1030.20  35
   1 -10   5 24631.3 978.169  32
  -1 -10  -5 25926.1 962.773  32
  -1 -10  -5 25073.2 990.360  24
   1 -10   5 25966.4 1112.33   5
   1  10  -5 25933.1 1020.74  39
  -1  10   5 25692.3 1024.88  25
   1 -10   5 24516.1 910.350   9
   1 -10   5 24763.6 1054.06  16
  -1 -10  -5 27245.9 965.626  27
  -1  10   5 27081.2 1085.89  23
   1  10  -5 25727.8 1160.92   8
   1 -10   5 25571.7 1155.10  30
   1 -10   4 63465.3 1975.98  16
   1  10  -4 61675.1 2069.82   8
  -1 -10  -4 61915.7 1930.03  35
  -1  10   4 57019.3 2162.23  28
  -1 -10  -4 63949.1 1807.42  27
  -1  10   4 60335.7 1897.67  25
  -1 -10  -4 60832.6 1793.05  36
  -1 -10  -4 62350.1 1839.19  24
   1 -10   4 61522.9 2072.72  30
   1 -10   4 59495.8 1981.69   5
   1  10  -4 61301.9 2538.16  28
  -1  10   4 59548.9 2000.85  20
   1  10  -4 58179.0 1866.09  39
   1 -10   4 60658.5 1775.80  31
  -1  10   4 62565.1 1996.46  26
   1 -10   4 61607.6 1873.18  32
  -1 -10  -3 13247.2 603.046  24
   1 -10   3 12665.8 692.674  16
   1 -10   3 12203.7 629.833  32
  -1  10   3 13716.4 691.977  23
   1  10  -3 13587.5 765.501   8
  -1  10   3 14114.3 912.520  28
  -1 -10  -3 12444.4 671.007  35
  -1  10   3 13514.0 722.722  26
  -1 -10  -3 13263.3 591.423  27
   1 -10   3 13139.5 761.634  30
  -1  10   3 13192.2 666.462  25
  -1 -10  -3 13731.0 627.830  32
   1  10  -3 12361.4 991.095  28
  -1  10   3 11930.6 702.145  20
  -1 -10  -3 13276.9 606.098  36
   1 -10   3 12434.0 696.660   5
   1  10  -3 12893.7 649.588  39
   1  10  -3 11615.8 709.212  26
   1 -10   2 56421.0 1903.61  30
   1 -10   2 53062.6 1591.95  27
   1  10  -2 52812.5 1869.27  26
  -1 -10  -2 56963.9 1620.39  27
   1 -10   2 57161.6 1726.37  32
   1 -10   2 54399.5 1804.39  16
   1  10  -2 54599.6 2299.87  28
   1  10  -2 56890.6 1883.02   8
  -1 -10  -2 56192.9 1613.57  24
   1 -10   2 58696.6 1828.41   5
  -1  10   2 52072.0 1799.46  20
  -1  10   2 59386.2 1782.74  23
  -1  10   2 50397.8 1711.65  25
  -1 -10  -2 54051.4 1871.54  19
   1  10  -2 53733.0 1704.25  39
  -1  10   2 53544.9 2137.53  28
  -1 -10  -2 56527.4 1678.61  32
  -1  10   2 57414.6 1843.98  26
   1  10  -1 22300.4 842.597  23
   1 -10   1 20912.4 983.062  30
  -1 -10  -1 22659.7 838.753  36
  -1  10   1 22334.2 898.206  23
  -1  10   1 22079.9 1235.76  28
   1 -10   1 23224.3 991.381  19
  -1  10   1 24424.6 1017.67   8
   1 -10   1 22038.6 850.086  36
  -1 -10  -1 22174.4 843.195  32
   1 -10   1 20326.4 914.137   5
   1  10  -1 22065.3 986.128   8
   1 -10   1 18177.6 888.128  16
   1 -10   1 21105.3 859.400  32
   1  10  -1 21834.6 1283.12  28
  -1  10   1 19231.8 909.394  26
   1 -10   1 20872.1 791.870  27
  -1 -10  -1 19733.7 760.959  27
   1  10  -1 20345.1 996.841  26
   1 -10   1 21650.9 944.110  35
  -1 -10  -1 21127.6 976.393  19
  -1 -10   0 1241.75 177.439  36
   1  10   0 1207.18 182.133  23
   1 -10   0 1365.20 220.994  35
  -1 -10   0 1461.41 220.626  35
  -1 -10   0 1405.15 229.031  19
  -1 -10   0 1413.98 188.828  32
  -1  10   0 1236.21 188.526  23
   1 -10   0 1478.40 246.589  30
   1 -10   0 1261.27 187.454  32
  -1  10   0 1364.51 228.330   8
   1 -10   0 1390.34 192.914  36
   1  10   0 1090.22 292.705  28
   1 -10   0 1373.02 225.664  19
  -1  10   0 1009.51 293.515  28
   1 -10   0 1405.31 212.323   5
  -1 -10   0 1486.80 166.569  27
   1 -10   0 1570.28 183.447  27
   1  10   0 1254.86 222.174   8
   1  10   0 1143.61 225.705  26
   1 -10  -1 20969.3 969.430  19
   1  10   1 22727.6 981.892   8
  -1 -10   1 21420.0 942.355  35
  -1 -10   1 21358.6 967.830  19
  -1 -10   1 21752.7 907.876   5
  -1  10  -1 20992.5 1271.27  28
  -1 -10   1 21315.0 832.848  32
  -1 -10   1 21898.2 828.873  36
   1  10   1 20383.1 1176.51  28
  -1  10  -1 21147.3 971.522   8
   1 -10  -1 18732.1 882.797  35
  -1 -10   1 20094.4 815.872  21
   1  10   1 22248.9 891.598  23
  -1  10  -1 21074.1 828.664  39
  -1  10  -1 21744.3 857.344  23
   1  10   1 21594.6 1021.75  26
   1 -10  -1 22384.1 825.793  27
   1 -10  -2 57971.1 1664.91  27
  -1  10  -2 58729.4 1683.41  23
  -1 -10   2 55194.8 1694.57  21
   1  10   2 57526.9 1770.08  23
  -1 -10   2 50189.9 1726.77  16
   1  10   2 49978.3 1722.80  25
  -1 -10   2 52902.9 1742.07   5
  -1  10  -2 54743.1 2306.53  28
   1 -10  -2 54361.0 1868.01  19
  -1 -10   2 54094.4 1658.36  31
  -1  10  -2 55951.1 1874.90   8
   1  10   2 52614.8 2068.55  28
   1 -10  -2 55894.1 1666.94  36
   1 -10  -2 56733.6 1775.58  35
  -1 -10   2 55234.3 1664.37  32
  -1  10  -2 58506.4 1701.98  39
  -1 -10   2 54144.0 1813.21  35
  -1 -10   2 55148.6 1644.21  36
   1  10   2 53375.3 1878.77  26
   1  10   3 12281.9 742.334  26
   1  10   3 14437.5 709.171  23
  -1 -10   3 13707.8 697.877   5
   1 -10  -3 13727.3 619.197  36
  -1 -10   3 13147.2 610.586  32
  -1 -10   3 12867.0 641.722  21
  -1  10  -3 12254.8 618.592  39
  -1 -10   3 13066.4 595.704  36
   1 -10  -3 14249.8 643.235  32
  -1  10  -3 11885.3 730.505   8
  -1  10  -3 12942.7 589.327  23
  -1 -10   3 12192.9 610.330  31
  -1 -10   3 11836.3 654.951  16
   1 -10  -3 13881.2 623.317  27
   1  10   3 11769.9 649.672  25
   1 -10  -3 12525.5 661.102  35
   1  10   4 65781.3 1968.28  23
   1  10   4 54860.5 2005.75  20
   1  10   4 57701.0 1878.18  25
  -1 -10   4 59098.1 1858.86  21
  -1  10  -4 63282.2 2066.36   8
  -1 -10   4 58899.5 1778.68  32
  -1 -10   4 61185.8 1845.35  31
   1 -10  -4 61430.6 1811.74  32
   1  10   4 60661.1 2041.25  26
   1 -10  -4 58189.4 1863.68  35
  -1  10  -4 56297.3 2470.85  28
  -1 -10   4 58232.2 1899.59   5
   1 -10  -4 65333.2 1828.45  27
  -1 -10   4 57885.2 1870.88  16
  -1  10  -4 63841.4 1870.69  39
   1 -10  -4 60120.7 1797.48  33
   1 -10  -4 60141.8 1779.52  36
   1 -10  -5 25554.0 975.117  33
  -1  10  -5 24461.6 1486.89  28
  -1  10  -5 26669.7 1015.07  39
  -1 -10   5 24108.9 913.271  32
   1  10   5 25375.6 1026.94  25
   1 -10  -5 26084.2 928.873   9
  -1 -10   5 23215.7 987.178  16
  -1 -10   5 25812.6 1181.45  30
   1 -10  -5 25649.6 925.560  36
  -1 -10   5 23834.5 1034.20   5
   1  10   5 24064.0 1136.76  20
   1 -10  -5 27549.9 979.974  27
  -1 -10   5 25784.8 998.569  31
  -1  10  -5 24692.5 1144.04   8
  -1 -10   5 25065.8 1014.44  21
   1 -10  -5 25353.1 1004.70  35
   1  10   5 25914.3 1150.06  26
   1 -10  -5 25556.2 951.895  32
  -1  10  -6 5918.58 704.358  28
   1 -10  -6 6713.56 444.199  33
   1  10   6 6461.09 485.040  23
  -1 -10   6 6055.70 446.982  21
  -1 -10   6 6279.05 436.999  31
   1  10   6 6368.72 553.792  20
  -1  10  -6 7024.75 458.088  39
  -1 -10   6 6152.19 433.193  16
   1  10   6 6425.13 524.818  26
   1 -10  -6 6247.69 432.514  35
  -1  10  -6 6773.06 548.737   8
  -1 -10   6 6322.61 533.756  30
   1 -10  -6 6067.92 374.941  36
   1 -10  -6 6458.28 416.623  27
   1  10   6 6591.27 458.794  25
   1 -10  -6 6728.72 410.173  32
   1  10   7 3656.90 331.584  25
   1  10   7 3498.28 381.833  26
  -1 -10   7 3636.51 324.351  31
   1 -10  -7 4016.56 295.405  32
   1 -10  -7 3362.89 314.923  33
  -1  10  -7 3590.24 393.839   8
  -1  10  -7 2666.85 483.227  28
  -1 -10   7 3374.35 303.331  16
  -1 -10   7 2980.08 432.502  18
  -1 -10   7 3664.40 400.498  30
   1 -10  -8 3708.46 327.032  33
  -1 -10   8 3701.22 291.923  16
  -1 -10   8 4002.91 473.305  18
   1  10   8 3939.03 338.413  25
  -1 -10   8 3403.93 306.438  31
   1 -10  -8 4031.56 308.512  27
   1 -10  -8 3813.49 270.664  32
  -1  10  -8 3822.58 392.892   8
  -1 -10   8 3815.82 384.408  30
   1  10   8 4159.75 400.211  26
  -1  10  -8 3667.01 503.992  28
   1  10   9 1423.93 193.569  25
  -1 -10   9 1048.24 194.675  30
  -1 -10   9 1407.37 276.183  18
  -1  10  -9 988.050 257.651  28
   1 -10  -9 1248.12 182.685  33
   1 -10  -9 1073.57 148.094  27
  -1 -10   9 1299.81 177.391  31
  -1 -10   9 862.869 125.473  16
  -1  10  -9 976.431 191.002   8
   1  10  10 2525.02 275.018  26
   1 -10 -10 2327.43 193.804  27
  -1 -10  10 2070.80 232.372  30
  -1  10 -10 1951.95 270.313  28
  -1  10 -10 2055.63 248.007   8
   1 -10 -10 2112.54 212.525  33
  -1 -10  10 1956.69 198.110  31
   1 -10 -11 251.847 74.1358  33
   1 -10 -11 246.782 57.9653  27
  -1 -10  11 347.908 88.4219  30
  -1 -10  11 236.632 72.7622  31
  -1  10 -11 148.011 84.8722   8
   1  10  11 240.126 90.6163  26
   1  11 -10 1838.98 196.695   8
  -1  11  10 2172.14 225.012  26
   1  11 -10 1906.44 241.320  28
   1 -11  10 1915.63 147.386  31
  -1 -11 -10 2106.19 165.306  27
   1 -11  10 1749.32 147.374  16
  -1  11  10 1673.08 166.318  25
  -1 -11  -9 383.657 84.0700  32
   1 -11   9 441.656 126.734  30
  -1  11   9 594.228 144.841  26
   1 -11   9 522.472 169.759  18
   1 -11   9 391.924 85.9332  31
   1 -11   9 342.106 93.9516  16
   1  11  -9 512.133 184.377  28
  -1  11   9 393.526 103.120  25
   1  11  -9 476.071 129.554   8
   1 -11   8 3640.48 258.672  31
  -1  11   8 3502.02 346.029  26
   1  11  -8 3614.57 345.864   8
  -1 -11  -8 3552.78 259.185  32
   1 -11   8 4289.01 360.452  30
   1  11  -8 3442.12 455.227  28
   1 -11   8 3447.24 293.037  16
  -1 -11  -8 4533.38 300.364  27
  -1  11   8 3616.88 301.064  25
   1 -11   7 283.787 86.4715  31
  -1  11   7 190.103 113.087  26
  -1 -11  -7 399.940 112.259  32
   1 -11   7 212.501 105.460  16
   1 -11   7 320.227 137.180  30
  -1  11   7 279.629 118.038  25
   1 -11   7 212.237 79.7297  32
   1  11  -7 108.395 177.337  28
  -1 -11  -7 258.086 98.7320  27
  -1 -11  -6 10506.9 521.429  27
   1 -11   6 10240.7 639.040  30
  -1 -11  -6 10420.5 524.953  32
   1 -11   6 9518.23 509.251  32
   1  11  -6 9771.44 859.692  28
   1 -11   6 9842.26 583.816  16
   1 -11   6 9881.98 484.276  31
  -1  11   6 9201.52 603.756  26
  -1  11   6 9881.40 562.959  25
   1 -11   5 7708.04 521.808  16
   1 -11   5 7943.66 423.072  31
  -1 -11  -5 8179.47 458.109  27
  -1 -11  -5 7632.26 453.070  32
  -1  11   5 7058.95 528.870  26
   1 -11   5 8286.91 586.374  30
  -1  11   5 7807.21 502.329  25
   1 -11   5 7016.86 451.659  32
   1 -11   4 8673.01 509.425  32
   1 -11   4 8354.92 575.341   5
  -1 -11  -4 8586.76 548.531  35
  -1 -11  -4 9259.63 493.880  36
   1  11  -4 7653.12 785.864  28
  -1  11   4 8209.89 523.824  25
  -1  11   4 8026.06 660.972  28
   1 -11   4 8171.53 551.245  16
  -1  11   4 7736.78 580.000  20
  -1 -11  -4 9100.49 477.978  27
  -1  11   4 8417.76 578.507  26
   1 -11   4 9161.55 621.704  30
   1 -11   3 1164.20 217.640   5
  -1  11   3 1254.36 205.706  25
  -1  11   3 1014.38 273.297  28
  -1 -11  -3 1240.80 208.714  35
  -1 -11  -3 1240.83 189.913  32
  -1 -11  -3 1369.95 188.564  36
   1 -11   3 1335.48 205.483  32
   1  11  -3 1301.50 361.472  28
  -1  11   3 1304.14 229.757  26
  -1  11   3 1310.03 235.081  20
   1 -11   3 1358.90 246.781  30
   1 -11   3 1206.07 221.452  16
  -1 -11  -3 1256.55 176.847  27
  -1  11   3 1296.70 214.707  23
  -1 -11  -2 1127.15 161.270  27
  -1 -11  -2 817.688 209.263  19
   1  11  -2 1013.33 317.568  28
  -1  11   2 1426.80 219.893  23
   1 -11   2 1706.97 248.433   5
   1 -11   2 896.526 172.873  32
   1 -11   2 1051.92 221.292  30
   1 -11   2 1430.33 240.770  19
  -1 -11  -2 1229.74 185.978  32
  -1  11   2 1560.61 252.315   8
  -1 -11  -2 1481.35 229.039  35
   1 -11   2 1320.90 230.387  16
  -1  11   2 966.546 291.621  28
   1  11  -2 1392.58 252.578   8
  -1  11   2 1033.91 211.964  26
   1  11  -2 1262.01 230.566  26
   1 -11   1 15568.3 790.768   5
  -1 -11  -1 14678.4 819.803  19
   1 -11   1 16370.0 745.143  32
  -1  11   1 18424.1 872.580   8
  -1 -11  -1 16383.5 718.545  32
   1 -11   1 16039.7 831.330  19
  -1  11   1 14993.9 745.866  23
   1  11  -1 16985.8 855.018   8
   1 -11   1 16096.6 849.661  30
  -1 -11  -1 16076.5 703.435  36
  -1  11   1 15154.9 1055.11  28
   1  11  -1 16387.8 1112.19  28
  -1 -11  -1 15781.1 642.648  27
  -1  11   1 14861.3 785.685  26
   1 -11   1 16036.6 663.625  27
   1  11  -1 15191.6 840.486  26
   1  11   0 2296.61 298.366   8
   1 -11   0 1584.32 243.082  35
  -1 -11   0 1947.22 270.852  35
   1 -11   0 2163.91 270.219   5
  -1  11   0 1413.97 342.067  28
  -1  11   0 2095.67 249.694  23
   1 -11   0 1997.46 282.912  19
   1 -11   0 1857.85 232.687  32
   1  11   0 1595.24 356.060  28
  -1 -11   0 1800.02 186.261  27
  -1 -11   0 1806.24 270.211  19
  -1 -11   0 2343.86 279.662   5
   1 -11   0 2150.98 300.955  30
   1 -11   0 1575.27 195.144  27
   1  11   0 1979.85 300.057  26
  -1 -11   0 1645.73 205.871  36
   1 -11   0 1775.72 223.243  36
   1  11   0 2024.64 237.256  23
  -1 -11   0 1772.87 219.018  32
  -1  11   0 2032.15 279.015   8
   1 -11  -1 14394.9 811.765  19
  -1 -11   1 17163.3 792.546   5
  -1 -11   1 16699.3 711.958  36
  -1  11  -1 17274.9 868.228   8
   1 -11  -1 16265.4 835.773  30
  -1 -11   1 15411.0 827.032  19
   1  11   1 16797.5 765.050  23
   1 -11  -1 15846.6 679.523  27
   1  11   1 17750.6 856.276   8
   1  11   1 15319.0 863.502  26
   1 -11  -1 15206.2 783.556  35
  -1  11  -1 16549.8 737.136  23
  -1  11  -1 13683.7 1058.74  28
   1  11   1 16950.3 1058.92  28
  -1 -11   1 16599.7 895.553  30
  -1 -11   1 16505.7 722.571  32
  -1 -11   1 15160.0 795.603  35
   1 -11  -1 15136.4 721.757  32
   1  11   2 1150.59 271.667  28
  -1  11  -2 1446.09 365.179  28
   1 -11  -2 970.494 221.595  19
  -1 -11   2 1596.24 210.147  32
   1  11   2 1311.66 209.515  23
  -1  11  -2 1325.59 191.684  39
  -1 -11   2 1788.04 202.867  31
   1  11   2 1497.90 267.634  26
  -1 -11   2 962.166 231.946  30
  -1  11  -2 1146.65 173.741  23
   1 -11  -2 1252.41 190.971  36
  -1 -11   2 1153.76 218.784  35
  -1  11  -2 1445.88 253.029   8
   1 -11  -2 1181.63 205.531  35
  -1 -11   2 1590.12 200.113  36
   1 -11  -2 1231.61 181.594  27
  -1 -11   2 1245.57 231.948  19
  -1 -11   2 1294.48 210.411   5
   1  11   2 1430.25 250.469   8
  -1 -11   3 1349.77 191.559  32
  -1  11  -3 1154.58 184.814  39
  -1  11  -3 1081.29 229.594   8
  -1 -11   3 1280.18 210.765   5
  -1 -11   3 907.272 159.679  31
   1 -11  -3 1156.81 176.759  27
   1  11   3 793.110 178.902  25
   1 -11  -3 1128.87 176.112  36
   1  11   3 1346.59 214.757  23
   1  11   3 1052.90 226.132  26
   1 -11  -3 881.821 177.620  35
   1 -11  -3 1110.21 184.288  32
  -1 -11   4 8361.24 469.579  32
   1 -11  -4 8994.86 489.664  36
   1 -11  -4 8185.41 525.573  35
   1 -11  -4 9356.36 513.006  32
  -1  11  -4 9471.25 639.384   8
   1  11   4 7648.84 514.493  25
  -1  11  -4 9243.51 527.975  39
   1  11   4 8080.85 605.518  26
   1 -11  -4 9842.14 515.120  27
  -1 -11   4 8957.78 491.551  31
  -1  11  -4 8277.69 827.238  28
  -1 -11   4 7481.49 502.118  16
   1  11   4 8403.72 550.247  23
  -1 -11   4 7228.36 512.646   5
  -1 -11   5 7179.74 415.653  32
  -1 -11   5 7256.90 446.986  31
  -1  11  -5 7647.20 784.893  28
   1  11   5 7482.85 579.004  26
  -1 -11   5 7028.54 470.269  16
  -1  11  -5 7749.09 576.197   8
   1 -11  -5 8466.51 472.391  32
   1 -11  -5 7440.34 447.345  27
   1  11   5 7214.27 489.202  25
   1 -11  -5 7875.17 443.178  33
  -1 -11   5 7899.72 585.847  30
   1 -11  -6 10043.5 514.241  33
  -1 -11   6 10024.4 528.528  31
   1 -11  -6 10392.3 517.303  32
  -1 -11   6 9425.81 525.982  16
   1  11   6 9258.62 553.352  25
  -1  11  -6 10331.2 664.238   8
  -1 -11   6 10603.3 669.927  30
  -1 -11   6 9215.72 733.446  18
   1  11   6 10096.2 664.966  26
  -1  11  -6 9159.94 844.718  28
   1 -11  -6 10324.2 529.790  27
  -1 -11   7 286.202 162.242  18
  -1 -11   7 311.068 104.735  31
   1  11   7 421.300 134.910  25
  -1  11  -7 447.976 148.296   8
  -1  11  -7 260.723 216.280  28
  -1 -11   7 258.250 137.963  30
   1 -11  -7 253.761 92.0357  32
  -1 -11   7 170.613 83.3698  16
   1 -11  -7 279.327 89.9224  33
   1  11   7 378.468 157.683  26
   1  11   8 3644.95 302.117  25
  -1  11  -8 3844.46 356.377   8
   1 -11  -8 3616.32 244.569  32
  -1 -11   8 3464.67 272.951  31
  -1 -11   8 3359.78 400.083  18
  -1 -11   8 3570.84 335.631  30
  -1  11  -8 3351.08 447.371  28
   1  11   8 3965.54 372.187  26
   1 -11  -8 3672.08 279.969  33
  -1 -11   8 2586.94 225.860  16
  -1 -11   9 182.013 114.967  18
   1 -11  -9 502.608 100.710  33
  -1 -11   9 430.307 98.8771  31
  -1 -11   9 450.468 127.068  30
   1  11   9 449.233 117.704  25
  -1  11  -9 379.295 155.089  28
  -1  11  -9 576.951 138.270   8
   1 -11  -9 420.001 97.1055  27
   1 -11  -9 480.619 137.845   4
  -1  11 -10 1559.62 197.633  28
  -1 -11  10 1952.31 191.078  30
  -1 -11  10 1933.07 160.436  31
  -1  11 -10 2018.70 204.761   8
   1  11  10 2001.69 183.468  25
   1 -11 -10 2018.47 157.860  27
   1 -11 -10 1739.80 153.186  33
  -1  12   9 1351.59 172.952  26
  -1 -12  -9 1388.92 134.558  27
   1 -12   9 1410.72 154.763  30
   1  12  -9 1084.10 188.606  28
   1  12  -9 1413.70 166.026   8
   1 -12   8 375.395 92.7792  16
   1 -12   8 570.814 161.667  18
  -1 -12  -8 382.925 87.9963  32
   1  12  -8 447.893 170.191  28
  -1  12   8 407.409 100.691  25
   1 -12   8 5.19946 11.4446  31
   1 -12   8 374.650 104.860  30
   1  12  -8 526.540 124.770   8
  -1 -12  -8 386.354 87.7354  27
  -1  12   8 594.348 140.057  26
  -1 -12  -7 12036.9 517.870  27
   1 -12   7 11174.3 544.140  16
   1  12  -7 10948.2 781.783  28
  -1 -12  -7 12675.7 523.846  32
   1  12  -7 11229.6 615.609   8
  -1  12   7 11462.9 620.738  26
  -1  12   7 11121.1 544.257  25
   1 -12   7 12813.6 621.096  30
   1 -12   6 6146.64 445.039  30
   1  12  -6 6307.15 470.019   8
  -1  12   6 5787.32 393.454  25
   1 -12   6 5702.66 346.994  32
  -1 -12  -6 6587.44 374.180  27
  -1 -12  -6 7020.16 392.382  32
   1 -12   6 6089.45 412.867  16
  -1  12   6 6285.55 466.475  26
  -1 -12  -5 11375.9 557.046  32
   1 -12   5 11811.5 662.571  30
   1 -12   5 11012.1 545.753  32
   1 -12   5 11265.6 609.416  16
  -1  12   5 10796.2 640.056  26
  -1 -12  -5 12092.0 544.943  27
   1 -12   4 7379.83 527.815  30
  -1  12   4 6532.51 496.713  26
  -1 -12  -4 7672.67 420.941  27
   1  12  -4 7182.02 718.841  28
  -1  12   4 8320.19 545.246   8
   1 -12   4 7429.48 498.496  16
   1 -12   4 7236.49 442.692  32
  -1  12   3 330.945 141.705   8
   1  12  -3 239.669 195.992  28
   1 -12   3 160.296 88.6161  32
   1 -12   3-20.7402 98.3791  30
  -1  12   3 429.618 150.509  26
  -1  12   3 355.209 154.639  28
  -1 -12  -3 149.483 97.4559  32
  -1 -12  -3 270.017 97.7825  27
  -1 -12  -2 7048.64 436.008  32
  -1  12   2 8055.77 543.764   8
  -1 -12  -2 6437.61 371.507  27
   1  12  -2 6292.07 676.385  28
   1 -12   2 6165.30 424.193  32
   1 -12   2 6512.63 506.371  30
  -1  12   2 5234.44 447.666  26
  -1  12   2 5056.55 569.083  28
  -1  12   1 3196.63 343.367   8
   1 -12   1 2376.87 265.522  32
   1  12  -1 2092.06 397.944  28
  -1 -12  -1 2556.92 257.119  32
   1 -12   1 2136.00 209.695  27
   1 -12   1 2642.88 321.843  30
  -1  12   1 2340.43 413.656  28
   1  12  -1 2068.18 286.288  26
  -1 -12  -1 2289.44 213.776  27
  -1 -12  -1 2121.03 303.992  30
  -1  12   0 24256.4 1043.55   8
   1 -12   0 21337.6 886.224  32
  -1 -12   0 22468.1 879.848  32
   1 -12   0 22122.3 999.864  30
   1  12   0 20094.3 994.793  26
   1  12   0 20897.4 1224.61  28
  -1  12   0 21682.5 1297.49  28
  -1 -12   0 23565.3 1068.82  30
   1 -12   0 21492.9 810.266  27
   1  12   1 2554.06 341.190  26
  -1  12  -1 2637.01 318.557   8
  -1 -12   1 2473.22 328.808  30
  -1 -12   1 2404.47 255.226  32
   1 -12  -1 2266.07 255.423  32
   1  12   1 1919.78 345.776  28
  -1  12  -1 2101.28 417.758  28
   1 -12  -1 2551.15 241.074  27
   1 -12  -1 2354.38 298.300  30
  -1 -12   2 5991.31 396.676  32
  -1  12  -2 6584.02 516.143   8
   1 -12  -2 5954.74 463.022  30
   1  12   2 5229.07 482.814  26
  -1  12  -2 6571.62 707.867  28
   1 -12  -2 6665.15 403.491  27
  -1 -12   2 6738.61 534.929  30
   1 -12  -3 309.535 111.412  32
  -1 -12   3 228.263 93.8023  32
  -1  12  -3 193.479 124.887   8
   1 -12  -3 201.157 99.5825  27
  -1  12  -3 295.638 214.036  28
   1  12   3 251.399 135.875  26
   1 -12  -3 196.682 98.8539  30
   1 -12  -4 7403.09 440.930  32
  -1 -12   4 6743.29 399.416  32
   1  12   4 7286.81 505.324   8
  -1  12  -4 7260.95 538.112   8
  -1 -12   4 7090.22 389.665  31
   1 -12  -4 6716.63 465.592  30
   1 -12  -4 6516.49 409.014  27
   1  12   4 6945.23 537.713  26
   1 -12  -5 11942.6 559.355  27
  -1 -12   5 10400.3 485.661  32
  -1 -12   5 11445.2 516.564  31
  -1  12  -5 12079.8 691.890   8
   1 -12  -5 11793.5 557.693  32
  -1  12  -5 11389.3 904.523  28
   1  12   5 11297.3 694.661  26
   1  12   6 5916.13 476.654  26
   1 -12  -6 6481.33 372.992  32
  -1 -12   6 5959.01 540.363  18
   1 -12  -6 6608.23 386.197  27
  -1  12  -6 6668.03 482.068   8
  -1 -12   6 6182.57 351.650  31
  -1 -12   6 7125.99 493.104  30
  -1  12  -6 5828.91 622.370  28
   1  12   6 5621.79 394.324  25
   1  12   7 10300.2 536.625  25
  -1 -12   7 12432.7 738.259  18
  -1 -12   7 11669.4 492.748  31
  -1  12  -7 10672.0 781.478  28
   1 -12  -7 12879.6 541.153  27
  -1 -12   7 12296.6 628.134  30
   1  12   7 12068.7 665.623  26
  -1  12  -7 11775.0 625.680   8
   1 -12  -7 11565.3 489.793  32
  -1  12  -8 423.911 159.860  28
   1 -12  -8 5.85106 14.8608  32
  -1 -12   8 422.210 87.4147  31
  -1 -12   8 467.969 119.815  30
   1  12   8 487.348 135.031  26
  -1  12  -8 528.508 129.633   8
   1  12   8 281.476 88.5828  25
  -1 -12   8 497.670 149.491  18
  -1 -12   9 1156.59 115.792  31
  -1  12  -9 1312.76 161.679   8
  -1  12  -9 1262.99 191.892  28
   1 -12  -9 1310.23 130.182  27
  -1 -12   9 1284.21 152.335  30
   1  12   9 1218.72 172.568  26
   1  13  -8 1290.33 145.172   8
  -1  13   8 1690.22 158.271   8
  -1 -13  -8 1382.51 122.041  27
   1 -13   8 1187.21 127.441  30
   1  13  -8 1414.81 197.433  28
   1 -13   7 1968.88 185.546  30
   1 -13   7 1875.55 236.935  18
   1  13  -7 2101.92 272.881  28
   1  13  -7 2225.29 213.294   8
  -1  13   7 2228.20 206.178   8
  -1  13   7 1854.78 200.526  26
  -1 -13  -7 1977.02 159.040  27
  -1 -13  -7 1918.75 156.706  32
  -1 -13  -6 8679.18 401.999  32
  -1 -13  -6 8516.23 388.500  27
   1 -13   6 6724.53 329.084  32
  -1  13   6 9295.39 481.303   8
   1 -13   6 8550.86 452.817  30
   1 -13   6 8182.84 558.965  18
   1  13  -6 7531.60 458.275   8
  -1  13   6 7631.74 454.338  26
   1 -13   5 167.219 99.9220  30
  -1  13   5 277.990 111.261  26
   1 -13   5 147.382 68.1469  32
   1  13  -5 194.139 153.170  28
  -1  13   5 273.250 101.498   8
  -1 -13  -5 168.854 73.0580  27
   1  13  -5 125.594 97.4952   8
  -1 -13  -5 142.881 79.7846  32
  -1  13   4 1785.87 237.459   8
   1 -13   4 1515.48 183.001  32
   1 -13   4 1784.32 236.531  30
   1  13  -4 1797.96 240.703   8
  -1  13   4 1808.85 231.604  26
  -1 -13  -4 1714.61 178.966  27
   1  13  -4 1502.84 308.306  28
   1  13  -3 1027.11 264.425  28
   1 -13   3 1143.11 169.179  32
  -1 -13  -3 978.757 159.171  32
  -1 -13  -3 974.583 191.765  30
   1 -13   3 964.957 185.079  30
   1  13  -3 990.343 193.484   8
  -1  13   3 1198.25 204.035   8
  -1  13   3 745.690 159.015  26
  -1 -13  -3 997.178 136.233  27
  -1  13   2 4256.70 374.367   8
  -1 -13  -2 4842.38 412.339  30
  -1  13   2 3874.03 447.511  28
   1  13  -2 4227.20 504.645  28
   1  13  -2 4007.64 375.143   8
   1 -13   2 4273.03 326.273  32
  -1 -13  -2 3917.84 263.361  27
   1 -13   2 4791.22 391.599  30
  -1 -13  -2 4732.77 333.568  32
   1  13  -1 1984.82 349.867  28
  -1 -13  -1 2199.51 290.019  30
   1  13  -1 1983.61 268.471   8
   1 -13   1 2194.14 270.337  30
  -1 -13  -1 1676.71 208.235  32
  -1  13   1 2238.53 365.879  28
   1 -13   1 1971.97 230.175  32
  -1  13   1 2058.13 263.902   8
   1  13   0 9511.49 723.981  28
   1  13   0 11555.8 648.549   8
  -1  13   0 10867.0 632.233   8
  -1 -13   0 11379.6 661.918  30
  -1 -13   0 10920.8 540.923  32
   1 -13   0 11458.9 568.495  32
   1 -13   0 10818.2 609.562  30
  -1  13   0 10881.4 828.509  28
   1  13   0 10006.9 598.998  26
   1 -13   0 10306.8 471.118  27
   1 -13  -1 1707.33 181.755  27
  -1  13  -1 1582.96 237.470   8
   1  13   1 1724.56 249.418  26
   1 -13  -1 1816.06 215.242  32
  -1 -13   1 1912.20 213.058  32
  -1  13  -1 2195.16 383.882  28
   1  13   1 1889.61 251.527   8
  -1 -13   1 1843.67 269.136  30
   1 -13  -1 2062.94 254.541  30
  -1 -13   2 4272.57 309.252  32
   1  13   2 4137.71 365.008   8
   1 -13  -2 4208.98 354.468  30
  -1  13  -2 4419.15 393.485   8
  -1 -13   2 4214.93 397.107  30
  -1  13  -2 4185.70 539.021  28
   1 -13  -2 4441.01 301.188  27
   1  13   2 3773.29 377.629  26
   1 -13  -3 1215.17 161.363  27
  -1  13  -3 984.342 195.872   8
  -1 -13   3 950.292 141.819  32
   1 -13  -3 837.567 148.110  32
   1  13   3 903.594 184.011   8
   1 -13  -3 1035.54 172.438  30
   1  13   3 944.796 199.707  26
  -1 -13   3 1120.22 211.415  30
  -1  13  -3 1262.20 314.836  28
  -1  13  -4 1851.96 244.141   8
   1 -13  -4 1916.50 203.162  32
   1  13   4 1626.61 220.783   8
   1  13   4 1504.22 230.489  26
   1 -13  -4 1645.37 180.228  27
  -1 -13   4 1607.96 163.740  32
   1 -13  -5 208.724 83.5948  32
   1  13   5 181.117 91.7737   8
  -1  13  -5 119.373 141.483  28
  -1  13  -5 253.601 111.842   8
   1  13   5 103.267 84.5169  26
   1 -13  -5 165.988 78.3109  27
  -1 -13   5 156.071 116.499  18
  -1 -13   6 8149.18 552.307  18
  -1  13  -6 7108.55 590.598  28
   1  13   6 8463.00 456.405   8
  -1  13  -6 8178.73 477.444   8
   1 -13  -6 8468.33 400.604  27
   1  13   6 7570.46 484.549  26
   1 -13  -6 8195.91 384.378  32
  -1  13  -7 2010.02 210.026   8
   1  13   7 2041.23 200.049   8
  -1 -13   7 1806.34 236.586  18
  -1 -13   7 2167.96 211.057  30
   1  13   7 1597.37 203.480  26
   1 -13  -7 1839.67 146.346  32
   1 -13  -7 2029.33 170.869  27
  -1  13  -7 1812.44 271.684  28
   1  13   8 1683.46 155.664   8
  -1 -13   8 1354.02 140.688  30
   1  13   8 1419.55 167.427  26
  -1  13  -8 1477.49 153.330   8
  -1  13  -8 1128.00 176.643  28
   1 -13  -8 1290.64 119.879  27
  -1 -14  -6 4582.91 234.900  32
  -1  14   6 4795.45 278.311   8
   1  14  -6 4638.98 275.718   8
   1  14  -6 4579.31 347.678  28
   1 -14   6 4868.74 333.943  18
   1  14  -5 6973.89 494.937  28
  -1 -14  -5 7414.23 368.436  30
  -1 -14  -5 7838.93 324.042  27
   1  14  -5 8128.50 420.009   8
   1 -14   5 8105.72 491.110  18
  -1 -14  -5 8506.24 369.993  32
   1 -14   5 7993.72 380.498  30
  -1  14   5 8462.08 419.490   8
  -1 -14  -4 13612.2 487.381  27
   1  14  -4 14096.8 756.345  28
  -1 -14  -4 14670.8 605.749  30
   1 -14   4 13722.4 577.429  30
   1 -14   4 15303.9 745.751  18
   1  14  -4 14223.7 626.027   8
   1 -14   4 13263.8 512.832  32
  -1  14   4 15750.0 639.917   8
  -1 -14  -3 9935.38 450.354  32
  -1 -14  -3 9741.89 505.780  30
   1 -14   3 9836.08 478.688  30
   1  14  -3 9015.73 616.086  28
   1 -14   3 9725.13 438.721  32
  -1 -14  -3 8448.40 359.888  27
   1  14  -3 10529.1 533.814   8
  -1  14   3 10151.5 518.304   8
  -1  14   2 2845.65 277.003   8
   1 -14   2 3596.53 286.492  30
   1  14  -2 3021.72 285.645   8
  -1 -14  -2 3149.24 289.541  30
  -1 -14  -2 3879.66 269.343  32
   1 -14   2 3608.00 262.539  32
   1  14  -2 3106.08 360.825  28
   1 -14   1 7094.52 404.517  30
  -1  14   1 7270.14 443.095   8
   1  14  -1 6628.98 427.946   8
  -1 -14  -1 7436.80 380.416  32
   1 -14   1 7130.96 381.209  32
  -1 -14  -1 6909.79 437.537  30
   1  14  -1 5754.12 470.235  28
  -1 -14   0 21339.9 733.411  30
  -1  14   0 19612.1 884.927  28
   1 -14   0 20601.7 636.467  30
  -1 -14   0 20872.7 588.602  32
  -1  14   0 21699.1 731.679   8
   1  14   0 20067.3 697.630   8
   1 -14   0 20546.6 607.497  32
  -1  14  -1 6986.89 433.329   8
  -1 -14   1 7089.78 438.774  30
   1 -14  -1 6169.42 290.861  27
   1 -14  -1 7292.85 381.345  32
   1  14   1 6867.29 420.670   8
  -1 -14   1 6388.63 338.930  32
  -1  14  -1 6259.88 544.203  28
  -1  14  -2 2991.69 377.709  28
   1 -14  -2 3024.43 200.090  27
  -1  14  -2 3534.45 300.034   8
  -1 -14   2 3387.33 296.379  30
  -1 -14   2 2888.92 209.272  32
   1  14   2 2917.34 260.981  26
   1  14   2 3183.88 276.374   8
   1 -14  -3 10149.5 417.908  27
   1  14   3 9768.62 504.016   8
   1 -14  -3 10553.8 465.551  32
  -1 -14   3 10905.0 541.598  30
  -1  14  -3 10018.0 526.408   8
  -1  14  -3 8512.89 641.111  28
   1  14   3 8698.29 490.176  26
  -1 -14   3 8843.36 390.351  32
  -1  14  -4 15172.8 646.436   8
  -1 -14   4 14316.7 625.680  30
  -1  14  -4 12588.2 765.904  28
   1  14   4 14682.8 618.500   8
   1 -14  -4 15149.5 563.244  32
   1 -14  -4 14143.5 523.818  27
  -1 -14   4 13172.8 700.375  18
   1  14   4 13195.7 613.387  26
   1 -14  -5 8299.51 361.128  32
  -1  14  -5 8090.84 424.942   8
  -1 -14   5 8158.95 492.556  18
  -1 -14   5 7907.20 411.799  30
   1 -14  -5 8320.39 353.769  27
   1  14   5 8152.89 408.606   8
   1  14   5 7916.84 428.206  26
   1  14   6 4958.42 277.930   8
  -1 -14   6 5230.01 341.088  18
   1 -14  -6 4562.58 232.172  27
  -1  14  -6 4697.43 279.876   8
  -1  14  -6 4593.04 366.143  28
  -1 -15  -3 150.206 59.5910  32
   1 -15   3 182.289 80.4520  18
  -1  15   3 201.781 71.6822   8
   1  15  -3 206.826 65.2181   8
  -1 -15  -2 4961.72 256.294  32
   1 -15   2 4564.90 338.113  18
  -1  15   2 4829.52 292.743   8
   1  15  -2 4505.34 282.090   8
   1 -15   2 4848.52 245.082  32
  -1 -15  -1 2930.56 192.295  32
  -1 -15  -1 2395.99 198.069  30
   1 -15   1 2260.88 172.527  32
   1  15  -1 2313.43 206.179   8
  -1  15   1 2395.76 209.785   8
   1  15   0-27.9864 64.7173   8
  -1 -15   0-8.71094 46.8098  30
   1 -15   0 6.98257 45.0959  32
  -1  15   0-9.58335 64.2290   8
  -1 -15   0 6.22119 41.6954  32
  -1 -15   1 2160.89 154.775  32
  -1 -15   1 2334.89 200.745  30
  -1  15  -1 2466.78 215.060   8
   1 -15  -1 2573.36 187.331  32
   1  15   1 2273.00 200.898   8
  -1  15  -2 4234.53 331.786  28
  -1 -15   2 5073.35 352.021  18
   1  15   2 4386.12 275.223   8
  -1 -15   2 5141.04 287.281  30
  -1  15  -2 4506.34 283.736   8
  -1 -15   3 157.377 60.8681  30
  -1 -15   3 56.0433 65.1400  18
   1 -15  -3 147.892 50.0219  32
   1  15   3 210.255 68.0006   8
  -1  15  -3 148.814 64.3741   8
   2   0   0 750255. 17136.9   5
   2   0   1 45214.3 1114.62  38
   2   0   1 45838.5 1151.35   5
   2   0   1 48495.1 1222.05  12
  -2   0   2 65064.1 1567.43  23
   2   0   2 63289.3 1596.61  38
   2   0   2 69975.6 1654.51   6
  -2   0   2 68730.3 1640.19  21
  -2   0  -2 68612.9 1606.45  24
   2   0   2 67143.4 1723.15  12
   2   0   2 70177.4 1619.80  37
   2   0   2 64793.7 1677.26   5
   2   0  -2 68943.1 1626.68  38
   2   0  -2 68061.5 1578.18  22
   2   0  -3 7234.62 262.727  38
  -2   0   3 7230.11 275.665  21
   2   0  -3 7489.28 220.784  39
   2   0  -3 7697.91 233.970  22
   2   0   3 8177.27 266.177  37
   2   0   3 6921.79 242.534  20
  -2   0   3 7238.62 211.198  23
   2   0   3 7804.00 289.951   6
  -2   0   3 7809.85 304.484  37
  -2   0  -3 7444.53 252.580  24
   2   0   4 13825.0 405.125  20
   2   0  -4 13698.3 404.903  22
   2   0   4 14327.9 527.929   5
   2   0   4 13460.2 433.790  37
  -2   0  -4 13426.4 426.776  24
  -2   0   4 14092.9 458.805  21
  -2   0   4 12994.8 363.379  23
   2   0  -4 13938.5 374.360  39
  -2   0   4 13604.3 482.161  37
   2   0  -5 895.119 84.5316  22
  -2   0   5 955.469 103.569  21
  -2   0   5 956.998 109.139  20
  -2   0  -5 912.861 99.9468  39
   2   0  -5 997.024 66.4191  39
   2   0   5 890.874 132.824   5
  -2   0  -5 725.879 89.4906  24
   2   0   5 952.855 96.2651  37
   2   0   5 799.063 75.3842  20
   2   0  -6 629.596 78.9768  22
  -2   0   6 512.963 85.5905  21
   2   0  -6 535.653 53.4428  39
  -2   0  -6 610.135 114.809  22
   2   0   6 739.254 95.3812  37
   2   0   6 474.777 64.5053  20
   2   0   6 479.082 112.436   5
  -2   0   6 406.436 80.0625  20
  -2   0  -6 590.483 91.0256  24
  -2   0  -6 682.528 96.6371  39
  -2   0   7 3402.06 252.526  37
  -2   0   7 3282.14 225.000  20
  -2   0   7 3363.76 227.363  21
   2   0   7 2938.83 172.098  20
   2   0   7 3639.49 229.857  37
  -2   0  -7 3072.18 335.730  29
  -2   0  -7 3324.76 237.335  24
   2   0  -7 2681.93 321.339  29
  -2   0  -7 3221.81 260.984  22
   2   0   7 2823.05 257.882  30
   2   0   7 3462.18 297.457   5
   2   0  -7 3469.97 205.612  22
  -2   0  -7 3610.93 234.574  39
   2   0  -8 71600.9 1860.86  22
  -2   0  -8 73959.4 1929.04  39
   2   0   8 73359.7 1987.22  31
  -2   0   8 70944.8 1914.15  20
  -2   0  -8 70795.9 2042.46  22
  -2   0   8 69046.9 1977.87  37
  -2   0   8 73391.2 2004.86  30
   2   0   8 70460.4 1921.87  37
  -2   0   8 71860.0 1926.57  21
  -2   0  -8 72482.2 2106.46   8
   2   0  -8 70773.5 2076.92   8
  -2   0  -8 71500.3 2315.90  29
   2   0  -8 73870.2 2197.80  28
   2   0   8 74159.4 2153.96   5
  -2   0  -8 68675.5 1962.21  24
   2   0   8 67901.3 2016.96   3
   2   0  -8 68225.2 1868.83  38
   2   0   8 73500.2 2086.09  30
   2   0  -8 67278.5 1992.13  33
   2   0  -8 75802.4 2475.56   4
   2   0   8 71452.1 1995.96  14
   2   0   8 64453.0 1982.29  25
   2   0  -9 3857.07 250.900  38
  -2   0  -9 3568.48 317.900  22
   2   0  -9 3418.38 300.812  33
   2   0   9 3448.89 263.091  37
   2   0  -9 3381.17 327.054   8
  -2   0  -9 3477.10 293.931  24
  -2   0  -9 3672.38 426.551  29
  -2   0   9 3770.83 309.647  30
   2   0   9 3592.25 292.380  31
  -2   0  -9 3658.22 345.791   8
  -2   0   9 3628.31 258.908  20
   2   0   9 3937.59 344.246  30
  -2   0   9 3534.83 264.667  21
  -2   0  -9 3782.91 266.191  39
   2   0   9 3343.25 304.591  25
   2   0  -9 3733.29 476.692   4
   2   0   9 3641.60 299.698  14
  -2   0   9 3507.79 291.525  37
   2   0  10 69447.8 1984.58  37
   2   0  10 74043.2 2192.56  30
  -2   0 -10 71187.3 2205.82  33
   2   0  10 71081.9 2103.76   6
  -2   0 -10 71929.2 2139.64  22
  -2   0  10 62417.8 2110.74  25
  -2   0  10 75982.1 2097.65  30
  -2   0 -10 71530.0 1947.69  39
  -2   0  10 71991.4 1947.10  20
  -2   0  10 67780.9 2054.55  37
   2   0 -10 70790.2 2089.95  33
  -2   0 -10 73616.3 2218.22   8
   2   0 -10 70782.0 2187.58   8
  -2   0 -10 68610.6 2448.77  29
   2   0  10 66493.7 2083.29  25
   2   0  10 70437.6 2046.56  31
   2   0  11 34388.6 1450.49  12
   2   0  11 34761.3 1169.35  37
   2   0  11 35225.2 1279.33   6
   2   0 -11 36263.2 1263.92  33
   2   0  11 34656.5 1265.56  25
  -2   0 -11 37880.6 1315.01  22
  -2   0 -11 36234.8 1609.77  29
  -2   0  11 35235.4 1246.93  37
   2   0 -11 36674.9 1369.53   8
  -2   0 -11 37468.7 1385.20   8
   2   0  11 37296.7 1241.47  31
   2   0  11 34378.8 1244.86  15
  -2   0  11 35073.3 1325.14  25
  -2   0 -11 36666.7 1375.17  33
   2   0  12 1576.43 217.942  25
   2   0  12 1658.04 202.329  31
  -2   0 -12 1437.26 235.401  33
  -2   0 -12 1919.13 266.727   8
  -2   0 -12 1135.57 274.330  29
   2   0 -12 1539.62 207.229  33
   2   0 -12 1710.95 250.338   8
   2   0 -12 1808.11 418.261   7
   2   0  12 1328.37 194.701  15
  -2   0  12 1419.89 233.350  25
   2   0  13 5055.68 306.876  31
   2   0  13 5302.91 340.490  15
   2   0 -13 5163.62 600.234   7
  -2   0 -13 4601.23 468.541  29
  -2   0 -13 5324.61 385.439  33
  -2   0  13 4906.53 293.929  26
  -2   0  13 4625.13 345.621  25
   2   0  13 4979.74 326.762  25
   2   0  14 3692.46 257.158  25
  -2   0 -14 3458.48 371.156  29
   2   0  14 3619.64 260.570  15
   2   0 -14 3413.11 459.424   7
  -2   0  14 3762.10 282.669  25
  -2   0 -14 3921.72 300.086  33
  -2   0  15 8249.78 355.345  25
  -2   0 -15 8222.72 462.028  29
   2   0  15 7291.50 312.827  15
  -2   0 -15 7229.54 547.604   7
   2   0 -15 7492.53 548.949   7
  -2  -1 -15 1628.25 253.739   7
  -2   1  15 1278.11 131.205  25
   2   1 -15 963.109 164.442  29
  -2  -1 -15 1323.26 170.993  29
  -2  -1 -15 1217.35 129.045  33
  -2  -1 -14 5560.34 345.912  33
  -2  -1 -14 5560.76 434.080  29
   2   1 -14 5925.92 464.728  29
   2  -1  14 4893.30 277.021  15
   2  -1  14 5119.83 265.765  31
   2  -1  14 5178.25 282.024  25
  -2   1  14 5713.27 327.623  25
   2  -1  13 4063.39 309.622  15
  -2  -1 -13 4216.90 364.648  33
   2   1 -13 3912.52 453.322  29
   2   1 -13 5292.40 403.944   8
  -2  -1 -13 4091.71 442.475  29
  -2   1  13 4039.07 294.450  26
  -2   1  13 4035.03 336.976  25
   2  -1  13 4275.91 307.834  31
   2  -1  13 4361.79 322.030  25
   2  -1  12 6723.78 445.113  25
  -2  -1 -12 7574.67 529.589  33
   2  -1  12 6980.33 446.008  15
   2  -1  12 7567.11 452.233  31
   2   1 -12 6930.99 626.640  29
  -2  -1 -12 5619.60 557.232  29
   2   1 -12 7549.38 526.805   8
  -2   1  12 7511.67 498.663  25
   2  -1  11 3212.93 312.068   6
   2   1 -11 2846.68 274.181  33
  -2  -1 -11 2956.08 302.832  22
  -2  -1 -11 2632.40 399.732  29
  -2  -1 -11 2747.40 324.184  33
   2   1 -11 3126.73 435.578  29
   2  -1  11 2662.71 270.541  31
   2  -1  11 2690.03 312.543  30
  -2   1  11 2551.39 275.377  37
  -2   1  11 3128.67 324.412  25
  -2  -1 -11 2811.09 324.040   8
   2  -1  11 2820.06 352.032  12
   2   1 -11 3121.50 339.234   8
   2  -1  11 2802.00 286.754  15
   2  -1  11 2461.84 277.525  25
   2  -1  10 5094.90 460.275  12
   2  -1  10 4493.95 343.699  14
  -2   1  10 4815.65 323.211  20
   2  -1  10 5337.30 381.889  15
  -2  -1 -10 4639.24 412.857  33
   2  -1  10 4634.76 401.615  30
   2   1 -10 4734.37 513.844  29
   2  -1  10 4715.53 357.335  31
  -2   1  10 4624.52 360.186  37
   2  -1  10 4921.85 317.773  37
  -2  -1 -10 6045.61 459.373   8
   2   1 -10 4828.74 356.919  33
  -2  -1 -10 5212.18 524.755  29
   2   1 -10 5219.10 427.013   8
  -2  -1 -10 4773.17 386.293  22
  -2  -1 -10 4396.68 368.069  24
  -2   1  10 5023.84 409.375  25
   2  -1  10 4373.84 368.108  25
   2   1 -10 4513.14 307.344  38
  -2  -1  -9 6679.82 361.504  39
   2  -1   9 7446.71 381.399  37
  -2  -1  -9 6643.29 429.961  24
   2  -1   9 7156.17 429.428  31
   2   1  -9 6638.82 357.521  22
   2   1  -9 7215.58 537.779  28
   2  -1   9 6803.12 422.060  15
  -2   1   9 6761.78 378.671  20
  -2  -1  -9 5865.47 536.908  29
   2   1  -9 6171.31 563.018  29
   2   1  -9 6953.38 420.745  33
   2   1  -9 6558.39 467.534   8
  -2  -1  -9 7502.00 501.195   8
   2  -1   9 7443.69 515.561   5
  -2   1   9 7348.30 436.493  37
  -2  -1  -9 7615.75 466.904  22
   2  -1   9 7272.07 483.035  30
   2  -1   9 6627.15 417.477  14
  -2   1   9 6750.13 460.973  25
  -2   1   8 14841.0 546.645  21
   2  -1   8 14027.8 545.714  37
   2   1  -8 14610.6 614.868  33
   2  -1   8 14819.7 630.163  31
  -2  -1  -8 13450.5 632.432  22
  -2  -1  -8 14533.5 563.591  39
  -2   1   8 15379.1 588.001  20
   2   1  -8 14100.0 810.955  29
   2  -1   8 14835.3 688.877  30
   2  -1   8 13383.7 694.616   5
   2   1  -8 14344.2 769.692  28
  -2  -1  -8 14050.4 622.449  24
  -2  -1  -8 13855.5 791.872  29
  -2   1   8 13009.7 642.892  25
   2   1  -8 14445.6 904.562   4
   2  -1   8 14303.3 625.993  14
   2   1  -8 13688.9 668.723   8
  -2  -1  -8 14917.7 695.182   8
   2   1  -8 14047.8 548.842  22
   2   1  -7 8310.27 558.994  29
   2  -1   7 7872.01 471.149   5
   2   1  -7 7818.67 451.894   8
  -2  -1  -7 8378.03 383.277  39
  -2   1   7 8718.45 364.759  21
   2  -1   7 8522.84 367.841  37
   2  -1   7 8316.82 422.308  31
   2   1  -7 8681.65 322.064  39
   2   1  -7 9104.57 383.097  22
  -2  -1  -7 8209.53 412.518  24
  -2   1   7 8045.95 388.122  20
  -2  -1  -7 8081.48 460.092   8
  -2  -1  -7 8414.94 440.212  22
  -2  -1  -6 13394.8 507.440  24
  -2   1   6 11733.8 410.104  23
   2  -1   6 12868.6 588.810   5
   2   1  -6 13397.5 424.055  39
  -2   1   6 12536.0 493.892  20
   2   1  -6 13451.6 471.981  22
  -2  -1  -6 13810.0 549.726  22
  -2   1   6 13489.6 523.825  37
   2  -1   6 12930.1 457.529  37
  -2   1   6 13651.1 463.878  21
   2   1  -5 6233.50 265.539  22
   2  -1   5 6612.92 317.791  21
  -2   1   5 6797.14 312.144  37
   2  -1   5 6093.69 251.376  37
   2  -1   5 5263.98 181.043  20
  -2   1   5 6550.42 259.020  21
   2  -1   5 6418.98 351.730   5
  -2  -1  -5 6234.47 282.414  24
   2   1  -5 6470.78 238.949  39
  -2   1   5 5623.16 228.267  23
  -2   1   5 6313.57 297.385  20
  -2  -1  -4 9785.61 357.659  24
  -2   1   4 9974.01 387.503  37
  -2   1   4 10445.4 337.526  21
   2  -1   4 9944.28 328.830  37
   2   1  -4 10650.4 327.102  39
   2  -1   4 10093.2 430.373   5
   2  -1   4 10373.8 393.487  21
  -2   1   4 9595.09 316.503  23
   2   1  -4 10352.8 347.344  22
  -2  -1  -3 7761.69 269.631  24
  -2   1   3 6775.34 238.539  21
  -2   1   3 7141.65 235.302  23
   2  -1   3 7144.68 236.899  37
   2   1  -3 7464.05 245.571  39
   2  -1   3 7001.71 325.526  12
   2   1  -3 7576.02 256.625  22
  -2   1   3 7165.57 289.122  37
  -2  -1  -2 35708.3 904.906  24
   2  -1   2 34393.1 897.075   9
   2  -1   2 34503.4 983.572  12
   2   1  -2 37103.7 891.520  22
  -2   1   2 35552.5 873.127  23
  -2   1   2 34898.6 871.392  21
  -2   1   2 35149.6 928.207  37
   2   1  -2 34843.8 886.646  39
   2   1  -1 107288. 2530.96  11
  -2   1   1 101361. 2385.84  22
   2  -1   1 107659. 2468.11   9
   2   1  -1 109486. 2469.35  38
   2  -1   1 103075. 2480.63   5
   2  -1   1 111356. 2549.51  12
   2   1   0 219.005 34.9054  38
  -2  -1   0 202.612 27.3951  35
   2  -1   0 200.092 36.8035   9
   2  -1   0 167.791 30.6568   5
   2  -1   0 166.931 18.2728   1
   2  -1  -1 105350. 2566.77  38
  -2  -1   1 114626. 2551.78  35
   2   1   1 107770. 2573.49  38
   2  -1  -1 109495. 2677.46  11
   2  -1  -2 36267.6 829.800  35
  -2  -1   2 36895.7 947.051  21
   2   1   2 37277.6 914.925  37
  -2   1  -2 34058.7 848.757  24
  -2  -1   2 34225.2 833.472  36
   2  -1  -2 35231.3 942.066  24
   2   1   2 34298.2 922.183  20
   2   1   2 34888.2 869.175  38
  -2  -1   2 36085.8 844.976   5
   2   1   2 35630.6 923.546   6
  -2   1  -2 33408.3 926.041  22
   2   1   2 35534.6 956.232   5
   2  -1  -2 34062.8 876.393  38
   2   1   3 7970.72 290.261   6
   2   1   3 6886.00 269.150  20
   2   1   3 7919.51 278.369  37
   2  -1  -3 7195.60 197.947  22
  -2   1  -3 7068.28 301.087  22
   2  -1  -3 7211.60 215.786  35
  -2  -1   3 7871.90 244.922   5
   2  -1  -3 7398.61 246.232  38
  -2  -1   3 7621.09 302.633  21
  -2   1  -3 6637.63 227.780  24
   2  -1  -4 9757.99 405.839  24
   2  -1  -4 9845.05 326.146  38
   2  -1  -4 10129.6 293.747  22
  -2   1  -4 9528.05 392.751  22
  -2  -1   4 10091.8 393.551  21
   2   1   4 10164.5 364.171  37
  -2  -1   4 10303.2 343.739   5
  -2   1  -4 10107.8 374.621  39
   2   1   4 10008.9 347.211  20
   2   1   4 9147.31 415.416   5
  -2   1  -4 9827.71 326.493  24
  -2  -1   5 7331.41 332.152  21
  -2  -1   5 6512.86 319.149  37
  -2   1  -5 6077.62 265.832  24
   2  -1  -5 6332.70 253.164  38
   2   1   5 6712.32 293.372  37
   2  -1  -5 6184.45 232.307  22
   2   1   5 6398.43 269.350  20
  -2  -1   5 6526.40 283.508   5
   2   1   5 6863.07 365.670   5
   2  -1  -5 6273.17 338.308  24
  -2   1  -5 6362.65 297.584  39
   2  -1  -6 12415.3 556.361  24
   2   1   6 14667.7 616.267   5
  -2  -1   6 12874.2 518.319  21
   2  -1  -6 13202.9 442.866  38
  -2  -1   6 12892.6 497.591  20
  -2   1  -6 13778.5 509.538  39
   2  -1  -6 12665.1 423.175  22
  -2  -1   6 13471.0 527.802  37
  -2   1  -6 13263.7 478.549  24
   2   1   6 13834.4 499.530  37
  -2  -1   6 12823.9 490.556   5
   2   1   6 12705.9 457.335  20
  -2   1  -7 8135.19 381.124  24
   2  -1  -7 9171.47 348.502  38
  -2   1  -7 8519.80 449.640  22
   2  -1  -7 7893.58 447.235   8
  -2   1  -7 8104.33 391.617  39
   2   1   7 8249.13 355.509  20
  -2  -1   7 8169.88 383.447  20
   2   1   7 8814.60 463.181  30
   2  -1  -7 8230.35 461.912  24
   2  -1  -7 8235.74 561.422  29
  -2  -1   7 8125.10 411.479  37
  -2   1  -7 7828.91 460.081   8
   2  -1  -7 8234.22 328.914  22
   2   1   7 8063.24 390.085  37
  -2  -1   7 8694.09 418.026  21
  -2   1  -8 13076.0 566.387  24
  -2  -1   8 14635.3 562.899  20
   2   1   8 14200.1 618.018  14
  -2  -1   8 14739.5 618.665  37
   2  -1  -8 13832.6 644.981  33
  -2  -1   8 14627.8 602.930  31
  -2   1  -8 14188.4 686.231   8
   2   1   8 14404.8 586.863  37
  -2  -1   8 14615.9 607.978  21
  -2   1  -8 14262.3 654.900  22
   2   1   8 15648.5 690.524  30
   2   1   8 14833.5 605.384  31
  -2  -1   8 14437.9 639.106  30
  -2   1  -8 14654.5 838.766  29
   2  -1  -8 13002.8 853.665   4
   2   1   8 13135.1 620.847   3
   2  -1  -8 13791.0 806.303  29
   2  -1  -8 14601.9 504.903  38
  -2   1  -8 14533.6 585.163  39
   2   1   8 13097.9 514.918  20
   2  -1  -8 14783.1 681.066   8
   2   1   8 13684.4 623.644  25
   2  -1  -9 6907.71 453.602  33
  -2  -1   9 6712.02 411.690  37
  -2   1  -9 7167.06 461.332  22
  -2  -1   9 7158.08 408.108  31
   2   1   9 7000.86 409.500  31
  -2  -1   9 6803.95 403.225  21
   2  -1  -9 6969.32 589.739  29
   2   1   9 7137.42 404.926  37
  -2  -1   9 7144.21 370.510  20
  -2   1  -9 7314.64 494.338   8
  -2   1  -9 7754.11 628.502  29
  -2   1  -9 7214.69 395.885  39
   2  -1  -9 7427.08 489.069   8
   2   1   9 5961.94 418.946   3
   2  -1  -9 7665.17 675.474   4
  -2  -1   9 7132.08 444.572  30
   2   1   9 7865.31 441.235  14
   2   1   9 6227.56 416.609  25
   2  -1 -10 5526.47 601.713   4
  -2  -1  10 4887.78 360.214  37
  -2   1 -10 5193.41 429.409   8
   2   1  10 4734.15 342.328  37
  -2  -1  10 5469.33 393.895  30
  -2   1 -10 4881.67 327.495  39
  -2  -1  10 4963.21 340.278  31
   2  -1 -10 5178.16 539.192  29
   2   1  10 4938.09 352.646  31
  -2  -1  10 5071.00 350.273  21
  -2   1 -10 4752.68 525.219  29
   2  -1 -10 4400.28 374.385  33
   2  -1 -10 5609.64 435.529   8
   2   1  10 5043.70 384.038   6
   2   1  10 4597.90 369.600  25
  -2   1 -10 4708.98 390.786  22
  -2  -1  11 2832.69 324.442  25
   2   1  11 2784.23 268.361  37
   2   1  11 2734.07 290.156  25
  -2  -1  11 2831.88 286.835  30
  -2  -1  11 2807.07 250.473  31
  -2   1 -11 3415.60 352.726  33
   2  -1 -11 3596.37 462.385  29
  -2  -1  11 2579.39 269.083  37
  -2   1 -11 2939.23 327.127   8
   2  -1 -11 3328.01 348.504   8
   2  -1 -11 3037.11 306.352  33
  -2   1 -11 2968.72 430.304  29
   2   1  11 2658.72 291.967   6
  -2   1 -11 2468.75 287.635  22
   2   1  11 2691.45 262.757  31
   2   1  12 6593.04 435.557  25
  -2   1 -12 7339.38 653.307  29
   2  -1 -12 6581.90 447.305  33
  -2   1 -12 7651.81 529.506   8
  -2  -1  12 6366.07 476.443  25
   2  -1 -12 7130.61 764.598   7
  -2   1 -12 7641.36 511.851  33
   2   1  12 6293.05 394.647  31
   2  -1 -12 6518.02 610.626  29
   2   1  12 6751.66 442.312  15
   2  -1 -13 4028.53 312.834  33
  -2   1 -13 3379.84 424.777  29
  -2   1 -13 4030.20 354.619   8
  -2  -1  13 4093.65 344.867  25
  -2   1 -13 4480.76 356.529  33
   2   1  13 4119.44 318.732  15
  -2  -1  13 3522.38 254.728  26
   2   1  13 3688.40 264.671  31
   2  -1 -13 3673.88 518.102   7
   2  -1 -13 4829.72 487.995  29
   2   1  13 4223.60 318.505  25
  -2   1 -14 5320.40 460.848  29
   2  -1 -14 4938.20 442.354  29
  -2  -1  14 5183.12 340.158  25
   2   1  14 5202.64 315.341  15
   2  -1 -14 4857.79 530.219   7
  -2   1 -14 5055.87 327.636  33
   2   1  14 5415.20 313.516  25
   2   1  15 1243.56 111.928  25
   2  -1 -15 1227.30 187.879  29
  -2   1 -15 1078.77 173.828  29
   2   1  15 1234.53 114.632  15
   2  -1 -15 1094.52 212.665   7
  -2  -1  15 1217.14 129.116  25
   2   2 -15 10654.1 514.422  29
  -2  -2 -15 9295.61 567.665   7
  -2   2  15 10845.0 409.210  25
  -2  -2 -15 10814.7 426.825  33
   2   2 -14 2786.30 320.859  29
   2   2 -14 2327.83 363.554   7
  -2  -2 -14 2311.68 232.576  33
   2  -2  14 2316.17 192.609  15
   2  -2  14 2505.48 200.425  25
   2  -2  14 2197.03 186.780  31
  -2   2  14 2473.08 217.301  25
  -2  -2 -14 1870.48 248.649  29
  -2  -2 -13 6611.12 461.777  33
   2  -2  13 6173.87 389.177  25
   2  -2  13 6212.79 386.026  31
   2  -2  13 6809.08 402.199  15
  -2  -2 -13 7070.39 553.508  29
   2   2 -13 7084.33 470.746   8
  -2   2  13 7107.55 400.850  26
   2   2 -13 7637.65 727.195   7
   2   2 -13 6663.48 566.391  29
  -2   2  13 6937.35 429.027  25
   2  -2  12 13744.6 652.328  15
  -2   2  12 14714.4 659.496  26
  -2  -2 -12 13423.7 739.413  33
   2  -2  12 12948.7 659.416  25
  -2  -2 -12 13709.7 855.803  29
  -2  -2 -12 13644.6 549.524  27
   2   2 -12 13352.8 881.205  29
   2   2 -12 13851.5 737.851   8
   2  -2  12 13768.6 653.911  31
   2   2 -12 13515.1 1058.98   7
  -2   2  12 13490.0 687.962  25
  -2  -2 -11 31063.3 1446.33  29
  -2  -2 -11 34854.1 1238.77  22
   2  -2  11 34891.4 1222.79  31
   2  -2  11 34676.4 1239.38   6
  -2   2  11 33417.2 1135.17  20
   2  -2  11 36418.1 1329.62  30
   2   2 -11 34330.6 1541.12  29
  -2  -2 -11 33217.1 1265.87  24
  -2  -2 -11 33691.2 1221.57  35
  -2  -2 -11 32794.3 1083.66  27
  -2  -2 -11 33565.2 1330.31  33
  -2   2  11 32912.6 1204.01  37
   2  -2  11 35306.5 1219.67  15
   2   2 -11 35103.7 1340.71   8
   2  -2  11 31131.3 1212.27  25
  -2   2  11 36035.9 1280.09  25
   2  -2  10 2985.80 290.297  31
  -2  -2 -10 3510.83 322.338  22
   2  -2  10 2852.12 288.608   6
  -2  -2 -10 2154.38 349.209  29
  -2   2  10 2922.05 305.363  25
  -2   2  10 3245.52 270.042  20
   2  -2  10 3016.20 290.546  15
   2  -2  10 3125.54 333.095  30
   2   2 -10 3064.00 337.386   8
   2   2 -10 2469.82 339.962  28
  -2  -2 -10 2921.68 328.520   8
   2   2 -10 2488.14 377.355  29
   2   2 -10 2905.42 261.436  38
   2  -2  10 2986.76 346.420   5
  -2  -2 -10 3272.66 325.833  24
   2  -2  10 2650.12 268.401  14
   2  -2  10 3055.40 345.167  12
   2   2  -9 19691.2 994.109  28
   2   2  -9 19896.5 737.555  22
   2  -2   9 19371.3 801.076   6
   2  -2   9 20183.8 920.907  12
  -2  -2  -9 18721.4 819.363  22
  -2  -2  -9 19359.1 1004.54  29
   2   2  -9 17605.7 999.295  29
   2   2  -9 18445.5 873.171   8
   2  -2   9 20361.5 893.803  30
  -2  -2  -9 20704.9 907.956   8
   2  -2   9 20018.2 923.511   5
   2  -2   9 19078.4 682.396  37
  -2   2   9 20668.1 764.485  20
   2  -2   9 21130.8 831.690  31
   2  -2   9 18529.3 786.924  15
  -2  -2  -9 19999.7 698.816  39
  -2  -2  -9 19292.5 833.078  24
   2  -2   9 19729.5 808.767  14
  -2   2   9 18566.0 835.294  25
  -2  -2  -8 12257.2 590.969  22
   2   2  -8 12728.6 528.586  22
  -2  -2  -8 12388.0 587.542  24
   2  -2   8 12576.2 576.768  15
  -2   2   8 12040.2 531.167  20
   2   2  -8 11945.8 456.846  39
   2  -2   8 11824.2 568.275  31
   2  -2   8 12747.0 484.105  37
   2  -2   8 12726.0 642.778  30
  -2  -2  -8 12135.5 724.336  29
  -2  -2  -8 13419.0 653.682   8
   2   2  -8 10687.5 701.506  28
  -2   2   8 12650.9 572.731  37
   2   2  -8 12340.0 747.471  29
   2  -2   8 12411.1 659.856   5
  -2  -2  -8 13272.4 514.004  39
   2   2  -8 9946.37 583.886   8
   2  -2   8 11880.0 573.808  14
  -2   2   8 11508.2 585.700  25
   2   2  -7 1941.38 274.386  29
  -2   2   7 2365.62 211.763  37
   2   2  -7 2327.67 246.307   8
   2   2  -7 2743.55 177.308  39
   2  -2   7 2666.33 229.361  31
   2  -2   7 2820.21 239.846  21
  -2   2   7 2538.65 205.945  20
  -2  -2  -7 2102.44 234.195   8
  -2  -2  -7 2764.65 201.528  39
   2  -2   7 2355.31 254.834   5
   2   2  -7 2670.92 203.999  22
  -2   2   7 2451.68 172.106  23
  -2  -2  -7 3067.01 251.065  22
  -2  -2  -7 3041.42 242.593  24
   2  -2   7 2474.89 170.400  37
   2  -2   7 2188.44 213.131  15
  -2   2   7 2515.45 241.148  25
   2  -2   6 27776.2 779.167  37
  -2   2   6 26381.4 874.647  37
  -2   2   6 25233.5 789.819  23
   2  -2   6 28343.1 908.785  21
   2   2  -6 27580.3 795.521  39
  -2  -2  -6 26123.3 866.867  24
   2  -2   6 29099.2 989.035   5
  -2   2   6 27520.2 861.496  20
   2   2  -6 27973.7 845.659  22
  -2   2   5 20632.1 624.502  23
  -2   2   5 20436.2 571.422  21
   2  -2   5 21161.1 593.036  37
   2  -2   5 21138.2 703.539  21
  -2   2   5 20565.3 681.138  37
  -2   2   5 20436.4 671.179  20
  -2  -2  -5 19472.2 663.838  24
   2   2  -5 21096.8 655.451  22
   2  -2   5 21407.8 766.570   5
   2   2  -5 20859.3 621.638  39
  -2   2   4 46023.6 1203.40  23
  -2   2   4 48368.9 1265.92  37
  -2  -2  -4 46133.8 1243.16  24
   2   2  -4 45500.6 1226.90  22
   2  -2   4 46464.9 1180.48   9
   2  -2   4 48340.4 1339.15   5
  -2   2   4 46884.0 1137.98  21
   2   2  -4 48435.3 1213.90  39
   2  -2   4 49948.4 1337.63  12
   2  -2   4 45558.3 1155.40  37
  -2  -2  -3 23553.1 676.736  24
   2  -2   3 25323.9 684.394   6
  -2   2   3 23485.7 683.972  37
  -2   2   3 22349.9 567.861  21
   2  -2   3 24006.2 649.547   9
   2   2  -3 23710.1 669.747  22
   2  -2   3 25328.9 708.073  21
   2  -2   3 25348.2 749.714  12
   2  -2   3 24134.6 596.591  37
   2   2  -3 23996.0 660.033  39
  -2   2   3 23821.7 692.335  20
  -2   2   3 22587.5 646.315  23
  -2   2   2 102263. 2371.66  37
  -2  -2  -2 99058.7 2371.87  24
   2   2  -2 100931. 2365.02  39
   2  -2   2 102723. 2362.56   9
   2  -2   2 96156.2 2376.39  21
   2  -2   2 97095.9 2373.62   6
   2   2  -2 100897. 2367.65  22
  -2   2   2 96955.4 2380.73  20
   2  -2   2 91311.8 2427.19  12
  -2   2   2 95755.5 2344.36  23
  -2   2   1 45374.8 1088.75  39
   2  -2   1 47025.7 1134.33  21
   2   2  -1 47337.8 1186.68  11
  -2   2   1 47395.6 1125.91  37
  -2   2   1 46573.8 1144.78  20
   2  -2   1 48778.9 1152.29   9
   2   2  -1 45693.4 1150.37  38
   2  -2   1 47802.9 1173.68   5
  -2  -2  -1 44983.9 1145.44  19
  -2   2   1 43806.7 1060.66  22
  -2   2   1 42671.8 1121.74  23
  -2  -2  -1 46163.2 1145.76  35
  -2  -2   0 3696.10 148.520  35
  -2   2   0 3053.60 114.923  37
   2  -2   0 3158.87 182.850  11
  -2   2   0 3408.43 138.412  39
   2   2   0 3589.56 151.089  23
   2   2   0 3175.69 176.106  12
  -2   2   0 2974.39 126.587  22
   2   2   0 3749.49 152.597  38
  -2   2   0 3210.50 132.907  20
   2  -2   0 2998.54 140.425  35
   2  -2   0 3480.28 129.220  38
   2  -2   0 3599.67 157.130   9
   2  -2   0 3408.86 151.164   5
  -2   2  -1 46072.4 1156.38  39
   2   2   1 47740.4 1230.82  12
   2  -2  -1 46435.4 1154.91  24
   2  -2  -1 45139.9 1130.93  36
   2   2   1 47416.7 1177.18  23
   2  -2  -1 41956.8 1225.46  11
  -2  -2   1 50256.6 1144.92  35
   2  -2  -1 45369.8 1118.67  35
   2  -2  -1 45835.7 1108.32  38
   2   2   1 48191.7 1175.87   1
   2  -2  -1 45477.3 1155.95  19
  -2   2  -1 44474.1 1157.23  22
  -2   2  -1 45190.3 1090.37  20
   2   2   1 45096.3 1128.52  38
  -2  -2   2 98726.6 2312.42  36
   2   2   2 94517.2 2322.81  38
   2   2   2 102626. 2384.83   6
   2  -2  -2 97724.2 2317.64  38
  -2  -2   2 100933. 2445.67  21
  -2  -2   2 100642. 2367.34  35
  -2  -2   2 101709. 2333.91   5
   2  -2  -2 100820. 2407.25  24
   2  -2  -2 100841. 2331.86  36
   2   2   2 99652.2 2424.05  20
   2  -2  -2 100324. 2368.62   9
   2  -2  -2 100722. 2319.69  35
  -2   2  -2 93213.6 2398.29  22
   2   2   2 97711.5 2388.76   1
  -2   2  -2 94020.1 2389.21  39
   2   2   3 22706.3 696.490  20
   2  -2  -3 23447.1 715.615  24
  -2   2  -3 24992.7 722.992  22
  -2  -2   3 23236.1 585.668  36
  -2   2  -3 23547.5 694.161  39
   2  -2  -3 22451.2 604.705  38
  -2   2  -3 23259.5 588.970  24
   2   2   3 23502.4 676.172   6
   2  -2  -3 25371.8 620.257  35
  -2  -2   3 23815.0 644.448   5
   2   2   3 24690.2 716.508  23
  -2  -2   3 23924.3 734.265  21
   2  -2  -3 23492.8 604.012  36
   2  -2  -3 24204.7 648.863   9
   2  -2  -4 48463.3 1164.98  35
  -2  -2   4 47804.5 1211.73   5
  -2   2  -4 46239.1 1283.83  22
  -2  -2   4 43338.1 1265.97  37
  -2   2  -4 47637.8 1152.30  24
  -2  -2   4 45162.9 1293.19  21
   2  -2  -4 44747.3 1164.66   9
   2  -2  -4 47667.1 1117.34  36
   2   2   4 48348.8 1246.30  20
   2   2   4 48842.8 1242.60   6
   2  -2  -4 44696.5 1098.37  22
   2  -2  -4 44859.3 1138.50  38
  -2   2  -5 19064.8 694.894  22
  -2  -2   5 20405.6 706.568  21
   2   2   5 20426.3 658.078  37
  -2  -2   5 20917.2 686.929  37
   2  -2  -5 19878.0 535.458  22
   2  -2  -5 20235.8 554.113  38
   2   2   5 19930.0 641.458  20
   2  -2  -5 20903.7 589.089  35
  -2   2  -5 20069.8 586.622  24
   2  -2  -5 19286.9 500.197  36
  -2  -2   5 20829.7 641.391   5
  -2   2  -5 20896.1 669.448  39
   2   2   6 26705.3 840.291  37
  -2   2  -6 26094.7 840.614  39
   2  -2  -6 25801.7 708.269  22
  -2  -2   6 27106.6 893.060  21
   2   2   6 27233.6 823.722  20
   2  -2  -6 26418.0 916.528  24
   2  -2  -6 25710.7 710.786  38
  -2  -2   6 26754.4 829.564   5
   2  -2  -6 26348.4 762.590  35
  -2  -2   6 27218.3 865.574  37
  -2   2  -6 25556.5 770.878  24
   2  -2  -7 2491.99 171.930  35
   2   2   7 2985.61 226.225  37
   2   2   7 2378.30 224.268   3
  -2  -2   7 2490.85 197.218  20
   2  -2  -7 2420.29 243.041  33
  -2  -2   7 2453.92 226.974  21
  -2  -2   7 2509.66 228.121  31
  -2   2  -7 2283.10 245.168   8
  -2   2  -7 2100.60 170.847  24
   2   2   7 2706.02 202.822  20
   2  -2  -7 2346.08 304.312  29
   2  -2  -7 2584.16 250.730  24
  -2  -2   7 2292.02 197.526   5
   2  -2  -7 2452.65 240.385   8
  -2   2  -7 2658.91 213.322  39
   2   2   7 2263.67 213.855  25
  -2  -2   7 2649.36 221.948  37
  -2  -2   8 11803.0 559.612  31
   2   2   8 11468.5 573.036   3
   2  -2  -8 11880.4 605.375  33
   2   2   8 12239.8 547.348  37
   2  -2  -8 11667.9 741.714  29
  -2   2  -8 12396.4 610.718  22
  -2  -2   8 12057.6 573.548  21
  -2  -2   8 11785.3 595.437  30
   2   2   8 12528.4 543.338  31
   2  -2  -8 12228.2 476.252  35
  -2  -2   8 12446.6 507.008  20
   2   2   8 12216.1 517.739  20
  -2   2  -8 11969.1 632.162   8
   2   2   8 12015.9 572.541  25
   2  -2  -8 12215.0 618.349   8
  -2   2  -8 12527.8 544.380  39
   2   2   8 12910.7 536.523  26
   2  -2  -8 11452.8 617.169  24
   2   2   8 13114.0 582.701  14
  -2  -2   8 11943.3 551.594  37
   2  -2  -8 11768.3 818.853   4
   2   2   9 18588.0 796.271  25
   2   2   9 20056.2 764.456  31
   2   2   9 20447.9 790.909  37
  -2   2  -9 20465.6 771.989  39
  -2  -2   9 20321.4 813.456  21
  -2  -2   9 19141.5 690.026  20
  -2  -2   9 19121.0 774.444  37
  -2   2  -9 19352.2 894.518   8
  -2  -2   9 20126.2 842.694  30
   2   2   9 19049.1 777.949  14
  -2   2  -9 21159.2 1105.63  29
   2  -2  -9 18934.9 1036.45  29
   2  -2  -9 19692.4 860.644  33
   2   2   9 17634.7 796.963   3
   2  -2  -9 20284.1 882.372   8
   2   2   9 20871.7 758.038  26
  -2  -2   9 18980.6 785.365  31
   2   2   9 19868.6 810.466   6
   2  -2  -9 18166.1 1098.67   4
  -2   2  -9 20098.1 858.534  22
  -2   2 -10 3033.38 262.786  39
   2   2  10 2991.43 293.436   6
  -2   2 -10 2600.47 398.287  29
  -2  -2  10 3151.35 282.815  37
  -2  -2  10 3176.54 292.225  21
   2  -2 -10 3045.55 319.457  33
   2   2  10 3515.23 285.122  31
  -2  -2  10 3428.04 318.097  30
   2   2  10 2987.09 300.001   3
  -2   2 -10 3256.18 347.259   8
   2   2  10 2822.91 253.414  26
   2  -2 -10 3499.55 356.057   8
   2   2  10 2806.16 271.156  37
   2  -2 -10 3397.65 485.745   4
  -2  -2  10 2717.58 266.974  31
   2  -2 -10 3427.01 436.775  29
   2   2  10 2798.62 289.885  25
  -2   2 -10 3129.86 319.742  22
  -2   2 -11 35231.2 1302.16  33
   2  -2 -11 35088.8 1291.09  33
   2   2  11 33773.7 1237.71   6
   2  -2 -11 35332.7 1574.32  29
  -2   2 -11 35925.8 1614.32  29
  -2  -2  11 36167.5 1251.91  30
  -2  -2  11 34498.4 1176.21  31
  -2   2 -11 35219.5 1345.78   8
   2   2  11 33260.5 1184.14  37
   2   2  11 33850.7 1142.54  31
   2  -2 -11 37573.4 1688.28   4
  -2  -2  11 34231.4 1184.58  37
   2   2  11 32792.3 1209.19  25
  -2   2 -11 33696.1 1261.10  22
   2  -2 -12 13498.6 882.381  29
  -2  -2  12 12765.3 584.991  31
  -2   2 -12 14215.0 925.086  29
   2  -2 -12 13365.0 681.929  33
  -2   2 -12 13343.7 690.035  33
  -2   2 -12 13295.5 726.522   8
   2  -2 -12 12959.0 1012.22   7
  -2  -2  12 12481.6 692.857  25
   2   2  12 14028.0 658.269  25
   2  -2 -13 6851.30 425.034  33
   2  -2 -13 7214.19 699.379   7
  -2   2 -13 6984.66 599.466  29
  -2   2 -13 6650.57 422.251  33
   2  -2 -13 6581.86 563.971  29
  -2   2 -13 7373.86 480.779   8
   2   2  13 6129.42 396.411  15
  -2  -2  13 5836.08 421.372  25
   2   2  13 6985.87 407.764  25
   2  -2 -14 2353.60 296.027  29
   2  -2 -14 2254.12 352.246   7
  -2   2 -14 2174.93 300.213  29
   2   2  14 2258.43 195.484  15
   2  -2 -14 122.705 60.8093  33
  -2  -2  14 2467.65 224.706  25
   2   2  14 2741.67 206.132  25
   2  -2 -15 8513.97 552.309   7
  -2   2 -15 10080.7 527.308  29
   2  -2 -15 10121.3 508.009  29
   2   2  15 10247.6 374.587  15
  -2   2 -15 9888.96 598.577   7
  -2  -2  15 10483.4 407.109  25
  -2  -3 -15 693.052 96.5509  33
  -2   3  15 660.800 87.1680  25
   2   3 -14 5311.39 505.555   7
  -2  -3 -14 5014.93 339.980  33
   2  -3  14 4757.95 285.234  31
  -2  -3 -14 4112.57 335.360  29
  -2   3  14 5708.35 320.410  25
   2   3 -14 5390.61 347.315   8
  -2   3  14 4817.48 283.784  26
   2   3 -14 4512.10 382.502  29
   2  -3  14 4524.39 265.561  25
  -2  -3 -13 1287.46 209.081  33
   2  -3  13 1222.41 172.048  25
   2  -3  13 1188.08 171.263  31
  -2   3  13 1071.60 170.704  25
   2   3 -13 944.794 221.386  29
  -2  -3 -13 993.450 210.248  29
   2   3 -13 981.784 292.392   7
   2  -3  13 1278.67 169.838  15
   2   3 -13 1245.94 202.991   8
  -2   3  13 1097.27 161.366  26
   2  -3  12 7627.42 470.744  31
   2  -3  12 7885.95 466.049  15
   2  -3  12 9152.94 566.516  30
  -2  -3 -12 8111.98 400.781  27
   2   3 -12 7426.88 628.463  29
  -2  -3 -12 8167.34 619.119  29
   2   3 -12 7412.24 524.379   8
  -2   3  12 8777.32 492.655  26
  -2   3  12 8728.38 512.089  25
   2   3 -12 6707.64 718.953   7
   2  -3  12 7613.92 477.471  25
   2   3 -11 3277.81 430.762  29
   2  -3  11 3555.82 364.911  30
  -2  -3 -11 3564.41 274.709  27
  -2   3  11 3578.65 304.746  20
  -2  -3 -11 3343.15 415.288  29
   2   3 -11 3509.77 367.417   8
   2   3 -11 3432.11 305.156  38
  -2  -3 -11 3287.28 347.550  24
   2  -3  11 3037.31 313.744  25
   2  -3  11 3044.39 305.277   6
   2  -3  11 3710.60 320.897  15
   2   3 -11 3340.02 535.528   7
   2  -3  11 3564.65 324.731  31
  -2  -3 -11 3196.74 311.544  35
  -2   3  11 3888.80 348.240  25
   2  -3  10 16214.0 857.947   5
  -2  -3 -10 16245.6 828.770  33
   2   3 -10 16944.5 692.424  22
   2   3 -10 16086.8 957.306  29
  -2  -3 -10 16472.8 758.822  22
  -2   3  10 16818.3 716.864  20
   2  -3  10 16381.4 755.280  31
  -2  -3 -10 16501.5 932.759  29
  -2   3  10 17878.0 780.406  37
   2   3 -10 16088.8 829.770   8
  -2  -3 -10 15750.6 793.883  24
   2  -3  10 16731.3 828.764  30
   2  -3  10 16106.9 741.802   6
   2  -3  10 16451.8 744.194  15
  -2  -3 -10 16390.9 758.775  35
   2   3 -10 15770.2 912.997  28
   2  -3  10 15862.9 728.133  14
  -2   3  10 16717.5 779.209  25
  -2  -3  -9 6575.05 479.545  33
   2   3  -9 6426.92 473.413   8
   2   3  -9 6072.63 374.832  22
  -2  -3  -9 6904.95 442.994  22
   2  -3   9 6815.97 418.349   6
  -2  -3  -9 5697.34 510.302  29
  -2   3   9 5576.16 374.341  20
  -2   3   9 6364.15 434.359  25
   2  -3   9 7300.61 448.278  31
   2  -3   9 6033.12 461.585  30
  -2  -3  -9 6546.67 428.177  35
   2   3  -9 5595.15 533.971  28
  -2  -3  -9 6934.62 464.752  24
   2  -3   9 5981.91 474.880   5
   2  -3   9 5760.42 440.643  12
   2   3  -9 6211.31 553.245  29
  -2  -3  -9 6062.03 312.780  36
   2  -3   9 6223.97 410.133  15
   2  -3   9 6346.92 421.537  14
  -2   3   9 6084.99 409.774  37
   2   3  -8 13846.4 537.745  39
  -2  -3  -8 14030.1 544.320  39
  -2   3   8 14151.4 600.148  20
   2   3  -8 13137.7 820.782  28
  -2  -3  -8 12808.4 748.897  29
  -2   3   8 14070.9 632.088  37
   2  -3   8 14552.8 662.380  21
   2  -3   8 14215.7 618.318   6
  -2  -3  -8 13693.2 655.438  24
  -2  -3  -8 13843.6 692.846  33
   2  -3   8 14575.4 651.108  31
   2   3  -8 13853.0 798.318  29
   2  -3   8 13351.2 672.856  12
   2  -3   8 14043.0 722.943   5
   2   3  -8 13652.2 694.152   8
  -2  -3  -8 14036.0 646.992  22
   2  -3   8 14305.8 636.506  15
   2   3  -8 14395.4 600.035  22
  -2   3   8 14013.6 650.307  25
   2   3  -7 3873.29 239.221  39
  -2   3   7 4256.73 290.017  37
   2  -3   7 4115.61 208.020  37
  -2  -3  -7 4076.88 326.313   8
   2  -3   7 3915.42 274.770   6
  -2  -3  -7 4048.86 324.288  33
   2  -3   7 4012.97 313.990  12
   2  -3   7 4231.81 303.274  31
   2  -3   7 4125.52 344.022   5
   2  -3   7 4232.55 306.901  21
  -2  -3  -7 3744.70 286.492  24
   2   3  -7 2776.57 383.620  28
  -2   3   7 3103.73 271.437  25
   2   3  -7 3616.18 317.489   8
   2  -3   7 3953.51 409.246  18
   2   3  -7 3939.32 391.970  29
  -2   3   7 3656.61 241.286  23
   2  -3   7 3697.71 283.017  15
  -2   3   7 4048.90 272.677  20
   2   3  -7 4022.98 269.417  22
   2  -3   6 21901.4 727.616   6
   2  -3   6 20791.2 602.786  37
   2  -3   6 20282.7 822.548   5
  -2   3   6 20161.9 725.202  37
   2   3  -6 21225.3 720.941  22
   2   3  -6 20459.2 677.637  39
  -2  -3  -6 21306.9 750.704  24
   2  -3   6 20886.2 785.154  12
  -2   3   6 20799.9 691.197  23
  -2   3   6 20976.0 719.977  20
   2  -3   5 13782.4 403.667  37
   2  -3   5 13036.8 431.685   9
  -2  -3  -5 13417.6 518.790  24
  -2   3   5 13460.3 490.384  23
   2  -3   5 14127.8 506.557   6
  -2   3   5 13608.6 514.756  37
   2  -3   5 14203.4 561.892  12
   2   3  -5 13300.8 507.164  22
   2  -3   5 14326.4 598.510   5
   2   3  -5 14556.2 492.710  39
  -2  -3  -4 64894.3 1716.23  24
   2   3  -4 68766.6 1697.20  39
   2   3  -4 65052.9 1713.80  22
   2  -3   4 68584.7 1658.72   9
  -2   3   4 68497.8 1726.63  20
   2  -3   4 61575.3 1746.57  12
   2  -3   4 67927.7 1816.27   5
  -2   3   4 66460.4 1712.70  37
   2  -3   4 64198.6 1568.14  37
   2  -3   4 67857.8 1750.41  21
  -2   3   4 65150.9 1685.62  23
   2  -3   4 70200.8 1705.66   6
   2   3  -3 27866.0 821.659  22
  -2  -3  -3 28434.8 836.568  35
  -2   3   3 29715.0 831.075  20
  -2  -3  -3 29121.9 826.212  24
   2   3  -3 27301.3 810.431  39
   2  -3   3 29829.0 847.496  21
  -2   3   3 27664.5 802.873  23
   2  -3   3 28003.4 854.477  12
  -2   3   3 30380.2 818.420  37
   2  -3   3 29900.4 795.964   9
   2  -3   3 29862.0 809.823   6
   2   3  -2 76592.7 1841.12  23
   2  -3   2 81731.5 1937.56  21
  -2   3   2 76887.9 1815.97  39
  -2   3   2 75434.7 1909.90  23
   2  -3   2 77160.2 1906.86   6
  -2  -3  -2 78924.2 1944.42  35
  -2   3   2 78996.2 1928.24  20
  -2  -3  -2 79089.4 1931.06  24
  -2   3   2 81142.0 1903.59  37
   2   3  -2 78832.7 1931.13  39
   2   3  -2 80418.1 1939.76  22
  -2  -3  -2 75920.0 1968.23  19
   2  -3   1 6480.47 285.977  11
  -2   3   1 7354.15 235.173  37
   2   3  -1 7451.33 246.855  23
  -2  -3  -1 7169.04 274.209  35
   2   3  -1 7233.02 270.849  11
  -2   3   1 7248.98 262.912  23
  -2   3   1 7406.89 217.629  22
   2  -3   1 7065.84 252.910  21
   2  -3   1 6749.19 285.867   5
  -2  -3  -1 7092.77 285.145  19
   2   3  -1 7040.82 296.836   1
  -2   3   1 6830.83 224.655  39
  -2   3   1 7487.66 263.038  20
   2  -3   0 120679. 2786.49  24
  -2   3   0 118269. 2817.67  39
  -2   3   0 114863. 2752.74  37
   2  -3   0 109550. 2888.72  11
   2  -3   0 118692. 2838.60  36
   2  -3   0 116051. 2851.34  35
  -2   3   0 120022. 2837.05  23
   2   3   0 125730. 2884.00  12
   2   3   0 119159. 2885.38   1
   2  -3   0 122034. 2783.76  21
  -2   3   0 118632. 2809.80  22
  -2   3   0 121017. 2808.74  20
  -2  -3   0 125446. 2852.28  35
   2   3   0 120992. 2832.04  38
   2   3   0 121549. 2843.79  23
   2  -3  -1 7240.86 256.468  36
  -2  -3   1 7066.92 270.923  35
   2   3   1 7526.52 286.107  23
  -2   3  -1 6376.24 257.917  39
  -2   3  -1 6635.05 262.490  22
   2  -3  -1 7139.66 258.729  35
  -2   3  -1 7242.29 222.539  20
   2   3   1 6987.15 241.989  38
   2  -3  -1 7626.32 292.899  19
   2  -3  -1 7030.66 255.568  24
   2   3   1 7290.19 287.045   1
   2   3   1 7278.43 305.356  12
  -2  -3   1 7126.03 243.723  36
   2   3   2 76601.7 1937.94   1
  -2   3  -2 78139.0 1948.94  22
  -2   3  -2 81630.3 1940.04  39
   2  -3  -2 81294.2 1883.95  36
   2   3   2 76187.5 1851.44  38
   2  -3  -2 79688.0 1883.94  35
  -2  -3   2 80596.4 2003.46  21
   2   3   2 78786.2 1992.47  20
   2  -3  -2 83520.2 1831.90  38
  -2  -3   2 81108.9 1864.35  36
   2  -3  -2 74301.8 1959.33  19
   2   3   2 79298.1 1906.03   6
   2  -3  -2 81301.5 1941.14  24
  -2   3  -2 69649.4 1809.77  20
  -2  -3   2 81282.4 1936.94  35
   2  -3  -3 28263.4 755.363  36
   2   3   3 26928.2 857.625  20
  -2  -3   3 28202.0 827.881  35
  -2   3  -3 28723.6 856.693  22
   2  -3  -3 29539.3 853.080  24
  -2  -3   3 29649.8 742.205  36
  -2  -3   3 28911.0 794.981   5
   2  -3  -3 30800.2 798.083   9
  -2  -3   3 28418.3 889.004  21
   2   3   3 26802.8 716.339  38
   2  -3  -3 30092.1 708.387  38
   2   3   3 28865.3 837.806  37
   2  -3  -3 29691.5 770.836  35
   2   3   3 28025.9 855.054  23
   2   3   3 28111.1 799.736   6
  -2   3  -3 29818.6 839.827  39
  -2  -3   4 65677.3 1470.25  36
   2  -3  -4 66270.4 1536.20   9
   2   3   4 66672.7 1581.74   6
   2  -3  -4 65060.7 1430.37  38
   2  -3  -4 67948.5 1527.61  35
  -2  -3   4 65724.2 1688.89  21
  -2  -3   4 66200.1 1577.71   5
   2   3   4 60708.5 1626.73  20
   2  -3  -4 65771.4 1487.00  36
  -2   3  -4 67696.3 1665.65  22
   2   3   4 65606.9 1647.24  23
   2  -3  -4 66679.9 1657.02  24
   2  -3  -5 14041.1 452.084  35
   2   3   5 14197.4 504.238   6
   2  -3  -5 13661.5 432.894   9
   2  -3  -5 14083.2 563.175  24
  -2  -3   5 13813.8 529.659  37
   2  -3  -5 12977.4 353.493  38
  -2  -3   5 13414.1 566.206  21
   2  -3  -5 13975.1 397.743  36
  -2  -3   5 13543.8 498.785   5
  -2   3  -5 13797.4 556.111  22
   2   3   5 13809.5 526.696  20
   2  -3  -6 21290.7 652.468  35
  -2  -3   6 20828.2 734.737  37
   2   3   6 20593.8 729.401  20
   2   3   6 21373.0 719.693   6
  -2  -3   6 20571.3 711.960   5
  -2   3  -6 20927.4 732.923  39
  -2  -3   6 20097.3 778.606  21
  -2   3  -6 20333.1 776.739  22
   2  -3  -7 4194.53 234.150  35
  -2  -3   7 4052.66 310.025  21
   2   3   7 3616.46 263.978   6
   2  -3  -7 3663.29 308.138  33
  -2  -3   7 4200.36 335.461  30
  -2  -3   7 3407.00 282.952  31
   2   3   7 3484.64 265.018  20
  -2  -3   7 3637.69 244.905  20
   2  -3  -7 3913.46 386.602  29
  -2  -3   7 3590.73 396.250  18
  -2   3  -7 3728.27 268.236  39
   2   3   7 4312.22 289.464  37
  -2  -3   7 3951.87 267.420   5
   2   3   7 3561.18 263.206  26
   2  -3  -7 4282.96 325.923   8
   2   3   7 3559.96 283.204   3
  -2  -3   7 3513.36 258.738  37
   2   3   7 3860.53 289.386  14
   2   3   7 4016.65 287.801  25
  -2   3  -7 3386.39 308.322   8
  -2  -3   8 13860.9 597.101  37
   2  -3  -8 13576.9 896.205   4
   2   3   8 13473.4 604.017   6
  -2   3  -8 14225.1 711.443   8
  -2  -3   8 14350.2 692.344  30
   2  -3  -8 13266.4 804.695  29
   2   3   8 14429.6 618.400  37
   2  -3  -8 13953.6 524.471  35
  -2  -3   8 14677.6 665.163  21
   2   3   8 13070.7 626.562   3
  -2   3  -8 13600.7 660.086  22
  -2  -3   8 14235.1 646.750  31
   2  -3  -8 13474.9 682.307  24
   2   3   8 12934.4 588.063  20
  -2  -3   8 13672.2 540.731  20
   2   3   8 13337.9 569.868  31
   2   3   8 13728.5 599.580  26
   2  -3  -8 12860.0 662.643  33
  -2   3  -8 13717.6 598.831  39
   2   3   8 14443.0 634.111  14
   2   3   8 13562.1 616.330  25
  -2   3  -9 6869.74 461.453  22
   2   3   9 6111.06 422.950   3
  -2  -3   9 6379.33 433.486  21
  -2   3  -9 6420.31 394.480  39
   2   3   9 6167.21 403.646  37
   2   3   9 6246.46 414.644  25
   2   3   9 5982.28 400.459   6
   2  -3  -9 5871.39 448.098  33
  -2  -3   9 6256.42 449.012  30
   2  -3  -9 6213.78 563.126  29
   2   3   9 6381.93 376.045  31
   2  -3  -9 5710.62 601.867   4
  -2   3  -9 6322.24 474.832   8
   2  -3  -9 6565.27 483.028  24
  -2  -3   9 6354.30 423.472  31
   2   3   9 6493.46 396.942  20
   2   3   9 6436.05 395.666  26
  -2  -3   9 6686.53 398.006  37
   2   3   9 6620.27 409.577  14
   2   3  10 15317.1 743.309   3
   2   3  10 16728.1 743.263  37
   2   3  10 16895.2 756.001   6
   2  -3 -10 16593.1 817.319  33
  -2   3 -10 15969.2 779.375  22
  -2  -3  10 17246.9 756.768  31
  -2  -3  10 17465.8 802.603  30
  -2   3 -10 15715.6 826.270   8
   2   3  10 16641.4 714.211  26
  -2  -3  10 16782.8 765.074  21
   2  -3 -10 16530.3 988.396  29
  -2   3 -10 17060.5 713.138  39
   2  -3 -10 17224.2 1086.24   4
  -2  -3  10 16234.3 700.018  37
   2   3  10 16529.3 678.331  31
   2   3  10 16476.9 746.999  25
  -2  -3  11 3458.78 308.035  31
  -2   3 -11 3265.67 288.862  39
  -2   3 -11 3485.78 341.858  22
   2  -3 -11 3734.54 362.080  33
  -2  -3  11 3275.69 312.652  21
   2   3  11 3656.31 333.026   6
   2  -3 -11 3947.10 474.760  29
  -2  -3  11 3298.97 288.165  37
  -2  -3  11 3143.90 313.314  30
  -2   3 -11 3488.54 364.856   8
   2  -3 -11 3696.25 549.070   7
  -2   3 -11 3387.71 328.206  33
   2   3  11 3585.12 297.783  26
   2  -3 -11 3733.84 499.552   4
   2   3  11 3608.04 319.799  25
   2   3  11 3105.25 300.069  37
   2  -3 -12 8774.73 796.951   7
   2  -3 -12 8112.47 516.229  33
  -2   3 -12 7023.82 458.829  33
   2  -3 -12 7758.79 645.377  29
  -2  -3  12 8275.75 481.451  30
  -2  -3  12 7209.60 427.907  31
  -2   3 -12 7914.90 536.425   8
  -2  -3  12 6639.39 492.494  25
   2   3  12 7804.41 466.447  25
  -2  -3  13 1231.94 149.361  31
   2   3  13 851.258 153.838  15
   2  -3 -13 1111.11 176.889  33
  -2  -3  13 1118.09 184.132  25
   2  -3 -13 1133.11 242.441  29
  -2   3 -13 1145.57 194.430   8
   2  -3 -13 1353.30 303.063   7
   2   3  13 1418.11 180.722  25
  -2   3 -14 5677.47 354.137   8
   2  -3 -14 4719.19 406.118  29
   2   3  14 4648.38 292.096  15
   2  -3 -14 4066.67 446.653   7
   2  -3 -14 4986.51 301.336  33
  -2  -3  14 4961.49 320.395  25
   2   3  14 5222.88 295.301  25
   2  -3 -15 603.572 113.384  29
  -2  -3  15 735.176 101.450  25
   2  -4  14 1607.43 157.514  31
   2   4 -14 1362.83 194.983  29
  -2  -4 -14 1134.58 211.606   7
   2   4 -14 1439.95 174.830   8
   2   4 -14 1143.26 223.342   7
  -2   4  14 1392.78 150.380  26
   2  -4  14 1473.79 137.673  25
  -2   4  14 1660.99 167.352  25
  -2  -4 -13 12912.3 595.272  29
   2   4 -13 15237.6 725.963  29
   2  -4  13 14518.7 528.874  31
   2   4 -13 15627.1 630.296   8
  -2   4  13 16701.7 569.572  26
   2   4 -13 14317.4 856.513   7
   2  -4  13 13909.4 501.548  25
  -2   4  13 15630.0 560.831  25
  -2   4  12 6272.48 416.044  26
  -2  -4 -12 6219.21 506.908  29
  -2  -4 -12 5925.52 453.692  33
   2  -4  12 6473.39 421.772  31
   2   4 -12 6207.58 550.851  29
   2  -4  12 6564.13 470.063  30
  -2  -4 -12 6122.90 345.766  27
   2   4 -12 6697.42 487.396   8
   2  -4  12 6310.49 403.691  15
   2   4 -12 6594.78 673.092   7
   2  -4  12 6110.98 417.030  25
  -2   4  12 7327.74 453.745  25
  -2  -4 -11 19791.9 760.878  27
   2   4 -11 19416.5 937.613   8
  -2  -4 -11 19435.7 993.547  29
   2  -4  11 19647.1 833.789   6
   2  -4  11 19723.5 856.174  31
  -2   4  11 20346.4 852.870  37
   2  -4  11 18804.5 947.922   5
   2  -4  11 19457.6 928.137  30
   2   4 -11 19604.8 1009.57  28
   2  -4  11 19406.7 822.532  15
   2   4 -11 18982.3 1041.01  29
   2   4 -11 17966.9 1200.16   7
  -2  -4 -11 20146.0 939.410  33
   2  -4  11 19081.3 793.934  14
  -2  -4 -11 19669.9 845.588  35
  -2   4  11 21012.8 864.479  26
  -2  -4 -11 19866.7 932.726  24
  -2   4  11 22306.4 898.276  25
   2   4 -10 7767.42 452.294  22
   2  -4  10 7778.47 479.134   6
   2  -4  10 8653.06 517.661  31
  -2  -4 -10 8178.08 504.986  35
  -2  -4 -10 8517.22 504.626  22
   2   4 -10 7443.57 623.541  29
  -2  -4 -10 6911.25 522.243  33
   2   4 -10 8357.44 665.135  28
   2   4 -10 7647.73 552.057   8
  -2   4  10 7547.54 468.399  20
   2  -4  10 7852.01 553.590  30
  -2  -4 -10 6891.56 571.264  29
  -2  -4 -10 7927.43 543.002  24
   2  -4  10 7392.01 562.842   5
  -2  -4 -10 8275.00 449.670  27
  -2   4  10 8488.21 502.674  37
   2  -4  10 8339.30 492.993  15
  -2   4  10 7918.59 491.364  26
   2   4 -10 7612.70 761.146   7
   2  -4  10 7674.14 481.356  14
  -2   4  10 7848.99 499.963  25
  -2  -4  -9 8858.55 524.527  35
  -2  -4  -9 8268.91 556.844  33
   2   4  -9 9078.66 444.401  39
  -2   4   9 9616.21 516.681  20
   2   4  -9 9628.12 503.622  22
   2  -4   9 9574.06 509.460   6
   2   4  -9 8482.26 576.300   8
   2  -4   9 9362.74 537.362  31
  -2  -4  -9 9090.23 527.127  22
   2   4  -9 9436.89 680.769  29
  -2  -4  -9 8333.68 609.188  29
  -2  -4  -9 9796.57 585.688  24
   2   4  -9 9326.70 720.196  28
   2  -4   9 8783.48 602.720   5
  -2   4   9 9009.35 511.871  37
   2  -4   9 9691.63 533.365  15
  -2  -4  -9 9238.65 409.449  36
  -2   4   9 10066.1 556.604  25
  -2   4   8 4397.27 313.689  20
   2   4  -8 4093.63 374.602   8
  -2  -4  -8 4024.36 322.457  22
   2  -4   8 3747.53 321.339  21
   2   4  -8 3600.05 395.151  29
   2  -4   8 3374.81 277.437   6
  -2  -4  -8 3507.08 316.184  24
  -2  -4  -8 3791.67 348.305  33
  -2  -4  -8 3668.08 312.440  35
  -2  -4  -8 3779.78 383.787  29
   2  -4   8 3903.98 314.068  15
   2   4  -8 3955.35 269.718  39
   2   4  -8 3842.29 466.795  28
   2  -4   8 3712.35 363.915   5
  -2   4   8 3784.58 276.691  23
  -2   4   8 3718.56 300.547  37
   2   4  -8 3779.29 292.076  22
   2  -4   8 4881.98 498.896  18
  -2   4   8 3870.05 317.971  25
  -2  -4  -8 4134.52 255.662  36
  -2  -4  -7 8859.39 475.670  35
  -2   4   7 9970.79 479.373  37
   2   4  -7 9869.35 470.771  22
   2  -4   7 8730.34 435.590   6
  -2  -4  -7 9191.77 520.830  33
  -2  -4  -7 9237.82 493.014  24
   2   4  -7 8745.82 581.238  29
   2  -4   7 8995.82 651.332  18
   2  -4   7 8252.59 524.228   5
   2   4  -7 6841.35 614.248  28
   2  -4   7 8935.61 473.920  12
   2   4  -7 9721.46 434.721  39
   2  -4   7 9262.68 546.887  30
   2  -4   7 9985.50 493.732  15
  -2   4   7 8354.79 439.587  20
  -2   4   7 8288.21 425.840  23
  -2   4   7 9102.82 476.425  25
   2   4  -7 8575.96 524.889   8
   2   4  -6 1783.36 179.695  22
   2  -4   6 1803.08 187.439  12
  -2  -4  -6 1993.11 197.551  35
   2   4  -6 1899.79 229.672   8
   2   4  -6 1933.39 170.320  39
  -2   4   6 2080.66 190.938  37
   2  -4   6 1563.67 212.674   5
  -2   4   6 2029.72 180.555  23
  -2  -4  -6 2220.32 208.026  24
   2   4  -6 2026.47 318.543  28
   2  -4   6 1906.31 172.666   6
   2  -4   6 1833.54 194.047  15
   2  -4   6 2198.10 244.035  30
   2  -4   6 1910.98 198.081  21
  -2  -4  -6 1642.47 200.453  33
   2  -4   6 1731.28 271.985  18
   2  -4   6 1757.93 192.497  31
  -2   4   6 1794.05 187.899  25
   2   4  -5 7231.69 338.365  39
  -2   4   5 7502.52 350.910  37
  -2   4   5 6707.87 334.877  23
   2   4  -5 7115.47 352.509  22
   2  -4   5 7178.24 329.982   6
   2  -4   5 6210.13 280.270   9
  -2   4   5 7335.32 353.505  20
   2  -4   5 7049.90 413.601   5
   2  -4   5 6318.56 341.432  12
   2  -4   5 7169.21 370.619  21
  -2  -4  -5 6706.25 352.403  24
   2   4  -4 15693.2 567.879  22
   2  -4   4 14932.1 621.615   5
   2  -4   4 14632.3 549.593  12
   2  -4   4 16700.1 521.322   9
   2  -4   4 16304.0 533.025   6
  -2   4   4 15926.6 547.771  37
   2   4  -4 16234.4 559.222  39
  -2   4   4 16302.2 566.872  20
  -2  -4  -4 15822.8 569.374  24
  -2   4   4 16108.0 558.359  23
   2  -4   4 15433.9 579.142  21
  -2  -4  -4 16125.9 582.095  35
   2   4  -3 58652.3 1500.29  39
   2   4  -3 59682.7 1517.09  22
  -2   4   3 59122.2 1492.47  23
  -2   4   3 57459.3 1462.28  37
   2  -4   3 56067.2 1509.63  21
   2  -4   3 56375.6 1450.75   6
  -2  -4  -3 58291.0 1517.43  35
   2  -4   3 52484.8 1550.15   5
  -2   4   3 57949.3 1493.85  20
   2   4  -3 54795.6 1350.35  23
  -2  -4  -2 2791.27 176.771  35
   2  -4   2 2315.15 157.460  11
   2  -4   2 3064.80 175.673  21
  -2   4   2 2739.24 167.447  23
  -2   4   2 2712.09 164.910  20
  -2  -4  -2 2765.86 194.552  19
   2   4  -2 2765.72 132.844  23
  -2   4   2 2774.52 118.017  39
  -2   4   2 3159.76 155.373  37
   2  -4   1 55852.4 1498.79  35
  -2  -4  -1 55222.5 1441.53  36
  -2  -4  -1 57240.9 1462.30  24
   2   4  -1 56830.6 1426.19  23
   2  -4   1 55183.1 1457.28  36
  -2  -4  -1 57125.7 1474.39  35
   2   4  -1 54869.7 1471.03  39
   2  -4   1 57254.4 1507.39   5
   2  -4   1 57681.4 1430.79  21
  -2  -4  -1 58355.6 1509.73  19
  -2   4   1 57030.4 1440.90  20
   2   4  -1 58438.7 1516.03   1
  -2   4   1 54152.5 1449.61  23
  -2   4   1 55481.0 1383.06  37
   2   4  -1 53906.6 1399.58  11
   2  -4   1 51102.8 1453.97  11
   2   4   0 197.632 58.1345   1
  -2   4   0 146.551 15.8941   1
   2  -4   0 202.584 34.4299  24
  -2   4   0 178.743 39.9432  20
  -2  -4   0 210.290 52.0917  35
  -2   4   0 217.799 42.2316  39
   2  -4   0 222.973 53.9696  35
   2   4   0 299.475 50.3473  38
   2  -4   0 198.873 33.7758  21
  -2   4   0 165.416 40.3558  22
  -2  -4   0 185.652 45.2382  36
   2   4   0 122.309 41.2061  23
   2   4   0 114.815 42.9673  12
   2  -4  -1 61415.4 1494.47  19
   2   4   1 54289.8 1444.88  23
   2  -4  -1 54252.0 1412.35  36
   2  -4  -1 57577.2 1432.86  35
  -2   4  -1 55568.3 1424.57  22
  -2   4  -1 53877.9 1416.58  39
   2   4   1 53865.3 1518.33  20
  -2  -4   1 55727.1 1390.53  36
   2  -4  -1 55041.2 1392.30  24
   2   4   1 56297.6 1465.10  12
  -2   4  -1 56777.9 1374.47  20
   2   4   1 51828.8 1371.39  38
  -2  -4   1 54883.8 1449.29  35
   2   4   1 59225.3 1468.13   1
  -2   4  -2 3026.69 179.094  39
   2   4   2 3264.63 198.405  23
  -2  -4   2 2789.47 143.770  36
   2  -4  -2 2761.26 153.035  36
   2  -4  -2 2759.38 169.243  24
   2   4   2 2704.20 125.481  38
  -2   4  -2 2777.38 178.743  22
  -2   4  -2 2880.44 132.071  20
   2  -4  -2 2573.80 189.171  19
  -2  -4   2 2660.56 177.634  35
   2   4   2 2935.40 182.443   1
   2  -4  -2 2867.58 161.067  35
   2  -4  -3 57970.2 1490.92  24
   2  -4  -3 57694.6 1422.18  35
  -2  -4   3 57423.8 1451.46   5
  -2  -4   3 56813.9 1382.94  36
  -2  -4   3 59316.4 1506.53  35
  -2   4  -3 55237.7 1501.84  22
   2   4   3 53923.8 1413.82   6
  -2  -4   3 56568.4 1559.32  21
   2   4   3 55586.7 1535.77  20
   2  -4  -3 57228.9 1403.62  36
   2   4   3 51139.4 1314.51  38
  -2   4  -3 56553.9 1481.23  39
   2   4   4 15544.5 604.288  20
   2  -4  -4 15914.6 491.503  36
   2  -4  -4 16459.6 519.275  35
   2  -4  -4 16380.5 521.512   9
   2   4   4 16176.8 606.915  23
   2   4   4 16323.7 577.179  37
  -2  -4   4 16971.9 564.705   5
  -2  -4   4 15660.8 477.245  36
   2   4   4 15513.9 528.027   6
  -2   4  -4 15959.0 602.430  22
  -2   4  -4 17585.8 593.559  39
   2  -4  -4 16248.7 598.217  24
  -2  -4   4 14639.0 624.673  21
  -2   4  -5 6492.45 368.715  22
  -2  -4   5 6647.99 331.825   5
   2  -4  -5 6774.83 260.694  36
   2  -4  -5 6701.59 293.656  35
   2   4   5 6434.19 311.410   6
   2   4   5 6673.46 365.205  23
   2  -4  -5 6595.74 282.332   9
  -2  -4   5 6107.32 377.406  21
   2   4   5 7552.54 386.447  20
   2   4   5 6679.55 344.565  37
   2  -4  -5 7260.63 382.430  24
  -2  -4   5 6202.94 337.234  37
   2  -4  -6 1750.57 114.185  36
  -2   4  -6 2146.77 218.594  22
   2   4   6 1965.85 174.169   6
   2   4   6 2002.84 197.936  26
  -2   4  -6 2002.60 190.980  39
   2  -4  -6 1686.92 247.443  29
  -2  -4   6 1778.36 269.473  18
   2  -4  -6 1992.72 215.447  24
  -2  -4   6 1773.33 176.962  37
  -2   4  -6 1411.80 199.041   8
  -2  -4   6 1715.97 175.244   5
   2   4   6 1580.30 182.298  20
   2  -4  -6 1744.20 126.786   9
  -2  -4   6 2042.30 237.802  30
  -2  -4   6 1815.73 211.628  21
   2  -4  -6 1859.60 150.262  35
   2   4   6 1758.04 183.502  25
  -2   4  -7 9650.59 471.156  39
  -2  -4   7 8446.70 438.749   5
  -2  -4   7 9107.21 445.742  37
  -2  -4   7 9190.18 543.362  30
  -2   4  -7 9180.86 504.140  22
   2   4   7 9753.44 455.556   6
   2   4   7 8831.70 477.616  20
   2   4   7 8314.40 470.680   3
  -2  -4   7 8955.42 510.245  21
  -2  -4   7 8629.44 490.468  31
   2  -4  -7 9211.95 410.628  27
   2  -4  -7 8897.02 390.825  35
  -2  -4   7 9468.14 669.702  18
   2   4   7 9541.47 477.415  26
  -2   4  -7 7935.59 509.917   8
   2  -4  -7 8266.69 591.306  29
   2   4   7 9374.61 471.248  25
   2   4   7 9487.36 490.007  14
   2   4   8 4227.75 304.970   6
   2   4   8 3820.98 320.148   3
   2  -4  -8 3999.82 430.011  29
  -2  -4   8 3820.33 336.266  21
  -2  -4   8 3498.30 317.301  31
  -2  -4   8 3591.49 345.680  30
   2   4   8 3629.19 305.869  20
  -2   4  -8 3994.72 369.634   8
  -2  -4   8 3230.71 417.831  18
   2  -4  -8 3364.45 329.996  33
   2  -4  -8 3899.04 250.384  35
  -2   4  -8 4144.65 307.571  39
  -2  -4   8 4086.03 290.464  37
  -2  -4   8 3481.15 241.434  20
   2   4   8 3841.84 309.561  26
   2   4   8 3775.96 308.075  25
   2   4   8 4251.79 324.656  14
   2  -4  -8 3661.00 252.179  27
   2  -4  -9 9467.29 696.135  29
  -2  -4   9 8510.29 530.382  21
   2   4   9 8339.83 503.028  20
   2   4   9 7948.64 502.915   3
   2   4   9 10132.3 541.637  37
   2   4   9 9559.00 509.830   6
   2  -4  -9 8682.92 564.628  33
  -2  -4   9 9603.70 547.887  31
   2   4   9 8687.30 502.389  26
  -2   4  -9 8645.49 578.710   8
  -2   4  -9 9313.54 731.667  29
   2  -4  -9 9232.58 589.257  24
  -2  -4   9 9091.92 468.401  37
   2  -4  -9 9116.70 426.888  27
  -2   4  -9 8898.09 543.565  22
  -2   4  -9 9281.75 500.165  39
  -2  -4   9 8940.80 565.439  30
   2   4   9 9519.19 522.959  25
   2  -4  -9 7765.39 728.599   4
   2   4  10 7643.10 476.377   6
  -2  -4  10 8144.91 518.718  21
  -2   4 -10 8191.43 570.216   8
   2   4  10 8128.31 494.895  37
  -2  -4  10 8032.83 505.776  31
   2  -4 -10 8193.48 668.524  29
   2  -4 -10 7306.21 527.099  33
  -2   4 -10 8319.25 527.229  22
  -2   4 -10 8858.28 734.784  29
  -2   4 -10 8390.71 473.235  39
   2   4  10 7696.53 493.316   3
   2  -4 -10 6647.08 682.658   4
  -2  -4  10 8443.34 540.888  30
  -2  -4  10 7828.82 436.217  37
   2  -4 -10 6885.49 713.925   7
   2   4  10 7912.35 484.016  26
   2   4  10 8295.77 498.242  25
  -2   4 -11 19644.5 843.496  33
  -2   4 -11 18866.8 864.481  22
  -2  -4  11 19783.0 847.274  31
   2   4  11 20261.5 834.337  26
   2   4  11 20101.5 855.558  37
  -2  -4  11 20982.3 885.362  21
  -2   4 -11 19326.9 1135.78  29
   2  -4 -11 19825.1 918.211  33
  -2   4 -11 19216.3 933.847   8
  -2  -4  11 20897.5 893.343  30
   2  -4 -11 18484.9 1190.91   7
   2  -4 -11 20253.3 1181.27   4
   2  -4 -11 20049.6 1094.71  29
   2   4  11 21289.0 861.854  25
  -2  -4  12 6428.95 421.113  30
  -2  -4  12 6797.68 413.663  31
  -2   4 -12 5339.80 557.621  29
   2   4  12 6068.50 385.726  26
   2  -4 -12 6628.08 603.872   4
  -2   4 -12 5841.67 383.192  33
   2  -4 -12 6307.51 560.261  29
  -2   4 -12 5760.17 450.874   8
   2  -4 -12 6492.33 458.040  33
   2  -4 -12 5537.63 611.777   7
   2   4  12 6761.29 418.153  25
   2  -4 -13 15438.4 816.617  29
   2   4  13 15877.2 634.455  25
  -2  -4  13 14193.5 584.903  31
   2  -4 -13 15719.2 686.164  33
   2  -4 -13 13563.1 877.724   7
  -2   4 -13 15107.6 866.855  29
  -2   4 -13 14655.3 695.307   8
   2   4  13 14360.7 632.758  15
  -2  -4  13 13708.3 664.852  25
   2   4  14 1651.14 157.028  25
   2  -4 -14 1327.07 220.403   7
   2  -4 -14 1393.25 160.040  33
  -2  -4  14 1617.55 176.059  25
  -2   4 -14 1326.36 234.389   7
   2  -4 -14 1349.86 205.575  29
  -2   4 -14 1620.51 182.353   8
  -2   4 -14 1350.87 224.336  29
   2   4  14 1586.43 160.070  15
   2  -5  14 8101.92 358.049  31
  -2  -5 -14 7793.05 397.905  33
   2   5 -14 8299.22 397.915   8
   2  -5  14 7296.37 327.448  16
  -2   5  14 9036.63 375.394  25
  -2   5  14 7340.59 354.614  26
   2  -5  13 461.483 101.254  25
   2  -5  13 515.612 126.436  30
  -2  -5 -13 327.840 144.507   7
  -2   5  13 510.229 116.610  25
   2   5 -13 281.349 142.428   7
   2   5 -13 495.688 125.772   8
   2   5 -13 388.363 126.355  29
  -2  -5 -13 467.611 130.368  33
  -2  -5 -13 6.00032 17.0816  27
  -2   5  13 568.730 128.871  26
   2  -5  13 468.978 111.337  31
  -2  -5 -12 6957.64 482.670  33
  -2  -5 -12 6511.94 356.926  27
   2  -5  12 6563.26 424.988  31
   2   5 -12 7142.70 538.857  29
   2  -5  12 7424.61 487.057  30
   2   5 -12 7316.90 496.131   8
  -2   5  12 6990.29 439.329  26
   2   5 -12 6958.88 639.043   7
   2  -5  12 5549.12 386.918  25
  -2   5  12 7034.77 434.562  25
   2  -5  11 11833.8 602.116  15
  -2  -5 -11 12793.6 705.062  33
  -2   5  11 13230.1 650.388  25
   2  -5  11 12445.3 638.415  31
   2  -5  11 11090.0 572.346  14
   2  -5  11 12227.3 690.166  30
   2   5 -11 12018.9 768.993  29
   2   5 -11 12054.1 705.629   8
   2   5 -11 12528.0 794.388  28
  -2  -5 -11 11831.1 551.709  27
  -2   5  11 13562.7 664.128  26
   2   5 -11 11713.7 904.398   7
  -2  -5 -10 7187.18 531.346  33
   2  -5  10 8671.65 509.847  15
   2   5 -10 8447.94 484.462  22
   2  -5  10 8348.30 519.764  31
  -2   5  10 7719.69 497.540  20
   2   5 -10 7745.24 615.629  29
   2   5 -10 8746.85 598.432   8
  -2   5  10 8325.33 504.926  37
   2   5 -10 6887.59 642.909  28
   2  -5  10 8183.53 593.277   5
  -2  -5 -10 9763.66 544.621  35
  -2  -5 -10 8697.90 468.959  27
  -2  -5 -10 8523.00 576.277  24
  -2   5  10 8685.43 527.124  26
   2   5 -10 8875.22 781.388   7
   2  -5  10 8144.23 504.338  14
  -2   5  10 9136.68 536.364  25
   2  -5  10 8735.18 493.330   6
  -2   5   9 31864.4 1133.06  37
  -2  -5  -9 33450.8 1176.38  35
   2   5  -9 31923.5 1120.57  22
   2   5  -9 30612.1 1331.57  29
   2  -5   9 30858.4 1088.07   6
  -2  -5  -9 32072.0 1147.44  22
  -2   5   9 31564.1 1144.65  20
   2   5  -9 29532.7 1253.33   8
   2   5  -9 29735.8 1473.60  28
  -2  -5  -9 32163.8 1240.18  24
   2  -5   9 29744.3 1268.74   5
  -2  -5  -9 30855.7 1079.11  27
   2  -5   9 33120.1 1160.67  15
   2   5  -9 29529.3 1514.29   7
  -2  -5  -9 30455.7 1224.16  33
   2   5  -9 31779.3 1057.56  39
  -2   5   9 33428.4 1174.74  25
  -2  -5  -8 8298.14 488.494  35
  -2   5   8 8350.32 456.952  23
   2   5  -8 7060.81 660.529  28
  -2  -5  -8 7333.62 491.856  24
   2   5  -8 8153.96 464.290  22
   2   5  -8 8126.02 430.941  39
  -2  -5  -8 7221.58 497.899  33
   2  -5   8 7894.85 554.801   5
   2  -5   8 8082.12 436.091   6
  -2   5   8 7981.12 466.813  20
   2   5  -8 7025.82 552.036  29
   2   5  -8 7604.06 539.176   8
   2  -5   8 8247.63 680.473  18
  -2   5   8 8487.49 470.511  37
  -2  -5  -8 7697.36 382.392  36
   2  -5   8 8319.74 483.573  15
   2   5  -8 6436.17 643.582   7
  -2   5   8 8569.73 492.105  25
   2   5  -7 15375.5 617.701  39
   2  -5   7 14344.6 740.363   5
  -2  -5  -7 14532.8 562.029  36
   2  -5   7 13715.4 624.008  32
   2   5  -7 15330.0 647.421  22
  -2  -5  -7 13403.5 677.983  33
  -2   5   7 14228.4 623.626  23
   2  -5   7 14234.8 662.724  21
   2  -5   7 14154.1 588.012   6
  -2   5   7 14118.8 620.677  37
   2   5  -7 13424.0 749.946  29
  -2  -5  -7 14246.5 650.539  35
   2   5  -7 13113.6 709.785   8
   2  -5   7 14758.0 743.966  30
   2  -5   7 15465.0 908.256  18
   2  -5   7 16048.5 675.909  15
   2   5  -7 14200.3 902.866   7
   2   5  -7 11723.5 867.379  28
   2  -5   7 14683.6 661.258  31
  -2  -5  -7 14912.0 675.182  24
  -2   5   7 14779.7 649.454  25
  -2  -5  -6 22972.5 910.320  33
   2  -5   6 23282.4 877.824  31
   2  -5   6 25949.6 1000.00   5
   2   5  -6 24721.3 847.794  39
   2  -5   6 23239.6 868.912  32
  -2  -5  -6 26018.1 905.889  35
  -2  -5  -6 24357.3 804.336  36
  -2   5   6 24136.2 847.860  37
   2   5  -6 21639.5 939.417   8
   2  -5   6 24056.6 1141.11  18
   2  -5   6 24326.2 899.534  21
   2   5  -6 21220.0 1178.43  28
  -2   5   6 24133.5 865.246  23
   2  -5   6 23526.9 803.670   6
   2  -5   6 23776.6 984.215  30
   2   5  -6 25137.2 880.760  22
   2  -5   6 26973.1 914.387  15
  -2  -5  -6 26518.2 915.205  24
  -2   5   6 31288.4 936.407  25
  -2  -5  -5 5087.30 281.502  36
   2  -5   5 5108.60 322.595  15
   2   5  -5 5130.35 316.099  22
   2  -5   5 4906.72 268.435   6
  -2   5   5 5322.68 297.905  37
   2  -5   5 5216.62 320.564  31
   2  -5   5 5259.80 326.793  21
  -2   5   5 5436.52 316.997  23
   2  -5   5 5019.23 376.016  30
   2   5  -5 4243.78 339.580   8
   2  -5   5 5279.39 365.700   5
   2   5  -5 4665.20 490.779  28
   2   5  -5 4839.17 296.804  39
  -2   5   5 5148.19 313.208  20
  -2  -5  -5 5098.65 317.052  24
   2  -5   4 322.539 63.4939   6
  -2   5   4 309.819 73.7508  37
   2   5  -4 210.901 69.7959  22
  -2  -5  -4 310.019 71.7049  36
  -2   5   4 334.855 81.0407  20
   2   5  -4 302.549 77.0693  39
   2  -5   4 211.103 88.1080   5
   2  -5   4 266.955 78.3424  21
  -2   5   4 224.438 68.5260  23
  -2  -5  -3 54980.5 1657.84  19
  -2   5   3 59534.5 1529.60  37
   2  -5   3 60685.3 1671.58   5
  -2   5   3 58634.6 1584.46  23
   2   5  -3 57700.8 1449.02  23
   2  -5   3 60054.5 1594.10  21
  -2   5   3 61572.9 1589.54  20
  -2  -5  -3 60475.5 1607.67  35
  -2  -5  -2 3510.65 221.160  35
   2   5  -2 3553.21 175.777  23
  -2   5   2 3342.30 172.129  37
  -2  -5  -2 3356.96 198.923  36
   2   5  -2 3841.33 245.719   1
   2  -5   2 3522.13 205.016  21
  -2  -5  -2 3509.60 246.231  19
  -2   5   2 3761.23 214.954  20
  -2   5   2 4151.81 169.198  39
  -2  -5  -2 3617.82 210.787  24
  -2   5   2 3631.79 215.736  23
   2  -5   2 3074.59 172.149  11
  -2  -5  -1 16550.5 612.086  19
  -2  -5  -1 17031.7 555.159  24
   2  -5   1 17154.6 564.815  36
   2   5  -1 17146.4 537.002  23
  -2   5   1 15788.2 472.629  37
  -2   5   1 17363.4 564.625  23
   2  -5   1 17023.5 604.171  35
  -2   5   1 17157.8 548.269  20
  -2  -5  -1 17523.9 582.108  35
   2   5  -1 16341.2 573.926  39
  -2   5   1 16616.9 506.467  39
   2  -5   1 17462.0 529.207  21
   2   5  -1 17529.1 608.031   1
  -2  -5  -1 16936.5 544.652  36
   2   5   0 76269.4 1810.10  23
   2   5   0 72651.0 1764.20  38
  -2  -5   0 74913.2 1795.79  24
  -2   5   0 76088.5 1766.76  22
  -2  -5   0 75209.7 1779.25  36
  -2  -5   0 76438.0 1840.27  35
   2  -5   0 71723.7 1836.42  35
   2  -5   0 73771.7 1701.36  24
  -2  -5   0 77668.7 1886.40  21
   2  -5   0 74803.7 1710.77  21
  -2   5   0 73025.4 1768.47  39
  -2   5   0 77083.5 1782.40  20
   2   5   0 76302.5 1855.08   1
   2   5   1 16292.0 498.394  38
  -2  -5   1 17190.2 526.536  36
   2   5   1 17086.2 565.920  12
   2  -5  -1 17007.0 550.812  36
  -2   5  -1 17209.1 551.320  39
  -2  -5   1 17267.2 592.856  35
   2  -5  -1 16104.4 565.421  35
  -2   5  -1 17126.6 547.606  23
  -2  -5   1 17182.0 622.211  21
  -2   5  -1 16725.5 545.791  22
   2  -5  -1 17765.9 620.965  19
  -2   5  -1 16490.7 522.819  20
   2   5   1 15918.4 638.140  20
  -2   5  -1 15754.7 468.666   1
   2   5   1 17122.2 581.576   1
   2  -5  -1 16880.6 516.555  24
   2   5   1 16887.2 574.246  23
   2  -5  -2 3904.65 218.112  35
   2   5   2 3602.71 233.451  12
   2   5   2 3547.37 222.411   1
   2   5   2 3379.29 226.413  23
   2  -5  -2 3558.45 202.604  24
  -2  -5   2 3744.85 257.287  21
  -2   5  -2 3681.93 200.197  23
   2  -5  -2 3800.71 201.778  36
  -2  -5   2 3533.10 232.964  35
   2   5   2 3358.06 256.589  20
  -2   5  -2 3032.12 169.132  20
   2  -5  -2 3809.48 256.935  19
  -2  -5   2 3706.16 187.260  36
  -2   5  -2 3408.37 210.159  39
   2   5   2 3434.73 149.382  38
  -2   5  -2 3521.51 215.558  22
  -2  -5   3 60054.7 1513.56  36
  -2   5  -3 58571.1 1598.40  39
  -2  -5   3 57205.1 1630.54  35
  -2   5  -3 57135.2 1611.92  22
  -2  -5   3 61582.6 1592.51   5
  -2   5  -3 59501.3 1542.88  23
   2  -5  -3 55386.8 1670.98  19
   2  -5  -3 59844.0 1534.76  36
   2  -5  -3 60634.1 1558.15  35
   2  -5  -3 61246.4 1603.54  24
   2  -5  -4 228.197 79.5084  24
  -2   5  -4 286.955 61.0383  23
   2  -5  -4 328.800 69.1795  35
   2  -5  -4 500.750 75.9980  36
  -2  -5   4 249.291 54.3378  36
  -2   5  -4 239.724 73.0142  39
   2   5   4 220.131 78.3762  23
  -2   5  -4 257.204 82.9558  22
  -2  -5   4 209.153 67.1076   5
   2   5   4 256.305 57.1499   6
   2   5   4 300.567 85.9953  20
  -2   5  -5 5415.06 340.989  22
   2   5   5 4761.08 327.242  23
   2  -5  -5 4783.97 261.798  35
   2  -5  -5 5119.35 258.518   9
  -2   5  -5 4822.40 306.817  39
   2   5   5 4795.83 262.960   6
  -2  -5   5 5094.58 357.523  21
   2   5   5 4629.76 328.761  20
  -2  -5   5 5016.50 383.020  30
  -2   5  -5 4630.04 351.042   8
  -2  -5   5 4537.05 289.250   5
   2  -5  -5 5229.87 352.128  33
   2   5   5 5524.89 321.201  37
   2  -5  -5 5057.93 327.393  24
  -2   5  -5 5285.34 260.363  23
   2  -5  -5 5157.21 287.361  27
   2   5   5 5240.25 340.334  26
  -2  -5   5 4879.98 294.823  37
   2  -5  -5 4877.20 237.332  36
   2   5   5 4819.67 301.884  25
   2  -5  -6 23822.2 913.414  24
  -2  -5   6 23332.6 845.408   5
   2  -5  -6 25205.0 791.480  35
   2  -5  -6 23854.4 712.088  36
   2   5   6 25529.4 881.587  37
  -2  -5   6 25133.8 842.453  37
  -2   5  -6 25422.6 921.108  22
   2  -5  -6 23321.7 735.270   9
   2  -5  -6 25156.7 817.950  27
   2   5   6 24425.5 925.810  20
  -2   5  -6 21998.9 938.137   8
  -2  -5   6 24636.0 1140.63  18
  -2   5  -6 21358.2 1142.48  28
  -2  -5   6 24410.8 949.681  21
   2  -5  -6 24363.0 941.880  33
  -2   5  -6 24223.5 752.041  23
   2   5   6 24298.0 909.573  23
  -2  -5   6 26581.8 1032.72  30
   2   5   6 25714.7 912.899  26
   2   5   6 23809.1 798.837   6
   2  -5  -6 22952.0 1030.17  29
   2   5   6 23329.1 853.509  25
   2   5   7 13710.3 590.095  13
   2  -5  -7 14817.8 814.851  29
  -2  -5   7 15037.4 891.107  18
   2   5   7 14641.3 592.212   6
   2   5   7 15009.1 651.833  37
  -2   5  -7 13788.4 505.694  23
   2   5   7 13728.9 649.238   3
  -2   5  -7 14284.1 734.498   8
   2  -5  -7 13607.5 688.499  33
  -2  -5   7 13946.9 693.341  21
  -2  -5   7 14818.6 749.551  30
  -2  -5   7 13831.5 670.886  31
  -2   5  -7 14610.5 677.237  22
   2   5   7 13519.6 664.562  20
  -2   5  -7 15417.2 645.827  39
  -2  -5   7 12909.9 597.956   5
  -2   5  -7 13072.0 875.348  28
   2  -5  -7 14582.2 700.873  24
   2  -5  -7 14706.5 582.622  27
   2   5   7 13875.4 654.846  26
   2  -5  -7 14161.4 550.835  35
  -2  -5   7 14107.3 585.025  37
   2   5   7 14544.2 635.736  25
   2   5   8 7482.78 458.868  37
   2  -5  -8 7748.06 606.017  29
   2   5   8 7444.75 471.887   3
  -2  -5   8 8431.69 679.628  18
  -2  -5   8 7823.69 515.015  21
  -2   5  -8 7283.73 522.177   8
   2   5   8 7053.16 415.612   6
  -2  -5   8 7366.14 484.860  31
   2   5   8 6793.05 470.794  20
   2   5   8 7622.45 416.878  13
   2  -5  -8 7618.64 514.543  24
  -2  -5   8 7705.88 533.884  30
   2  -5  -8 7826.65 407.155  27
   2  -5  -8 7082.34 648.545   7
   2   5   8 8342.04 495.390  26
  -2  -5   8 7849.93 412.088  37
   2   5   8 7956.74 467.275  25
  -2   5  -8 8297.98 464.566  39
   2   5   9 31935.3 1046.11  13
  -2   5  -9 30903.5 1108.13  39
   2   5   9 30766.7 1151.01   3
   2   5   9 29701.4 1172.23  20
   2  -5  -9 29140.5 1475.73   7
   2   5   9 30842.0 1091.57   6
   2  -5  -9 29008.6 1356.15  29
  -2  -5   9 30281.7 1190.01  21
  -2  -5   9 32134.8 1195.92  31
  -2  -5   9 33839.1 1274.34  30
  -2   5  -9 34725.9 1540.93  29
  -2  -5   9 29946.3 1022.10  37
  -2   5  -9 31246.6 1270.15   8
   2  -5  -9 31699.4 1024.04  27
   2   5   9 33139.9 1177.51  26
   2   5   9 32074.6 1138.57  25
   2   5  10 7707.19 491.948   3
  -2   5 -10 8202.91 479.857  39
  -2   5 -10 7883.12 519.736  22
  -2  -5  10 7476.04 510.660  21
  -2   5 -10 7578.80 552.574   8
  -2  -5  10 8204.74 544.728  30
   2  -5 -10 7997.72 651.908  29
   2  -5 -10 8094.52 556.964  33
   2   5  10 8688.45 520.637  37
  -2   5 -10 7893.26 696.545  29
   2  -5 -10 8405.54 413.217  27
   2   5  10 8118.41 511.543  26
   2  -5 -10 7826.52 726.774   7
  -2  -5  10 8494.40 530.028  31
   2  -5 -10 8498.19 760.142   4
   2   5  10 8278.77 499.180  25
  -2  -5  11 11947.4 647.519  30
  -2   5 -11 12494.7 870.919  29
   2   5  11 13330.8 636.465  25
   2  -5 -11 11833.6 784.583  29
   2  -5 -11 12170.1 685.192  33
  -2  -5  11 12309.8 631.249  31
   2  -5 -11 11964.0 872.931   4
   2   5  11 11533.1 611.561  26
   2  -5 -11 11831.7 879.108   7
   2   5  11 11332.1 593.773   3
  -2   5 -11 11329.9 681.664   8
   2  -5 -12 7183.24 604.830   4
  -2  -5  12 6886.16 422.669  31
   2  -5 -12 6037.76 584.836   7
   2  -5 -12 6934.88 470.709  33
  -2  -5  12 6520.52 420.710  30
   2  -5 -12 6770.30 546.282  29
  -2   5 -12 6975.01 605.731  29
  -2   5 -12 7075.79 487.888   8
   2   5  12 6826.62 419.523  26
   2   5  12 7707.70 436.922  25
   2  -5 -13 379.447 141.666   7
  -2  -5  13 294.033 104.201  25
   2  -5 -13 453.950 122.078  33
  -2   5 -13 548.013 180.233  29
   2  -5 -13 517.104 153.530  29
  -2  -5  13 508.054 106.426  31
  -2   5 -13 489.937 128.259   8
   2   5  13 557.663 117.430  25
   2  -5 -14 7803.94 420.050  29
  -2   5 -14 8148.69 486.104  29
   2  -5 -14 8025.85 373.765  33
   2   5  14 8181.65 351.541  25
  -2   5 -14 8294.18 396.965   8
  -2  -5  14 7788.31 378.850  25
   2   5  14 7722.44 352.459  15
  -2   6  14 1610.74 132.294  25
   2  -6  14 1545.76 133.157  31
  -2  -6 -14 1620.18 151.550  33
   2   6 -14 1827.43 154.657   8
  -2   6  13 3323.97 232.962  25
   2  -6  13 2657.92 202.659  16
   2  -6  13 2673.45 210.808  31
   2  -6  13 2821.44 240.907  30
  -2  -6 -13 2690.40 239.821  33
   2   6 -13 3063.66 255.094   8
  -2   6  13 2758.00 235.691  26
  -2   6  12 674.871 137.294  25
   2  -6  12 414.334 110.102  25
   2   6 -12-22.9434 50.4294   7
   2  -6  12 800.508 149.489  31
   2  -6  12 573.813 148.332  30
   2   6 -12 49.6586 66.3722  29
  -2   6  12 607.620 145.324  26
   2   6 -12 546.521 154.735  28
  -2  -6 -12 505.776 98.8382  27
   2   6 -12 783.755 169.311   8
  -2  -6 -12 417.938 134.446  33
  -2  -6 -11 5510.43 430.669  33
  -2  -6 -11 5281.63 313.908  32
   2   6 -11 5055.51 430.076   8
   2  -6  11 5000.32 381.978  31
   2   6 -11 4411.94 495.923   7
   2   6 -11 4851.01 440.762  29
   2   6 -11 5279.22 515.152  28
  -2  -6 -11 5673.15 350.036  27
  -2   6  11 5157.07 396.751  26
   2  -6  11 5132.18 358.926  14
  -2   6  11 5707.46 397.587  25
  -2   6  10 3545.73 322.096  37
  -2  -6 -10 3844.11 335.718  35
  -2  -6 -10 3871.87 388.465  24
   2  -6  10 3170.62 367.828   5
   2   6 -10 3888.65 410.482  29
   2   6 -10 4375.04 411.128   8
   2   6 -10 3111.48 449.565  28
  -2   6  10 3999.24 356.521  20
  -2  -6 -10 3989.59 306.496  27
   2   6 -10 3022.88 434.379   7
  -2  -6 -10 3581.80 360.731  33
  -2   6  10 4395.62 358.649  25
   2  -6   9 8496.37 722.680  18
  -2  -6  -9 7667.31 489.383  35
   2   6  -9 7753.52 687.706   7
   2   6  -9 7490.58 441.465  39
  -2  -6  -9 8196.73 555.572  24
  -2  -6  -9 7168.68 514.744  33
  -2  -6  -9 7790.86 450.455  27
   2  -6   9 8414.83 525.538  21
   2  -6   9 7332.02 483.363  31
  -2   6   9 8139.73 515.162  20
   2   6  -9 7437.46 576.683  29
   2   6  -9 8058.98 577.712   8
   2  -6   9 7201.08 559.210   5
   2   6  -9 7554.02 712.267  28
   2   6  -9 8000.96 482.215  22
  -2   6   9 7776.96 473.003  37
  -2   6   9 9543.39 534.191  25
  -2   6   8 13665.9 642.584  37
  -2  -6  -8 13732.5 560.783  36
   2  -6   8 14885.4 707.954  21
   2  -6   8 14499.8 688.256  31
  -2  -6  -8 13977.0 719.619  24
  -2   6   8 13118.2 648.573  23
   2   6  -8 14332.8 668.328  22
  -2  -6  -8 13592.4 716.661  33
  -2   6   8 13311.3 675.262  20
  -2  -6  -8 14233.8 635.172  27
   2  -6   8 13297.2 590.729   6
   2  -6   8 14930.3 790.096  30
  -2  -6  -8 14265.5 681.222  35
   2  -6   8 14469.5 795.084   5
   2   6  -8 13704.1 774.609   8
   2  -6   8 14685.8 951.078  18
   2   6  -8 13851.6 770.163  29
   2   6  -8 13419.2 622.753  39
   2   6  -8 12896.2 951.960  28
   2  -6   8 14113.9 679.988  15
  -2   6   8 14556.5 692.856  26
   2   6  -8 11688.5 848.493   7
  -2   6   8 14730.6 684.069  25
  -2  -6  -7 7711.64 387.816  36
   2  -6   7 7659.02 467.378  21
  -2   6   7 7923.06 435.795  37
   2   6  -7 7470.58 428.543  39
  -2  -6  -7 6989.28 472.495  33
  -2   6   7 7210.51 446.915  23
   2  -6   7 7080.70 381.592   6
  -2  -6  -7 7592.22 482.898  24
   2  -6   7 7106.25 520.358  30
   2   6  -7 6893.02 514.487   8
   2  -6   7 7201.31 638.512  18
   2   6  -7 7118.22 439.364  22
   2  -6   7 7405.20 527.894   5
   2  -6   7 8092.93 473.349  15
  -2   6   7 8066.08 472.826  26
   2   6  -7 6731.48 671.645  28
   2  -6   7 6880.32 436.373  32
   2  -6   7 7410.46 456.696  31
  -2  -6  -7 7894.92 466.202  35
  -2   6   7 8100.11 463.658  25
   2   6  -6 10137.4 497.689  39
   2  -6   6 9613.10 427.960   6
  -2   6   6 9300.20 499.824  23
   2  -6   6 10290.0 594.598   5
  -2  -6  -6 9869.21 449.155  36
   2  -6   6 10132.1 603.523  30
   2   6  -6 9548.61 582.292   8
  -2  -6  -6 10185.7 518.149  35
   2  -6   6 9195.48 499.115  32
   2  -6   6 10270.5 520.606  31
   2   6  -6 9038.27 760.470  28
   2  -6   6 10309.2 735.031  18
   2  -6   6 10347.3 529.558  21
  -2  -6  -6 9418.81 526.516  33
  -2   6   6 9974.94 474.765  37
  -2  -6  -6 9370.22 468.446  27
  -2   6   6 9880.71 513.142  20
  -2   6   6 9677.37 506.050  26
   2   6  -6 10390.2 520.802  22
  -2   6   6 10712.8 516.775  25
   2  -6   5 26758.6 956.346  32
   2  -6   5 28045.3 963.783  21
   2   6  -5 28688.4 971.896  22
  -2   6   5 28135.9 958.559  20
  -2   6   5 28295.2 962.510  23
  -2  -6  -5 25406.8 954.269  33
   2  -6   5 27650.3 863.988   9
   2  -6   5 27429.8 1079.27  30
   2   6  -5 25441.5 1038.21   8
   2  -6   5 28916.2 1071.17   5
  -2   6   5 28156.6 900.530  37
  -2  -6  -5 27407.2 913.453  27
   2  -6   5 26719.4 833.955   6
   2   6  -5 28474.3 950.029  39
   2   6  -5 25278.7 1320.22  28
  -2   6   5 27884.7 955.510  26
  -2  -6  -5 28147.9 891.984  36
   2  -6   5 26774.0 946.926  31
  -2   6   5 29574.5 956.240  25
  -2   6   4 30863.1 949.970  37
   2  -6   4 32274.4 1031.00  21
   2   6  -4 28043.2 1091.63   8
  -2  -6  -4 33521.5 1031.91  24
  -2   6   4 33431.3 1043.41  23
   2  -6   4 32789.1 1121.38   5
  -2   6   4 33453.6 1034.91  20
   2  -6   4 33244.9 1165.10  30
   2   6  -4 32196.8 1027.21  39
  -2  -6  -4 28619.2 965.964  27
  -2   6   4 32606.1 1030.64  26
  -2  -6  -4 33003.3 982.928  36
   2  -6   4 30683.6 1033.76  32
  -2   6   4 33163.4 1018.45  25
  -2  -6  -3 11728.4 481.258  24
   2   6  -3 11333.8 386.155  23
  -2   6   3 12095.1 500.540  23
   2  -6   3 11249.7 474.132  21
  -2   6   3 11779.7 492.219  20
  -2  -6  -3 11603.0 501.304  35
  -2   6   3 11836.8 428.171  37
   2  -6   3 11870.2 547.193   5
   2   6  -3 10809.3 510.668   1
  -2  -6  -3 10010.1 529.168  19
  -2   6   2 9334.87 413.223  23
  -2  -6  -2 8679.25 456.440  19
  -2   6   2 9158.23 402.603  20
   2  -6   2 9388.01 386.919  21
   2   6  -2 9019.75 350.352  23
  -2   6   2 8669.93 323.746  39
   2   6  -2 8788.72 433.001   1
  -2  -6  -2 9223.89 393.784  24
   2   6  -2 8908.50 413.242  39
  -2  -6  -2 9194.73 387.389  36
  -2  -6  -2 9271.91 417.115  35
  -2   6   2 8958.59 333.506  37
  -2  -6  -1 23039.6 805.659  19
   2   6  -1 23392.0 781.037   1
   2   6  -1 24293.1 719.604  23
  -2   6   1 22508.7 728.900  20
  -2  -6  -1 21987.2 707.460  36
   2  -6   1 23779.9 747.407  36
  -2  -6  -1 22825.7 774.975  21
   2   6  -1 21754.6 747.600  39
   2  -6   1 22419.9 679.310  21
  -2  -6  -1 21732.7 749.955  35
  -2  -6  -1 22212.5 714.241  24
  -2   6   1 22655.7 675.561  39
   2  -6   1 22176.7 785.825  35
   2  -6   0 168174. 3968.14  24
   2   6   0 160687. 4041.84  38
   2  -6   0 170375. 3983.36  21
  -2  -6   0 173596. 4080.50  24
  -2  -6   0 168204. 4068.74  36
   2   6   0 170521. 4112.73  23
  -2  -6   0 169423. 4178.31  21
  -2   6   0 167903. 4093.61  20
   2   6   0 180569. 4163.55   1
  -2  -6   0 171083. 4155.95  35
  -2   6   0 164236. 4056.84  39
  -2   6   0 174101. 4067.60  22
   2  -6   0 168878. 4161.15  35
   2   6   1 21922.9 644.824  38
  -2   6  -1 22483.9 712.071  22
  -2  -6   1 21710.8 766.809  35
   2   6   1 22700.9 749.184  23
  -2  -6   1 23151.5 703.198  24
   2   6   1 23334.4 755.089   1
  -2  -6   1 21379.1 783.230  21
   2  -6  -1 20369.0 732.864  35
  -2  -6   1 21875.7 686.499  36
  -2   6  -1 22014.8 707.986  20
   2  -6  -1 22912.7 670.750  24
   2   6   1 20911.1 823.432  20
   2  -6  -1 24073.1 815.071  19
   2  -6  -1 22916.8 720.256  36
   2   6   1 21531.0 687.677  12
  -2   6  -1 21465.4 709.773  23
  -2   6  -1 25813.4 741.617  39
   2  -6  -2 9055.68 380.250  24
  -2   6  -2 9324.78 408.060  39
   2   6   2 9300.59 435.053  23
   2   6   2 9276.58 416.656  12
   2  -6  -2 8988.54 407.163  35
  -2  -6   2 9012.30 365.697  36
  -2   6  -2 9597.90 412.498  22
  -2  -6   2 9571.42 472.819  21
  -2   6  -2 9141.49 384.788  23
   2   6   2 8640.62 475.929  20
   2  -6  -2 9269.40 472.348  19
   2   6   2 9332.22 416.373   1
  -2  -6   2 9114.84 439.783  35
   2  -6  -2 9079.74 387.077  36
  -2  -6   3 11468.4 522.780  35
   2  -6  -3 11611.3 469.695  35
  -2  -6   3 11035.8 422.497  36
   2  -6  -3 11369.9 440.628  36
  -2  -6   3 11164.4 481.498   5
   2  -6  -3 11510.1 476.506  24
   2  -6  -3 10703.7 542.554  19
  -2   6  -3 11729.5 489.733  39
  -2   6  -3 12024.9 449.431  23
  -2  -6   3 10867.6 535.901  21
   2   6   3 12033.5 521.835  23
  -2   6  -3 11673.8 494.168  22
   2   6   4 31330.9 1018.54  25
  -2   6  -4 28521.0 1092.15   8
   2  -6  -4 32892.2 940.229  36
  -2  -6   4 30912.7 916.552  36
  -2   6  -4 32285.2 1039.96  22
   2   6   4 31861.4 1094.76  26
   2  -6  -4 33032.0 1033.96  24
  -2  -6   4 30036.8 1156.92  30
   2   6   4 33445.2 1021.35  13
  -2   6  -4 28878.6 1346.64  28
  -2   6  -4 32331.5 1023.23  39
  -2   6  -4 33314.7 946.287  23
   2  -6  -4 30666.3 981.430  27
  -2  -6   4 29942.5 1001.50   5
   2  -6  -4 29857.1 1060.14  33
   2  -6  -4 32434.1 979.476  35
   2   6   5 28149.4 936.708  13
  -2   6  -5 28203.1 958.412  39
   2  -6  -5 26737.5 830.986  36
  -2  -6   5 26799.5 897.342  37
   2   6   5 27965.8 999.655  23
  -2   6  -5 28378.1 850.035  23
   2  -6  -5 27202.0 1008.83  33
  -2   6  -5 26026.5 1037.33   8
   2  -6  -5 27668.3 881.456  35
   2   6   5 28105.2 1047.73  20
  -2  -6   5 24455.1 913.861   5
   2  -6  -5 24478.7 1057.38  29
   2  -6  -5 29765.8 881.141   9
   2  -6  -5 27974.9 869.560  32
  -2   6  -5 25134.6 1283.44  28
   2  -6  -5 28480.5 912.966  27
   2   6   5 26825.5 1005.51  26
  -2  -6   5 26400.1 1091.58  30
   2  -6  -5 27719.2 975.646  24
  -2   6  -5 29741.7 998.502  22
   2   6   5 28516.7 954.864  25
  -2   6  -6 9951.89 410.136  23
  -2  -6   6 8449.14 469.545   5
   2  -6  -6 10340.9 451.940  35
   2   6   6 9290.69 527.075  23
   2  -6  -6 8967.99 599.339  29
  -2   6  -6 9973.84 530.066  22
  -2  -6   6 9806.92 560.737  21
   2  -6  -6 10228.1 564.683  33
   2  -6  -6 9481.93 390.087  36
   2  -6  -6 9836.53 427.950  32
   2   6   6 10238.6 487.608  13
  -2  -6   6 8495.86 569.784  30
   2   6   6 9470.09 556.407  20
  -2   6  -6 9235.71 568.479   8
  -2  -6   6 9601.86 450.418  37
  -2   6  -6 9547.82 765.254  28
   2  -6  -6 9594.38 410.320   9
   2  -6  -6 9337.93 456.181  27
   2  -6  -6 10263.7 544.351  24
   2   6   6 10609.0 563.236  26
  -2  -6   6 9698.50 704.340  18
   2   6   6 10276.2 509.277  25
   2  -6  -7 7694.29 388.734  35
  -2   6  -7 6380.26 642.708  28
   2   6   7 7854.30 499.503  26
   2   6   7 6885.27 484.634  20
  -2   6  -7 7720.82 479.262  22
  -2  -6   7 6887.40 375.825  37
   2  -6  -7 6411.57 467.014  33
  -2  -6   7 7254.18 477.050  31
   2  -6  -7 7437.99 567.707  29
  -2  -6   7 7934.51 652.114  18
   2   6   7 7653.82 420.445  13
   2  -6  -7 6671.09 469.273  24
   2  -6  -7 7562.75 407.018  27
  -2  -6   7 6714.93 479.393  21
  -2  -6   7 7804.21 548.556  30
  -2   6  -7 7241.38 523.589   8
   2   6   7 7961.35 459.531  25
   2  -6  -8 13761.8 733.216  24
   2   6   8 14018.7 611.450  13
   2  -6  -8 13471.4 817.816  29
   2   6   8 13455.6 699.380   3
  -2  -6   8 13285.6 714.684  21
   2  -6  -8 14311.1 747.318  33
  -2  -6   8 14615.9 723.190  31
  -2  -6   8 14020.9 775.306  30
  -2   6  -8 14029.8 696.503  22
   2   6   8 12380.0 704.245  20
  -2   6  -8 12809.8 745.481   8
  -2  -6   8 13826.8 912.699  18
  -2   6  -8 12383.0 905.449  28
   2   6   8 14619.2 675.567  25
   2  -6  -8 13771.3 600.878  27
  -2   6  -8 14133.8 660.518  39
   2   6   8 13589.8 703.385  26
   2   6   9 7570.79 415.697  13
   2   6   9 7281.38 517.564  20
   2  -6  -9 7678.18 617.654  29
  -2   6  -9 7060.34 541.954   8
   2  -6  -9 7654.18 419.123  27
  -2  -6   9 7602.04 522.888  21
  -2  -6   9 8062.16 524.547  31
  -2  -6   9 7691.79 683.415  18
  -2   6  -9 8523.64 491.896  39
  -2  -6   9 7009.05 537.406  30
   2   6   9 7417.34 481.850   3
  -2   6  -9 7445.22 658.987  29
   2  -6  -9 7872.84 544.566  33
   2   6   9 7742.65 520.820  26
   2  -6  -9 8524.40 574.057  24
   2   6   9 8211.04 497.155  25
  -2   6 -10 3819.55 325.614  39
  -2  -6  10 4163.61 388.017  30
  -2   6 -10 3419.01 366.014   8
  -2   6 -10 4089.91 363.698  22
  -2  -6  10 4355.90 372.369  31
  -2   6 -10 4571.05 515.618  29
   2   6  10 3565.03 350.225  26
   2  -6 -10 3754.08 427.107  29
  -2  -6  10 4151.47 374.835  21
   2   6  10 3370.14 317.416   3
   2  -6 -10 4057.88 284.054  27
   2  -6 -10 3820.26 529.826   4
   2   6  10 4256.98 347.948  25
   2   6  11 5139.20 360.872   3
  -2  -6  11 5233.73 385.351  31
  -2  -6  11 5467.05 411.143  30
  -2   6 -11 5290.91 539.746  29
   2  -6 -11 5004.65 479.940  29
  -2   6 -11 5161.24 436.266   8
   2  -6 -11 4926.76 290.468  27
   2   6  11 5084.76 397.856  26
   2  -6 -11 4424.75 517.044   4
   2   6  11 5718.95 388.801  25
   2   6  12 507.372 120.389  25
  -2  -6  12 663.619 138.066  30
   2  -6 -12 684.204 151.069  33
  -2  -6  12 687.545 136.299  31
  -2   6 -12 508.323 187.023  29
   2  -6 -12 830.101 185.139  29
  -2   6 -12 677.792 156.305   8
   2  -6 -12 545.396 173.110   4
   2   6  12 555.136 131.573  26
   2  -6 -13 2779.04 265.862  29
   2   6  13 2673.11 214.747  25
  -2  -6  13 2507.27 199.421  30
  -2  -6  13 2842.31 215.518  31
  -2   6 -13 2857.35 250.556   8
  -2   6 -13 2554.61 292.380  29
   2  -6 -13 2711.57 239.967  33
  -2  -6  13 2490.85 230.211  25
   2  -6 -14 1631.78 142.684  33
  -2   6 -14 1584.97 146.098   8
   2   6  14 1782.19 137.216  15
  -2   7  13 6961.71 326.532  25
   2  -7  13 6442.84 321.076  31
   2  -7  13 6164.16 341.993  30
   2   7 -13 6236.66 347.507   8
   2  -7  13 5377.82 283.840  16
  -2  -7 -13 5930.53 333.913  33
  -2   7  13 5974.51 341.217  26
  -2  -7 -12 5716.90 381.667  33
   2  -7  12 6605.43 412.571  30
   2   7 -12 5918.37 430.297  28
   2   7 -12 5955.34 404.067   8
  -2  -7 -12 5959.51 311.809  27
   2  -7  12 6109.04 355.034  16
  -2   7  12 6197.72 397.904  26
  -2   7  12 6676.84 375.454  25
   2  -7  12 4783.81 308.445  25
  -2   7  11 3969.55 314.550  25
   2   7 -11 4585.90 457.431  28
   2  -7  11 3960.61 317.499  16
  -2  -7 -11 3724.14 247.920  32
  -2  -7 -11 2947.53 301.005  33
   2   7 -11 3445.97 343.332   8
  -2  -7 -11 3744.79 275.501  27
   2  -7  11 3457.55 278.978  14
  -2  -7 -10 9689.95 470.291  32
  -2  -7 -10 9192.87 572.919  33
   2  -7  10 8959.77 525.121  31
   2   7 -10 8932.33 605.406   8
   2   7 -10 8715.65 732.253  28
  -2  -7 -10 8953.84 483.773  27
  -2  -7  -9 1778.05 262.135  24
  -2   7   9 1613.87 211.878  37
   2  -7   9 1747.24 236.053  31
   2   7  -9 1959.02 245.034  22
  -2  -7  -9 1565.10 222.165  35
   2   7  -9 1363.08 193.314  39
  -2   7   9 1786.14 251.597  20
   2  -7   9 1800.21 287.286  30
  -2  -7  -9 1692.35 250.034  33
   2  -7   9 1657.41 344.893  18
   2  -7   9 1880.10 290.054   5
   2   7  -9 1968.87 381.294  28
  -2  -7  -9 1784.29 213.049  27
   2   7  -9 1347.37 260.426   8
  -2   7   9 1721.79 244.363  26
  -2   7   9 1866.40 242.291  25
  -2   7   8 723.552 142.161  37
   2   7  -8 839.881 158.234  39
   2   7  -8 927.371 167.557  22
  -2  -7  -8 690.181 123.526  36
   2  -7   8 810.411 168.570  21
   2   7  -8 1058.57 206.515   8
  -2  -7  -8 875.989 169.758  35
  -2  -7  -8 558.582 159.162  33
  -2   7   8 1083.07 182.891  23
   2  -7   8 749.651 161.731  31
   2  -7   8 850.480 251.904  18
   2   7  -8 512.447 240.135  28
   2  -7   8 818.413 198.240   5
  -2   7   8 808.073 176.772  26
   2  -7   8 762.553 192.051  30
  -2   7   8 895.700 172.601  25
   2   7  -7 129.495 116.054   8
  -2   7   7 164.276 81.7215  37
   2  -7   7 163.702 171.032  18
  -2   7   7 142.066 80.0853  23
  -2  -7  -7 212.890 96.3943  35
  -2  -7  -7 314.414 122.288  33
  -2   7   7 216.906 98.7221  25
   2   7  -7 197.686 98.3010  22
   2  -7   7 170.096 89.8523  21
   2  -7   7 146.995 91.3085  31
  -2   7   7 146.024 96.4822  20
   2   7  -7 237.748 206.974  28
   2  -7   7 275.866 137.114  30
  -2  -7  -7 225.354 82.1646  36
   2   7  -7 195.897 86.9275  39
   2  -7   7 194.478 109.559   5
   2  -7   7 248.431 104.790  32
  -2   7   7 110.611 91.8141  26
  -2  -7  -6 11085.3 580.586  24
  -2  -7  -6 11036.2 572.168  35
   2  -7   6 12259.0 590.047  21
  -2  -7  -6 10994.7 499.034  36
   2   7  -6 10821.1 569.039  22
   2  -7   6 11084.6 667.949  30
   2   7  -6 11036.2 660.834   8
   2  -7   6 10787.8 555.348  31
   2  -7   6 10711.4 655.023   5
  -2  -7  -6 10228.0 563.652  33
  -2   7   6 10592.0 573.888  23
   2   7  -6 10821.9 874.269  28
  -2  -7  -6 11392.6 539.986  27
  -2   7   6 11426.8 525.337  37
   2  -7   6 11012.2 569.132  32
  -2   7   6 10937.9 583.346  20
  -2   7   6 11161.3 580.584  26
   2   7  -6 11031.1 556.142  39
  -2   7   6 11684.3 569.678  25
  -2   7   5 4255.21 314.013  25
   2   7  -5 4056.44 309.734  39
   2  -7   5 3751.61 294.534  31
  -2   7   5 4192.55 325.150  23
   2   7  -5 3646.54 316.630   1
  -2  -7  -5 3975.43 310.101  24
  -2  -7  -5 4146.13 293.160  27
   2   7  -5 3864.92 362.573   8
   2  -7   5 3581.79 356.971  30
   2  -7   5 4122.23 267.993   9
   2  -7   5 3803.51 307.584  32
   2  -7   5 4114.89 308.088  21
  -2   7   5 3988.05 318.713  20
   2  -7   5 4183.76 366.479   5
   2   7  -5 3958.47 313.698  22
   2   7  -5 3661.69 498.209  28
  -2   7   5 4374.41 281.722  37
   2  -7   5 4486.74 350.880  16
  -2   7   5 4341.93 325.559  26
  -2  -7  -5 3445.80 291.657  33
  -2  -7  -5 4290.72 279.863  36
  -2   7   4 8318.99 381.251  37
  -2   7   4 8642.20 459.403  23
   2  -7   4 8760.12 439.096  21
  -2  -7  -4 8332.35 411.446  27
   2  -7   4 8159.66 423.487  31
   2   7  -4 7804.39 456.925   1
  -2   7   4 8232.84 451.840  20
   2  -7   4 7608.80 485.929   5
   2   7  -4 7326.71 489.507   8
  -2  -7  -4 8559.86 408.319  36
   2  -7   4 7628.57 512.129  30
   2  -7   4 9420.87 501.881  16
   2  -7   4 7379.76 393.375  27
  -2   7   4 8212.36 432.662  25
  -2   7   4 7944.93 438.666  26
  -2  -7  -4 8287.76 434.254  24
   2  -7   4 7919.16 445.114  32
  -2   7   3 9518.68 455.106  25
   2   7  -3 8991.77 354.674  23
   2   7  -3 8969.18 452.396  39
  -2  -7  -3 9152.01 440.957  21
   2  -7   3 8902.45 459.377  32
   2  -7   3 9295.23 433.299  21
  -2   7   3 9138.84 375.657  37
  -2   7   3 9194.93 463.398  23
   2  -7   3 9913.53 518.606   5
  -2  -7  -3 9533.09 442.981  24
  -2   7   3 8948.22 452.894  20
   2   7  -3 8326.86 500.481   8
  -2  -7  -3 8407.01 503.858  19
   2   7  -3 7919.96 685.269  28
  -2  -7  -3 8436.39 403.951  27
   2   7  -3 8936.68 472.378   1
   2  -7   3 8835.89 422.596  27
  -2   7   3 9552.41 463.912  26
   2   7  -3 7548.51 531.215  26
   2  -7   3 9343.73 540.509  30
  -2  -7  -3 9516.48 467.020  35
  -2  -7  -2 31743.7 971.279  24
   2   7  -2 30630.0 1007.66  39
   2  -7   2 31495.7 944.009  21
   2   7  -2 27858.8 1147.41  26
  -2   7   2 33313.0 1023.42  23
   2   7  -2 28528.1 1350.65  28
   2   7  -2 31284.3 1093.25   8
   2   7  -2 32434.7 1038.24   1
   2  -7   2 30078.1 1101.06  30
  -2   7   2 30716.4 999.370  20
   2  -7   2 31035.2 973.523  27
  -2  -7  -2 29786.3 1078.09  19
   2  -7   2 30091.7 1005.45  32
  -2  -7  -2 32047.3 1010.79  21
  -2  -7  -2 28394.9 924.851  27
  -2  -7  -2 30512.9 1014.11  35
  -2  -7  -2 31665.3 956.765  36
   2   7  -2 31023.8 919.077  23
   2  -7   1 27419.0 809.493  21
   2   7  -1 26858.2 912.909   1
   2  -7   1 25974.6 881.675  36
  -2  -7  -1 27298.7 863.457  32
   2   7  -1 27533.3 911.233  39
  -2   7   1 26350.2 891.772  20
   2  -7   1 26134.4 896.651  32
  -2  -7  -1 28247.3 929.561  21
   2   7  -1 30511.4 1014.42   8
   2  -7   1 26617.9 946.294  35
  -2  -7  -1 26944.2 970.640  19
  -2  -7  -1 28834.2 867.903  24
  -2  -7  -1 26819.1 915.574  35
  -2  -7  -1 27250.1 858.381  36
  -2   7   1 27722.5 824.091  39
   2   7  -1 26426.3 838.968  38
   2  -7   1 28382.0 963.482  16
   2   7  -1 23554.0 1022.12  26
   2   7  -1 27786.8 862.042  23
  -2  -7   0 4360.52 253.197  36
   2   7   0 4354.99 232.350  38
   2  -7   0 4586.79 305.750  35
  -2   7   0 4579.15 281.977  20
  -2   7   0 4262.73 271.525  23
   2   7   0 4176.88 277.458   1
  -2  -7   0 4014.27 240.711  24
  -2   7   0 4637.98 256.038  39
   2   7   0 3686.06 285.502  25
   2   7   0 4191.61 267.782  23
   2  -7   0 4399.57 271.018  27
   2   7   0 4296.91 359.000  26
  -2  -7   0 3863.16 289.426  21
  -2   7  -1 27708.4 866.611  39
  -2   7  -1 27625.2 863.742  22
  -2  -7   1 27329.3 830.391  24
   2   7   1 27620.6 911.820  23
   2  -7  -1 27007.6 870.709  36
   2   7   1 25655.9 921.983  25
  -2  -7   1 26786.0 837.663  36
  -2  -7   1 26411.5 945.084  21
  -2   7  -1 25230.8 862.426  20
  -2   7  -1 28685.1 992.477   8
   2  -7  -1 27826.8 978.181  19
  -2   7  -1 27403.4 878.067  23
   2  -7  -1 26540.7 789.517  24
   2   7   1 27307.5 899.230   1
   2  -7  -1 27383.2 918.564  35
   2  -7  -1 27359.0 876.216  27
   2  -7  -1 26972.2 884.973  32
   2   7   1 26923.4 1031.00  26
  -2  -7   1 27220.4 941.534  35
   2   7   2 28584.3 940.915  12
   2   7   2 31277.9 1039.15  25
  -2  -7   2 30345.4 935.868  36
   2   7   2 34473.2 1029.24  13
   2   7   2 32093.8 1042.04  23
   2  -7  -2 29542.7 997.559  35
  -2   7  -2 31798.6 973.710  23
  -2  -7   2 32298.6 1071.32  35
  -2   7  -2 32622.3 1000.94  22
   2  -7  -2 29864.5 1020.80  33
   2  -7  -2 32637.1 978.813  36
   2  -7  -2 30857.3 983.121  32
   2  -7  -2 31804.3 949.351  24
  -2   7  -2 30189.5 1088.12   8
   2   7   2 30024.6 1122.39  20
   2  -7  -2 29712.1 1089.05  19
  -2   7  -2 32078.3 996.335  39
   2  -7  -2 31948.0 988.888  27
  -2  -7   2 32552.9 934.857  24
   2   7   2 32075.6 1145.10  26
   2   7   2 32656.1 1012.29   1
  -2  -7   2 29582.9 1066.27  21
   2  -7  -3 9429.02 417.534  36
   2   7   3 9078.60 462.375  25
  -2   7  -3 9323.72 454.084  22
   2  -7  -3 9166.68 442.816  35
   2   7   3 9129.98 482.901  23
  -2  -7   3 9141.48 507.790  21
  -2  -7   3 9331.34 456.760   5
   2  -7  -3 9371.07 432.383  24
  -2  -7   3 9401.06 568.640  30
   2  -7  -3 8992.21 521.353  19
   2  -7  -3 8268.24 461.897  33
  -2  -7   3 9030.71 395.184  36
   2   7   3 9590.80 546.425  20
  -2   7  -3 9165.29 447.011  39
   2   7   3 9627.79 466.562  12
  -2   7  -3 8086.85 498.023   8
  -2   7  -3 9275.75 413.506  23
   2  -7  -3 9384.21 437.675  27
   2   7   3 9223.99 531.754  26
   2  -7  -3 9091.36 425.924  32
  -2  -7   3 9580.51 500.928  35
   2   7   3 9833.00 461.191  13
  -2  -7   4 7741.70 364.968  36
   2   7   4 8459.17 447.921  25
  -2  -7   4 7435.87 414.677  16
   2  -7  -4 8245.48 420.119  35
   2   7   4 8444.50 472.692  12
   2  -7  -4 7764.40 503.077  29
  -2  -7   4 8414.58 498.653  21
   2  -7  -4 8445.68 390.030  36
  -2   7  -4 8200.12 382.936  23
   2  -7  -4 8206.86 399.424  32
   2   7   4 8246.88 431.205  13
  -2   7  -4 8892.63 457.366  22
   2  -7  -4 8697.57 441.529  24
  -2  -7   4 7407.55 424.344   5
  -2  -7   4 7448.03 527.520  30
  -2   7  -4 8161.65 507.947   8
  -2   7  -4 7087.83 648.860  28
  -2   7  -4 7896.01 434.141  39
   2  -7  -4 7523.78 453.376  33
   2   7   5 4231.43 317.752  25
   2  -7  -5 3647.10 274.528  35
   2  -7  -5 4089.95 337.201  33
   2  -7  -5 4055.61 254.313  36
   2  -7  -5 4354.81 274.918   9
  -2   7  -5 4225.25 313.201  39
  -2   7  -5 3966.30 312.489  22
  -2   7  -5 3990.16 509.323  28
  -2  -7   5 3709.20 296.416   5
   2   7   5 3938.37 292.859  13
  -2  -7   5 3280.69 359.945  30
   2   7   5 3866.89 357.866  20
  -2   7  -5 4220.93 257.792  23
   2  -7  -5 3682.78 360.495  29
   2  -7  -5 3976.98 316.968  24
  -2  -7   5 3607.34 334.734  21
   2  -7  -5 4103.79 271.576  32
  -2  -7   5 3558.86 281.985  16
   2  -7  -5 3844.89 282.979  27
  -2   7  -5 3501.79 341.304   8
  -2  -7   5 3553.98 254.658  37
   2   7   6 11027.7 564.839  25
   2   7   6 12341.8 559.165  13
   2  -7  -6 10690.4 661.700  29
  -2   7  -6 10940.0 456.206  23
   2  -7  -6 10922.7 475.456   9
   2  -7  -6 10907.1 457.014  36
   2  -7  -6 10341.6 595.976  33
  -2   7  -6 11213.7 567.392  39
   2   7   6 11755.7 621.668  23
  -2   7  -6 10578.7 863.183  28
  -2  -7   6 11122.0 685.632  30
   2   7   6 9897.01 619.778  20
  -2   7  -6 10944.6 656.445   8
  -2  -7   6 10400.5 547.162   5
   2  -7  -6 11262.4 513.814  35
  -2   7  -6 11115.8 584.870  22
   2  -7  -6 11130.5 590.873  24
  -2  -7   6 10467.7 518.450  16
   2  -7  -6 11332.5 530.313  27
   2  -7  -6 11342.8 495.101  32
   2   7   6 10818.8 624.530  26
  -2   7  -7 408.434 124.258  22
   2   7   7 236.130 91.9235  13
   2  -7  -7 53.2139 87.1592  24
   2   7   7 322.148 112.928  25
   2  -7  -7 366.319 137.338  33
   2   7   7 260.792 120.412  26
   2  -7  -7 207.899 71.9923  32
  -2  -7   7 245.499 126.518  30
  -2  -7   7 407.813 194.717  18
  -2   7  -7 116.894 156.146  28
  -2   7  -7 128.206 104.940   8
   2   7   7 161.165 114.223  20
   2  -7  -7 290.116 98.1659  27
   2  -7  -7 179.480 123.965  29
   2  -7  -8 786.376 212.083  29
   2   7   8 905.210 150.142  13
  -2   7  -8 810.986 157.343  39
  -2  -7   8 732.339 177.661  31
   2  -7  -8 778.383 180.385  24
  -2  -7   8 815.431 227.032  18
  -2   7  -8 854.084 171.358  22
  -2  -7   8 781.331 183.167  21
   2   7   8 920.439 175.725   3
   2  -7  -8 953.565 199.580  33
  -2  -7   8 1113.23 222.816  30
   2   7   8 858.494 209.642  20
   2   7   8 738.655 159.422  25
  -2   7  -8 639.603 243.689  28
  -2   7  -8 802.647 190.336   8
   2  -7  -8 737.972 138.822  27
   2   7   8 667.818 175.124  26
   2   7   9 2068.03 247.702  25
  -2   7  -9 1896.21 249.625  22
   2  -7  -9 1609.00 250.696  24
   2   7   9 1784.62 191.752  13
   2   7   9 1866.11 300.634  12
  -2  -7   9 1260.45 228.379  21
   2  -7  -9 1840.83 269.536  33
   2   7   9 2173.37 251.595   3
  -2  -7   9 1532.39 253.218  30
   2   7   9 1530.77 257.203  20
  -2   7  -9 1933.16 291.192   8
  -2   7  -9 1924.89 342.036  29
  -2  -7   9 1426.11 304.350  18
   2  -7  -9 1638.96 282.680  29
  -2   7  -9 1812.90 336.415  28
  -2  -7   9 2012.40 260.984  31
  -2   7  -9 2105.23 243.913  39
   2  -7  -9 1869.01 205.563  27
   2   7   9 1458.83 240.981  26
   2   7  10 9503.65 534.764  25
   2  -7 -10 9622.78 464.843  27
  -2  -7  10 9277.39 586.648  30
   2   7  10 9030.74 510.833   3
   2  -7 -10 9487.46 589.175  33
  -2   7 -10 9595.21 709.542  29
   2  -7 -10 10035.5 660.251  29
  -2   7 -10 7936.84 570.980   8
   2   7  10 9584.92 586.515  26
  -2  -7  10 9749.35 568.400  31
   2  -7 -10 8080.84 731.593   4
   2   7  11 3376.51 320.350  26
   2  -7 -11 3812.53 344.130  33
   2  -7 -11 3448.77 430.333   4
  -2  -7  11 3722.40 317.931  31
  -2  -7  11 4174.36 346.908  30
  -2   7 -11 3719.65 411.778  29
  -2   7 -11 3459.04 344.878   8
   2   7  11 3847.01 309.375  25
   2  -7 -11 3583.65 242.609  27
   2  -7 -11 3635.62 364.470  29
   2   7  12 6022.42 353.816  25
   2   7  12 5764.84 372.764  26
  -2   7 -12 5448.18 449.330  29
   2  -7 -12 5720.27 395.700  29
  -2   7 -12 5585.67 392.402   8
  -2  -7  12 5878.05 356.221  31
   2  -7 -12 5307.19 442.178   4
  -2  -7  12 5920.48 356.076  30
  -2  -7  13 5605.01 292.011  31
   2   7  13 6254.91 308.911  25
  -2   7 -13 5251.03 365.960  29
  -2   7 -13 6157.70 341.973   8
  -2   8  13 3548.49 230.585  26
  -2   8  12 1886.52 176.664  25
   2  -8  12 1724.29 167.883  31
  -2  -8 -12 1368.60 163.299  33
   2   8 -12 1635.86 199.787  28
   2   8 -12 1754.58 195.612   8
   2  -8  12 1647.00 160.015  16
  -2  -8 -12 1669.82 141.731  27
  -2   8  11 8299.10 438.994  25
  -2  -8 -11 6765.92 426.897  33
  -2  -8 -11 7171.86 339.969  32
  -2  -8 -11 7265.66 376.051  27
   2  -8  11 6940.90 404.305  31
   2   8 -11 7780.79 488.629   8
   2   8 -11 6984.86 549.943  28
   2  -8  11 7452.07 419.008  16
   2  -8  11 6830.74 374.753  14
  -2   8  10 11467.6 570.710  25
   2  -8  10 9887.96 529.878  31
  -2  -8 -10 10210.8 472.945  32
  -2  -8 -10 9894.02 497.630  27
   2   8 -10 10612.5 636.853   8
   2   8 -10 10005.3 760.618  28
   2  -8  10 9821.87 546.991  16
  -2   8  10 10860.7 606.293  26
  -2  -8 -10 9970.71 566.459  33
  -2   8   9 4848.50 373.970  25
   2   8  -9 3880.94 517.743  28
   2  -8   9 4446.14 351.301  31
  -2  -8  -9 4062.19 364.575  33
  -2  -8  -9 4361.23 313.264  32
   2   8  -9 4043.17 405.938   8
   2  -8   9 4580.39 420.921  30
   2  -8   9 4335.59 510.492  18
  -2  -8  -9 4141.48 323.553  27
   2  -8   9 4712.69 382.757  16
  -2   8   9 4824.74 401.911  26
  -2   8   8 12778.6 631.649  25
  -2  -8  -8 10953.8 547.112  32
  -2  -8  -8 10852.7 610.926  33
  -2   8   8 10387.2 548.859  37
   2   8  -8 9710.01 663.748   8
  -2  -8  -8 11509.3 612.871  35
   2  -8   8 9487.96 659.725   5
   2  -8   8 11032.0 599.962  21
   2   8  -8 10474.7 569.495  39
   2  -8   8 11257.3 846.096  18
   2   8  -8 9700.37 861.134  28
  -2  -8  -8 9942.25 483.980  36
   2  -8   8 11589.7 699.495  30
   2   8  -8 10378.1 619.253   1
  -2   8   8 10707.9 609.182  23
   2  -8   8 11981.0 650.269  16
  -2   8   8 11148.2 628.929  26
  -2  -8  -8 11084.3 645.197  24
   2  -8   8 10552.0 576.010  31
  -2   8   7 33680.1 1160.71  25
   2  -8   7 32115.2 1533.61  18
  -2  -8  -7 28508.2 1002.11  36
  -2   8   7 30983.4 1069.16  37
  -2  -8  -7 28219.8 1116.95  33
   2  -8   7 29997.5 1126.58  21
  -2   8   7 29598.2 1185.38  20
   2  -8   7 31691.4 1289.70  30
   2   8  -7 30509.0 1292.49   8
   2  -8   7 29072.2 1256.86   5
   2   8  -7 30554.6 1185.94   1
   2  -8   7 32452.8 1136.56  31
   2   8  -7 31126.1 1635.15  28
  -2  -8  -7 30393.3 1146.73  35
   2   8  -7 31301.7 1129.10  39
   2  -8   7 28882.1 1101.05  32
  -2  -8  -7 29797.4 1072.53  27
  -2  -8  -7 31939.2 1195.46  24
   2  -8   7 33909.2 1225.13  16
  -2   8   7 30522.0 1171.12  26
  -2   8   7 31453.5 1178.61  23
  -2   8   6 3145.29 292.001  25
  -2  -8  -6 2680.61 281.683  35
   2   8  -6 3294.52 323.799   1
  -2   8   6 2472.39 234.395  37
   2  -8   6 2950.14 280.708  31
   2  -8   6 2671.56 278.579  32
  -2   8   6 2756.80 302.537  20
   2  -8   6 2880.48 279.861  21
   2   8  -6 3177.20 354.874   8
   2  -8   6 3149.33 355.078  30
   2  -8   6 3295.47 359.121   5
  -2  -8  -6 2600.20 233.911  36
   2   8  -6 2986.42 286.843  39
  -2  -8  -6 2951.93 295.909  24
  -2  -8  -6 2843.04 259.816  27
  -2   8   6 3097.43 307.355  23
   2  -8   6 2969.34 310.854  16
  -2  -8  -6 2543.67 270.847  33
   2   8  -6 2357.66 443.128  28
  -2   8   6 3071.31 304.037  26
  -2   8   5 53646.7 1620.22  25
  -2  -8  -5 51363.3 1617.52  24
   2   8  -5 52289.2 1672.29   1
  -2  -8  -5 52730.8 1639.90  35
  -2   8   5 51337.1 1505.01  37
  -2  -8  -5 50806.3 1527.70  36
   2  -8   5 51325.6 1520.36   9
   2  -8   5 58268.5 1734.80  16
   2  -8   5 53503.5 1768.02   5
   2   8  -5 51862.5 1628.07  39
   2  -8   5 50699.7 1627.63  32
   2  -8   5 51341.6 1594.49  21
   2  -8   5 52514.5 1796.78  30
   2  -8   5 51343.5 1581.45  31
  -2   8   5 53088.9 1679.76  20
   2   8  -5 49260.8 1761.46   8
  -2   8   5 55193.1 1682.98  23
  -2  -8  -5 50921.8 1552.50  27
  -2   8   5 52967.4 1658.11  26
  -2   8   4 70107.3 1947.82  25
   2   8  -4 67812.8 1987.74   1
  -2  -8  -4 67423.1 1921.57  24
  -2  -8  -4 67083.8 1860.60  36
   2  -8   4 65636.0 1954.53  32
   2  -8   4 65257.1 1876.09  31
   2  -8   4 67045.0 2069.20   5
   2   8  -4 64539.4 2084.08   8
   2  -8   4 64979.4 2098.88  30
  -2   8   4 67913.4 1988.98  20
  -2   8   4 68509.0 1980.12  23
   2   8  -4 59456.7 2459.08  28
  -2  -8  -4 67514.1 1871.45  27
   2  -8   4 69591.4 2030.69  16
   2  -8   4 61478.7 1834.02  27
  -2   8   4 70113.4 1980.94  26
   2  -8   4 65788.7 1885.99  21
  -2   8   3 26889.9 946.694  25
  -2  -8  -3 23723.0 1022.26  19
   2  -8   3 25170.7 949.037  32
   2  -8   3 26025.0 1026.33   5
  -2  -8  -3 25544.1 899.192  21
  -2  -8  -3 28766.5 930.434  32
   2   8  -3 26399.5 956.634  39
   2  -8   3 26094.5 883.499  21
   2   8  -3 26330.1 962.251   1
  -2  -8  -3 26646.0 917.925  24
   2  -8   3 26052.9 1069.41  30
  -2   8   3 24759.9 958.729  20
  -2  -8  -3 24636.1 946.853  35
   2   8  -3 25086.0 1347.10  28
  -2  -8  -3 26845.3 883.649  27
   2  -8   3 28088.7 1021.62  16
   2   8  -3 24944.6 1034.67   8
   2  -8   3 25229.5 885.830  27
  -2   8   3 25963.2 954.198  26
   2   8  -3 22630.0 1068.82  26
  -2   8   3 27883.6 979.075  23
  -2  -8  -2 23487.5 820.901  36
   2   8  -2 24136.6 822.145  38
   2   8  -2 24724.2 983.847   8
  -2  -8  -2 23469.0 891.715  35
   2  -8   2 24158.3 789.751  21
  -2  -8  -2 22961.2 848.672  21
  -2   8   2 24617.9 881.202  25
   2   8  -2 24467.5 887.140  39
  -2  -8  -2 23765.2 798.780  27
   2  -8   2 23274.5 877.073  32
  -2   8   2 24183.2 899.071  20
   2  -8   2 23913.3 982.848  30
   2   8  -2 24319.3 793.057  23
   2   8  -2 21997.7 1017.40  26
   2   8  -2 21520.9 1209.85  28
  -2  -8  -2 23896.5 829.743  24
  -2  -8  -2 22920.4 949.482  19
  -2   8   2 24463.9 895.448  26
   2  -8   2 23083.3 827.543  27
  -2  -8  -2 24449.0 839.651  32
   2   8  -2 24077.3 882.506   1
  -2   8   1 3234.85 265.500  20
   2  -8   1 2664.69 231.724  36
   2   8  -1 3060.98 214.766  38
   2   8  -1 2752.02 222.424  23
  -2   8   1 2647.37 198.001  39
   2  -8   1 2562.95 279.477  30
   2  -8   1 2875.40 253.088  32
  -2  -8  -1 2634.62 239.487  21
   2   8  -1 2702.07 277.581   8
  -2  -8  -1 2811.03 278.440  19
   2   8  -1 2959.32 249.874   1
   2   8  -1 3057.21 413.662  28
  -2  -8  -1 2872.59 221.133  36
  -2  -8  -1 2502.56 197.458  27
   2  -8   1 2738.34 229.605  27
  -2  -8  -1 2797.38 215.229  24
  -2   8   1 2622.03 240.948  25
   2  -8   1 3106.61 283.334  35
   2   8  -1 2553.66 310.407  26
  -2  -8  -1 2758.42 223.820  32
  -2  -8  -1 2384.31 241.630  35
  -2  -8   0 32400.5 1125.17  35
  -2  -8   0 33453.2 1002.45  24
  -2  -8   0 31130.3 1011.93  36
   2   8   0 36467.3 1100.25   1
  -2  -8   0 32776.2 1108.69  21
   2  -8   0 30092.2 1106.88  35
  -2   8   0 34390.6 1022.58  39
  -2  -8   0 32841.7 1030.52  32
   2   8   0 34313.5 1184.28   8
  -2   8   0 31647.2 1076.76  20
   2   8   0 30230.1 1396.36  28
   2   8   0 35491.2 1085.49  23
   2  -8   0 32668.3 1049.16  27
   2  -8   0 31973.7 1046.69  33
  -2   8   0 34249.1 1084.91  23
   2   8   0 29237.6 1214.24  26
   2  -8   0 31091.3 1129.67  16
   2   8   1 3050.38 254.627  23
  -2  -8   1 2733.38 197.895  24
   2  -8  -1 2499.01 220.516  36
  -2   8  -1 2873.42 235.622  23
   2   8   1 2862.71 239.120   1
   2  -8  -1 2492.49 227.853  33
  -2  -8   1 2553.40 212.211  32
  -2  -8   1 2623.45 256.175  21
   2  -8  -1 2906.90 241.728  32
   2  -8  -1 2560.54 265.886  19
  -2   8  -1 2742.67 235.600  20
  -2  -8   1 2555.46 207.290  36
   2   8   1 2702.09 362.784  28
  -2  -8   1 2111.24 229.062  16
   2  -8  -1 2452.53 257.742  16
   2  -8  -1 3239.01 244.535  27
   2  -8  -1 2602.02 244.437  35
   2   8   1 2874.22 312.956  26
  -2   8  -1 3205.89 297.444   8
  -2   8  -1 2635.28 217.180  39
  -2  -8   1 2526.05 254.201  35
   2   8   2 24136.6 912.887  25
  -2   8  -2 23969.7 972.925   8
  -2  -8   2 23705.3 765.338  24
   2  -8  -2 24168.3 881.132  33
  -2  -8   2 24136.6 809.464  36
  -2   8  -2 24870.8 842.849  23
  -2   8  -2 25884.9 862.813  22
   2  -8  -2 23656.6 888.925  35
   2  -8  -2 25317.2 853.762  36
  -2  -8   2 23275.4 818.069  32
   2  -8  -2 25095.7 863.522  32
  -2  -8   2 21415.0 858.597  16
  -2  -8   2 22894.2 919.108  21
  -2  -8   2 23567.0 879.236   5
  -2  -8   2 24090.9 934.764  35
  -2   8  -2 24076.9 852.429  39
   2  -8  -2 24303.7 974.147  19
   2   8   2 24844.4 908.272  23
   2   8   2 24163.5 1023.47  26
   2  -8  -2 24667.2 852.565  27
   2   8   2 23172.7 845.182   1
   2  -8  -2 23600.8 781.397  24
   2   8   3 25928.1 962.531  25
   2   8   3 25961.8 979.455  23
  -2   8  -3 26038.4 883.673  23
  -2  -8   3 26104.3 805.871  24
  -2  -8   3 24801.6 990.848  35
  -2  -8   3 25610.3 855.666  36
   2  -8  -3 28001.4 904.055  36
   2  -8  -3 24587.1 920.237  35
   2  -8  -3 25934.7 957.894  33
  -2  -8   3 25087.5 866.066  32
   2  -8  -3 26656.5 909.004  32
  -2  -8   3 27173.6 958.129   5
  -2   8  -3 24928.8 1033.60   8
  -2  -8   3 25698.0 1099.71  30
   2   8   3 23797.0 1046.58  20
   2  -8  -3 25972.7 1051.48  19
  -2   8  -3 23282.4 1290.36  28
   2  -8  -3 26481.4 887.254  24
  -2  -8   3 26602.5 1009.93  21
  -2  -8   3 23781.1 917.998  16
   2  -8  -3 27792.9 923.205  27
  -2   8  -3 26559.9 929.100  22
   2   8   3 24367.4 1045.77  26
  -2   8  -3 26905.5 930.920  39
   2   8   4 68279.9 1977.06  25
  -2   8  -4 69121.1 1952.55  39
   2  -8  -4 70280.3 1896.84  32
   2  -8  -4 63802.0 1968.24  33
   2  -8  -4 68479.8 1925.80  24
  -2   8  -4 66007.0 2097.39   8
   2  -8  -4 68024.0 1866.37  36
   2  -8  -4 66634.6 1917.80  35
   2   8   4 64788.4 2115.14  20
  -2  -8   4 66502.3 2171.55  30
  -2   8  -4 66840.8 1945.65  22
  -2  -8   4 67723.8 2044.57  21
  -2  -8   4 64667.1 1820.20  36
  -2   8  -4 69438.0 1852.99  23
  -2   8  -4 63004.6 2502.02  28
   2   8   4 68995.6 2028.09  23
  -2  -8   4 60859.5 1898.60  16
   2   8   4 67551.5 2111.64  26
   2   8   4 76339.3 1972.54  13
  -2  -8   4 62328.2 1932.05   5
   2   8   5 51327.5 1610.50  25
   2  -8  -5 52400.8 1522.86  32
  -2   8  -5 53573.5 1606.75  39
   2  -8  -5 49752.8 1471.86  36
   2  -8  -5 50101.0 1544.82  35
  -2   8  -5 51503.1 1464.80  23
  -2   8  -5 54691.6 1632.26  22
   2   8   5 56813.2 1599.32  13
  -2  -8   5 48655.8 1582.39   5
   2   8   5 49770.7 1635.50  12
  -2   8  -5 48445.8 1728.03   8
  -2  -8   5 49583.4 1674.34  21
   2  -8  -5 52656.5 1607.67  24
   2  -8  -5 49023.6 1629.00  33
  -2   8  -5 47331.2 2123.65  28
  -2  -8   5 48628.4 1544.92  16
  -2  -8   5 52233.2 1819.38  30
   2  -8  -5 51084.1 1504.47   9
   2   8   6 3006.20 288.670  25
   2  -8  -6 2728.72 223.443  36
  -2  -8   6 3171.24 329.523  21
   2   8   6 3155.68 276.552  13
   2   8   6 3488.54 344.748  12
  -2   8  -6 2734.22 273.935  39
   2  -8  -6 3029.93 311.614  33
  -2  -8   6 2571.37 292.830  31
   2  -8  -6 2989.96 249.147  32
  -2  -8   6 2933.89 354.912  30
   2   8   6 2682.52 334.335  20
  -2  -8   6 2325.72 239.646  16
  -2   8  -6 2753.45 331.305   8
  -2   8  -6 2645.76 462.131  28
   2   8   6 2831.95 308.056  23
   2  -8  -6 2791.74 263.013  27
  -2   8  -6 3215.53 302.359  22
   2  -8  -6 2481.04 277.798  24
   2  -8  -6 2972.25 265.401  35
   2   8   7 33060.1 1169.84  25
  -2   8  -7 28490.3 1587.20  28
  -2   8  -7 31767.5 1171.55  22
   2  -8  -7 31048.9 1205.64  33
  -2  -8   7 30180.8 1211.51  21
   2   8   7 29984.6 1247.88  12
  -2   8  -7 30652.7 1131.87  39
   2   8   7 36114.7 1125.78  13
  -2  -8   7 29975.3 1294.57  30
   2   8   7 28530.9 1255.89  20
  -2   8  -7 27574.3 1243.99   8
  -2  -8   7 29458.9 1449.64  18
   2  -8  -7 32401.4 1272.90  29
   2  -8  -7 29906.1 1179.66  24
   2  -8  -7 31011.9 1085.05  27
   2  -8  -7 30755.5 1019.69  32
   2   8   7 32884.1 1291.10  26
   2   8   8 11466.7 608.260  25
  -2   8  -8 11061.8 591.526  39
   2  -8  -8 10502.4 642.909  24
   2   8   8 9891.34 678.569  12
   2   8   8 10796.4 669.983  26
  -2   8  -8 10628.8 603.540  22
   2   8   8 11197.3 598.620   3
  -2   8  -8 11868.5 776.239  29
   2   8   8 10503.8 680.046  20
   2  -8  -8 10629.6 636.249  33
  -2   8  -8 10873.4 690.393   8
  -2  -8   8 11391.6 828.384  18
   2  -8  -8 10129.2 654.532  29
  -2   8  -8 9802.22 848.504  28
  -2  -8   8 10614.7 686.131  30
   2  -8  -8 11538.5 556.162  27
   2   8   9 5018.49 377.634  25
   2   8   9 4136.58 339.965   3
   2  -8  -9 3909.40 389.590  29
  -2  -8   9 4645.33 423.308  30
   2  -8  -9 4756.92 403.092  33
  -2  -8   9 3977.10 364.341  31
  -2   8  -9 3824.48 392.627   8
  -2  -8   9 4573.89 513.760  18
  -2   8  -9 3335.71 463.553  28
  -2   8  -9 4970.50 487.818  29
   2  -8  -9 4372.25 318.514  27
   2   8   9 4342.10 406.276  26
   2   8  10 9344.27 525.162  25
   2   8  10 10010.9 604.431  26
   2   8  10 10120.1 507.985   3
   2  -8 -10 9567.40 570.634  33
   2  -8 -10 10806.6 488.609  27
  -2  -8  10 10456.9 567.331  31
  -2  -8  10 9973.73 587.436  30
  -2   8 -10 10263.2 674.500  29
  -2   8 -10 9566.62 607.474   8
   2  -8 -10 8994.63 734.729   4
   2  -8 -11 8038.40 469.081  33
  -2  -8  11 6869.99 416.172  31
  -2  -8  11 6969.23 432.019  30
  -2   8 -11 7335.35 513.038  29
  -2   8 -11 7550.37 478.886   8
   2   8  11 7847.71 428.127  25
   2  -8 -11 7150.88 344.944  27
   2   8  11 7542.36 470.803  26
   2  -8 -11 6575.35 545.792   4
   2   8  12 1922.33 182.727  25
   2  -8 -12 1712.83 187.109  33
  -2  -8  12 1702.38 170.477  31
  -2  -8  12 1584.38 164.094  30
  -2   8 -12 1621.33 188.187   8
   2   8  12 1290.48 167.985  26
   2  -8 -13 2944.48 200.691  33
   2   8  13 3195.15 187.852  25
   2   8  13 3503.92 197.363  15
  -2  -8  13 3073.71 180.842  31
   2  -9  12 2032.57 152.883  16
  -2   9  12 2355.64 174.051  25
   2  -9  12 2329.57 166.882  31
   2   9 -12 2532.05 199.125   8
  -2  -9 -12 2393.30 154.428  27
  -2   9  11 406.292 103.247  25
  -2  -9 -11 350.589 83.1547  27
  -2  -9 -11 414.191 97.6077  33
  -2  -9 -11-5.52446 14.0381  32
   2  -9  11 354.212 89.0311  31
   2  -9  11 412.608 111.743  30
   2   9 -11 586.098 157.471  28
   2  -9  11 320.825 90.2387  16
   2   9 -11 346.168 103.986   8
  -2   9  11 281.340 108.660  26
  -2   9  10 4767.22 332.531  25
   2  -9  10 4555.49 331.741  16
  -2  -9 -10 4145.58 315.462  33
  -2  -9 -10 3660.84 252.561  32
   2  -9  10 4529.82 362.896  30
   2  -9  10 4266.59 303.142  31
  -2   9  10 4649.98 369.032  26
   2   9 -10 3913.24 352.370   8
   2   9 -10 4350.04 463.114  28
  -2  -9 -10 4221.98 288.922  27
  -2  -9  -9 543.294 136.128  33
   2   9  -9 540.964 154.902   8
  -2  -9  -9 637.236 126.783  32
  -2   9   9 573.048 137.603  25
   2  -9   9 783.359 146.056  31
   2  -9   9 500.708 154.566  30
   2  -9   9 355.097 172.241  18
   2   9  -9 576.951 215.317  28
   2  -9   9 503.563 139.971  16
  -2   9   9 590.526 165.129  26
  -2   9   8 3642.30 320.520  25
   2   9  -8 3191.21 369.488   8
  -2  -9  -8 3225.97 304.269  33
   2  -9   8 3392.61 298.269  31
  -2  -9  -8 3292.61 280.396  32
   2  -9   8 3116.48 440.360  18
   2   9  -8 3255.82 495.157  28
   2  -9   8 3001.90 344.237  30
  -2  -9  -8 3659.23 298.129  27
   2  -9   8 3394.34 333.681  16
  -2   9   8 3145.54 337.543  26
  -2   9   7 2064.29 249.479  25
  -2  -9  -7 1434.34 175.587  36
  -2   9   7 1266.32 224.743  23
  -2   9   7 1285.84 230.141  20
  -2  -9  -7 1502.37 199.412  32
   2   9  -7 1387.50 267.407   8
   2  -9   7 1357.61 204.153  32
   2  -9   7 1669.48 214.466  31
  -2  -9  -7 1605.06 233.953  24
   2  -9   7 1682.42 220.411  21
   2  -9   7 1247.89 240.953  30
   2   9  -7 2055.40 419.724  28
   2  -9   7 1374.62 321.664  18
   2   9  -7 1212.26 195.710  39
   2   9  -7 1216.69 214.597   1
   2   9  -7 1530.76 219.240  38
  -2  -9  -7 1746.19 214.269  27
   2  -9   7 1526.64 233.370  16
   2  -9   7 1322.41 245.704   5
  -2   9   7 1591.61 244.249  26
  -2  -9  -7 1669.52 215.477  33
  -2  -9  -7 1695.46 235.022  35
   2   9  -6 726.464 158.106  39
  -2  -9  -6 684.901 156.539  24
  -2  -9  -6 1004.93 154.516  36
  -2  -9  -6 861.394 171.419  35
   2   9  -6 832.850 171.837   1
  -2   9   6 592.246 151.873  23
  -2   9   6 893.163 173.972  25
  -2  -9  -6 875.022 160.339  32
   2  -9   6 893.641 157.034  21
   2  -9   6 651.294 145.946  31
   2  -9   6 1086.83 223.722  30
  -2   9   6 705.128 174.607  20
   2   9  -6 864.919 305.513  28
  -2  -9  -6 852.419 150.592  27
   2   9  -6 690.263 191.962   8
   2  -9   6 880.873 191.124  16
   2  -9   6 810.324 192.109   5
  -2   9   6 820.917 178.407  26
   2  -9   6 682.862 158.143  32
  -2   9   5 1511.44 212.729  25
   2   9  -5 1631.99 225.153   1
  -2  -9  -5 1163.93 170.854  36
  -2   9   5 1486.13 220.356  23
  -2  -9  -5 1518.21 220.423  35
   2  -9   5 1519.56 196.138  21
   2  -9   5 1493.90 182.698   9
   2   9  -5 1734.98 269.380   8
   2  -9   5 1245.10 227.721   5
   2  -9   5 1505.48 195.202  31
   2  -9   5 2071.69 291.633  30
  -2   9   5 1395.77 229.788  20
  -2  -9  -5 1325.00 180.870  27
   2  -9   5 1448.59 211.851  32
   2  -9   5 1620.76 240.498  16
  -2   9   5 1888.66 249.597  26
  -2  -9  -5 1304.60 199.733  24
  -2   9   4 19196.0 801.227  25
  -2  -9  -4 19831.2 789.919  24
  -2  -9  -4 18469.1 728.674  36
   2   9  -4 16132.2 1139.44  28
  -2   9   4 17707.1 807.847  23
   2  -9   4 18196.7 736.510   9
  -2   9   4 16985.6 814.151  20
   2  -9   4 17580.2 789.831  32
   2   9  -4 17126.8 774.400   1
   2  -9   4 16730.1 854.143   5
   2  -9   4 17985.8 901.058  30
   2   9  -4 17621.8 787.434  39
  -2  -9  -4 19172.4 740.007  27
   2  -9   4 18995.5 853.139  16
   2  -9   4 17465.5 717.435  21
   2  -9   4 17747.8 710.857  31
  -2   9   4 19335.3 839.708  26
   2   9  -4 18176.8 903.743   8
  -2  -9  -4 18688.7 752.442  32
  -2  -9  -3 6365.53 390.237  24
   2   9  -3 6502.29 426.094  39
  -2   9   3 5681.26 395.851  25
   2  -9   3 6415.41 424.848  32
  -2   9   3 6451.67 432.971  23
   2  -9   3 6521.78 471.958   5
   2   9  -3 5574.28 455.097   8
   2  -9   3 6277.76 488.406  30
  -2  -9  -3 5507.15 454.173  19
   2   9  -3 6747.04 684.866  28
   2  -9   3 6514.46 457.744  16
  -2  -9  -3 6562.33 371.464  27
   2  -9   3 6384.15 376.761  27
  -2  -9  -3 6222.12 384.408  32
  -2   9   3 5961.46 427.128  26
   2   9  -3 5707.90 496.784  26
  -2   9   3 6213.93 441.558  20
   2   9  -3 6205.43 380.493  38
   2   9  -3 5689.91 392.297   1
  -2   9   2 9991.46 531.912  25
   2  -9   2 9702.96 527.022  32
  -2   9   2 10168.6 564.405  20
   2   9  -2 9106.92 789.549  28
   2   9  -2 9780.32 465.126  38
  -2  -9  -2 9274.87 583.002  19
  -2  -9  -2 9346.98 485.342  21
   2  -9   2 10122.0 613.834  30
  -2  -9  -2 10271.5 562.735  35
   2   9  -2 10317.4 523.348   1
  -2  -9  -2 10327.5 503.758  32
  -2  -9  -2 9804.79 459.631  27
  -2  -9  -2 9848.79 483.053  24
   2  -9   2 8916.42 468.639  27
  -2   9   2 10243.6 561.796  26
   2   9  -2 8929.89 628.900  26
   2   9  -2 9956.77 604.858   8
  -2  -9  -2 10198.3 488.266  36
   2  -9   1 33752.6 1134.68  36
   2   9  -1 35036.1 1109.98  23
  -2  -9  -1 34513.2 1077.92  24
   2   9  -1 35460.7 1275.60   8
  -2   9   1 32377.5 1176.36  20
  -2   9   1 30252.2 1131.38  25
  -2  -9  -1 34484.6 1211.57  35
   2  -9   1 33796.6 1225.58  35
   2  -9   1 33772.6 1160.36  32
  -2  -9  -1 33196.3 1100.19  32
  -2  -9  -1 32716.0 1132.58  21
   2  -9   1 33972.0 1272.18  30
   2   9  -1 33536.4 1133.34   1
  -2   9   1 34467.6 1171.55  23
  -2  -9  -1 32193.3 1244.54  19
   2   9  -1 34656.2 1603.88  28
  -2  -9  -1 33843.4 1043.13  27
   2  -9   1 34296.2 1114.01  27
  -2  -9  -1 35424.9 1104.02  36
   2   9  -1 32318.8 1339.72  26
  -2  -9   0 21063.8 744.312  24
  -2  -9   0 21086.8 779.151  36
  -2  -9   0 20327.2 872.130  35
  -2  -9   0 20505.2 835.542  21
   2   9   0 21515.1 815.692   1
  -2   9   0 22435.5 846.956  23
   2  -9   0 21673.3 891.667   5
  -2   9   0 22580.7 779.847  39
  -2   9   0 21575.7 928.876   8
  -2   9   0 19361.7 823.945  20
   2  -9   0 21625.2 925.929  30
  -2  -9   0 22944.0 945.391  19
   2  -9   0 22151.1 926.724  19
   2   9   0 19978.8 1141.76  28
   2  -9   0 19647.5 874.917  16
   2  -9   0 21102.8 799.970  27
   2   9   0 22969.5 944.945   8
   2  -9   0 20172.3 873.761  35
   2   9   0 19974.4 986.218  26
  -2  -9   0 21645.3 796.137  32
   2   9   0 22844.6 840.976  23
   2   9   1 33736.9 1109.02   1
   2   9   1 36104.6 1177.49  23
   2  -9  -1 32242.0 1123.96  32
  -2  -9   1 33750.6 1018.74  24
  -2  -9   1 32490.3 1068.37  36
   2  -9  -1 33030.9 1116.67  36
   2  -9  -1 31023.9 1169.98  35
  -2  -9   1 34280.7 1093.90  32
  -2   9  -1 35136.8 1136.56  23
   2  -9  -1 33297.1 1106.37  27
  -2   9  -1 35656.3 1276.77   8
  -2  -9   1 32866.1 1205.21  35
   2  -9  -1 32958.2 1244.30  19
  -2  -9   1 32377.4 1162.36  21
  -2   9  -1 33789.8 1091.14  39
   2   9   1 29167.3 1415.89  28
   2   9   1 32836.3 1330.30  26
   2  -9  -1 32435.2 1093.39  33
   2   9   2 10110.5 549.848  23
   2  -9  -2 10366.0 508.593  36
  -2   9  -2 10147.5 502.143  23
  -2  -9   2 10617.1 495.937  32
   2  -9  -2 9719.29 537.831  35
  -2   9  -2 10010.4 502.291  39
  -2  -9   2 9842.31 473.485  36
   2  -9  -2 9795.12 506.703  33
  -2  -9   2 9562.07 546.812  21
  -2  -9   2 9825.23 529.132   5
  -2   9  -2 10251.2 615.060   8
   2  -9  -2 9028.79 577.897  19
  -2  -9   2 8332.23 500.540  16
   2  -9  -2 10287.3 507.814  27
  -2  -9   2 9810.25 570.264  35
   2   9   2 9617.01 633.728  26
   2  -9  -2 9849.94 509.064  32
  -2  -9   3 6191.58 363.223  36
   2  -9  -3 6511.35 386.328  36
  -2  -9   3 6122.77 446.662  35
   2  -9  -3 6800.64 423.447  33
  -2   9  -3 6638.22 406.589  22
   2  -9  -3 6194.63 390.324  27
   2  -9  -3 5871.20 408.323  35
  -2  -9   3 5851.05 406.577   5
   2  -9  -3 6115.79 477.649  19
  -2  -9   3 6292.41 442.949  21
  -2   9  -3 6444.53 483.210   8
  -2  -9   3 6631.83 525.205  30
  -2   9  -3 5913.24 647.569  28
   2   9   3 6233.87 505.287  26
  -2  -9   3 5610.64 399.130  16
  -2   9  -3 6144.94 398.027  39
   2  -9  -3 6766.94 404.682  32
  -2  -9   3 6147.53 370.054  32
   2   9   3 6602.58 446.482  23
  -2   9  -3 6579.80 385.267  23
   2  -9  -4 17936.0 764.629  35
  -2   9  -4 17996.9 699.403  23
  -2  -9   4 17217.2 679.317  36
   2   9   4 18112.8 828.987  23
   2  -9  -4 18136.3 715.146  36
  -2   9  -4 17510.4 757.634  22
  -2   9  -4 19569.0 787.842  39
   2  -9  -4 18535.0 738.613   9
  -2   9  -4 17119.8 871.001   8
   2   9   4 16549.4 891.739  20
   2  -9  -4 17658.4 731.595  32
  -2  -9   4 16957.6 692.338  32
  -2  -9   4 17822.9 826.199  21
   2  -9  -4 19253.0 760.584  27
  -2  -9   4 18338.1 942.630  30
  -2   9  -4 16542.6 1148.03  28
  -2  -9   4 16454.5 742.844  16
   2  -9  -4 17028.9 771.981  33
   2   9   4 16815.3 887.500  26
  -2  -9   4 16867.7 764.030   5
   2   9   5 1344.36 209.802  25
   2   9   5 1076.74 201.561  23
  -2   9  -5 1641.33 218.573  22
   2  -9  -5 1411.94 185.454   9
  -2  -9   5 1545.85 231.554  21
   2  -9  -5 1419.95 198.315  35
   2  -9  -5 1696.52 201.515  32
  -2  -9   5 1467.04 219.882  31
  -2  -9   5 1806.50 289.695  30
   2  -9  -5 1839.74 225.637  24
  -2   9  -5 2149.02 427.955  28
  -2  -9   5 1275.15 189.045  16
  -2   9  -5 1567.76 259.950   8
  -2   9  -5 1308.13 199.739  39
  -2  -9   5 1073.96 179.387   5
   2   9   5 1393.79 256.803  26
   2  -9  -5 1453.69 215.150  33
   2  -9  -5 1615.95 185.532  36
  -2   9  -6 688.945 145.551  39
   2  -9  -6 827.521 174.295  33
  -2  -9   6 808.290 172.502  31
   2  -9  -6 771.578 158.780  24
  -2   9  -6 821.904 166.849  22
   2  -9  -6 851.035 143.606  32
  -2  -9   6 931.468 191.125  21
  -2  -9   6 751.699 211.360  30
   2   9   6 1004.24 233.350  20
  -2  -9   6 679.844 217.753  18
  -2   9  -6 802.667 283.002  28
  -2   9  -6 615.954 176.724   8
   2   9   6 1000.27 185.519  25
  -2  -9   6 965.537 165.341  16
   2  -9  -6 728.040 149.792  27
   2   9   7 1790.51 234.851  25
  -2  -9   7 1335.32 214.575  31
  -2   9  -7 1372.03 204.622  39
   2  -9  -7 1808.68 249.416  33
   2  -9  -7 1720.68 247.982  24
  -2  -9   7 1333.61 218.139  21
  -2  -9   7 1579.79 274.230  30
   2   9   7 1262.11 247.418  20
  -2   9  -7 1664.65 226.471  22
  -2   9  -7 1640.16 376.351  28
  -2  -9   7 1286.25 181.830  16
   2  -9  -7 1509.57 180.907  32
   2  -9  -7 1859.08 222.758  27
  -2   9  -7 1305.97 248.611   8
  -2  -9   7 1389.54 308.199  18
   2   9   8 3434.19 314.836  25
  -2   9  -8 3311.20 379.524  29
   2   9   8 3207.64 295.773   3
   2  -9  -8 3447.10 335.030  33
  -2  -9   8 3194.34 314.422  31
  -2  -9   8 3358.74 370.123  30
  -2   9  -8 3028.93 352.397   8
   2   9   8 3095.05 360.022  26
  -2  -9   8 3301.94 435.912  18
  -2   9  -8 2700.43 448.263  28
   2  -9  -8 2917.87 267.167  27
   2  -9  -8 3035.72 236.659  32
  -2   9  -9 739.176 182.499  29
   2   9   9 434.551 126.434  25
   2  -9  -9 588.009 152.568  33
   2   9   9 638.914 134.319   3
  -2  -9   9 546.128 167.462  30
  -2  -9   9 473.135 190.268  18
  -2   9  -9 656.818 227.934  28
   2   9   9 569.633 171.406  26
  -2   9  -9 496.070 159.473   8
   2  -9  -9 592.219 123.917  27
   2   9  10 4549.02 315.609  25
   2  -9 -10 4731.20 338.933  33
  -2  -9  10 4315.19 336.792  30
   2  -9 -10 4053.91 254.594  27
   2   9  10 4440.77 365.278  26
   2  -9 -10 3569.68 414.484   4
  -2   9 -10 4340.84 356.196   8
   2  -9 -11 232.798 109.624   4
   2  -9 -11 421.206 106.187  33
  -2  -9  11 284.774 87.2976  31
  -2   9 -11 317.850 107.009   8
  -2  -9  11 316.039 93.6195  30
   2  -9 -11 163.888 55.1061  27
   2   9  11 387.992 98.6214  25
   2   9  11 493.380 128.784  26
  -2   9 -12 2539.04 199.142   8
  -2  -9  12 2545.73 178.770  31
  -2  -9  12 2094.67 156.442  30
   2  -9 -12 2382.33 189.092  33
   2   9  12 2284.70 175.502  25
  -2  10  11 103.316 53.8444  25
   2 -10  11 143.172 50.3256  31
   2 -10  11 116.352 62.3327  30
   2  10 -11 147.007 86.4330  28
   2 -10  11 97.7395 51.6097  16
   2  10 -11 116.963 71.2165   8
  -2 -10 -11 112.337 49.7464  27
  -2  10  11 124.464 74.3625  26
   2  10 -10 853.307 203.268  28
  -2 -10 -10 976.260 126.429  33
  -2  10  10 709.983 125.378  25
  -2 -10 -10 751.517 103.576  32
   2 -10  10 720.716 126.777  16
   2 -10  10 949.772 157.792  30
   2 -10  10 766.650 117.325  31
   2  10 -10 819.197 154.419   8
  -2  10  10 741.057 156.491  26
   2 -10  10 696.032 117.731  14
  -2  10   9 4219.92 316.168  25
  -2 -10  -9 4626.85 290.544  32
   2 -10   9 4072.67 284.941  31
   2 -10   9 4707.11 367.473  30
   2  10  -9 4531.44 380.217   8
   2 -10   9 4795.29 468.207  18
   2  10  -9 3470.16 450.807  28
   2 -10   9 3783.84 309.501  16
  -2 -10  -9 4019.40 287.398  33
  -2  10   9 4258.20 365.714  26
  -2 -10  -8 304.900 104.225  32
   2  10  -8 174.964 177.342  28
   2 -10   8 204.364 173.500  18
   2 -10   8 136.729 76.4970  31
   2 -10   8 109.604 95.5027  30
   2 -10   8 357.075 129.022  16
  -2 -10  -8 236.165 99.3097  27
  -2  10   8 199.656 105.420  25
   2  10  -8 238.761 142.629   8
  -2  10   8 142.026 105.565  26
   2 -10   7 5129.83 375.352  32
   2  10  -7 6349.62 687.668  28
   2 -10   7 5480.68 460.923  30
   2 -10   7 5084.82 558.750  18
  -2  10   7 6356.83 430.508  25
  -2 -10  -7 5684.28 379.412  32
   2  10  -7 6247.94 504.665   8
   2 -10   7 6040.91 448.058  16
  -2 -10  -7 6493.20 401.260  27
  -2  10   7 6255.11 469.846  26
   2 -10   7 6137.92 381.376  31
  -2  10   6 17044.5 770.178  25
   2  10  -6 15829.8 865.732   8
   2 -10   6 15678.3 734.081  32
  -2  10   6 16170.4 837.930  20
  -2  10   6 15659.4 786.854  23
  -2 -10  -6 15647.5 671.211  36
  -2 -10  -6 16496.6 788.565  35
  -2 -10  -6 16265.6 709.114  32
   2 -10   6 16379.4 682.053  31
   2 -10   6 15449.6 834.159  30
   2 -10   6 14826.0 828.213   5
   2  10  -6 15655.8 747.421  39
   2 -10   6 16332.7 1033.90  18
   2 -10   6 17518.0 820.924  16
  -2 -10  -6 16308.9 698.438  27
  -2  10   6 15751.5 800.288  26
  -2 -10  -5 36912.5 1338.78  35
  -2  10   5 38202.2 1358.26  23
  -2  10   5 36948.2 1293.59  25
   2  10  -5 34828.9 1230.82  38
  -2 -10  -5 36511.6 1204.63  36
   2 -10   5 35294.5 1189.62   9
  -2 -10  -5 35761.9 1271.01  24
   2 -10   5 36451.8 1289.47  32
   2 -10   5 35803.8 1172.38  31
   2  10  -5 37613.7 1456.93   8
   2 -10   5 35662.6 1407.30   5
   2 -10   5 37982.1 1374.42  16
  -2 -10  -5 37744.8 1221.35  27
  -2  10   5 38280.9 1367.17  26
   2 -10   5 37620.7 1433.57  30
  -2  10   5 34498.0 1367.18  20
   2  10  -5 35191.1 1256.37   1
  -2  10   4 18404.2 819.161  25
   2  10  -4 18585.3 768.506  38
  -2 -10  -4 19472.7 771.903  36
  -2  10   4 20238.6 882.442  23
   2 -10   4 19311.8 780.044   9
  -2 -10  -4 19269.1 786.793  32
   2 -10   4 18235.2 820.667  32
   2 -10   4 18603.1 916.824   5
  -2  10   4 17702.5 878.702  20
   2  10  -4 16708.2 901.733   8
   2 -10   4 18252.0 922.846  30
   2  10  -4 16549.3 1177.29  28
   2 -10   4 19133.7 887.877  16
  -2 -10  -4 19591.8 760.907  27
   2  10  -4 18286.4 796.541   1
  -2  10   4 18696.3 868.188  26
  -2 -10  -4 19790.7 812.707  24
  -2  10   3 7225.26 472.684  25
  -2 -10  -3 7681.29 447.003  24
   2 -10   3 7546.15 483.866  32
  -2  10   3 7430.55 522.102  20
  -2 -10  -3 7642.80 449.401  32
  -2  10   3 7403.51 500.634  26
   2 -10   3 7330.51 533.710   5
   2 -10   3 7909.00 563.702  30
   2  10  -3 7515.80 457.457   1
   2 -10   3 7169.78 412.564  27
   2 -10   3 8094.13 533.622  16
  -2 -10  -3 8271.01 434.450  27
   2  10  -3 7087.25 738.291  28
   2  10  -3 7315.20 548.576   8
   2  10  -3 6650.79 551.170  26
   2  10  -2 11259.0 686.605   8
  -2  10   2 11205.8 606.174  25
  -2  10   2 12931.9 658.804  23
  -2  10   2 12030.8 665.415  20
   2 -10   2 12798.3 640.445  32
   2  10  -2 12592.5 600.869   1
   2 -10   2 11990.8 563.526  27
  -2 -10  -2 12843.0 587.017  36
  -2 -10  -2 12751.8 675.251  35
  -2 -10  -2 11882.6 558.793  24
  -2 -10  -2 11223.0 687.131  19
   2 -10   2 11744.2 667.983   5
   2 -10   2 12302.2 706.373  30
   2  10  -2 11115.8 913.724  28
  -2  10   2 11176.9 632.193  26
   2 -10   2 12869.8 689.862  16
  -2 -10  -2 12602.0 545.053  27
  -2 -10  -2 12872.8 596.381  32
   2  10  -2 10741.0 721.507  26
  -2 -10  -1 33482.1 1125.99  36
  -2 -10  -1 33565.0 1134.05  32
  -2  10   1 35815.0 1233.11  23
   2  10  -1 33040.3 1291.51   8
   2  10  -1 34784.3 1157.16   1
   2  10  -1 35293.7 1137.56  23
  -2  10   1 30631.9 1197.76  20
   2 -10   1 33122.4 1296.85  30
  -2 -10  -1 30898.7 1271.66  19
   2 -10   1 35852.8 1305.52  19
  -2  10   1 39331.8 1358.83   8
   2  10  -1 31982.6 1608.94  28
  -2 -10  -1 31958.0 1047.86  27
   2 -10   1 33629.3 1128.05  27
  -2 -10  -1 32505.9 1236.99  35
   2  10  -1 29983.9 1343.16  26
  -2 -10  -1 33399.9 1084.30  24
   2 -10   1 34609.0 1205.09  32
   2  10   0 1456.37 186.569   1
   2  10   0 1227.00 183.655  23
  -2 -10   0 1499.86 187.446  36
  -2  10   0 1606.25 214.871  23
  -2 -10   0 1480.35 189.366  32
   2 -10   0 1290.20 208.639   5
  -2  10   0 1713.02 248.782   8
  -2 -10   0 1521.93 199.492  21
   2 -10   0 1480.41 222.343  35
  -2 -10   0 1562.55 237.031  19
   2 -10   0 1521.80 236.369  19
  -2 -10   0 1948.92 250.081  35
   2  10   0 1531.91 322.748  28
   2 -10   0 1242.21 178.980  27
   2  10   0 1661.68 244.184   8
   2 -10   0 1066.15 205.883  30
   2  10   0 1569.11 272.746  26
  -2  10  -1 35570.8 1188.33  23
  -2  10  -1 35476.7 1326.95   8
  -2 -10   1 32676.5 1117.35  32
   2 -10  -1 35754.3 1290.67  30
   2  10   1 34880.3 1204.61  23
  -2 -10   1 32762.3 1110.67  36
   2 -10  -1 31995.4 1144.07  36
  -2 -10   1 30920.5 1232.98  35
   2 -10  -1 34577.1 1247.62  35
  -2 -10   1 31743.7 1168.07  21
   2 -10  -1 33991.3 1182.41  32
  -2 -10   1 34463.9 1214.16   5
   2  10   1 35409.3 1307.05   8
   2 -10  -1 32150.7 1290.43  19
  -2 -10   1 35789.8 1314.65  19
  -2  10  -1 31393.1 1637.89  28
   2  10   1 29739.2 1467.68  28
   2 -10  -1 36505.1 1269.91   5
   2 -10  -1 32680.1 1130.83  27
   2  10   1 30293.4 1342.37  26
  -2  10  -1 33557.9 1119.36  39
  -2 -10   2 11760.2 561.876  36
  -2  10  -2 12584.4 604.136  23
   2  10   2 13678.9 672.404  23
   2 -10  -2 12890.2 606.763  36
   2 -10  -2 12724.0 656.258  35
   2 -10  -2 12919.8 624.789  32
   2 -10  -2 12504.6 583.780  33
  -2 -10   2 12395.8 685.697  35
  -2  10  -2 13079.9 605.631  39
   2 -10  -2 11371.4 690.841  19
  -2 -10   2 11590.6 736.027  30
  -2 -10   2 11778.2 626.273  21
  -2 -10   2 11767.2 564.432  32
  -2  10  -2 13263.9 735.722   8
   2 -10  -2 12506.3 599.669  27
  -2 -10   2 12147.0 630.262   5
   2  10   2 12123.6 761.686  26
  -2  10  -3 8773.91 489.975  39
   2 -10  -3 8271.05 464.635  36
   2 -10  -3 8201.77 467.923  33
  -2 -10   3 7531.01 425.460  36
  -2  10  -3 7365.91 437.088  23
   2 -10  -3 7677.75 465.568  32
  -2 -10   3 7043.97 419.863  32
  -2 -10   3 6807.25 467.022   5
  -2  10  -3 8026.27 796.171  28
  -2  10  -3 7165.49 538.465   8
  -2 -10   3 8519.03 614.438  30
   2 -10  -3 7389.67 448.072  27
   2 -10  -3 7458.71 484.504  35
   2  10   3 8071.60 518.579  23
  -2 -10   3 7450.40 492.209  21
   2  10   3 6608.91 557.610  26
  -2  10  -4 19901.5 821.508  39
  -2 -10   4 17646.1 723.615  32
  -2 -10   4 17282.1 803.043   5
   2 -10  -4 19782.1 786.756   9
   2 -10  -4 18647.5 755.255  36
   2  10   4 19894.7 889.170  23
  -2  10  -4 16926.7 900.910   8
   2 -10  -4 19547.1 789.349  32
   2 -10  -4 17002.9 787.010  35
  -2 -10   4 18178.5 815.660  31
  -2 -10   4 19049.8 981.532  30
   2 -10  -4 19402.2 795.737  27
  -2 -10   4 15853.1 759.061  16
  -2  10  -4 21123.7 1324.97  28
   2  10   4 19723.3 996.336  26
   2 -10  -4 19192.0 802.776  33
  -2 -10   4 19340.9 860.930  21
  -2  10  -4 18163.3 735.370  23
   2 -10  -5 37998.8 1233.59  32
  -2 -10   5 34684.5 1306.40  21
   2 -10  -5 37637.2 1211.49   9
  -2  10  -5 39807.2 1477.45   8
  -2  10  -5 39775.4 1303.34  39
   2 -10  -5 36515.5 1272.15  33
  -2 -10   5 34645.4 1280.46  31
  -2 -10   5 32047.2 1203.05  16
  -2 -10   5 35528.5 1460.09  30
   2  10   5 38587.5 1504.96  26
   2  10   5 36982.1 1355.80  23
  -2  10  -5 33208.4 1797.75  28
   2 -10  -5 34810.4 1170.34  36
   2 -10  -5 37105.4 1246.57  27
  -2 -10   6 14276.1 940.707  18
  -2 -10   6 15077.2 760.626  21
   2 -10  -6 16882.1 687.178  32
   2 -10  -6 16051.6 743.166  33
  -2 -10   6 14862.1 737.575  31
  -2  10  -6 17275.3 760.846  39
  -2 -10   6 15562.7 863.257  30
  -2  10  -6 16601.2 873.214   8
  -2  10  -6 16336.8 1159.82  28
  -2 -10   6 14355.8 666.210  16
   2  10   6 15968.8 886.210  26
  -2 -10   7 5151.49 537.053  18
   2  10   7 6250.93 411.634   3
  -2 -10   7 6157.53 430.864  31
   2 -10  -7 5565.08 347.888  32
  -2 -10   7 5508.03 478.847  30
  -2  10  -7 6084.81 495.644   8
   2 -10  -7 5995.62 422.098  33
   2 -10  -7 6060.67 394.649  27
  -2  10  -7 5131.00 629.324  28
   2 -10  -8 297.554 108.253  33
   2  10   8 267.774 104.912  25
   2 -10  -8-8.51680 18.7033  32
   2  10   8 160.171 74.8457   3
  -2 -10   8 187.451 96.6437  31
  -2 -10   8 273.310 154.815  18
  -2  10  -8 351.123 198.890  28
  -2 -10   8 174.227 127.409  30
  -2  10  -8 276.993 130.216   8
   2 -10  -8 167.944 94.8897  27
   2  10   9 4624.81 334.279  25
   2 -10  -9 4294.83 325.686  33
  -2  10  -9 3853.45 442.183  28
  -2 -10   9 3971.68 311.334  31
  -2 -10   9 3778.19 342.105  30
  -2  10  -9 4053.07 360.617   8
  -2 -10   9 3953.52 416.831  18
   2 -10  -9 4313.72 292.545  27
   2  10   9 4195.19 379.519  26
  -2 -10  10 788.289 128.683  31
   2 -10 -10 993.464 122.374  27
   2  10  10 601.376 123.213  25
   2 -10 -10 905.464 141.494  33
  -2 -10  10 884.138 144.864  30
   2 -10 -10 773.840 176.692   4
  -2  10 -10 999.754 169.339   8
   2  10  10 767.097 159.674  26
   2 -10 -11 60.5744 50.7939  33
   2  10  11 98.3330 55.0790  25
  -2 -10  11 137.839 58.1552  30
  -2  10 -11 71.7879 59.0979   8
   2  10  11 133.627 73.6802  26
  -2  11  10 3827.41 228.162  25
   2  11 -10 4012.19 266.293   8
   2  11 -10 3995.27 333.462  28
   2 -11  10 4145.88 255.275  30
   2 -11  10 3394.76 219.674  16
  -2  11  10 4004.50 286.326  26
  -2 -11  -9 5155.15 277.233  32
   2 -11   9 5011.75 329.272  30
  -2  11   9 4707.11 298.705  25
   2  11  -9 5097.94 350.159   8
   2  11  -9 4669.65 437.535  28
   2 -11   9 4588.56 300.743  16
  -2 -11  -9 5454.14 298.414  27
  -2  11   9 5565.73 376.011  26
  -2  11   8 3846.66 299.852  25
   2 -11   8 3847.29 325.597  30
   2 -11   8 3514.01 240.323  31
   2  11  -8 3584.34 335.069   8
   2 -11   8 3838.67 413.100  18
   2  11  -8 3539.39 448.393  28
   2 -11   8 4012.04 314.688  16
  -2 -11  -8 4130.08 282.174  27
  -2 -11  -8 4126.98 276.550  32
  -2  11   8 3819.94 341.966  26
  -2 -11  -7 4230.10 306.353  32
   2 -11   7 3902.86 265.759  31
   2 -11   7 4147.36 461.956  18
   2 -11   7 3814.34 294.298  32
   2  11  -7 3714.70 502.670  28
   2 -11   7 4278.92 368.610  30
  -2 -11  -7 4626.29 313.325  27
   2 -11   7 3846.86 333.664  16
  -2  11   7 4302.55 336.055  25
   2  11  -7 4044.17 377.705   8
  -2  11   7 3819.09 359.108  26
  -2  11   6 7075.93 456.894  25
   2  11  -6 7142.45 531.913   8
  -2  11   6 8003.72 539.933  26
   2 -11   6 7080.02 372.407  31
  -2 -11  -6 7463.21 437.355  32
   2 -11   6 7210.15 445.324  32
   2 -11   6 7452.99 516.536  30
   2 -11   6 7853.28 510.869  16
  -2 -11  -6 7758.72 430.896  27
   2 -11   6 7744.33 654.368  18
   2  11  -5 758.563 196.520   8
   2 -11   5 618.941 165.233  16
   2 -11   5 686.598 181.381  30
   2  11  -5 608.057 262.162  28
   2 -11   5 606.703 148.201  32
  -2 -11  -5 458.156 119.083  27
  -2  11   5 718.802 169.968  26
  -2  11   5 582.312 147.125  25
  -2  11   4 3628.30 334.213  25
   2 -11   4 4335.07 357.308  32
  -2 -11  -4 4334.18 382.217  35
   2 -11   4 3570.92 378.673   5
  -2 -11  -4 4298.77 330.797  32
  -2  11   4 3869.84 472.888  28
   2  11  -4 4020.25 550.999  28
   2  11  -4 4505.55 426.085   8
   2 -11   4 4218.10 385.734  16
   2 -11   4 4124.10 401.448  30
  -2 -11  -4 4058.25 307.537  27
  -2  11   4 4409.86 394.189  26
   2 -11   3 3932.28 322.896   9
  -2 -11  -3 3986.84 322.125  32
   2 -11   3 3314.85 344.033  16
   2 -11   3 3444.54 371.875   5
   2 -11   3 3519.08 371.532  30
  -2  11   3 2962.87 337.973  20
  -2  11   3 3448.74 468.830  28
   2  11  -3 3984.23 399.268   8
   2 -11   3 3430.59 324.981  32
  -2 -11  -3 3432.90 274.949  27
   2  11  -3 3133.45 496.535  28
  -2  11   3 4040.28 373.475  26
  -2 -11  -2 5288.13 362.861  36
  -2  11   2 5448.86 418.273  23
[truncated: 684,311 more chars]
