# Supplementary material for: Functional characterization and structural bases of two class I diterpene synthases in pimarane-type diterpene biosynthesis
Source: Commun Chem. 2021 Sep 30;4:140. doi: 10.1038/s42004-021-00578-z (PMC9814573; doi:10.1038/s42004-021-00578-z)
Supplement: Supplementary file 8 — Supplementary Data-6 [file 42004_2021_578_MOESM8_ESM.cif]

####################################################################### 
# 
# This file contains crystal structure data downloaded from the 
# Cambridge Structural Database (CSD) hosted by the Cambridge 
# Crystallographic Data Centre (CCDC).
# 
# Full information about CCDC data access policies and citation 
# guidelines are available at http://www.ccdc.cam.ac.uk/access/V1 
# 
# Audit and citation data items may have been added by the CCDC. 
# Please retain this information to preserve the provenance of 
# this file and to allow appropriate attribution of the data. 
# 
#######################################################################

data_xby_p4c
_database_code_depnum_ccdc_archive 'CCDC 2054937'
loop_
_audit_author_name
_audit_author_address
'Baiying Xing'
;Peking University
China
;
_audit_update_record             
;
2021-01-10 deposited with the CCDC.	2021-05-22 downloaded from the CCDC.
;
_audit_creation_date             2021-01-08
_audit_creation_method           
;
Olex2 1.3
(compiled 2020.11.12 svn.r5f609507 for OlexSys, GUI svn.r6226)
;
_shelx_SHELXL_version_number     2018/3
_audit_contact_author_address    ?
_audit_contact_author_email      ?
_audit_contact_author_phone      ?
_publ_contact_author_id_orcid    ?
_publ_section_references         
;
Dolomanov, O.V., Bourhis, L.J., Gildea, R.J, Howard, J.A.K. & Puschmann, H.
 (2009), J. Appl. Cryst. 42, 339-341.

Sheldrick, G.M. (2015). Acta Cryst. A71, 3-8.

Sheldrick, G.M. (2015). Acta Cryst. C71, 3-8.
;
_chemical_name_common            ?
_chemical_name_systematic        ?
_chemical_formula_moiety         'C20 H32'
_chemical_formula_sum            'C20 H32'
_chemical_formula_weight         272.45
_chemical_absolute_configuration ad
_chemical_melting_point          ?
loop_
_atom_type_symbol
_atom_type_description
_atom_type_scat_dispersion_real
_atom_type_scat_dispersion_imag
_atom_type_scat_source
C C 0.0181 0.0091 'International Tables Vol C Tables 4.2.6.8 and 6.1.1.4'
H H 0.0000 0.0000 'International Tables Vol C Tables 4.2.6.8 and 6.1.1.4'

_shelx_space_group_comment       
;
The symmetry employed for this shelxl refinement is uniquely defined
by the following loop, which should always be used as a source of
symmetry information in preference to the above space-group names.
They are only intended as comments.
;
_space_group_crystal_system      orthorhombic
_space_group_IT_number           19
_space_group_name_H-M_alt        'P 21 21 21'
_space_group_name_Hall           'P 2ac 2ab'
loop_
_space_group_symop_operation_xyz
'x, y, z'
'-x+1/2, -y, z+1/2'
'-x, y+1/2, -z+1/2'
'x+1/2, -y+1/2, -z'

_cell_length_a                   6.86830(10)
_cell_length_b                   12.18470(10)
_cell_length_c                   19.9030(2)
_cell_angle_alpha                90
_cell_angle_beta                 90
_cell_angle_gamma                90
_cell_volume                     1665.65(3)
_cell_formula_units_Z            4
_cell_measurement_reflns_used    23910
_cell_measurement_temperature    100
_cell_measurement_theta_max      75.0220
_cell_measurement_theta_min      4.2490
_shelx_estimated_absorpt_T_max   0.987
_shelx_estimated_absorpt_T_min   0.922
_exptl_absorpt_coefficient_mu    0.437
_exptl_absorpt_correction_T_max  1.00000
_exptl_absorpt_correction_T_min  0.72724
_exptl_absorpt_correction_type   multi-scan
_exptl_absorpt_process_details   
;
CrysAlisPro 1.171.40.42a (Rigaku Oxford Diffraction, 2019)
Empirical absorption correction using spherical harmonics,
 implemented in SCALE3 ABSPACK scaling algorithm.
;
_exptl_absorpt_special_details   ?
_exptl_crystal_colour            colourless
_exptl_crystal_colour_primary    colourless
_exptl_crystal_density_diffrn    1.086
_exptl_crystal_density_meas      ?
_exptl_crystal_density_method    ?
_exptl_crystal_description       block
_exptl_crystal_F_000             608
_exptl_crystal_size_max          0.19
_exptl_crystal_size_mid          0.11
_exptl_crystal_size_min          0.03
_exptl_transmission_factor_max   ?
_exptl_transmission_factor_min   ?
_diffrn_reflns_av_R_equivalents  0.0444
_diffrn_reflns_av_unetI/netI     0.0179
_diffrn_reflns_Laue_measured_fraction_full 0.999
_diffrn_reflns_Laue_measured_fraction_max 0.999
_diffrn_reflns_limit_h_max       8
_diffrn_reflns_limit_h_min       -8
_diffrn_reflns_limit_k_max       14
_diffrn_reflns_limit_k_min       -14
_diffrn_reflns_limit_l_max       23
_diffrn_reflns_limit_l_min       -23
_diffrn_reflns_number            32711
_diffrn_reflns_point_group_measured_fraction_full 0.998
_diffrn_reflns_point_group_measured_fraction_max 0.998
_diffrn_reflns_theta_full        66.567
_diffrn_reflns_theta_max         66.567
_diffrn_reflns_theta_min         4.254
_diffrn_ambient_temperature      100.0
_diffrn_detector                 'CCD plate'
_diffrn_detector_area_resol_mean 10.0000
_diffrn_detector_type            HyPix
_diffrn_measured_fraction_theta_full 0.999
_diffrn_measured_fraction_theta_max 0.999
_diffrn_measurement_details      
;
List of Runs (angles in degrees, time in seconds):

  # Type    Start    End  Width  t~exp~   \w     \q     \k     \f   Frames
#--------------------------------------------------------------------------
  1  \w     27.00 109.00   0.50    0.14    --   47.82  77.00-162.00  164
  2  \w   -108.00 -35.00   0.50    0.56    -- -101.00 113.00 -83.00  146
  3  \w     92.00 159.00   0.50    0.56    --  103.25  46.00  50.00  134
  4  \w     32.00 106.00   0.50    0.56    --  103.25 -77.00  71.00  148
  5  \w     43.00 121.00   0.50    0.14    --   47.82  37.00 150.00  156
  6  \w     79.00 104.00   0.50    0.14    --   47.82 176.00  54.00   50
  7  \w   -114.00 -56.00   0.50    0.56    -- -101.00  15.00-120.00  116
  8  \w    144.00 169.00   0.50    0.56    --  103.25  61.00 150.00   50
  9  \w     93.00 126.00   0.50    0.56    --  103.25  61.00 150.00   66
 10  \w     38.00 110.00   0.50    0.56    --  103.25-125.00  60.00  144
 11  \w     80.00 169.00   0.50    0.56    --  103.25 125.00 120.00  178
 12  \w    -47.00 -22.00   0.50    0.14    --  -47.82  77.00-162.00   50
 13  \w     48.00  74.00   0.50    0.56    --  103.25 -94.00-180.00   52
 14  \w   -100.00 -75.00   0.50    0.56    -- -101.00  77.00-162.00   50
 15  \w    149.00 175.00   0.50    0.56    --  103.25  77.00-150.00   52
 16  \w     86.00 114.00   0.50    0.56    --  103.25  77.00-150.00   56
 17  \w   -150.00-125.00   0.50    0.56    -- -101.00 -77.00  71.00   50
 18  \w     81.00 106.00   0.50    0.56    --  103.25 -94.00  30.00   50
 19  \w   -119.00 -33.00   0.50    0.14    --  -47.82 -57.00   0.00  172
 20  \w   -119.00 -25.00   0.50    0.14    --  -47.82 -77.00  71.00  188
 21  \w   -119.00 -74.00   0.50    0.14    --  -47.82-125.00 -60.00   90
 22  \w     33.00 119.00   0.50    0.14    --   47.82  57.00 -60.00  172
 23  \w   -173.00-111.00   0.50    0.56    -- -101.00 -77.00  71.00  124
 24  \w   -174.00 -88.00   0.50    0.56    -- -101.00 -30.00 -90.00  172
 25  \w   -173.00 -84.00   0.50    0.56    -- -101.00 -61.00 -30.00  178
 26  \w   -173.00 -84.00   0.50    0.56    -- -101.00 -61.00  30.00  178
 27  \w   -112.00 -28.00   0.50    0.56    -- -101.00 125.00-150.00  168
 28  \w   -173.00 -84.00   0.50    0.56    -- -101.00 -61.00 -90.00  178
 29  \w     91.00 175.00   0.50    0.56    --  103.25  45.00  90.00  168
 30  \w     91.00 175.00   0.50    0.56    --  103.25  45.00 120.00  168
 31  \w     81.00 176.00   0.50    0.56    --  103.25  77.00 -30.00  190
 32  \w     91.00 175.00   0.50    0.56    --  103.25  45.00-150.00  168
 33  \w    -96.00 -71.00   0.50    0.14    --  -47.82 -76.00  71.00   50
 34  \w    -96.00 -71.00   0.50    0.14    --  -47.82 -76.00  71.00   50
 35  \w   -119.00 -25.00   0.50    0.14    --  -47.82 -77.00 -90.00  188
 36  \w   -119.00 -25.00   0.50    0.14    --  -47.82 -77.00 -30.00  188
 37  \w   -119.00 -33.00   0.50    0.14    --  -47.82 -57.00-180.00  172
 38  \w   -119.00 -25.00   0.50    0.14    --  -47.82 -77.00 150.00  188
 39  \w    -25.00  60.00   0.50    0.14    --   47.82 -37.00 -60.00  170
 40  \w     11.00  89.00   0.50    0.14    --   47.82-113.00-174.00  156
 41  \w   -150.00-125.00   0.50    0.56    -- -101.00 -76.00  71.00   50
 42  \w   -119.00 -25.00   0.50    0.14    --  -47.82 -77.00  30.00  188
 43  \w    -63.00 -35.00   0.50    0.14    --  -47.82  57.00-150.00   56
 44  \w   -119.00 -25.00   0.50    0.14    --  -47.82 -77.00 120.00  188
;
_diffrn_measurement_device       'four-circle diffractometer'
_diffrn_measurement_device_type  'XtaLAB Synergy R, HyPix'
_diffrn_measurement_method       '\w scans'
_diffrn_orient_matrix_type       
'CrysAlisPro convention (1999,Acta A55,543-557)'
_diffrn_orient_matrix_UB_11      0.1315437000
_diffrn_orient_matrix_UB_12      0.0668187000
_diffrn_orient_matrix_UB_13      0.0475165000
_diffrn_orient_matrix_UB_21      -0.1337347000
_diffrn_orient_matrix_UB_22      -0.0292441000
_diffrn_orient_matrix_UB_23      0.0595045000
_diffrn_orient_matrix_UB_31      0.1229401000
_diffrn_orient_matrix_UB_32      -0.1032874000
_diffrn_orient_matrix_UB_33      0.0138800000
_diffrn_radiation_monochromator  mirror
_diffrn_radiation_probe          x-ray
_diffrn_radiation_type           'Cu K\a'
_diffrn_radiation_wavelength     1.54184
_diffrn_source                   'Rotating-anode X-ray tube'
_diffrn_source_type              'PhotonJet R (Cu) X-ray Source'
_reflns_Friedel_coverage         0.711
_reflns_Friedel_fraction_full    0.996
_reflns_Friedel_fraction_max     0.996
_reflns_number_gt                2847
_reflns_number_total             2932
_reflns_odcompleteness_completeness 99.94
_reflns_odcompleteness_iscentric 1
_reflns_odcompleteness_theta     66.97
_reflns_special_details          
;
 Reflections were merged by SHELXL according to the crystal
 class for the calculation of statistics and refinement.
 
 _reflns_Friedel_fraction is defined as the number of unique
 Friedel pairs measured divided by the number that would be
 possible theoretically, ignoring centric projections and
 systematic absences.
;
_reflns_threshold_expression     'I > 2\s(I)'
_computing_cell_refinement       'CrysAlisPro 1.171.40.42a (Rigaku OD, 2019)'
_computing_data_collection       'CrysAlisPro 1.171.40.42a (Rigaku OD, 2019)'
_computing_data_reduction        'CrysAlisPro 1.171.40.42a (Rigaku OD, 2019)'
_computing_molecular_graphics    'Olex2 1.3 (Dolomanov et al., 2009)'
_computing_publication_material  'Olex2 1.3 (Dolomanov et al., 2009)'
_computing_structure_refinement  'SHELXL 2014/7 (Sheldrick, 2015)'
_computing_structure_solution    'SHELXT 2014/5 (Sheldrick, 2014)'
_refine_diff_density_max         0.146
_refine_diff_density_min         -0.140
_refine_diff_density_rms         0.032
_refine_ls_abs_structure_details 
;
 Flack x determined using 1166 quotients [(I+)-(I-)]/[(I+)+(I-)]
 (Parsons, Flack and Wagner, Acta Cryst. B69 (2013) 249-259).
;
_refine_ls_abs_structure_Flack   0.0(3)
_refine_ls_extinction_coef       .
_refine_ls_extinction_method     none
_refine_ls_goodness_of_fit_ref   1.067
_refine_ls_hydrogen_treatment    constr
_refine_ls_matrix_type           full
_refine_ls_number_parameters     185
_refine_ls_number_reflns         2932
_refine_ls_number_restraints     0
_refine_ls_R_factor_all          0.0304
_refine_ls_R_factor_gt           0.0295
_refine_ls_restrained_S_all      1.067
_refine_ls_shift/su_max          0.001
_refine_ls_shift/su_mean         0.000
_refine_ls_structure_factor_coef Fsqd
_refine_ls_weighting_details     
'w=1/[\s^2^(Fo^2^)+(0.0442P)^2^+0.2603P] where P=(Fo^2^+2Fc^2^)/3'
_refine_ls_weighting_scheme      calc
_refine_ls_wR_factor_gt          0.0761
_refine_ls_wR_factor_ref         0.0769
_refine_special_details          ?
_olex2_refinement_description    
;
1. Fixed Uiso
 At 1.2 times of:
  All C(H) groups, All C(H,H) groups
 At 1.5 times of:
  All C(H,H,H) groups
2.a Ternary CH refined with riding coordinates:
 C7(H7), C10(H10)
2.b Secondary CH2 refined with riding coordinates:
 C3(H3a,H3b), C8(H8a,H8b), C9(H9a,H9b), C5(H5a,H5b), C4(H4a,H4b), C14(H14a,
 H14b), C12(H12a,H12b)
2.c Aromatic/amide H refined with riding coordinates:
 C11(H11), C15(H15)
2.d X=CH2 refined with riding coordinates:
 C16(H16a,H16b)
2.e Idealised Me refined as rotating group:
 C20(H20a,H20b,H20c), C19(H19a,H19b,H19c), C18(H18a,H18b,H18c), C17(H17a,H17b,
 H17c)
;
_atom_sites_solution_hydrogens   geom
_atom_sites_solution_primary     dual
_atom_sites_solution_secondary   ?
loop_
_atom_site_label
_atom_site_type_symbol
_atom_site_fract_x
_atom_site_fract_y
_atom_site_fract_z
_atom_site_U_iso_or_equiv
_atom_site_adp_type
_atom_site_occupancy
_atom_site_site_symmetry_order
_atom_site_calc_flag
_atom_site_refinement_flags_posn
_atom_site_refinement_flags_adp
_atom_site_refinement_flags_occupancy
_atom_site_disorder_assembly
_atom_site_disorder_group
C3 C 0.4810(2) 0.33187(13) 0.67909(7) 0.0184(3) Uani 1 1 d . . . . .
H3A H 0.430929 0.405870 0.690208 0.022 Uiso 1 1 calc R U . . .
H3B H 0.404022 0.303421 0.640806 0.022 Uiso 1 1 calc R U . . .
C1 C 0.7151(2) 0.40556(12) 0.59167(7) 0.0165(3) Uani 1 1 d . . . . .
C2 C 0.6955(2) 0.34138(12) 0.65778(7) 0.0163(3) Uani 1 1 d . . . . .
C7 C 0.7781(2) 0.22337(12) 0.64608(7) 0.0163(3) Uani 1 1 d . . . . .
H7 H 0.704323 0.194237 0.606616 0.020 Uiso 1 1 calc R U . . .
C8 C 0.9905(2) 0.22880(13) 0.62271(8) 0.0184(3) Uani 1 1 d . . . . .
H8A H 1.070751 0.264054 0.657939 0.022 Uiso 1 1 calc R U . . .
H8B H 1.040518 0.153494 0.615597 0.022 Uiso 1 1 calc R U . . .
C10 C 0.9192(2) 0.40922(13) 0.56213(7) 0.0173(3) Uani 1 1 d . . . . .
H10 H 1.002633 0.453737 0.592996 0.021 Uiso 1 1 calc R U . . .
C6 C 0.7422(2) 0.13835(13) 0.70354(8) 0.0191(3) Uani 1 1 d . . . . .
C11 C 0.5697(2) 0.46163(13) 0.56388(8) 0.0189(3) Uani 1 1 d . . . . .
H11 H 0.444191 0.454135 0.583420 0.023 Uiso 1 1 calc R U . . .
C20 C 0.8070(2) 0.40922(13) 0.71129(7) 0.0189(3) Uani 1 1 d . . . . .
H20A H 0.778780 0.487396 0.705013 0.028 Uiso 1 1 calc R U . . .
H20B H 0.947162 0.396641 0.706384 0.028 Uiso 1 1 calc R U . . .
H20C H 0.765350 0.386510 0.756287 0.028 Uiso 1 1 calc R U . . .
C9 C 1.0077(2) 0.29391(13) 0.55752(8) 0.0190(3) Uani 1 1 d . . . . .
H9A H 0.941591 0.252920 0.521136 0.023 Uiso 1 1 calc R U . . .
H9B H 1.146978 0.300417 0.545370 0.023 Uiso 1 1 calc R U . . .
C5 C 0.5259(2) 0.14163(13) 0.72357(8) 0.0215(4) Uani 1 1 d . . . . .
H5A H 0.447290 0.110717 0.686408 0.026 Uiso 1 1 calc R U . . .
H5B H 0.506395 0.094348 0.763456 0.026 Uiso 1 1 calc R U . . .
C13 C 0.7996(3) 0.56843(13) 0.48848(8) 0.0216(4) Uani 1 1 d . . . . .
C4 C 0.4518(2) 0.25660(13) 0.73949(8) 0.0210(4) Uani 1 1 d . . . . .
H4A H 0.523046 0.286377 0.778694 0.025 Uiso 1 1 calc R U . . .
H4B H 0.311739 0.253313 0.751087 0.025 Uiso 1 1 calc R U . . .
C19 C 0.8698(2) 0.15605(14) 0.76602(8) 0.0221(3) Uani 1 1 d . . . . .
H19A H 1.007396 0.154896 0.752962 0.033 Uiso 1 1 calc R U . . .
H19B H 0.844911 0.097387 0.798588 0.033 Uiso 1 1 calc R U . . .
H19C H 0.838578 0.227148 0.786351 0.033 Uiso 1 1 calc R U . . .
C15 C 0.8793(3) 0.65319(13) 0.53668(8) 0.0243(4) Uani 1 1 d . . . . .
H15 H 1.009122 0.676542 0.528449 0.029 Uiso 1 1 calc R U . . .
C14 C 0.9233(2) 0.46394(13) 0.49282(8) 0.0211(3) Uani 1 1 d . . . . .
H14A H 0.875854 0.410790 0.458941 0.025 Uiso 1 1 calc R U . . .
H14B H 1.059671 0.482417 0.481417 0.025 Uiso 1 1 calc R U . . .
C12 C 0.5887(2) 0.53619(13) 0.50373(7) 0.0212(4) Uani 1 1 d . . . . .
H12A H 0.511757 0.603597 0.511796 0.025 Uiso 1 1 calc R U . . .
H12B H 0.533110 0.498845 0.463940 0.025 Uiso 1 1 calc R U . . .
C18 C 0.7855(3) 0.02234(13) 0.67681(8) 0.0229(4) Uani 1 1 d . . . . .
H18A H 0.717398 0.011349 0.634067 0.034 Uiso 1 1 calc R U . . .
H18B H 0.740685 -0.032261 0.709485 0.034 Uiso 1 1 calc R U . . .
H18C H 0.926000 0.014075 0.669850 0.034 Uiso 1 1 calc R U . . .
C16 C 0.7920(3) 0.69894(14) 0.58869(8) 0.0282(4) Uani 1 1 d . . . . .
H16A H 0.662072 0.679171 0.599655 0.034 Uiso 1 1 calc R U . . .
H16B H 0.859165 0.751647 0.615154 0.034 Uiso 1 1 calc R U . . .
C17 C 0.8131(3) 0.61609(15) 0.41702(8) 0.0279(4) Uani 1 1 d . . . . .
H17A H 0.728494 0.680595 0.413476 0.042 Uiso 1 1 calc R U . . .
H17B H 0.771461 0.560541 0.384434 0.042 Uiso 1 1 calc R U . . .
H17C H 0.947929 0.637473 0.407640 0.042 Uiso 1 1 calc R U . . .

loop_
_atom_site_aniso_label
_atom_site_aniso_U_11
_atom_site_aniso_U_22
_atom_site_aniso_U_33
_atom_site_aniso_U_23
_atom_site_aniso_U_13
_atom_site_aniso_U_12
C3 0.0161(7) 0.0200(8) 0.0192(7) 0.0000(6) 0.0005(6) 0.0001(6)
C1 0.0181(7) 0.0144(7) 0.0170(7) -0.0031(6) 0.0004(6) -0.0028(6)
C2 0.0160(7) 0.0169(7) 0.0159(7) -0.0005(6) -0.0004(6) -0.0005(6)
C7 0.0168(7) 0.0175(8) 0.0146(7) -0.0005(6) -0.0013(6) -0.0025(6)
C8 0.0185(8) 0.0173(7) 0.0194(7) 0.0004(6) 0.0000(6) 0.0021(6)
C10 0.0177(7) 0.0180(8) 0.0162(7) -0.0005(6) 0.0018(6) -0.0011(6)
C6 0.0213(8) 0.0177(8) 0.0183(7) 0.0015(6) -0.0007(6) -0.0016(6)
C11 0.0189(7) 0.0178(7) 0.0198(7) -0.0008(6) 0.0016(6) -0.0008(6)
C20 0.0194(7) 0.0194(8) 0.0180(7) -0.0025(6) 0.0006(6) -0.0025(7)
C9 0.0174(7) 0.0219(8) 0.0177(7) -0.0003(6) 0.0028(6) 0.0012(6)
C5 0.0216(8) 0.0222(8) 0.0207(8) 0.0039(6) 0.0008(6) -0.0054(7)
C13 0.0263(8) 0.0211(8) 0.0173(7) 0.0025(6) 0.0017(7) -0.0004(7)
C4 0.0168(8) 0.0257(8) 0.0206(8) 0.0019(6) 0.0022(6) -0.0027(6)
C19 0.0229(8) 0.0247(8) 0.0189(7) 0.0034(6) -0.0020(6) -0.0001(7)
C15 0.0283(9) 0.0200(8) 0.0245(8) 0.0048(6) -0.0009(7) -0.0034(7)
C14 0.0243(8) 0.0214(8) 0.0177(7) 0.0010(6) 0.0038(6) -0.0005(7)
C12 0.0232(8) 0.0221(8) 0.0184(7) 0.0016(6) -0.0028(6) 0.0022(7)
C18 0.0273(8) 0.0185(8) 0.0228(8) 0.0029(6) 0.0009(7) -0.0013(7)
C16 0.0376(10) 0.0217(8) 0.0254(8) -0.0006(7) -0.0033(7) -0.0013(8)
C17 0.0356(10) 0.0274(8) 0.0206(8) 0.0058(7) 0.0037(7) 0.0035(8)

_geom_special_details            
;
 All esds (except the esd in the dihedral angle between two l.s. planes)
 are estimated using the full covariance matrix.  The cell esds are taken
 into account individually in the estimation of esds in distances, angles
 and torsion angles; correlations between esds in cell parameters are only
 used when they are defined by crystal symmetry.  An approximate (isotropic)
 treatment of cell esds is used for estimating esds involving l.s. planes.
;
loop_
_geom_bond_atom_site_label_1
_geom_bond_atom_site_label_2
_geom_bond_distance
_geom_bond_site_symmetry_2
_geom_bond_publ_flag
C3 H3A 0.9900 . ?
C3 H3B 0.9900 . ?
C3 C2 1.538(2) . ?
C3 C4 1.525(2) . ?
C1 C2 1.537(2) . ?
C1 C10 1.520(2) . ?
C1 C11 1.331(2) . ?
C2 C7 1.563(2) . ?
C2 C20 1.550(2) . ?
C7 H7 1.0000 . ?
C7 C8 1.532(2) . ?
C7 C6 1.563(2) . ?
C8 H8A 0.9900 . ?
C8 H8B 0.9900 . ?
C8 C9 1.525(2) . ?
C10 H10 1.0000 . ?
C10 C9 1.534(2) . ?
C10 C14 1.532(2) . ?
C6 C5 1.539(2) . ?
C6 C19 1.537(2) . ?
C6 C18 1.539(2) . ?
C11 H11 0.9500 . ?
C11 C12 1.509(2) . ?
C20 H20A 0.9800 . ?
C20 H20B 0.9800 . ?
C20 H20C 0.9800 . ?
C9 H9A 0.9900 . ?
C9 H9B 0.9900 . ?
C5 H5A 0.9900 . ?
C5 H5B 0.9900 . ?
C5 C4 1.524(2) . ?
C13 C15 1.512(2) . ?
C13 C14 1.533(2) . ?
C13 C12 1.531(2) . ?
C13 C17 1.539(2) . ?
C4 H4A 0.9900 . ?
C4 H4B 0.9900 . ?
C19 H19A 0.9800 . ?
C19 H19B 0.9800 . ?
C19 H19C 0.9800 . ?
C15 H15 0.9500 . ?
C15 C16 1.320(2) . ?
C14 H14A 0.9900 . ?
C14 H14B 0.9900 . ?
C12 H12A 0.9900 . ?
C12 H12B 0.9900 . ?
C18 H18A 0.9800 . ?
C18 H18B 0.9800 . ?
C18 H18C 0.9800 . ?
C16 H16A 0.9500 . ?
C16 H16B 0.9500 . ?
C17 H17A 0.9800 . ?
C17 H17B 0.9800 . ?
C17 H17C 0.9800 . ?

loop_
_geom_angle_atom_site_label_1
_geom_angle_atom_site_label_2
_geom_angle_atom_site_label_3
_geom_angle
_geom_angle_site_symmetry_1
_geom_angle_site_symmetry_3
_geom_angle_publ_flag
H3A C3 H3B 107.8 . . ?
C2 C3 H3A 109.0 . . ?
C2 C3 H3B 109.0 . . ?
C4 C3 H3A 109.0 . . ?
C4 C3 H3B 109.0 . . ?
C4 C3 C2 112.87(12) . . ?
C10 C1 C2 115.27(12) . . ?
C11 C1 C2 123.46(14) . . ?
C11 C1 C10 121.08(13) . . ?
C3 C2 C7 108.64(12) . . ?
C3 C2 C20 108.89(12) . . ?
C1 C2 C3 111.01(12) . . ?
C1 C2 C7 107.98(11) . . ?
C1 C2 C20 105.88(12) . . ?
C20 C2 C7 114.44(12) . . ?
C2 C7 H7 105.0 . . ?
C8 C7 C2 110.55(12) . . ?
C8 C7 H7 105.0 . . ?
C8 C7 C6 113.65(12) . . ?
C6 C7 C2 116.32(12) . . ?
C6 C7 H7 105.0 . . ?
C7 C8 H8A 109.5 . . ?
C7 C8 H8B 109.5 . . ?
H8A C8 H8B 108.1 . . ?
C9 C8 C7 110.76(12) . . ?
C9 C8 H8A 109.5 . . ?
C9 C8 H8B 109.5 . . ?
C1 C10 H10 107.9 . . ?
C1 C10 C9 111.19(12) . . ?
C1 C10 C14 112.19(12) . . ?
C9 C10 H10 107.9 . . ?
C14 C10 H10 107.9 . . ?
C14 C10 C9 109.73(12) . . ?
C5 C6 C7 108.95(12) . . ?
C5 C6 C18 107.45(13) . . ?
C19 C6 C7 114.15(13) . . ?
C19 C6 C5 109.73(13) . . ?
C19 C6 C18 107.37(13) . . ?
C18 C6 C7 108.98(12) . . ?
C1 C11 H11 117.5 . . ?
C1 C11 C12 125.02(14) . . ?
C12 C11 H11 117.5 . . ?
C2 C20 H20A 109.5 . . ?
C2 C20 H20B 109.5 . . ?
C2 C20 H20C 109.5 . . ?
H20A C20 H20B 109.5 . . ?
H20A C20 H20C 109.5 . . ?
H20B C20 H20C 109.5 . . ?
C8 C9 C10 113.27(12) . . ?
C8 C9 H9A 108.9 . . ?
C8 C9 H9B 108.9 . . ?
C10 C9 H9A 108.9 . . ?
C10 C9 H9B 108.9 . . ?
H9A C9 H9B 107.7 . . ?
C6 C5 H5A 108.8 . . ?
C6 C5 H5B 108.8 . . ?
H5A C5 H5B 107.7 . . ?
C4 C5 C6 113.59(13) . . ?
C4 C5 H5A 108.8 . . ?
C4 C5 H5B 108.8 . . ?
C15 C13 C14 109.31(14) . . ?
C15 C13 C12 113.09(14) . . ?
C15 C13 C17 107.86(13) . . ?
C14 C13 C17 109.39(13) . . ?
C12 C13 C14 107.45(13) . . ?
C12 C13 C17 109.70(13) . . ?
C3 C4 H4A 109.6 . . ?
C3 C4 H4B 109.6 . . ?
C5 C4 C3 110.18(13) . . ?
C5 C4 H4A 109.6 . . ?
C5 C4 H4B 109.6 . . ?
H4A C4 H4B 108.1 . . ?
C6 C19 H19A 109.5 . . ?
C6 C19 H19B 109.5 . . ?
C6 C19 H19C 109.5 . . ?
H19A C19 H19B 109.5 . . ?
H19A C19 H19C 109.5 . . ?
H19B C19 H19C 109.5 . . ?
C13 C15 H15 115.8 . . ?
C16 C15 C13 128.42(16) . . ?
C16 C15 H15 115.8 . . ?
C10 C14 C13 113.71(12) . . ?
C10 C14 H14A 108.8 . . ?
C10 C14 H14B 108.8 . . ?
C13 C14 H14A 108.8 . . ?
C13 C14 H14B 108.8 . . ?
H14A C14 H14B 107.7 . . ?
C11 C12 C13 113.20(13) . . ?
C11 C12 H12A 108.9 . . ?
C11 C12 H12B 108.9 . . ?
C13 C12 H12A 108.9 . . ?
C13 C12 H12B 108.9 . . ?
H12A C12 H12B 107.8 . . ?
C6 C18 H18A 109.5 . . ?
C6 C18 H18B 109.5 . . ?
C6 C18 H18C 109.5 . . ?
H18A C18 H18B 109.5 . . ?
H18A C18 H18C 109.5 . . ?
H18B C18 H18C 109.5 . . ?
C15 C16 H16A 120.0 . . ?
C15 C16 H16B 120.0 . . ?
H16A C16 H16B 120.0 . . ?
C13 C17 H17A 109.5 . . ?
C13 C17 H17B 109.5 . . ?
C13 C17 H17C 109.5 . . ?
H17A C17 H17B 109.5 . . ?
H17A C17 H17C 109.5 . . ?
H17B C17 H17C 109.5 . . ?

loop_
_geom_torsion_atom_site_label_1
_geom_torsion_atom_site_label_2
_geom_torsion_atom_site_label_3
_geom_torsion_atom_site_label_4
_geom_torsion
_geom_torsion_site_symmetry_1
_geom_torsion_site_symmetry_2
_geom_torsion_site_symmetry_3
_geom_torsion_site_symmetry_4
_geom_torsion_publ_flag
C3 C2 C7 C8 178.34(11) . . . . ?
C3 C2 C7 C6 -50.10(16) . . . . ?
C1 C2 C7 C8 57.86(15) . . . . ?
C1 C2 C7 C6 -170.58(12) . . . . ?
C1 C10 C9 C8 -49.32(17) . . . . ?
C1 C10 C14 C13 43.36(18) . . . . ?
C1 C11 C12 C13 -16.4(2) . . . . ?
C2 C3 C4 C5 -59.25(17) . . . . ?
C2 C1 C10 C9 50.65(16) . . . . ?
C2 C1 C10 C14 173.96(12) . . . . ?
C2 C1 C11 C12 172.43(14) . . . . ?
C2 C7 C8 C9 -59.23(15) . . . . ?
C2 C7 C6 C5 48.93(17) . . . . ?
C2 C7 C6 C19 -74.10(17) . . . . ?
C2 C7 C6 C18 165.89(13) . . . . ?
C7 C8 C9 C10 54.75(17) . . . . ?
C7 C6 C5 C4 -51.93(16) . . . . ?
C8 C7 C6 C5 179.03(12) . . . . ?
C8 C7 C6 C19 56.00(17) . . . . ?
C8 C7 C6 C18 -64.01(16) . . . . ?
C10 C1 C2 C3 -173.69(12) . . . . ?
C10 C1 C2 C7 -54.71(16) . . . . ?
C10 C1 C2 C20 68.28(16) . . . . ?
C10 C1 C11 C12 -2.3(2) . . . . ?
C6 C7 C8 C9 167.85(12) . . . . ?
C6 C5 C4 C3 58.18(17) . . . . ?
C11 C1 C2 C3 11.3(2) . . . . ?
C11 C1 C2 C7 130.24(15) . . . . ?
C11 C1 C2 C20 -106.77(16) . . . . ?
C11 C1 C10 C9 -134.17(15) . . . . ?
C11 C1 C10 C14 -10.9(2) . . . . ?
C20 C2 C7 C8 -59.74(16) . . . . ?
C20 C2 C7 C6 71.81(17) . . . . ?
C9 C10 C14 C13 167.49(13) . . . . ?
C4 C3 C2 C1 172.67(12) . . . . ?
C4 C3 C2 C7 54.08(16) . . . . ?
C4 C3 C2 C20 -71.15(16) . . . . ?
C19 C6 C5 C4 73.71(17) . . . . ?
C15 C13 C14 C10 62.41(17) . . . . ?
C15 C13 C12 C11 -75.26(17) . . . . ?
C14 C10 C9 C8 -174.02(13) . . . . ?
C14 C13 C15 C16 -118.50(18) . . . . ?
C14 C13 C12 C11 45.47(17) . . . . ?
C12 C13 C15 C16 1.2(2) . . . . ?
C12 C13 C14 C10 -60.67(17) . . . . ?
C18 C6 C5 C4 -169.86(13) . . . . ?
C17 C13 C15 C16 122.65(18) . . . . ?
C17 C13 C14 C10 -179.70(14) . . . . ?
C17 C13 C12 C11 164.30(13) . . . . ?

_shelx_res_file                  
;
TITL xby_p4c_a.res in P2(1)2(1)2(1)
    xby_p4c.res
    created by SHELXL-2018/3 at 20:50:23 on 08-Jan-2021
REM Old TITL XBY_P4C in P2(1)2(1)2(1)
REM SHELXT solution in P2(1)2(1)2(1)
REM R1 0.126, Rweak 0.025, Alpha 0.001, Orientation as input
REM Flack x = 0.476 ( 0.994 ) from Parsons' quotients
REM Formula found by SHELXT: C19 O
CELL 1.54184 6.8683 12.1847 19.903 90 90 90
ZERR 4 0.0001 0.0001 0.0002 0 0 0
LATT -1
SYMM 0.5-X,-Y,0.5+Z
SYMM -X,0.5+Y,0.5-Z
SYMM 0.5+X,0.5-Y,-Z
SFAC C H
UNIT 80 128

L.S. 4
PLAN  5
SIZE 0.19 0.11 0.03
TEMP -173.15
CONF
MORE -1
BOND $H
fmap 2
acta
SHEL 999 0.84
OMIT -3 13 4
OMIT 3 13 0
OMIT -3 13 6
OMIT -3 13 5
OMIT -3 13 1
OMIT 3 13 1
OMIT -3 13 3
OMIT -3 13 2
REM <olex2.extras>
REM <HklSrc "%.\\XBY_P4C.hkl">
REM </olex2.extras>

WGHT    0.044200    0.260300
FVAR       0.97491
C3    1    0.480980    0.331873    0.679088    11.00000    0.01613    0.02001 =
         0.01916   -0.00004    0.00047    0.00010
AFIX  23
H3A   2    0.430929    0.405870    0.690208    11.00000   -1.20000
H3B   2    0.404022    0.303421    0.640806    11.00000   -1.20000
AFIX   0
C1    1    0.715147    0.405555    0.591672    11.00000    0.01815    0.01438 =
         0.01696   -0.00310    0.00042   -0.00280
C2    1    0.695532    0.341379    0.657783    11.00000    0.01598    0.01694 =
         0.01591   -0.00053   -0.00037   -0.00051
C7    1    0.778146    0.223368    0.646080    11.00000    0.01681    0.01747 =
         0.01457   -0.00047   -0.00130   -0.00248
AFIX  13
H7    2    0.704323    0.194237    0.606616    11.00000   -1.20000
AFIX   0
C8    1    0.990491    0.228803    0.622706    11.00000    0.01849    0.01729 =
         0.01938    0.00038    0.00004    0.00212
AFIX  23
H8A   2    1.070751    0.264054    0.657939    11.00000   -1.20000
H8B   2    1.040518    0.153494    0.615597    11.00000   -1.20000
AFIX   0
C10   1    0.919199    0.409220    0.562131    11.00000    0.01770    0.01801 =
         0.01619   -0.00051    0.00184   -0.00108
AFIX  13
H10   2    1.002633    0.453737    0.592996    11.00000   -1.20000
AFIX   0
C6    1    0.742231    0.138348    0.703540    11.00000    0.02132    0.01769 =
         0.01832    0.00147   -0.00074   -0.00158
C11   1    0.569681    0.461632    0.563878    11.00000    0.01890    0.01783 =
         0.01983   -0.00076    0.00163   -0.00081
AFIX  43
H11   2    0.444191    0.454135    0.583420    11.00000   -1.20000
AFIX   0
C20   1    0.806951    0.409219    0.711286    11.00000    0.01941    0.01936 =
         0.01797   -0.00251    0.00063   -0.00248
AFIX 137
H20A  2    0.778780    0.487396    0.705013    11.00000   -1.50000
H20B  2    0.947162    0.396641    0.706384    11.00000   -1.50000
H20C  2    0.765350    0.386510    0.756287    11.00000   -1.50000
AFIX   0
C9    1    1.007684    0.293915    0.557524    11.00000    0.01744    0.02189 =
         0.01769   -0.00033    0.00282    0.00123
AFIX  23
H9A   2    0.941591    0.252920    0.521136    11.00000   -1.20000
H9B   2    1.146978    0.300417    0.545370    11.00000   -1.20000
AFIX   0
C5    1    0.525873    0.141627    0.723566    11.00000    0.02157    0.02217 =
         0.02072    0.00388    0.00076   -0.00545
AFIX  23
H5A   2    0.447290    0.110717    0.686408    11.00000   -1.20000
H5B   2    0.506395    0.094348    0.763456    11.00000   -1.20000
AFIX   0
C13   1    0.799573    0.568425    0.488480    11.00000    0.02626    0.02115 =
         0.01731    0.00248    0.00174   -0.00036
C4    1    0.451785    0.256597    0.739489    11.00000    0.01676    0.02568 =
         0.02061    0.00193    0.00215   -0.00273
AFIX  23
H4A   2    0.523046    0.286377    0.778694    11.00000   -1.20000
H4B   2    0.311739    0.253313    0.751087    11.00000   -1.20000
AFIX   0
C19   1    0.869833    0.156047    0.766017    11.00000    0.02287    0.02467 =
         0.01887    0.00344   -0.00202   -0.00011
AFIX 137
H19A  2    1.007396    0.154896    0.752962    11.00000   -1.50000
H19B  2    0.844911    0.097387    0.798588    11.00000   -1.50000
H19C  2    0.838578    0.227148    0.786351    11.00000   -1.50000
AFIX   0
C15   1    0.879326    0.653193    0.536679    11.00000    0.02826    0.02000 =
         0.02454    0.00477   -0.00093   -0.00339
AFIX  43
H15   2    1.009122    0.676542    0.528449    11.00000   -1.20000
AFIX   0
C14   1    0.923256    0.463936    0.492823    11.00000    0.02428    0.02135 =
         0.01770    0.00097    0.00379   -0.00052
AFIX  23
H14A  2    0.875854    0.410790    0.458941    11.00000   -1.20000
H14B  2    1.059671    0.482417    0.481417    11.00000   -1.20000
AFIX   0
C12   1    0.588749    0.536186    0.503727    11.00000    0.02323    0.02211 =
         0.01840    0.00158   -0.00282    0.00221
AFIX  23
H12A  2    0.511757    0.603597    0.511796    11.00000   -1.20000
H12B  2    0.533110    0.498845    0.463940    11.00000   -1.20000
AFIX   0
C18   1    0.785510    0.022340    0.676807    11.00000    0.02729    0.01855 =
         0.02282    0.00292    0.00086   -0.00134
AFIX 137
H18A  2    0.717398    0.011349    0.634067    11.00000   -1.50000
H18B  2    0.740685   -0.032261    0.709485    11.00000   -1.50000
H18C  2    0.926000    0.014075    0.669850    11.00000   -1.50000
AFIX   0
C16   1    0.792037    0.698942    0.588686    11.00000    0.03759    0.02169 =
         0.02537   -0.00055   -0.00329   -0.00128
AFIX  93
H16A  2    0.662072    0.679171    0.599655    11.00000   -1.20000
H16B  2    0.859165    0.751647    0.615154    11.00000   -1.20000
AFIX   0
C17   1    0.813092    0.616087    0.417017    11.00000    0.03562    0.02736 =
         0.02063    0.00585    0.00372    0.00351
AFIX 137
H17A  2    0.728494    0.680595    0.413476    11.00000   -1.50000
H17B  2    0.771461    0.560541    0.384434    11.00000   -1.50000
H17C  2    0.947929    0.637473    0.407640    11.00000   -1.50000
AFIX   0
HKLF 4


REM  xby_p4c_a.res in P2(1)2(1)2(1)
REM wR2 = 0.0769, GooF = S = 1.067, Restrained GooF = 1.067 for all data
REM R1 = 0.0295 for 2847 Fo > 4sig(Fo) and 0.0304 for all 2932 data
REM 185 parameters refined using 0 restraints

END

WGHT      0.0442      0.2603

REM Highest difference peak  0.146,  deepest hole -0.140,  1-sigma level  0.032
Q1    1   0.7650  0.1846  0.6752  11.00000  0.05    0.15
Q2    1   0.7034  0.3723  0.6220  11.00000  0.05    0.13
Q3    1   0.6351  0.1434  0.7159  11.00000  0.05    0.11
Q4    1   0.7003  0.5515  0.4983  11.00000  0.05    0.11
Q5    1   0.5877  0.3343  0.6678  11.00000  0.05    0.11
;
_shelx_res_checksum              77926
_shelx_hkl_file                  
;
   0   0  -2   81.16    4.28
   0   0  -2   82.68    4.46
   0   0   2   82.41    4.39
   0   0   2   80.09    4.54
   0   0   2   88.27    4.74
   0   0  -3   -0.13    1.20
   0   0   3    0.16    1.48
   0   0   3   -0.58    1.43
   0   0   3    0.25    1.30
   0   0  -3    0.10    1.03
   0   0  -4 2830.57  115.58
   0   0   4 2742.24  115.47
   0   0  -4 2680.31  115.06
   0   0  -4 2806.56  115.75
   0   0   4 2754.51  116.15
   0   0   4 2614.37  115.84
   0   0  -5    1.52    2.02
   0   0   5    0.52    2.20
   0   0  -5   -0.23    2.02
   0   0   5    0.85    1.98
   0   0   5    0.54    2.29
   0   0  -5   -0.52    1.55
   0   0   6  341.73   18.08
   0   0  -6  345.03   17.27
   0   0   6  329.08   17.74
   0   0  -6  331.95   17.24
   0   0  -6  347.29   16.57
   0   0   6  326.25   17.01
   0   0  -7    0.63    2.28
   0   0   7   -0.94    2.31
   0   0  -7   -0.34    2.39
   0   0   7    0.38    2.77
   0   0  -7    0.25    1.90
   0   0   7    0.90    1.90
   0   0  -8   33.97    4.67
   0   0   8   32.63    3.76
   0   0  -8   26.83    4.23
   0   0   8   39.91    4.86
   0   0   8   41.61    5.50
   0   0  -8   34.96    4.00
   0   0  -9    0.43    2.66
   0   0   9   -2.14    3.34
   0   0  -9   -0.91    2.69
   0   0  -9   -0.42    2.49
   0   0  -9    1.00    1.84
   0   0  -9   -0.42    2.49
   0   0   9    0.43    2.72
   0   0   9   -0.29    1.72
   0   0  10  358.47   18.04
   0   0  10  359.64   19.89
   0   0  10  331.12   20.10
   0   0 -10  360.92   19.85
   0   0  10  351.68   21.05
   0   0 -10  325.53   18.27
   0   0 -10  342.32   19.41
   0   0 -10  316.66   19.18
   0   0 -10  343.11   19.82
   0   0 -11    2.14    2.08
   0   0 -11   -0.59    2.82
   0   0 -11    1.11    2.92
   0   0 -11   -0.56    2.89
   0   0  11    1.30    3.21
   0   0 -11    0.55    2.88
   0   0  11   -0.72    3.47
   0   0  11   -0.36    1.66
   0   0  11   -1.13    2.98
   0   0 -12  915.54   42.99
   0   0  12  757.41   40.83
   0   0 -12  941.98   46.84
   0   0  12  913.16   39.71
   0   0  12  923.25   45.93
   0   0  12  971.34   45.24
   0   0  12  884.94   46.49
   0   0 -12  930.60   44.64
   0   0 -12  931.02   44.89
   0   0  12  929.23   39.43
   0   0 -12  935.93   44.74
   0   0  12  883.68   41.73
   0   0 -12  886.17   44.82
   0   0  12  887.38   39.09
   0   0  13    0.92    3.62
   0   0  13    0.78    1.74
   0   0 -13    0.89    3.82
   0   0  13   -2.90    3.28
   0   0  13   -0.69    1.42
   0   0 -13    0.71    2.79
   0   0 -13   -0.75    3.03
   0   0 -13   -0.71    2.97
   0   0  13    0.41    1.80
   0   0  13   -0.31    1.17
   0   0  13   -0.44    1.89
   0   0  13    0.84    3.19
   0   0 -13   -3.50    3.08
   0   0  14  646.41   28.76
   0   0  14  603.20   37.14
   0   0  14  634.37   35.39
   0   0  14  679.64   37.15
   0   0 -14  620.27   35.27
   0   0 -14  669.51   35.45
   0   0  14  647.79   29.09
   0   0 -14  634.24   35.03
   0   0 -14  641.56   35.04
   0   0  14  644.00   29.48
   0   0  14  605.47   28.42
   0   0 -14  678.07   37.45
   0   0 -15    0.84    2.27
   0   0  15    0.28    2.14
   0   0  15    1.06    3.55
   0   0  15    0.37    1.24
   0   0  15    1.67    1.55
   0   0 -15   -5.24    3.95
   0   0 -15    4.27    4.18
   0   0 -15    1.74    3.84
   0   0 -15    6.30    3.97
   0   0 -15   -3.43    4.07
   0   0  15    0.47    1.84
   0   0  15    2.30    4.65
   0   0  16   27.44    3.94
   0   0 -16   28.76    3.95
   0   0  16   29.99    3.41
   0   0 -16   32.45    6.80
   0   0  16   25.46    3.48
   0   0 -16   30.38    6.62
   0   0 -16   35.43    7.03
   0   0  16   27.73    6.92
   0   0  16   27.55    7.69
   0   0 -16   33.90    6.77
   0   0 -16   30.67    7.27
   0   0 -17    9.97    6.30
   0   0 -17    0.98    3.29
   0   0  17    0.82    2.25
   0   0  17    1.23    3.74
   0   0  17    2.14    1.78
   0   0  17    0.65    2.47
   0   0 -17   -0.99    4.71
   0   0 -17   -0.65    2.34
   0   0 -17   -1.01    4.57
   0   0 -17    2.36    4.46
   0   0  18  141.01    8.62
   0   0  18  141.37    9.56
   0   0 -18  149.22    9.69
   0   0  18  141.95   15.77
   0   0  18  143.03    9.06
   0   0 -18  122.17   13.66
   0   0 -19   -3.06    4.95
   0   0  19   -1.99    2.75
   0   0  19    1.28    3.88
   0   0  19    1.70    2.85
   0   0 -19    1.03    2.93
   0   0 -20   20.35    3.20
   0   0  20   22.99    3.93
   0   0  20   28.21    3.93
   0   0 -21    0.21    1.68
   0   0 -21   -1.20    2.47
   0   0  21   -1.21    2.71
   0   0  21    0.25    2.37
   0   0  22   89.78    6.90
   0   0 -22   94.96    5.83
   0   0  22   88.14    6.42
   0   0 -23    0.11    0.86
   0   0  23   -0.58    1.33
   0   0 -23   -1.67    2.09
   0   0  23    0.87    1.87
   0   0 -23    0.72    1.53
   0   0 -24   17.37    2.35
   0   0  24   15.75    1.86
   0   0  24   12.35    2.30
   0   1   0   -0.40    0.70
   0   1   0   -0.24    0.63
   0  -1   0   -0.12    1.10
   0   1   1 2401.36   98.84
   0  -1  -1 2232.83   98.89
   0  -1  -1 2459.34   98.95
   0  -1   1 2269.00   98.78
   0  -1   1 2535.34   98.56
   0   1   1 2337.65   98.53
   0  -1  -1 2367.16   99.42
   0   1  -1 2459.10   98.97
   0   1   1 2313.50   98.53
   0   1  -1 2318.74   98.34
   0  -1  -2  838.99   36.82
   0   1  -2  867.69   36.41
   0  -1  -2  923.55   36.75
   0  -1  -2  840.46   36.70
   0  -1   2  844.24   36.80
   0  -1   2  836.45   35.89
   0   1   2  892.37   36.64
   0   1   2  865.84   36.55
   0   1   2  825.47   36.58
   0   1   2  851.89   36.50
   0   1  -2  827.67   36.68
   0  -1   3 9713.21  392.65
   0  -1  -3 8971.57  392.61
   0   1   3 9702.73  392.99
   0  -1  -3 9422.35  393.08
   0  -1  -3 9784.28  392.99
   0   1  -3 9930.24  393.26
   0  -1   3 9804.37  393.46
   0  -1   3 9311.54  391.91
   0   1  -3 9834.75  392.94
   0  -1  -3 9131.07  393.05
   0  -1  -3 8563.68  392.81
   0   1   3 9999.00  393.16
   0   1  -3 9210.12  392.39
   0  -1  -3 9659.53  393.00
   0   1   3 9274.13  392.88
   0   1  -4 1893.76   81.88
   0  -1  -4 1931.84   82.02
   0   1   4 1839.45   81.89
   0  -1   4 1934.59   82.16
   0   1   4 1902.86   82.17
   0  -1   4 1913.93   81.12
   0   1   4 1893.84   82.31
   0   1  -4 1879.51   81.12
   0  -1  -4 2032.86   82.17
   0  -1  -4 1971.54   82.10
   0  -1  -4 1931.81   82.21
   0  -1  -4 1894.21   82.26
   0  -1   4 1893.96   80.75
   0  -1  -4 1911.46   81.17
   0   1  -4 2104.17   82.45
   0  -1   4 2044.04   82.69
   0  -1  -5  687.19   30.62
   0  -1  -5  759.60   32.34
   0   1  -5  687.43   30.90
   0   1   5  721.27   32.65
   0  -1   5  692.77   32.78
   0  -1   5  670.90   30.65
   0   1   5  719.31   32.18
   0  -1  -5  738.83   32.28
   0  -1  -5  696.16   32.56
   0  -1   5  752.46   32.40
   0  -1  -5  681.68   32.24
   0  -1  -5  747.40   32.26
   0  -1  -5  783.06   32.06
   0  -1   5  703.21   30.59
   0   1  -5  687.50   32.35
   0   1   5  752.91   32.66
   0   1  -5  710.45   31.93
   0  -1  -6  522.99   25.40
   0  -1  -6  568.73   26.09
   0   1   6  561.23   25.51
   0   1   6  537.97   26.05
   0  -1   6  567.45   25.73
   0   1  -6  556.93   25.75
   0  -1  -6  452.53   22.76
   0  -1   6  555.68   23.78
   0  -1  -6  515.49   25.49
   0   1  -6  543.89   23.82
   0  -1   6  585.29   23.70
   0  -1   6  570.25   26.29
   0  -1  -6  574.84   25.60
   0   1   6  537.42   25.90
   0   1  -6  556.91   25.08
   0  -1  -6  583.20   25.58
   0  -1  -6  555.75   25.04
   0   1   7    2.28    2.61
   0  -1  -7    3.75    2.35
   0  -1  -7    1.59    2.26
   0   1   7    2.84    2.37
   0  -1  -7    3.97    2.21
   0   1   7    0.37    2.55
   0  -1   7    4.24    2.79
   0  -1  -7    5.72    2.58
   0   1   7    5.86    2.36
   0  -1   7    3.56    1.56
   0   1  -7    2.68    2.45
   0  -1  -7    1.48    2.54
   0  -1  -7    0.68    2.35
   0   1  -7    2.17    1.95
   0  -1   7    5.74    1.81
   0   1  -7    3.06    2.48
   0  -1   7    4.58    2.63
   0  -1   8  246.30   12.31
   0   1   8  265.70   15.38
   0  -1   8  246.64   15.18
   0  -1  -8  275.32   14.05
   0  -1  -8  240.85   14.33
   0   1  -8  235.57   14.83
   0   1  -8  244.16   13.75
   0  -1  -8  264.68   15.21
   0  -1   8  256.71   14.79
   0   1  -8  253.38   14.75
   0  -1   8  239.00   12.30
   0  -1  -8  241.42   14.58
   0   1   8  247.36   14.46
   0  -1  -8  240.43   14.37
   0  -1  -8  235.08   14.32
   0   1   8  249.69   14.03
   0  -1   9  642.37   32.44
   0   1   9  687.84   32.50
   0  -1   9  672.56   33.44
   0   1  -9  682.92   33.02
   0  -1   9  614.87   29.33
   0  -1   9  632.74   29.44
   0  -1  -9  647.69   32.39
   0   1  -9  682.66   32.62
   0  -1  -9  669.51   32.37
   0  -1  -9  698.81   33.24
   0   1   9  661.91   31.51
   0  -1  -9  648.64   32.19
   0   1  -9  659.22   31.29
   0  -1  -9  636.25   32.10
   0   1   9  658.47   33.30
   0  -1  10  405.44   22.15
   0  -1  10  360.35   18.66
   0   1 -10  385.56   22.29
   0  -1 -10  363.92   21.66
   0  -1 -10  431.44   22.15
   0  -1 -10  418.35   22.07
   0  -1 -10  405.32   21.80
   0  -1  10  431.60   23.31
   0   1 -10  386.36   20.69
   0   1 -10  419.52   22.25
   0   1  10  429.04   23.38
   0   1  10  400.66   20.94
   0   1  10  413.99   22.09
   0  -1 -10  406.48   22.70
   0  -1  10  357.56   18.50
   0   1 -11  677.74   36.42
   0  -1 -11  786.70   36.44
   0   1 -11  717.12   34.58
   0  -1 -11  703.10   35.83
   0  -1 -11  719.40   36.03
   0  -1  11  794.48   38.01
   0  -1 -11  710.30   36.26
   0   1  11  686.98   34.49
   0   1  11  693.42   37.31
   0  -1  11  647.51   32.01
   0   1 -11  742.25   36.36
   0   1  11  741.15   36.44
   0  -1 -11  715.95   36.81
   0  -1  11  720.51   36.32
   0   1  12  676.94   34.39
   0   1 -12  748.40   36.61
   0   1  12  682.14   30.68
   0  -1  12  681.20   30.64
   0   1 -12  667.28   36.05
   0   1  12  701.18   31.24
   0  -1 -12  687.55   36.26
   0   1 -12  716.11   34.65
   0  -1 -12  659.39   36.84
   0   1 -12  677.29   36.61
   0   1  12  706.65   37.88
   0   1  12  715.84   37.07
   0   1  12  759.79   36.77
   0   1 -12  700.99   36.08
   0  -1  12  693.54   30.79
   0  -1 -12  677.97   35.96
   0  -1  12  714.29   37.94
   0   1  12  701.85   31.02
   0  -1 -12  703.53   35.98
   0  -1 -12  743.91   36.43
   0   1  13    2.42    3.05
   0   1  13    0.91    3.68
   0  -1  13   -0.89    3.51
   0   1 -13   -0.72    2.80
   0  -1 -13    1.66    3.35
   0   1 -13    0.73    3.06
   0   1  13    0.73    2.86
   0  -1 -13    0.74    2.70
   0  -1  13   -0.35    1.38
   0   1 -13    0.78    3.54
   0   1  13    0.52    1.36
   0  -1  13    1.31    1.40
   0   1 -13    1.08    2.11
   0   1  13   -0.44    1.69
   0  -1 -13   -1.41    3.18
   0  -1  13   -0.17    1.29
   0   1 -13    1.45    2.85
   0   1  13    0.53    2.00
   0  -1 -13    0.71    3.06
   0   1  13    0.98    1.64
   0  -1 -13   -2.87    3.47
   0   1 -14   55.63    7.57
   0  -1  14   58.19    4.33
   0   1  14   37.66    7.68
   0   1  14   51.15    3.95
   0  -1 -14   42.92    7.71
   0  -1 -14   57.86    7.71
   0  -1  14   54.08    4.18
   0   1  14   60.05    4.29
   0  -1 -14   70.31    8.38
   0   1 -14   41.99    8.16
   0   1  14   56.43    4.54
   0   1 -14   58.17    7.81
   0   1  14   45.31    7.82
   0   1 -14   59.43    8.15
   0  -1 -14   51.06    7.83
   0   1  14   42.02    5.90
   0   1 -14   71.43    8.54
   0   1  14   56.92    8.15
   0  -1 -14   40.01    6.72
   0   1  14   54.74    4.79
   0  -1  14   53.03    4.71
   0  -1  14   47.20    8.24
   0   1 -14   47.38    6.43
   0   1  15  222.82   11.70
   0  -1 -15  270.51   19.07
   0   1  15  219.48   18.39
   0   1 -15  207.50   17.83
   0  -1 -15  221.40   17.56
   0   1 -15  241.16   18.16
   0   1  15  216.57   17.78
   0  -1  15  234.51   12.03
   0   1  15  246.16   12.26
   0  -1 -15  222.75   17.74
   0   1 -15  236.30   18.03
   0  -1 -15  215.26   17.39
   0   1 -15  266.42   13.28
   0   1  15  223.30   12.70
   0   1  15  227.81   19.55
   0  -1  15  243.90   13.06
   0  -1  15  228.79   12.14
   0  -1  15  224.72   19.29
   0  -1 -15  221.99   18.51
   0   1 -15  266.70   20.91
   0   1 -15  244.84   18.56
   0   1  15  227.53   12.44
   0   1 -16   85.88    6.39
   0   1  16   66.87    5.79
   0  -1 -16   55.86    8.65
   0   1  16   69.77    9.47
   0   1  16   65.88    5.45
   0   1 -16   67.78    9.44
   0   1 -16   69.57    9.59
   0  -1  16   70.50    6.06
   0  -1  16   68.38    5.09
   0  -1  16   56.91   10.12
   0   1 -16   57.40    8.89
   0  -1 -16   77.10    9.73
   0   1  16   76.20   11.54
   0  -1 -16   59.95    9.27
   0   1 -16   61.40   10.25
   0   1  16   63.56    4.74
   0   1 -16   62.16    9.41
   0   1  16   62.88    9.82
   0   1  16   67.02    5.17
   0  -1  16   76.86    5.40
   0   1  17  176.90   10.40
   0  -1  17  171.60   10.90
   0   1 -17  175.88   16.48
   0   1  17  181.59   10.87
   0   1 -17  157.33   17.02
   0  -1  17  186.91   18.11
   0   1  17  175.21   16.91
   0   1 -17  198.15   16.92
   0   1  17  173.62    9.96
   0  -1 -17  153.66   14.78
   0  -1 -17  169.01   16.21
   0   1 -17  189.61   11.19
   0   1 -17  165.19   15.55
   0   1 -17  136.24   15.05
   0  -1  17  178.69    9.94
   0   1 -18   68.54   10.89
   0   1  18   92.08    6.36
   0  -1  18   83.96   12.23
   0   1  18   94.73    7.23
   0  -1  18   83.41    7.07
   0   1 -18   76.79   10.60
   0   1  18   91.16    6.81
   0   1 -18   95.61    7.30
   0   1 -18   91.69   11.17
   0  -1  18   81.62    6.14
   0  -1 -18   82.99   11.13
   0   1 -18   76.12   10.57
   0  -1 -18   90.95    6.35
   0   1  18   91.16   12.21
   0  -1 -19  179.22   10.27
   0  -1  19  182.78   11.43
   0   1  19  185.11   11.31
   0  -1 -19  168.73   16.11
   0   1 -19  166.94   16.01
   0   1 -19  174.07   16.12
   0   1  19  183.41   10.79
   0   1  19  179.21   10.28
   0   1 -19  159.71   15.62
   0  -1  19  190.69   10.33
   0  -1  19  150.34   17.14
   0   1 -19  201.50   11.70
   0  -1 -20    2.27    1.96
   0   1  20    2.72    2.64
   0  -1  20    5.29    3.15
   0  -1  20    0.44    1.78
   0   1 -20    0.99    2.71
   0   1  20    0.32    2.88
   0  -1 -21   19.82    2.73
   0   1  21   20.19    3.62
   0   1 -21   21.28    3.75
   0  -1  21   16.44    3.54
   0   1 -21   17.43    2.79
   0   1  21   16.87    3.11
   0  -1  21   26.32    3.02
   0  -1 -22   14.35    2.42
   0   1  22    8.36    2.42
   0  -1 -22    5.44    1.63
   0   1 -22    7.30    2.12
   0   1  22    8.71    2.72
   0   1 -22   14.62    2.90
   0  -1  22   10.19    2.16
   0  -1  22   13.41    3.18
   0  -1 -23    0.10    0.45
   0  -1  23  105.31    4.14
   0  -1 -23  103.52    4.19
   0   1  23   88.57    4.76
   0  -1 -23    0.53    0.96
   0   1 -23   90.31    3.60
   0   1 -23  107.16    5.08
   0  -1  23   93.21    5.05
   0  -1  24   19.45    2.74
   0   1  24   25.27    2.66
   0   1 -24   30.17    2.78
   0   1 -24   32.08    2.54
   0   1 -24   17.52    2.20
   0  -1 -24   32.31    2.59
   0  -1  24   28.03    2.33
   0  -2   0  398.92   17.82
   0  -2   0  377.53   18.91
   0   2   0  394.69   17.58
   0   2   0  375.13   17.69
   0  -2  -1   30.05    2.40
   0   2   1   31.27    2.98
   0  -2  -1   28.17    3.57
   0  -2   1   27.89    2.89
   0  -2   1   28.92    2.99
   0   2   1   29.22    1.95
   0   2   1   28.80    2.06
   0   2   1   30.42    2.64
   0   2  -1   28.33    2.21
   0  -2  -1   29.33    2.83
   0  -2  -2 5582.52  211.40
   0   2   2 5054.72  212.38
   0  -2   2 4920.67  213.55
   0  -2  -2 4844.52  213.50
   0   2  -2 5051.07  212.62
   0  -2  -2 5301.79  212.64
   0   2   2 4728.88  211.67
   0   2  -2 4874.90  211.40
   0  -2  -2 4838.94  212.54
   0  -2   2 5304.22  211.84
   0   2   2 4959.91  211.80
   0  -2  -2 5265.97  212.79
   0  -2  -3 5076.24  220.60
   0   2   3 5494.05  220.57
   0  -2  -3 5071.72  220.76
   0   2   3 5145.28  220.03
   0   2  -3 5240.05  220.39
   0  -2  -3 5560.46  220.78
   0   2   3 5094.87  220.55
   0  -2  -3 5051.97  221.27
   0   2  -3 5568.51  220.93
   0  -2   3 5138.04  220.68
   0   2   3 5115.11  220.06
   0  -2   3 5312.71  221.39
   0  -2   3 5507.74  219.45
   0  -2  -4 2508.55  110.26
   0  -2  -4 2670.03  110.19
   0  -2  -4 2478.85  110.02
   0  -2   4 2599.70  110.30
   0   2   4 2504.35  109.67
   0   2   4 2529.40  109.72
   0   2  -4 2517.54  109.45
   0   2  -4 2726.62  110.25
   0  -2  -4 2662.94  110.35
   0  -2   4 2460.36  110.29
   0   2   4 2653.66  110.05
   0  -2   4 2685.54  108.38
   0  -2  -5   50.13    4.89
   0  -2  -5   59.90    4.83
   0  -2   5   56.70    3.19
   0   2   5   56.39    4.84
   0   2   5   51.60    4.63
   0   2  -5   58.85    4.31
   0   2  -5   51.16    5.01
   0  -2   5   52.47    4.54
   0  -2  -5   48.87    3.02
   0   2  -5   62.64    5.10
   0  -2   5   55.34    5.32
   0   2   5   56.47    4.77
   0  -2  -5   54.23    5.02
   0  -2  -5   51.40    4.90
   0  -2  -6 2240.48   94.71
   0  -2  -6 2193.92   94.55
   0  -2   6 2160.51   93.17
   0   2  -6 2146.16   92.88
   0   2  -6 2259.44   94.21
   0  -2  -6 2229.21   94.38
   0  -2  -6 2169.29   93.35
   0   2   6 2183.53   94.72
   0  -2  -6 2360.75   94.63
   0  -2   6 2119.89   95.00
   0  -2   6 2198.71   95.38
   0   2  -6 2227.22   94.78
   0  -2   6 2135.29   91.57
   0   2   6 2188.56   94.36
   0  -2  -6 2220.29   94.44
   0   2   6 2159.14   94.35
   0   2   6 2184.54   94.19
   0   2   7  175.63   11.13
   0   2  -7  161.02    9.19
   0  -2  -7  174.16   11.08
   0   2  -7  173.04   10.53
   0  -2   7  164.17   11.50
   0  -2   7  164.36    8.09
   0   2   7  175.33   10.84
   0   2  -7  178.09   11.34
   0  -2   7  169.94   11.73
   0  -2  -7  185.05   11.13
   0  -2   7  163.76    9.15
   0   2   7  185.36   11.29
   0  -2  -7  171.78    9.40
   0  -2  -7  187.27   11.12
   0  -2  -7  171.64   11.03
   0  -2  -7  181.79   11.02
   0   2   7  171.63   11.03
   0  -2   8  349.77   19.66
   0  -2  -8  355.13   18.83
   0  -2   8  316.96   14.79
   0   2   8  330.68   18.25
   0   2  -8  364.89   19.09
   0  -2  -8  376.48   18.81
   0  -2  -8  331.29   18.59
   0   2  -8  348.26   18.04
   0   2   8  353.26   18.61
   0  -2  -8  316.77   15.48
   0  -2  -8  364.48   18.57
   0  -2  -8  400.10   19.08
   0   2  -8  340.11   16.11
   0   2   8  332.26   18.72
   0  -2   8  299.60   15.12
   0  -2   8  372.37   19.87
   0   2   9 1724.11   72.01
   0   2   9 1591.06   72.37
   0   2  -9 1672.09   71.12
   0  -2  -9 1789.01   72.22
   0  -2  -9 1690.28   72.32
   0  -2   9 1711.54   73.56
   0   2  -9 1724.83   72.52
   0  -2  -9 1693.93   71.98
   0  -2  -9 1840.45   72.27
   0  -2   9 1404.68   66.78
   0  -2   9 1678.66   73.49
   0   2  -9 1864.57   73.99
   0   2   9 1722.16   71.88
   0  -2  -9 1646.79   72.22
   0   2 -10 2229.38  100.05
   0  -2 -10 2206.47  101.49
   0   2 -10 2390.07  102.05
   0  -2 -10 2340.66  101.31
   0  -2  10 2256.00  103.02
   0   2 -10 2384.82  102.85
   0  -2 -10 2313.94  101.37
   0   2  10 2256.12  101.24
   0   2  10 2391.60  101.12
   0  -2 -10 2269.93  101.47
   0   2  10 2137.77  101.77
   0  -2 -10 2261.38  101.36
   0  -2  10 2329.45  103.16
   0   2  11 1241.52   57.09
   0  -2 -11 1103.00   56.80
   0  -2  11 1248.37   59.04
   0  -2  11 1139.32   58.42
   0  -2 -11 1188.06   56.80
   0   2  11 1150.18   57.69
   0   2  11 1182.69   56.19
   0  -2 -11 1197.34   56.98
   0  -2 -11 1208.23   57.02
   0   2 -11 1259.16   57.51
   0  -2 -11 1287.44   57.20
   0   2 -11 1204.83   55.64
   0   2 -11 1226.00   58.15
   0   2 -12  342.72   20.36
   0  -2  12  351.06   23.75
   0   2  12  371.77   17.20
   0  -2 -12  364.11   22.01
   0   2  12  371.54   17.36
   0  -2  12  349.62   16.80
   0  -2  12  365.74   17.51
   0  -2  12  382.46   24.08
   0  -2  12  367.85   17.02
   0   2  12  377.64   21.45
   0  -2  12  359.10   17.30
   0   2 -12  373.04   23.20
   0  -2 -12  368.83   22.52
   0   2  12  367.40   22.26
   0  -2 -12  362.47   22.15
   0  -2  12  358.93   17.09
   0   2 -12  377.59   22.64
   0   2  12  370.17   23.24
   0   2  12  339.00   16.87
   0   2 -13    3.98    2.64
   0   2 -13    6.76    4.01
   0  -2  13    2.89    3.24
   0  -2  13    5.39    2.26
   0   2 -13    4.63    3.83
   0   2  13    2.81    1.74
   0  -2  13    3.33    1.84
   0  -2 -13    2.94    3.48
   0   2  13    0.63    2.57
   0   2  13    9.43    3.98
   0  -2  13   -0.97    3.55
   0   2  13    2.69    3.39
   0  -2  13    3.26    1.50
   0   2  13    1.93    1.46
   0  -2 -13    7.43    3.98
   0   2  13    0.75    3.05
   0   2  13    2.80    1.77
   0  -2 -13    3.17    3.40
   0  -2  14  324.04   15.77
   0   2 -14  278.70   20.73
   0   2 -14  306.60   21.00
   0   2  14  280.99   20.55
   0   2 -14  299.75   20.57
   0   2 -14  304.11   20.60
   0   2  14  293.82   14.86
   0   2 -14  310.57   19.04
   0  -2  14  296.32   22.49
   0   2  14  309.40   14.87
   0   2  14  319.67   21.22
   0  -2  14  288.16   14.97
   0  -2  14  302.76   14.76
   0  -2 -14  287.08   20.65
   0  -2  14  292.18   22.48
   0  -2 -14  292.60   20.30
   0  -2 -14  332.67   21.19
   0   2  14  292.54   19.31
   0   2  14  294.00   15.25
   0   2  14  306.04   15.15
   0   2  14  305.35   22.35
   0   2 -15   32.75    6.73
   0   2  15   19.97    6.45
   0  -2 -15   25.91    5.88
   0  -2  15   23.08    3.64
   0   2 -15   31.17    6.46
   0  -2 -15   33.13    6.41
   0   2  15   13.45    4.14
   0  -2  15   28.63    3.46
   0  -2  15   30.69    7.45
   0   2 -15   24.17    5.77
   0   2  15   28.81    3.28
   0  -2 -15   31.89    3.36
   0   2  15   30.39    3.55
   0  -2 -15   35.26    3.89
   0   2  15   22.64    3.35
   0   2  15   26.38    3.13
   0  -2 -15   23.00    5.91
   0   2  15   29.03    6.52
   0   2 -15   31.61    8.17
   0   2 -15   33.93    4.02
   0   2  15   23.83    6.04
   0  -2  15   25.76    3.04
   0   2 -15   22.50    6.20
   0   2  16  221.92   17.91
   0  -2 -16  232.15   18.12
   0   2  16  211.72   18.24
   0   2 -16  181.32   17.28
   0   2  16  218.52   12.44
   0   2  16  229.09   11.90
   0  -2 -16  207.55   11.76
   0   2 -16  211.29   20.08
   0   2 -16  221.48   17.96
   0  -2 -16  246.43   12.84
   0  -2  16  217.90   12.07
   0   2 -16  214.03   17.58
   0  -2  16  207.00   19.64
   0  -2 -16  185.19   16.53
   0  -2  16  219.21   11.72
   0   2  16  232.13   12.32
   0   2 -16  237.02   12.87
   0   2 -16  225.36   18.07
   0   2  16  198.66   18.93
   0   2  16  228.30   11.91
   0   2  17   27.40    3.41
   0   2 -17   13.51    6.51
   0  -2 -17   28.05    3.42
   0  -2  17   24.14    7.39
   0   2 -17   17.84    6.11
   0   2 -17   28.31    4.15
   0  -2 -17   22.70    3.67
   0   2 -17   29.42    6.51
   0   2 -17   30.44    7.27
   0   2  17   24.30    3.83
   0  -2  17   33.62    3.49
   0   2 -17   28.93    6.48
   0   2  17   14.05    6.16
   0   2  17   27.27    3.28
   0  -2  17   34.94    3.94
   0  -2 -17   31.83    7.13
   0   2  17   28.02    6.31
   0   2  17   28.65    3.78
   0   2  17   28.98    7.04
   0   2 -18  189.27   10.98
   0   2  18  159.27    9.99
   0   2  18  179.04    9.91
   0   2 -18  164.32   15.49
   0   2 -18  165.91   15.61
   0   2 -18  163.70   15.52
   0  -2 -18  177.69   16.06
   0  -2  18  171.84    9.65
   0   2 -18  149.81   17.18
   0   2 -18  142.30   14.90
   0   2  18  170.05   10.51
   0  -2  18  163.27    9.99
   0  -2 -18  152.53    9.53
   0  -2 -18  181.60   10.70
   0   2  18  158.80   16.01
   0  -2  18  151.32   16.86
   0   2  18  165.79    9.73
   0  -2 -19   62.03    5.60
   0   2  19   44.93    4.54
   0   2 -19   60.72    5.81
   0  -2  19   52.74    4.55
   0   2  19   53.37    5.37
   0  -2 -19   53.27    4.62
   0   2  19   53.68    4.62
   0   2  19   47.03    4.89
   0  -2  19   51.40    4.91
   0  -2 -20    2.10    1.75
   0   2  20    0.67    1.82
   0   2 -20    0.32    2.59
   0  -2 -20    2.42    2.55
   0  -2  20    0.52    2.17
   0   2  20   -0.90    2.51
   0  -2  20    1.71    1.87
   0   2  20    2.23    2.09
   0  -2 -20    4.32    2.27
   0   2  20    1.05    2.28
   0   2  21  121.89    8.09
   0  -2  21  134.88    7.78
   0  -2 -21  129.46    7.49
   0  -2 -21  140.63    8.03
   0  -2  21  132.76    8.26
   0   2  21  138.58    8.68
   0   2 -21  136.40    8.76
   0  -2 -21  136.45    8.68
   0  -2  22    1.47    1.53
   0  -2 -22    1.86    2.18
   0  -2 -22    1.90    1.63
   0   2 -22    3.39    2.16
   0  -2  22    0.61    1.81
   0  -2 -22    0.52    0.87
   0   2 -22    2.52    1.74
   0   2  22    1.17    1.99
   0  -2  23    2.22    1.38
   0   2 -23    2.46    1.76
   0   2  23    2.19    1.78
   0  -2 -23    2.00    1.70
   0  -2 -23    1.95    1.60
   0   2 -23    1.33    1.25
   0   2 -24    8.79    1.65
   0   2 -24   11.91    1.53
   0  -2  24   10.58    1.50
   0  -2 -24   12.54    1.58
   0  -2 -24   12.50    1.62
   0  -2 -24    8.51    1.61
   0  -2 -24   10.21    1.48
   0   2 -24    7.33    1.65
   0   2  24    7.58    1.60
   0   3   0    0.20    1.76
   0   3   0    1.63    1.69
   0  -3   0    0.73    3.21
   0  -3   0    1.90    1.85
   0   3   1   10.77    1.48
   0   3   1   11.47    2.24
   0   3   1   11.20    1.33
   0   3   1   11.14    2.48
   0  -3   1    8.17    2.41
   0   3  -1   10.59    2.00
   0  -3  -1    9.90    3.59
   0  -3  -2 1360.11   59.47
   0   3   2 1407.28   59.02
   0   3   2 1327.49   57.55
   0  -3   2 1349.49   59.83
   0  -3  -2 1418.12   61.21
   0   3  -2 1399.22   59.70
   0  -3  -2 1404.52   59.49
   0   3   2 1352.34   57.75
   0   3   2 1383.99   59.71
   0   3  -2 1320.91   57.98
   0  -3   2 1444.99   61.28
   0   3   3  577.37   26.14
   0   3  -3  599.46   27.49
   0   3  -3  552.21   25.45
   0   3   3  602.35   27.36
   0   3   3  639.08   28.16
   0  -3   3  586.69   28.22
   0  -3  -3  560.91   28.66
   0   3  -3  614.64   27.87
   0  -3  -3  598.14   27.35
   0  -3  -3  606.29   27.58
   0   3   3  607.81   27.13
   0   3   3  593.10   25.93
   0  -3   3  608.83   28.96
   0   3   4   41.27    4.81
   0  -3   4   41.72    5.03
   0   3  -4   43.56    4.51
   0   3   4   39.56    4.09
   0   3  -4   39.63    4.03
   0  -3  -4   45.92    4.48
   0   3   4   39.77    4.20
   0   3   4   38.10    3.57
   0  -3  -4   39.56    4.25
   0   3   4   43.54    3.53
   0  -3  -4   35.23    4.82
   0  -3   4   40.47    5.03
   0  -3  -4   40.13    4.46
   0   3   5    4.15    2.23
   0  -3  -5    8.56    2.83
   0  -3   5    3.55    2.53
   0   3   5    1.77    2.17
   0   3  -5    5.33    2.06
   0   3   5    4.89    2.02
   0   3  -5    4.36    2.55
   0  -3  -5   -0.72    2.28
   0  -3  -5    2.69    2.23
   0  -3   5    4.24    2.82
   0  -3  -5    3.58    2.42
   0   3   6  674.04   32.03
   0   3  -6  684.11   32.63
   0  -3  -6  691.98   32.27
   0  -3  -6  669.35   32.03
   0  -3   6  662.82   32.03
   0   3  -6  639.05   30.98
   0   3  -6  662.45   31.96
   0  -3  -6  675.29   75.60
   0   3   6  682.50   31.44
   0  -3   6  665.28   32.54
   0  -3  -6  709.17   32.48
   0   3   6  698.72   31.75
   0   3  -7 4635.79  200.80
   0   3  -7 4971.27  203.25
   0   3   7 4777.01  202.38
   0  -3  -7 5180.81  202.90
   0   3   7 4548.16  201.73
   0  -3  -7 4825.05  202.76
   0  -3   7 4713.65  203.31
   0  -3  -7 4629.08  202.35
   0   3   7 4886.70  202.30
   0  -3   7 4676.06  201.67
   0  -3  -7 4638.66  201.85
   0   3  -7 4789.90  202.37
   0   3   7 4983.53  203.38
   0  -3  -8 2357.29  105.25
   0   3  -8 2298.10  102.90
   0  -3  -8 2587.36  105.66
   0   3  -8 2421.40  104.94
   0   3   8 2479.73  105.34
   0  -3  -8 2413.12  105.45
   0  -3   8 2365.08  106.26
   0  -3  -8 2414.90  103.95
   0   3   8 2434.51  105.95
   0  -3   8 2376.12  103.55
   0   3  -8 2478.18  105.99
   0   3   8 2401.70  105.21
   0  -3   9  116.97    7.92
   0  -3  -9  148.62   10.58
   0   3  -9  133.09    9.87
   0   3   9  131.89   10.17
   0   3   9  135.05   10.52
   0   3   9  122.84   10.02
   0  -3  -9  144.14   10.58
   0  -3   9  143.02   11.28
   0   3  -9  114.86    7.77
   0  -3  -9  148.16   10.83
   0   3  -9  140.76   10.83
   0   3 -10  144.40   10.82
   0  -3 -10  134.06   11.06
   0  -3 -10  169.30   11.97
   0  -3  10  132.99   12.41
   0   3 -10  150.27   11.76
   0   3  10  143.57   11.56
   0   3  10  140.82   11.18
   0  -3 -10  154.04   11.60
   0   3  10  133.59   11.22
   0  -3  10  153.03   12.57
   0  -3  11  277.99   14.20
   0   3  11  269.84   18.57
   0   3  11  280.41   18.46
   0  -3  11  290.56   14.32
   0   3  11  300.85   18.67
   0  -3  11  298.44   20.26
   0  -3 -11  311.68   18.82
   0   3 -11  277.93   19.56
   0  -3 -11  270.71   18.16
   0   3 -11  289.04   18.84
   0  -3  11  308.53   20.72
   0  -3 -11  310.03   18.87
   0   3 -11  308.95   17.93
   0  -3 -12  184.50   13.97
   0   3  12  185.60    9.69
   0   3  12  190.05    9.60
   0  -3  12  164.39   15.12
   0   3  12  174.71    9.22
   0  -3 -12  150.92   13.16
   0   3 -12  164.29   14.54
   0   3  12  162.65   13.45
   0   3  12  179.26   14.01
   0  -3 -12  151.30   13.20
   0   3 -12  174.53   12.86
   0   3 -12  177.52   14.11
   0  -3  12  170.26    9.62
   0  -3 -12  173.14    9.58
   0  -3  12  178.09    9.38
   0   3  12  164.03   14.06
   0  -3  12  176.34    9.79
   0  -3  12  172.85    9.18
   0  -3 -12  188.21    9.39
   0  -3 -13   47.10    7.16
   0  -3 -13   51.06    7.25
   0  -3 -13   60.85    7.99
   0   3  13   56.97    8.50
   0   3 -13   64.92    8.53
   0   3  13   44.53    7.18
   0   3  13   59.52    4.29
   0   3  13   51.98    4.40
   0   3 -13   41.74    6.39
   0  -3  13   54.61    4.13
   0   3  13   59.67    4.57
   0  -3 -13   55.63    4.38
   0  -3  13   47.11    8.43
   0  -3  13   59.26    4.67
   0  -3  13   54.76    4.34
   0   3  13   57.82    7.64
   0  -3 -13   47.95    4.09
   0   3 -13   42.44    7.57
   0  -3  13   52.73    4.65
   0  -3 -14  345.21   16.99
   0   3  14  359.82   23.21
   0  -3 -14  311.59   21.95
   0   3  14  338.92   16.77
   0   3 -14  356.39   23.42
   0  -3  14  347.41   17.56
   0  -3 -14  292.54   21.70
   0   3 -14  348.78   24.09
   0  -3  14  362.99   17.07
   0  -3 -14  373.24   17.60
   0  -3 -14  359.28   23.16
   0   3  14  335.99   22.98
   0   3  14  336.58   22.18
   0   3 -14  390.06   17.81
   0   3  14  298.83   23.02
   0  -3  14  371.37   25.89
   0  -3 -14  340.42   16.67
   0   3  14  346.02   17.06
   0   3  14  339.14   17.17
   0   3 -14  318.39   20.63
   0  -3  14  342.97   16.70
   0   3  15    5.45    4.43
   0   3 -15   25.24    6.07
   0  -3 -15   13.82    2.40
   0  -3 -15   11.85    2.81
   0   3  15    6.64    3.74
   0  -3 -15   -1.65    2.93
   0  -3 -15   10.36    2.42
   0  -3  15   11.47    2.86
   0  -3 -15   16.33    5.13
   0  -3  15    8.74    5.07
   0   3 -15   15.65    5.29
   0   3 -15   13.29    4.92
   0   3 -15    9.30    4.81
   0   3 -15   11.47    2.78
   0   3  15   11.61    4.77
   0   3  15   11.66    2.45
   0   3  15   18.69    5.69
   0  -3  15   13.01    2.41
   0  -3  15   12.73    2.67
   0   3  15   14.08    2.42
   0   3  15   12.35    2.63
   0   3  15   12.92    2.69
   0   3  16  415.70   29.16
   0   3 -16  541.96   35.01
   0  -3  16  457.84   22.94
   0   3  16  445.04   28.45
   0   3  16  486.60   22.89
   0   3 -16  446.27   29.39
   0   3  16  485.71   22.92
   0   3 -16  528.14   23.96
   0   3  16  489.77   23.49
   0  -3  16  481.07   22.74
   0   3 -16  434.30   30.18
   0  -3 -16  435.74   28.29
   0   3  16  512.58   30.97
   0   3  16  482.01   31.76
   0   3 -16  499.77   30.46
   0  -3  16  501.70   23.93
   0  -3 -16  461.87   22.75
   0   3 -16  514.41   30.80
   0   3  16  500.16   23.32
   0  -3  16  446.57   32.35
   0  -3 -16  517.49   23.78
   0  -3 -16  497.09   30.32
   0  -3 -17  136.94    8.43
   0  -3  17  147.55    9.54
   0  -3 -17  163.42   15.10
   0   3 -17  177.73   17.98
   0   3 -17  125.39   13.55
   0   3  17  155.86    9.34
   0  -3  17  134.45    8.73
   0   3 -17  167.81    9.71
   0   3 -17  153.18   14.50
   0   3  17  133.73    8.48
   0   3  17  109.77   13.06
   0   3 -17  115.78   13.09
   0   3 -17   97.77   12.71
   0  -3 -17  151.38    9.38
   0   3  17  149.08    9.02
   0  -3  17  139.08    8.37
   0   3  17  119.91   13.75
   0   3  17  141.99    8.57
   0  -3  17  129.12   15.72
   0   3 -18   31.31    7.10
   0  -3 -18   32.07    7.94
   0   3 -18   17.18    6.73
   0   3  18   43.27    4.17
   0   3 -18   43.00    4.80
   0   3 -18   26.27    7.87
   0  -3  18   46.35    9.66
   0  -3 -18   49.78    4.39
   0   3  18   39.39    4.03
   0   3  18   34.02    8.55
   0  -3  18   41.50    4.44
   0   3  18   37.59    4.20
   0  -3  18   38.27    3.86
   0   3 -18   19.30    7.28
   0  -3 -18   33.78    4.42
   0   3  18   37.28    4.50
   0   3 -18   42.73    9.01
   0  -3 -18   34.93    3.77
   0  -3  18   40.55    4.89
   0  -3  19  170.50    9.89
   0  -3  19  165.65    9.40
   0  -3 -19  161.75   10.10
   0   3  19  161.18    9.83
   0   3  19  165.61   10.21
   0   3  19  165.48    9.59
   0  -3 -19  183.59    9.82
   0  -3  19  158.20   10.42
   0   3  19  158.99    9.45
   0   3 -19  162.15   10.29
   0  -3 -19  160.83    9.25
   0   3 -20   43.46    4.74
   0   3  20   43.05    5.10
   0  -3  20   45.67    4.04
   0  -3  20   45.36    5.11
   0  -3 -20   53.38    4.46
   0   3  20   49.44    4.35
   0   3  20   48.27    4.64
   0  -3 -20   43.96    3.85
   0   3  20   54.03    4.51
   0  -3 -20   51.60    4.85
   0  -3  20   48.81    4.50
   0  -3 -21  127.98    7.01
   0   3  21  103.24    7.06
   0   3  21  119.21    6.86
   0  -3  21  115.70    7.71
   0  -3  21  108.33    6.93
   0   3 -21  118.88    7.55
   0  -3  21  117.09    6.72
   0  -3 -21  111.99    7.27
   0   3  21  112.16    6.75
   0  -3  22    7.80    2.08
   0  -3 -22   13.53    2.58
   0  -3  22   14.80    2.18
   0  -3  22   14.29    2.87
   0   3  22   14.03    2.27
   0   3 -22   10.52    2.43
   0   3  22    8.52    2.25
   0  -3 -22   12.97    2.20
   0  -3  23   25.58    3.17
   0  -3 -23   20.95    2.55
   0  -3 -23   28.37    2.55
   0   3 -23   25.72    2.71
   0   3  23   18.08    2.41
   0  -3 -23   25.29    2.44
   0   3  23   27.01    2.51
   0   3 -23   21.51    2.24
   0  -3 -23   33.44    2.76
   0  -3  23   25.74    2.39
   0  -3 -24   37.24    2.43
   0  -3 -24   23.45    2.27
   0  -3  24   30.27    2.49
   0   3  24   33.45    2.39
   0  -3  24   21.28    2.53
   0   3 -24   27.41    2.63
   0  -3 -24   41.37    2.60
   0  -3 -24   33.07    2.35
   0  -3  24   34.28    2.29
   0  -4   0  286.18   15.08
   0   4   0  284.66   14.53
   0  -4   0  292.83   17.35
   0   4   0  255.10   14.51
   0  -4   1 1593.14   70.98
   0   4   1 1649.97   70.71
   0   4  -1 1587.71   70.90
   0   4  -1 1662.80   69.88
   0  -4  -1 1665.19   73.71
   0   4   1 1646.89   68.19
   0   4   1 1590.36   70.27
   0   4   1 1580.12   68.27
   0   4  -2  889.75   41.05
   0   4   2  860.13   37.55
   0   4   2  934.17   40.07
   0  -4  -2  887.13   43.02
   0   4   2  887.04   38.05
   0   4  -2  895.48   39.06
   0   4   2  923.37   40.81
   0  -4   2  892.93   42.90
   0  -4   3 1137.91   51.55
   0   4  -3 1039.28   46.98
   0   4   3 1058.40   46.34
   0  -4  -3 1125.00   49.43
   0  -4  -3 1103.31   51.39
   0   4  -3 1087.60   49.45
   0   4   3 1073.64   46.96
   0  -4  -3 1173.64   49.29
   0   4   3 1134.53   49.90
   0   4   3 1158.86   48.67
   0  -4  -4  269.08   14.34
   0   4   4  251.24   13.46
   0   4   4  259.04   14.84
   0   4   4  248.95   12.44
   0   4   4  247.56   11.84
   0  -4   4  241.27   14.91
   0  -4  -4  263.36   15.91
   0  -4  -4  279.97   14.13
   0   4   4  270.45   14.21
   0  -4   4  265.87   15.88
   0   4  -4  275.32   14.42
   0   4  -4  248.13   14.45
   0   4  -4  210.99   11.07
   0   4  -5 2078.98   88.33
   0  -4  -5 2102.49   88.65
   0   4   5 1951.20   88.37
   0  -4   5 2011.54   89.90
   0   4   5 2081.08   89.61
   0  -4  -5 2073.65   88.19
   0   4   5 2053.92   86.97
   0  -4   5 2012.53   89.93
   0   4  -5 2072.31   88.82
   0   4   5 1914.17   86.12
   0  -4  -5 2015.86   90.04
   0  -4  -6 1085.27   50.24
   0   4  -6 1108.13   50.07
   0   4  -6 1155.01   51.05
   0  -4  -6 1080.08   51.67
   0  -4  -6 1088.46   50.71
   0  -4  -6 1123.86   50.85
   0   4   6 1140.93   51.91
   0  -4   6 1077.67   51.56
   0  -4   6 1151.42   52.61
   0   4   6 1022.61   48.60
   0   4   6 1175.24   50.95
   0   4   6 1131.81   49.60
   0  -4  -7 1584.08   74.45
   0  -4  -7 1706.53   75.32
   0   4  -7 1693.18   74.01
   0   4   7 1726.86   74.35
   0  -4   7 1680.95   77.05
   0   4  -7 1662.97   75.58
   0  -4   7 1644.09   75.38
   0  -4  -7 1796.67   75.47
   0   4  -7 1668.02   75.10
   0   4   7 1693.69   75.13
   0  -4  -7 1638.81   75.56
   0  -4  -8 1396.81   64.19
   0   4  -8 1383.64   62.23
   0   4   8 1457.71   65.41
   0  -4  -8 1330.61   63.79
   0   4  -8 1387.19   63.92
   0  -4   8 1392.58   63.67
   0  -4  -8 1495.25   64.51
   0   4   8 1401.02   63.55
   0   4   8 1469.96   64.40
   0   4  -8 1427.05   64.74
   0  -4  -8 1332.63   63.48
   0  -4  -9  118.42    9.35
   0   4  -9  114.75   10.24
   0  -4  -9  126.20   10.11
   0  -4  -9  118.13    9.60
   0  -4   9   99.96    8.57
   0   4  -9  123.95    9.85
   0  -4  -9  128.35   10.21
   0   4   9  111.46    9.51
   0   4   9  120.81   10.70
   0   4   9  122.67   10.04
   0  -4 -10  244.82   16.24
   0  -4  10  254.94   12.90
   0  -4 -10  259.53   16.99
   0  -4 -10  259.86   12.53
   0   4  10  265.28   17.58
   0   4  10  241.24   16.67
   0   4  10  257.92   16.84
   0  -4 -10  245.70   16.51
   0   4 -10  255.03   16.41
   0   4 -10  273.41   17.68
   0  -4 -11  248.46   12.58
   0  -4  11  248.98   12.34
   0  -4  11  247.75   12.31
   0   4 -11  247.48   17.69
   0  -4 -11  215.05   16.05
   0   4  11  258.19   17.88
   0  -4 -11  276.15   12.62
   0   4 -11  236.71   16.21
   0  -4 -11  295.22   18.07
   0  -4  11  248.68   12.93
   0   4  11  235.08   17.06
   0   4  11  259.26   12.52
   0  -4 -11  245.77   12.42
   0   4  11  280.85   17.92
   0  -4  11  242.43   12.95
   0  -4 -11  266.10   17.25
   0  -4  12   90.14    5.75
   0  -4  12   87.88    5.66
   0   4  12   85.37    9.75
   0   4  12   90.97    9.76
   0   4 -12   85.72    9.77
   0   4 -12  100.02    6.29
   0  -4 -12  102.62    6.05
   0  -4  12   85.60    6.11
   0  -4 -12  101.15    6.08
   0   4 -12   93.30   10.92
   0  -4 -12   99.07   10.21
   0  -4 -12   86.15    5.86
   0  -4 -12   74.47    8.64
   0  -4 -12   74.08    8.92
   0   4  12   94.48    5.94
   0   4 -12   93.65    9.18
   0  -4  12   85.18    6.23
   0   4  12   92.16   10.19
   0   4  12   90.80    5.90
   0  -4 -12  100.72    6.23
   0  -4 -13  184.68   14.72
   0   4 -13  175.11    9.78
   0  -4  13  161.49    9.21
   0   4  13  177.95    9.59
   0  -4 -13  190.06    9.95
   0  -4 -13  157.06    9.29
   0  -4 -13  204.94    9.82
   0  -4  13  167.95   10.03
   0  -4  13  165.64    9.87
   0   4  13  159.51   14.73
   0   4  13  170.32   14.49
   0   4 -13  158.65   13.00
   0  -4 -13  175.92   14.21
   0  -4 -13  173.69    9.52
   0  -4  13  167.26   16.36
   0   4  13  162.80   14.43
   0   4  13  174.33    9.46
   0   4 -13  141.83   14.84
   0  -4  13  175.30    9.74
   0   4 -13  143.10   13.98
   0   4  13  167.22    9.52
   0  -4 -14    2.78    1.83
   0  -4 -14    3.52    3.09
   0   4 -14    3.71    3.76
   0   4  14    4.27    2.00
   0  -4 -14    0.65    1.75
   0  -4 -14    4.43    1.89
   0   4  14    4.18    3.05
   0  -4  14    2.18    2.10
   0  -4  14    3.67    1.77
   0   4 -14    4.27    2.09
   0  -4 -14    4.53    2.12
   0  -4  14    5.41    2.01
   0   4  14    0.91    3.43
   0   4  14    1.50    1.73
   0  -4 -14    5.50    3.56
   0   4  14    5.06    2.19
   0  -4  14    3.71    5.00
   0   4 -14    4.20    4.87
   0   4  14    4.89    4.08
   0   4  14    1.84    3.37
   0   4 -15  401.21   19.49
   0  -4  15  373.16   28.27
   0   4  15  372.91   26.41
   0  -4 -15  422.92   19.16
   0   4  15  397.31   19.01
   0   4  15  416.70   26.47
   0   4  15  366.50   25.31
   0  -4  15  389.65   18.81
   0   4 -15  322.05   25.43
   0  -4 -15  414.41   26.16
   0   4  15  407.36   19.35
   0   4  15  376.34   25.02
   0  -4 -15  412.71   19.52
   0  -4 -15  385.19   24.52
   0   4 -15  356.50   25.38
   0  -4  15  374.04   19.56
   0   4  15  393.70   19.16
   0  -4 -15  366.63   18.71
   0  -4  15  395.60   19.02
   0  -4 -15  381.26   18.91
   0  -4  16  800.16   37.01
   0   4  16  812.05   36.99
   0   4 -16  846.39   45.61
   0   4  16  858.64   45.86
   0  -4 -16  767.34   36.66
   0   4 -16  775.33   44.38
   0   4 -16  780.82   45.55
   0  -4  16  800.29   37.84
   0   4  16  832.52   37.44
   0   4 -16  801.18   44.64
   0  -4 -16  863.91   37.21
   0   4  16  762.74   45.74
   0  -4 -16  814.13   36.98
   0  -4 -16  905.84   37.84
   0  -4  16  828.98   36.89
   0   4  16  703.60   43.47
   0   4  16  821.15   37.27
   0  -4  16  804.18   48.74
   0  -4 -16  777.91   44.66
   0   4 -16  915.55   37.92
   0   4  16  832.33   37.08
   0  -4  17    7.07    5.54
   0  -4 -17   -1.45    2.26
   0  -4  17    3.27    2.23
   0   4 -17   -2.01    3.94
   0   4 -17    0.59    2.32
   0   4 -17    2.89    4.63
   0   4  17    2.81    2.20
   0   4  17    2.12    3.87
   0   4  17    1.22    1.89
   0  -4  17    1.36    1.88
   0  -4 -17   -0.45    1.71
   0   4  17    1.69    2.01
   0   4  17   -0.26    2.00
   0  -4 -17    0.72    2.03
   0   4 -17    1.08    3.63
   0  -4  17   -1.30    2.70
   0   4 -17   -4.99    4.52
   0  -4 -17    1.62    1.78
   0  -4 -17   -3.95    4.58
   0   4  18   35.74    3.80
   0  -4  18   19.64    6.47
   0   4  18   25.91    3.73
   0   4 -18   28.50    6.41
   0   4 -18   27.07    3.83
   0  -4  18   34.39    4.42
   0   4  18   27.85    3.67
   0  -4 -18   34.60    3.83
   0  -4  18   31.20    3.74
   0   4 -18   23.09    6.13
   0  -4 -18   36.59    4.29
   0   4 -18   28.37    6.46
   0  -4  18   26.42    3.32
   0  -4 -18   28.41    3.16
   0   4  18   31.64    3.64
   0  -4 -19   49.39    4.28
   0   4  19   52.35    4.66
   0   4  19   63.15    4.92
   0   4  19   57.48    4.96
   0  -4 -19   59.62    5.15
   0   4 -19   62.40    5.32
   0  -4 -19   63.58    5.05
   0  -4  19   64.09    4.85
   0  -4  19   64.34    5.77
   0   4  19   53.29    5.08
   0  -4  19   58.47    4.88
   0   4  20   13.50    2.48
   0   4  20    9.03    2.30
   0  -4  20   10.64    2.86
   0   4 -20   13.04    2.78
   0  -4 -20   11.34    1.92
   0  -4  20   10.45    2.49
   0  -4  20   12.78    2.39
   0  -4 -20   11.25    2.52
   0   4  20   10.71    2.62
   0  -4 -20   12.09    2.83
   0   4  21    6.27    2.03
   0  -4 -21    8.00    2.11
   0  -4  21    7.32    2.15
   0  -4  21    8.28    2.63
   0  -4 -21    4.44    2.09
   0  -4 -21    7.69    2.11
   0   4  21   10.32    2.11
   0  -4  21    7.91    1.99
   0   4 -21    5.47    2.10
   0   4  21    3.90    1.80
   0  -4 -21    6.89    2.06
   0  -4  22    4.50    2.08
   0  -4 -22    2.99    1.61
   0  -4  22    2.14    1.38
   0  -4 -22    3.62    1.59
   0  -4 -22    3.66    1.72
   0  -4 -22    4.78    1.74
   0   4 -22    2.11    1.51
   0   4  22    2.23    1.57
   0  -4  23    2.28    1.64
   0  -4  23    3.93    1.53
   0  -4 -23    5.90    1.93
   0   4  23    3.06    1.31
   0  -4 -23    4.33    2.09
   0  -4 -23    3.59    1.20
   0  -4  23    3.57    1.23
   0  -4 -23    4.96    1.76
   0  -4  23    6.53    1.70
   0   4 -23    3.16    1.19
   0   4 -23    3.03    1.13
   0  -4  24   15.19    1.62
   0   4  24    9.60    1.28
   0   5   0   -0.15    1.12
   0   5   0    1.39    0.76
   0  -5   0    2.38    2.78
   0   5   0    1.41    2.22
   0  -5   0    3.33    3.93
   0   5   0   -0.33    2.15
   0  -5   1 1255.76   50.89
   0  -5  -1 1306.97   50.74
   0   5   1 1245.18   46.15
   0   5   1 1274.26   50.32
   0   5   1 1215.11   49.58
   0  -5  -1 1375.84   54.80
   0   5  -1 1322.07   51.96
   0   5  -1 1305.06   49.32
   0   5  -1 1196.60   50.19
   0  -5   1 1318.47   51.59
   0   5   2   57.90    5.79
   0   5  -2   41.04    5.16
   0  -5  -2   59.30    7.72
   0   5  -2   51.85    6.18
   0   5   2   44.42    4.72
   0   5   2   39.57    2.87
   0   5  -2   40.87    4.24
   0  -5   2   43.87    6.73
   0  -5   2   51.60    6.03
   0   5   3  316.16   15.22
   0   5   3  333.02   18.59
   0   5  -3  337.46   16.24
   0  -5   3  308.43   18.99
   0  -5   3  325.10   20.54
   0   5   3  332.94   17.39
   0   5  -3  331.30   18.75
   0  -5  -3  344.12   20.98
   0  -5  -4  673.19   34.58
   0   5  -4  674.76   32.34
   0   5   4  643.87   29.04
   0   5   4  682.16   31.79
   0   5   4  706.30   31.18
   0  -5   4  638.26   33.05
   0  -5  -4  760.17   32.18
   0   5   4  703.74   32.84
   0  -5   4  671.47   34.61
   0   5  -4  723.64   33.07
   0  -5   5 1422.70   68.81
   0   5   5 1536.70   65.79
   0   5  -5 1457.81   66.70
   0   5   5 1476.65   64.24
   0  -5  -5 1406.53   68.90
   0   5   5 1476.56   67.70
   0   5  -5 1461.50   67.23
   0   5   5 1480.53   66.55
   0  -5  -5 1500.40   66.23
   0  -5  -5 1479.63   66.77
   0  -5   6  205.34   15.07
   0   5   6  229.39   14.31
   0   5   6  229.00   15.29
   0  -5  -6  237.83   14.42
   0  -5   6  219.04   15.62
   0   5  -6  227.38   13.96
   0  -5  -6  194.79   15.08
   0   5   6  218.54   12.46
   0  -5  -6  199.83   13.19
   0   5  -6  221.41   14.39
   0   5   7  346.70   18.88
   0  -5  -7  294.17   17.38
   0   5  -7  289.85   18.17
   0  -5   7  307.52   19.38
   0  -5  -7  313.78   19.67
   0   5   7  293.52   16.79
   0  -5  -7  319.62   18.42
   0  -5   7  297.22   19.83
   0   5  -7  301.73   17.57
   0   5   7  301.63   19.23
   0   5  -7  314.71   18.70
   0  -5   8   -0.78    3.53
   0   5   8    1.36    2.05
   0  -5  -8    3.83    2.33
   0  -5  -8    2.62    3.80
   0   5  -8    0.87    2.10
   0   5   8    3.42    2.88
   0  -5  -8    2.23    2.82
   0   5  -8    2.27    2.81
   0  -5   8    1.25    2.90
   0   5  -8    2.44    2.96
   0  -5  -9  130.09   11.62
   0  -5   9  147.11    8.56
   0  -5  -9  142.48    8.10
   0   5   9  145.63   11.06
   0  -5   9  145.92   11.68
   0   5   9  156.46   12.09
   0  -5  -9  118.34   10.27
   0  -5  -9  133.69   11.38
   0  -5  -9  164.36    8.08
   0   5  -9  147.62   11.63
   0  -5   9  143.17   13.30
   0   5  -9  137.71   11.82
   0   5 -10  126.16   11.09
   0  -5 -10  151.13    7.88
   0  -5  10  131.59    7.80
   0  -5  10  137.80    8.46
   0  -5  10  132.09   13.32
   0  -5 -10  140.33   11.70
   0  -5 -10  136.50    7.66
   0  -5 -10  148.98    8.14
   0   5  10  163.36   13.56
   0  -5  10  142.25    7.66
   0   5  10  141.50   11.99
   0  -5 -10  128.17   10.63
   0   5  10  127.71   11.08
   0   5 -10  134.86   11.98
   0  -5 -11  360.48   18.32
   0  -5  11  401.28   26.89
   0   5  11  389.91   25.21
   0  -5 -11  385.54   18.79
   0  -5  11  399.33   18.41
   0   5 -11  369.12   22.92
   0  -5 -11  424.38   18.69
   0   5  11  406.52   24.58
   0  -5 -11  416.84   18.69
   0   5 -11  407.52   24.84
   0  -5  11  378.70   18.72
   0  -5  11  388.71   18.22
   0  -5 -11  380.89   23.55
   0   5  11  394.39   23.69
   0  -5  11  399.20   19.14
   0  -5  12    0.50    1.80
   0  -5 -12    2.21    1.74
   0   5  12    8.36    3.68
   0   5  12    0.78    3.17
   0  -5 -12   -0.45    1.72
   0   5 -12    2.59    3.26
   0  -5 -12    1.64    1.47
   0  -5  12    0.23    1.67
   0   5  12   -3.67    3.47
   0  -5 -12    0.19    1.49
   0  -5  12    1.49    1.49
   0   5 -12    1.39    2.72
   0  -5  12    1.07    1.43
   0  -5 -12    0.73    2.87
   0   5 -13   10.21    2.27
   0   5  13    9.57    4.43
   0  -5  13   13.59    2.80
   0   5 -13    7.58    4.54
   0  -5 -13   12.07    2.57
   0  -5  13    9.85    2.68
   0   5  13   11.79    2.26
   0   5  13   10.95    2.32
   0   5 -13    6.40    3.17
   0  -5  13   11.88    2.18
   0  -5 -13   14.50    4.46
   0  -5 -13   14.91    2.80
   0  -5 -13   11.60    2.30
   0   5  13   14.58    5.41
   0  -5 -13   13.10    2.50
   0  -5  13   12.01    2.26
   0   5  13    9.97    4.33
   0   5 -13   13.76    5.10
   0   5 -14   50.89    4.59
   0  -5  14   54.46    4.92
   0   5  14   50.26    8.15
   0  -5 -14   63.92    5.00
   0   5  14   56.88    4.67
   0  -5  14   52.25    4.35
   0  -5 -14   57.27    4.78
   0   5 -14   45.13    8.02
   0  -5  14   56.02    4.43
   0   5  14   51.48    8.39
   0  -5 -14   54.11    7.68
   0   5  14   53.02    4.52
   0   5 -14   55.56    9.39
   0  -5 -14   32.99    4.75
   0  -5 -14   54.74    4.43
   0   5  14   62.02    9.29
   0  -5 -15   19.90    3.91
   0  -5  15   36.64    3.77
   0   5 -15   39.94    4.11
   0   5  15   28.23    6.95
   0   5  15   45.92    8.01
   0   5  15   37.76    3.89
   0  -5 -15   35.98    3.60
   0  -5 -15   44.47    4.21
   0   5 -15   35.94    7.52
   0   5 -15   53.49    9.42
   0  -5  15   38.18    3.72
   0   5  15   36.75    3.90
   0  -5 -15   50.82    4.33
   0  -5  15   37.36    4.30
   0   5 -16    3.99    4.52
   0   5  16    7.68    2.30
   0   5 -16   11.14    5.29
   0  -5 -16    4.94    1.81
   0   5  16   11.54    5.21
   0   5  16    8.51    2.46
   0  -5 -16    6.37    2.40
   0  -5  16    4.81    2.58
   0   5  16   11.57    5.43
   0  -5  16    7.34    2.22
   0  -5 -16    7.02    2.44
   0  -5  16    9.01    2.27
   0  -5 -16    5.37    2.39
   0   5 -16    8.01    2.44
   0   5  17   29.68    6.87
   0   5 -17   44.64    7.99
   0   5 -17   32.15    3.96
   0  -5 -17   33.91    3.49
   0  -5  17   46.50   10.58
   0   5 -17   29.61    6.85
   0  -5 -17   47.93    4.33
   0   5  17   38.02    7.77
   0   5  17   34.39    3.80
   0   5 -17   18.27    5.63
   0  -5  17   31.79    3.64
   0   5 -17   38.31    7.96
   0  -5 -17   39.19    4.39
   0  -5 -17   38.70    4.13
   0   5  17   38.43    3.92
   0  -5  17   31.31    4.55
   0  -5  17   28.99    3.55
   0   5  17   45.73    4.12
   0   5  18    6.76    2.30
   0  -5 -18    6.08    2.32
   0  -5 -18    3.50    2.12
   0  -5 -18    2.25    1.52
   0  -5  18    5.12    2.04
   0  -5 -18    2.80    2.10
   0  -5  18    6.22    2.60
   0  -5 -18    3.17    1.90
   0   5 -18    6.62    2.32
   0   5  18    4.82    2.16
   0  -5  18    4.45    1.90
   0  -5 -18    3.77    2.16
   0  -5 -19  355.55   16.37
   0   5 -19  307.05   16.07
   0  -5 -19  367.40   16.53
   0  -5  19  333.94   16.05
   0  -5  19  310.92   16.84
   0   5  19  330.47   16.24
   0  -5 -19  351.48   16.33
   0   5  19  343.54   16.33
   0  -5 -19  334.89   16.43
   0  -5  19  314.61   16.00
   0  -5 -19  294.93   15.38
   0   5 -20   19.34    2.74
   0  -5  20   25.04    2.80
   0  -5 -20   23.59    2.92
   0   5  20   29.21    3.10
   0   5  20   23.19    2.86
   0  -5 -20   28.42    3.08
   0  -5 -20   29.11    3.24
   0  -5  20   23.37    2.84
   0  -5  20   22.13    3.28
   0  -5 -20   16.34    2.68
   0  -5  21   44.78    3.38
   0  -5  21   54.99    4.22
   0   5  21   44.53    3.55
   0  -5 -21   45.95    3.61
   0  -5 -21   36.48    3.35
   0   5  21   43.43    3.58
   0  -5 -21   48.34    3.77
   0  -5  21   35.98    3.81
   0  -5 -21   41.77    3.51
   0   5 -21   32.35    3.16
   0  -5 -22    9.11    1.85
   0  -5  22    8.15    2.44
   0  -5  22    6.52    1.82
   0  -5  22    6.16    1.89
   0  -5 -22    6.81    1.56
   0   5  22    9.34    1.74
   0   5 -22    5.77    2.18
   0  -5 -22    0.11    0.81
   0  -5  22    5.83    1.40
   0  -5 -22    7.29    1.72
   0  -5 -23   28.25    2.29
   0  -5 -23   36.13    2.53
   0  -5  23   26.85    2.43
   0  -5  23   31.02    2.57
   0   5 -23   24.13    2.66
   0   5  23   33.74    2.42
   0  -5 -23   30.30    2.31
   0   6   0    2.43    3.58
   0   6   0    0.88    2.17
   0  -6   0    0.85    4.36
   0   6   0    2.07    2.29
   0  -6   0   -2.57    2.98
   0  -6  -1    0.85    4.36
   0   6  -1   -0.38    2.15
   0   6  -1   -2.35    2.51
   0  -6   1    4.25    3.08
   0   6   1    1.81    2.78
   0  -6   1    2.92    3.02
   0  -6  -1    0.50    2.70
   0   6   1   -0.42    2.11
   0   6  -1    1.20    3.44
   0   6   2  213.48   13.14
   0  -6  -2  232.71   17.36
   0   6   2  215.50   14.01
   0  -6   2  212.20   14.90
   0   6  -2  210.97   12.56
   0   6  -2  207.65   14.02
   0  -6  -2  199.66   13.78
   0  -6   2  230.13   17.27
   0   6  -2  216.34   14.94
   0  -6  -3  771.82   41.84
   0   6   3  801.29   37.03
   0   6   3  801.96   38.63
   0   6  -3  820.58   39.75
   0   6  -3  775.45   39.13
   0   6  -3  690.54   38.18
   0   6  -3  765.34   35.60
   0  -6   3  862.60   42.59
   0  -6   3  722.54   39.13
   0  -6   4    2.72    3.51
   0   6  -4    3.61    3.23
   0  -6   4    2.51    4.24
   0   6   4    4.57    3.17
   0   6  -4    8.11    3.63
   0   6  -4    6.28    3.31
   0  -6  -4    2.53    3.63
   0   6   4   11.26    2.86
   0   6   4    3.55    3.18
   0   6   5 1742.35   77.72
   0   6   5 1757.68   79.02
   0  -6  -5 1679.08   80.91
   0   6  -5 1750.10   78.99
   0   6  -5 1707.16   78.32
   0   6   5 1666.84   76.10
   0  -6   5 1738.47   81.19
   0  -6   6  809.79   43.10
   0   6   6  840.23   40.80
   0  -6  -6  807.48   35.58
   0  -6  -6  767.78   43.00
   0   6   6  840.51   42.21
   0  -6  -6  778.28   35.51
   0  -6  -6  883.43   35.92
   0   6  -6  808.45   40.72
   0   6  -6  828.66   41.40
   0  -6   7  205.32   15.77
   0   6   7  209.17   14.20
   0   6  -7  194.03   13.62
   0  -6   7  195.67   10.14
   0  -6   7  203.47   10.54
   0  -6  -7  186.23    9.68
   0  -6  -7  186.36    9.65
   0  -6  -7  196.82    9.88
   0   6   7  193.37   14.99
   0  -6  -7  172.44    9.80
   0  -6  -7  160.06   14.82
   0  -6  -7  206.18   13.28
   0   6  -7  202.64   14.40
   0  -6  -8  286.16   14.03
   0  -6  -8  286.35   19.68
   0  -6  -8  266.22   13.26
   0  -6   8  261.18   18.88
   0  -6  -8  252.20   13.17
   0  -6  -8  303.72   13.68
   0  -6   8  281.30   13.90
   0   6  -8  260.64   18.06
   0  -6  -8  287.33   17.06
   0   6  -8  251.29   16.77
   0   6  -8  285.65   18.31
   0  -6   8  274.30   14.17
   0  -6  -8  301.06   18.45
   0  -6  -8  278.17   13.38
   0   6   8  291.68   18.56
   0  -6   8  274.66   13.24
   0   6   8  278.98   19.44
   0  -6  -9   20.21    2.57
   0  -6  -9   22.74    5.57
   0  -6   9   22.36    2.95
   0  -6  -9   22.84    2.61
   0  -6  -9   26.43    5.37
   0  -6   9   19.19    3.18
   0   6  -9   13.88    4.51
   0   6   9   21.42    4.97
   0  -6  -9   17.14    2.69
   0  -6   9   13.93    4.50
   0   6  -9   23.04    5.38
   0  -6  -9   20.51    2.38
   0  -6   9   19.13    2.35
   0  -6  -9   16.73    2.42
   0  -6 -10   68.56    5.29
   0  -6  10   71.10    4.81
   0  -6 -10   71.55    4.89
   0   6 -10   61.67    7.97
   0  -6  10   69.75    5.41
   0  -6 -10   71.68    5.01
   0   6  10   77.62    8.96
   0   6 -10   75.53    8.85
   0  -6 -10   60.67    7.90
   0  -6  10   69.41    5.64
   0  -6  10   72.35   10.30
   0  -6 -10   67.73    4.82
   0  -6 -10   65.72    4.73
   0   6 -11    1.73    3.27
   0  -6 -11    3.11    1.97
   0  -6  11    0.29    2.63
   0  -6 -11   -0.75    3.21
   0  -6 -11    0.19    1.52
   0  -6  11    0.93    1.49
   0  -6  11    2.72    1.71
   0  -6 -11    2.18    1.80
   0  -6  11    1.14    4.30
   0  -6 -11    1.56    1.76
   0   6 -11    3.69    3.08
   0   6  11    1.00    3.63
   0   6  11    1.68    3.61
   0  -6 -11    2.67    1.88
   0  -6  12   16.03    2.66
   0  -6  12   16.67    2.51
   0   6 -12   19.23    5.21
   0   6  12   19.92    5.31
   0   6  12   24.04    6.47
   0  -6  12   13.42    5.84
   0  -6 -12   15.74    2.78
   0  -6 -12   20.08    2.86
   0  -6 -12   21.10    2.68
   0  -6 -12   16.41    2.90
   0  -6 -12   20.58    2.90
   0   6 -12   19.54    5.04
   0  -6 -12   15.50    4.43
   0  -6  13  512.68   23.91
   0  -6  13  534.64   24.37
   0  -6  13  515.59   24.72
   0  -6 -13  553.98   24.66
   0   6 -13  435.65   28.80
   0  -6  13  505.03   25.17
   0  -6 -13  577.57   24.91
   0   6  13  523.19   32.95
   0  -6 -13  537.52   30.51
   0  -6 -13  534.50   25.01
   0  -6 -13  516.68   24.18
   0   6  13  445.03   29.49
   0  -6 -13  549.96   24.59
   0   6 -13  487.91   32.74
   0   6 -13  520.24   31.90
   0   6  13  532.39   32.06
   0  -6 -14  272.50   14.48
   0  -6  14  297.84   14.83
   0   6 -14  253.35   21.96
   0  -6 -14  298.04   15.40
   0   6  14  270.27   22.27
   0  -6 -14  315.64   15.11
   0  -6  14  285.61   14.44
   0   6  14  305.87   15.07
   0   6  14  278.85   21.54
   0   6 -14  251.09   20.98
   0  -6 -14  323.99   15.28
   0  -6 -14  304.55   14.91
   0  -6 -14  298.03   14.96
   0  -6  14  279.96   15.11
   0  -6  15  168.94    9.44
   0   6  15  169.60    9.90
   0  -6 -15  188.78   10.12
   0  -6  15  160.80   10.05
   0  -6 -15  196.03   10.39
   0  -6 -15  176.55    9.58
   0  -6  15  172.49    9.76
   0   6 -15  147.08   14.90
   0   6  15  152.53   16.07
   0  -6 -15  162.16    9.63
   0  -6 -15  175.91   10.28
   0   6 -15  147.49   15.70
   0   6  15  203.48   17.22
   0  -6 -15  178.57    9.96
   0  -6 -16   65.56    5.10
   0  -6 -16   70.78    5.45
   0   6  16   51.47    9.10
   0  -6 -16   58.15    5.22
   0   6  16   54.98    9.27
   0  -6 -16   60.07    4.89
   0  -6  16   52.82    4.46
   0  -6 -16   54.77    4.46
   0   6 -16   58.69   10.43
   0  -6  16   55.95    5.10
   0   6 -16   48.69    8.94
   0   6  16   70.36    5.20
   0  -6  16   60.88    4.89
   0  -6 -16   56.41    4.94
   0   6  17   36.73    3.81
   0  -6 -17   30.71    3.19
   0  -6 -17   41.47    4.14
   0  -6 -17   42.94    4.18
   0  -6  17   31.82    3.97
   0  -6  17   31.21    3.36
   0  -6  17   38.31    3.72
   0  -6 -17   37.93    3.88
   0  -6 -17   37.36    3.75
   0  -6 -17   38.32    3.88
   0   6  17   42.91    3.95
   0  -6 -18   54.16    4.61
   0  -6 -18   53.56    4.02
   0  -6  18   48.74    4.30
   0  -6  18   52.05    4.24
   0  -6 -18   70.88    5.17
   0  -6 -18   61.48    4.89
   0  -6  18   71.21    5.63
   0  -6 -18   53.67    4.38
   0   6  18   64.44    4.87
   0  -6  18   59.95    5.06
   0  -6 -18   59.32    4.76
   0   6  18   58.10    4.77
   0  -6 -19   32.74    3.16
   0  -6  19   33.14    3.75
   0   6  19   38.90    3.52
   0  -6 -19   35.45    3.44
   0   6  19   38.72    3.60
   0  -6 -19   33.50    3.43
   0  -6  19   29.83    2.95
   0  -6 -19   39.41    3.69
   0  -6  19   37.34    3.39
   0  -6 -19   44.15    3.97
   0  -6  19   42.58    4.21
   0  -6 -20   71.46    4.92
   0   6  20   63.99    4.59
   0  -6 -20   61.40    4.40
   0   6  20   63.79    4.49
   0  -6  20   69.25    5.07
   0  -6  20   54.00    4.52
   0  -6  20   55.61    4.14
   0  -6  20   58.77    4.83
   0  -6 -20   70.54    4.62
   0  -6 -21   87.12    4.01
   0  -6 -21   91.01    4.10
   0   6  21   91.15    4.10
   0   6 -21   82.02    4.87
   0   6  21   86.65    3.99
   0  -6  21   86.84    4.47
   0  -6  21   80.66    4.41
   0   6 -22   39.30    3.51
   0  -6 -22   50.56    3.31
   0  -6  22   48.95    3.48
   0   6  22   52.26    3.27
   0  -6 -22   41.35    3.16
   0  -6 -22   54.65    3.51
   0  -6  22   44.23    3.42
   0  -7   0    4.31    3.48
   0  -7   0    1.05    4.73
   0   7   0    0.75    4.10
   0  -7   0    1.95    3.02
   0   7   0   -1.58    2.77
   0   7   0    2.05    2.65
   0  -7  -1    3.14    5.30
   0   7  -1   11.45    3.42
   0   7   1    5.99    3.20
   0  -7   1    4.43    3.35
   0   7   1    4.59    4.10
   0   7   1    6.08    3.27
   0   7  -1    3.34    2.65
   0  -7  -1   12.13    3.94
   0   7  -1    5.98    3.94
   0  -7   2  161.82    9.11
   0  -7  -2  170.99    8.75
   0  -7   2  178.14   16.26
   0  -7  -2  169.19   12.81
   0   7  -2  175.63   13.89
   0  -7   2  174.52   14.01
   0  -7  -2  161.95    9.09
   0   7  -2  156.62   12.35
   0   7   2  172.24   12.74
   0   7  -2  160.66   11.21
   0  -7  -2  166.38   15.80
   0   7   2  178.00   11.90
   0  -7  -3   25.46    5.29
   0   7  -3   21.56    4.78
   0  -7   3   24.54    5.81
   0  -7   3   22.91    2.91
   0   7  -3   33.77    6.48
   0  -7  -3   27.15    2.72
   0  -7   3   23.31    2.70
   0   7  -3   33.75    6.24
   0  -7  -3   19.91    2.77
   0  -7  -3   16.70    6.50
   0   7   3   29.36    4.84
   0  -7   3   29.05    7.19
   0   7   3   28.66    5.53
   0   7   4   71.87    8.56
   0  -7   4   71.29    5.18
   0   7   4   89.45    7.57
   0   7   4  108.47    9.37
   0   7  -4   86.06    9.53
   0  -7   4   66.67    9.04
   0   7  -4   69.73    8.57
   0  -7  -4   69.62    4.99
   0  -7   4   73.21    5.52
   0  -7   4   85.57    5.15
   0  -7  -4   73.97   10.34
   0   7  -4   87.95    9.49
   0  -7   4   73.43   10.33
   0  -7  -4   86.39    8.79
   0  -7  -4   78.72    5.13
   0   7  -5    1.57    3.17
   0  -7  -5    5.92    1.60
   0   7   5    2.78    2.26
   0  -7   5    4.12    4.89
   0   7   5    3.06    3.55
   0  -7  -5    4.04    1.61
   0   7  -5    4.50    3.23
   0   7   5    1.93    2.92
   0  -7   5    3.36    3.33
   0  -7  -5    6.43    1.73
   0   7  -5    5.43    3.68
   0  -7  -5    5.81    1.62
   0  -7  -5    4.71    1.88
   0  -7   5    4.21    2.19
   0  -7  -5    3.49    3.20
   0  -7   5    6.44    1.82
   0  -7  -5    3.11    4.20
   0   7   6  865.50   43.71
   0   7  -6  822.28   42.60
   0  -7   6  795.96   36.25
   0  -7  -6  816.38   35.77
   0  -7  -6  834.68   36.36
   0   7  -6  863.83   42.66
   0  -7  -6  764.73   35.66
   0  -7  -6  903.15   36.15
   0  -7   6  843.43   45.32
   0   7   6  882.28   42.09
   0  -7  -6  713.49   35.86
   0  -7  -6  833.04   35.80
   0  -7  -6  812.43   45.19
   0   7  -6  810.49   43.56
   0  -7   6  839.31   36.29
   0  -7   7   81.33    5.68
   0   7   7   89.79   10.43
   0  -7  -7   97.10    5.75
   0  -7  -7   74.43    5.51
   0  -7  -7   90.09    5.46
   0  -7   7   80.23    5.56
   0  -7  -7   74.28    5.14
   0  -7   7   90.74   11.14
   0  -7  -7   81.84    5.80
   0   7  -7   94.80    9.86
   0  -7  -7   76.68   10.60
   0  -7   7   90.50    6.26
   0   7  -7   74.57    8.85
   0   7   7   90.52    9.33
   0  -7  -7   79.56    5.26
   0  -7   7   81.64    5.74
   0  -7   8 1730.67   71.31
   0  -7  -8 1676.93   70.58
   0   7  -8 1642.67   76.29
   0   7   8 1710.40   77.75
   0  -7  -8 1547.35   70.39
   0   7  -8 1526.31   77.10
   0  -7   8 1613.98   71.56
   0  -7   8 1612.55   71.12
   0  -7  -8 1882.35   71.28
   0   7  -8 1603.08   77.46
   0  -7  -8 1617.86   79.92
   0  -7  -8 1597.35   70.53
   0  -7   8 1556.84   79.28
   0   7   8 1671.22   79.75
   0  -7   9  973.35   43.10
   0   7  -9  900.96   48.61
   0  -7  -9  954.05   42.30
   0   7   9 1038.38   52.27
   0  -7  -9  994.09   42.52
   0  -7   9  948.86   43.47
   0  -7  -9 1107.18   43.24
   0  -7   9  907.17   42.22
   0   7   9  895.32   48.96
   0  -7   9  947.93   50.69
   0  -7  -9 1016.97   43.32
   0  -7   9  966.44   43.10
   0   7  -9  855.47   48.56
   0  -7  -9  914.02   50.62
   0  -7  -9  954.92   42.39
   0   7  10  399.38   25.27
   0   7  10  436.15   27.74
   0   7 -10  375.92   26.51
   0  -7  10  369.71   19.70
   0  -7  10  384.76   19.36
   0  -7 -10  405.41   18.88
   0  -7 -10  370.36   18.60
   0   7 -10  359.33   24.64
   0  -7  10  370.36   18.58
   0  -7  10  399.00   19.50
   0  -7 -10  444.52   19.37
   0  -7 -10  419.59   19.61
   0  -7 -10  409.90   18.87
   0  -7  11  290.34   16.29
   0  -7 -11  360.32   16.00
   0  -7  11  314.90   16.01
   0  -7  11  332.47   16.21
   0  -7 -11  326.01   15.47
   0  -7  11  295.57   15.12
   0  -7 -11  307.47   15.98
   0   7  11  293.05   22.09
   0  -7 -11  280.81   14.94
   0   7 -11  254.59   19.75
   0   7  11  314.89   21.72
   0   7 -11  304.44   21.64
   0  -7 -11  310.96   15.37
   0  -7 -12   32.63    3.77
   0  -7 -12   26.05    3.09
   0   7 -12   36.68    7.08
   0  -7  12   30.35    4.16
   0   7 -12   30.69    6.08
   0  -7  12   28.97    4.05
   0  -7 -12   27.32    3.38
   0  -7 -12   34.63    3.99
   0  -7  12   36.11    3.54
   0   7  12   24.50    6.79
   0  -7 -12   30.82    3.58
   0   7  12   27.14    6.17
   0   7  12   24.14    6.23
   0  -7  13    2.49    2.44
   0   7 -13    1.20    4.21
   0   7  13    1.01    3.54
   0  -7 -13   -0.76    2.34
   0  -7 -13    1.22    1.69
   0  -7  13    1.30    1.64
   0   7  13    6.00    5.00
   0  -7 -13    2.87    2.32
   0   7 -13    0.99    4.79
   0  -7 -13    0.91    1.95
   0  -7  13    0.29    2.34
   0  -7 -13    1.84    1.86
   0   7  14   56.97    9.77
   0   7  14   49.79    8.44
   0  -7  14   59.92    5.51
   0  -7  14   49.52    4.56
   0   7 -14   57.81    9.52
   0   7 -14   52.60    8.41
   0  -7 -14   62.79    5.30
   0  -7 -14   66.61    5.29
   0  -7  14   56.26    5.38
   0   7  14   56.10    4.69
   0  -7 -14   54.27    4.39
   0  -7  14   50.92    4.54
   0  -7 -14   50.17    4.62
   0  -7 -14   55.69    4.73
   0   7  15    7.83    2.26
   0   7  15    4.17    4.23
   0  -7 -15    5.59    1.83
   0   7  15   -3.60    4.38
   0  -7 -15    4.61    2.27
   0  -7 -15    6.56    2.59
   0   7 -15    4.55    4.32
   0  -7  15    6.73    2.27
   0  -7  15    5.91    2.63
   0  -7 -15    9.60    2.74
   0  -7  15    7.18    2.90
   0  -7  15    4.27    2.05
   0   7 -15   -0.98    5.14
   0  -7 -15    7.49    2.45
   0  -7  15    6.63    1.99
   0  -7  16   22.14    3.08
   0  -7  16   33.43    4.11
   0  -7 -16   24.46    3.45
   0  -7 -16   26.41    2.87
   0  -7 -16   34.91    4.02
   0  -7 -16   31.98    3.55
   0  -7 -16   31.96    3.76
   0  -7  16   30.39    3.97
   0  -7  16   27.40    3.22
   0   7  16   34.88    3.68
   0  -7 -17   88.77    6.05
   0  -7  17   78.64    5.79
   0   7  17   93.17    6.13
   0  -7 -17  103.99    6.67
   0   7  17   98.62    6.26
   0  -7 -17   93.92    6.16
   0  -7  17   88.41    6.56
   0  -7 -17   80.02    5.27
   0  -7 -17   87.65    6.40
   0  -7  17   99.01    6.98
   0  -7  17   83.66    5.76
   0   7  18   49.22    3.72
   0  -7  18   43.26    4.11
   0  -7 -18   52.56    4.08
   0  -7 -18   48.32    3.64
   0  -7 -18   52.11    3.75
   0   7  18   51.06    3.71
   0  -7  18   56.04    4.46
   0  -7 -18   48.69    3.92
   0   7  19    2.55    1.76
   0  -7  19    0.85    2.02
   0   7  19    0.69    1.75
   0  -7 -19   -0.52    1.60
   0  -7 -19    0.18    1.80
   0  -7 -19    0.49    1.51
   0  -7  19   -0.89    1.93
   0  -7 -19   -0.67    1.65
   0   7  20   27.62    2.77
   0   7 -20   26.09    3.14
   0  -7  20   29.85    3.17
   0  -7 -20   25.55    2.71
   0   7  20   27.92    2.75
   0  -7 -20   31.54    2.86
   0  -7  20   30.93    3.18
   0  -7 -20   38.77    3.16
   0   7 -21   64.46    4.79
   0  -7 -21   76.45    4.74
   0  -7 -21   84.29    4.97
   0   7  21   91.78    4.79
   0  -7 -21   83.94    4.86
   0  -7  21   79.82    4.96
   0   7  21   84.20    4.66
   0  -7  21   75.72    4.88
   0   7  22   11.11    1.28
   0  -7  22   10.85    1.60
   0  -7 -22   12.67    1.46
   0  -8   0   40.00    3.60
   0  -8   0   31.02    6.75
   0  -8   0   50.62    3.89
   0  -8   0   38.54    6.42
   0   8   0   40.47    5.98
   0  -8   0   40.08    3.58
   0   8   0   37.67    5.89
   0  -8   0   40.39    3.93
   0  -8   0   35.36    8.84
   0  -8   0   46.42    3.91
   0   8   0   45.56    8.06
   0   8  -1  407.74   23.23
   0   8  -1  350.04   21.77
   0  -8   1  407.72   25.88
   0  -8   1  378.27   18.54
   0  -8   1  410.96   18.96
   0  -8  -1  388.65   24.28
   0   8  -1  426.79   25.91
   0  -8   1  363.90   18.52
   0  -8  -1  371.55   18.34
   0  -8  -1  394.04   18.35
   0  -8  -1  383.51   24.92
   0   8   1  430.40   22.72
   0   8   1  380.69   22.92
   0  -8  -1  401.94   18.61
   0  -8  -1  380.49   18.18
   0   8   1  372.96   25.32
   0  -8  -1  379.72   18.27
   0  -8  -1  439.78   29.41
   0  -8   1  391.38   18.33
   0   8   2 1139.78   56.38
   0  -8  -2 1080.18   47.13
   0  -8   2 1101.72   55.66
   0   8  -2 1180.86   56.12
   0  -8  -2 1118.55   47.18
   0  -8   2 1093.60   47.18
   0   8  -2 1155.60   56.06
   0  -8   2 1107.29   47.58
   0  -8   2 1118.04   47.78
   0   8  -2 1141.57   53.31
   0  -8  -2  997.30   53.44
   0  -8  -2 1001.31   47.02
   0  -8  -2 1059.52   47.36
   0   8   2 1097.79   53.28
   0  -8   2 1000.93   47.47
   0  -8   2 1136.28   59.60
   0  -8  -2 1106.99   59.16
   0  -8  -2 1060.64   47.03
   0  -8  -2 1102.21   47.20
   0  -8   2 1123.65   47.37
   0  -8  -3  155.05   16.51
   0   8   3  179.67   13.94
   0   8  -3  178.69   15.28
   0   8   3  176.57   15.55
   0  -8   3  164.17    9.11
   0   8  -3  160.41   13.50
   0  -8   3  168.45    9.50
   0  -8   3  163.95   16.75
   0  -8   3  147.14   14.58
   0  -8  -3  169.39    9.06
   0   8  -3  199.66   15.86
   0  -8   3  181.17    9.66
   0   8   3  188.60   14.36
   0  -8  -3  179.62   14.22
   0  -8  -3  166.28    9.21
   0  -8  -3  167.78    9.10
   0  -8  -3  153.62    9.21
   0  -8   3  161.63    9.60
   0  -8   3  164.81    8.87
   0   8  -4    4.63    4.29
   0  -8  -4    7.52    5.67
   0  -8   4    2.54    1.69
   0  -8   4    5.78    2.00
   0   8   4    3.73    3.85
   0  -8   4    4.56    2.26
   0  -8   4    2.49    4.71
   0  -8  -4    1.69    1.77
   0   8  -4    4.00    3.13
   0  -8  -4    1.59    3.40
   0  -8  -4    1.23    1.63
   0  -8   4    0.98    3.72
   0  -8  -4    2.74    1.59
   0   8   4    0.83    3.24
   0  -8   4    2.89    1.74
   0   8  -4    7.33    4.54
   0  -8  -4    0.43    1.77
   0  -8   4    0.74    1.92
   0  -8   4    4.30    2.26
   0  -8   5 2269.66   97.06
   0   8  -5 2275.85  105.19
   0  -8  -5 2041.99   96.68
   0  -8  -5 2351.39  109.36
   0  -8  -5 2269.74   96.98
   0   8   5 2471.97  105.72
   0   8  -5 2424.70  105.93
   0   8   5 2353.77  107.33
   0  -8  -5 2354.77  104.23
   0  -8   5 2238.14   96.59
   0  -8  -5 2403.65   96.71
   0   8   5 2483.10  104.29
   0   8  -5 2126.11  104.09
   0  -8   5 2294.63   97.01
   0  -8   5 2237.35   96.65
   0  -8   5 2341.60  109.46
   0  -8  -5 2289.70   96.50
   0  -8  -6   75.13   11.60
   0   8  -6   79.71   10.00
   0  -8  -6   95.92   10.28
   0   8   6   83.46   11.03
   0  -8   6   72.83    5.42
   0   8  -6   92.29   10.78
   0  -8   6   76.67    5.56
   0   8   6   81.78    9.60
   0  -8  -6   76.16    5.24
   0  -8   6   65.63    5.96
   0  -8  -6   77.41    5.46
   0  -8  -6   88.69    5.99
   0  -8   6   76.10    5.38
   0   8  -6   81.98   10.42
   0  -8  -6   78.62    6.12
   0   8   6   77.85   10.24
   0  -8   6   74.43   11.56
   0  -8  -7    7.86    2.03
   0  -8   7    8.19    2.39
   0   8  -7    5.04    4.22
   0   8   7    9.25    5.00
   0   8  -7    8.51    4.15
   0  -8   7   10.06    2.41
   0   8   7   15.68    5.03
   0  -8  -7    7.28    5.22
   0  -8   7   10.80    5.84
   0  -8  -7    9.92    2.23
   0   8   7   12.09    5.57
   0  -8  -7    9.36    2.23
   0  -8  -7   11.62    2.51
   0   8  -7    4.61    3.98
   0  -8  -7   11.37    2.50
   0  -8   7   10.53    2.30
   0  -8  -7    9.89    2.35
   0  -8   7    8.43    2.23
   0  -8   7   10.56    2.88
   0  -8  -7   18.19    4.49
   0  -8   8   39.60    3.67
   0  -8   8   33.80    3.91
   0  -8  -8   35.69    3.56
   0  -8  -8   38.02    3.83
   0  -8  -8   43.95    8.63
   0   8   8   39.28    8.33
   0   8  -8   35.53    6.89
   0   8   8   38.94    6.89
   0  -8  -8   31.05    3.25
   0  -8   8   45.41    4.62
   0  -8   8   33.68    3.79
   0   8   8   44.84    8.77
   0  -8  -8   39.77    3.68
   0  -8   8   21.04    6.65
   0   8  -8   45.93    7.81
   0   8  -8   26.03    6.84
   0  -8  -8   41.43    4.14
   0   8  -9   31.38    6.24
   0  -8  -9   31.68    3.37
   0   8   9   29.40    7.60
   0   8  -9   19.17    5.60
   0  -8   9   29.05    6.89
   0  -8  -9   22.99    6.69
   0  -8  -9   29.85    3.30
   0   8   9   22.97    6.78
   0  -8   9   31.24    4.17
   0  -8  -9   29.40    3.44
   0  -8  -9   31.26    3.20
   0  -8   9   27.64    3.61
   0  -8   9   30.82    3.73
   0   8  -9   25.43    6.93
   0   8   9   33.52    6.40
   0  -8   9   30.50    3.36
   0  -8  10   19.61    3.95
   0  -8  10   26.31    3.16
   0   8  10   30.42    7.01
   0   8  10   19.91    6.00
   0  -8  10   20.99    3.39
   0  -8 -10   29.59    3.41
   0   8 -10   24.37    7.05
   0   8 -10   19.81    5.33
   0  -8 -10   25.81    2.96
   0   8 -10   17.26    5.50
   0  -8 -10   30.62    4.26
   0   8  10   30.13    7.38
   0  -8 -10   26.06    3.28
   0  -8 -10   25.21    3.44
   0  -8  10   20.89    3.76
   0  -8 -11  179.88    9.90
   0  -8 -11  194.61   10.86
   0  -8 -11  168.15   10.60
   0  -8  11  186.47   10.53
   0   8 -11  139.09   13.97
   0  -8  11  164.72   10.83
   0   8 -11  187.60   18.20
   0  -8 -11  183.36   10.24
   0  -8 -11  183.42   10.02
   0   8 -11  138.84   15.08
   0   8  11  168.70   15.59
   0   8  11  181.26   18.49
   0   8  11  137.73   15.27
   0  -8  11  174.88   10.55
   0  -8 -11  167.99    9.46
   0  -8  11  170.08    9.69
   0   8  12   65.99    9.82
   0  -8 -12   78.45    5.57
   0  -8 -12   75.05    6.25
   0  -8  12   74.75    5.39
   0   8 -12   49.11    8.82
   0  -8 -12   72.70    5.51
   0  -8 -12   75.23    5.22
   0  -8  12   68.48    5.92
   0  -8 -12   78.28    5.90
   0  -8  12   79.64    6.27
   0  -8 -12   69.19    5.95
   0   8 -12   53.11    9.82
   0   8 -12   61.94    8.59
   0   8  12   61.28    9.73
   0  -8 -13   10.11    2.48
   0   8 -13    4.00    3.51
   0  -8 -13    8.49    2.00
   0  -8  13   10.35    2.96
   0  -8 -13    5.66    2.58
   0  -8 -13    4.19    2.71
   0   8  13    2.54    4.64
   0   8  13   10.32    5.02
   0   8 -13    7.80    5.43
   0  -8  13    5.85    2.06
   0   8 -13   15.94    6.08
   0  -8 -13    9.80    2.47
   0  -8  14   13.44    3.18
   0  -8 -14   13.90    2.89
   0  -8  14   14.89    3.11
   0   8 -14    2.93    3.31
   0  -8  14    8.03    2.03
   0  -8 -14    8.26    2.46
   0   8  14   14.77    2.63
   0  -8 -14   10.62    2.69
   0   8  14   15.04    5.96
   0  -8 -14   10.85    2.08
   0  -8 -14    9.14    2.91
   0  -8 -15   22.23    2.52
   0  -8  15   19.98    3.50
   0  -8 -15   20.07    3.09
   0   8  15   21.98    3.10
   0  -8 -15   24.30    3.35
   0  -8 -15   22.36    3.21
   0  -8 -15   25.44    3.68
   0  -8  15   21.01    3.72
   0  -8  15   21.73    2.65
   0  -8 -16   33.90    3.64
   0  -8  16   25.05    3.67
   0  -8  16   27.14    3.79
   0   8  16   34.45    3.55
   0  -8 -16   28.07    3.31
   0  -8 -16   26.50    3.65
   0  -8 -16   32.42    3.41
   0  -8  17    9.32    2.70
   0   8  17    9.83    2.30
   0   8 -17    8.21    2.24
   0  -8 -17   11.29    2.28
   0   8  17    8.46    2.23
   0  -8 -17    7.71    2.17
   0  -8  17   10.93    2.71
   0  -8 -17    8.73    2.47
   0  -8 -17    7.00    2.49
   0   8  18   89.03    5.48
   0  -8 -18   87.25    5.43
   0  -8  18   85.45    5.82
   0   8 -18   64.00    5.32
   0  -8 -18  100.19    5.79
   0  -8  18   81.29    5.82
   0  -8 -18   78.38    5.29
   0   8  18   86.75    5.43
   0  -8 -18   81.44    5.66
   0   8  19   16.13    2.14
   0  -8 -19   16.81    2.26
   0   8  19   18.36    2.23
   0  -8  19   17.32    2.60
   0   8 -19   14.81    2.27
   0  -8  19   19.42    2.68
   0  -8 -19   18.52    2.26
   0  -8 -19   17.29    2.37
   0  -8  20   18.66    2.35
   0   8  20   24.95    2.30
   0  -8 -20   21.80    2.42
   0  -8 -20   13.42    1.63
   0   8 -20   16.46    1.98
   0   8  20   25.37    2.15
   0  -8  20   23.30    2.39
   0  -8  21    0.88    1.18
   0  -8 -21    0.25    1.37
   0   8  21    0.52    0.76
   0  -9   0    1.06    4.17
   0  -9   0    0.85    1.77
   0  -9   0   -1.48    5.81
   0   9   0    1.07    4.07
   0  -9   0   -0.21    1.71
   0  -9   0    1.25    2.07
   0  -9   0    2.12    1.89
   0  -9  -1    9.43    5.20
   0  -9  -1    6.01    1.84
   0  -9  -1    9.91    2.39
   0  -9   1    7.31    2.48
   0  -9  -1    4.74    2.23
   0  -9  -1    2.97    4.98
   0   9  -1    2.13    4.04
   0  -9   1   11.89    5.69
   0   9  -1   14.59    5.49
   0  -9  -1    7.22    1.98
   0  -9  -1    7.41    2.10
   0  -9   1    5.43    2.13
   0  -9  -1    9.49    4.30
   0  -9   1    5.91    2.31
   0   9   1   10.86    5.16
   0  -9  -1    9.51    2.32
   0   9   1    9.02    3.96
   0  -9  -2  559.72   25.30
   0   9  -2  566.42   33.97
   0  -9  -2  538.83   33.39
   0   9   2  560.67   34.47
   0  -9   2  547.46   33.98
   0  -9   2  518.07   25.62
   0  -9  -2  553.29   38.18
   0  -9   2  554.06   25.81
   0  -9  -2  535.69   32.37
   0  -9  -2  566.02   25.43
   0   9   2  516.00   30.94
   0  -9  -2  542.85   25.16
   0   9  -2  586.50   34.35
   0  -9   2  548.35   37.14
   0  -9  -2  535.02   25.64
   0  -9  -3  254.65   13.57
   0   9   3  228.84   18.25
   0  -9   3  261.81   13.75
   0  -9  -3  276.91   13.44
   0   9   3  217.71   20.15
   0  -9   3  256.81   23.12
   0  -9   3  250.24   20.57
   0  -9  -3  246.66   19.34
   0   9  -3  246.01   20.07
   0  -9  -3  267.45   13.38
   0   9   3  279.90   19.58
   0  -9  -3  245.78   23.03
   0  -9  -3  268.03   13.25
   0  -9   3  260.67   13.28
   0   9  -3  275.06   20.96
   0  -9   3  229.99   13.51
   0  -9  -4  151.23   14.02
   0  -9  -4  143.78    8.52
   0  -9  -4  144.46    8.44
   0  -9  -4  157.16    8.44
   0  -9   4  141.02    8.11
   0   9  -4  169.70   15.49
   0  -9  -4  132.06    8.57
   0  -9   4  156.20   17.39
   0  -9   4  150.35    8.94
   0  -9   4  142.87    8.71
   0   9   4  147.41   13.49
   0   9  -4  111.81   12.08
   0  -9   4  128.28    8.23
   0  -9  -4  154.67   17.34
   0   9   4  131.44   13.21
   0   9  -4  157.83   15.25
   0  -9  -5  179.60    9.57
   0   9   5  166.62   15.65
   0   9  -5  175.68   16.31
   0   9  -5  141.96   14.08
   0  -9  -5  180.52   15.59
   0  -9  -5  175.53    9.78
   0  -9   5  176.38   10.22
   0   9  -5  173.75   16.10
   0  -9   5  168.10    9.62
   0  -9  -5  168.79   18.31
   0   9   5  176.76   17.39
   0  -9  -5  157.48    9.87
   0  -9   5  162.19    9.34
   0   9   5  175.39   15.00
   0  -9  -5  167.03    9.85
   0  -9   5  172.60   18.64
   0  -9   5  183.80   10.08
   0  -9   6   76.91    5.63
   0   9  -6   80.04   10.46
   0   9  -6   90.06   11.22
   0   9   6   86.30   10.15
   0  -9   6   81.70    6.00
   0   9   6   74.59   11.35
   0  -9  -6   67.96    9.74
   0  -9   6   74.91    6.12
   0  -9  -6   65.30   11.34
   0  -9  -6   81.20    5.59
   0  -9  -6   79.67    5.99
   0   9  -6   87.90   10.95
   0  -9  -6   72.56    5.99
   0  -9   6   80.44    6.58
   0  -9   6   63.10   11.56
   0  -9  -6   89.00    6.05
   0  -9   6   90.50    5.97
   0   9   6   77.31   10.71
   0  -9  -7   63.98    5.34
   0  -9   7   59.33    5.35
   0  -9  -7   62.03    5.09
   0   9   7   54.71    9.97
   0  -9   7   63.19    4.95
   0   9  -7   40.77    8.15
   0   9   7   62.72    9.96
   0  -9  -7   59.95    4.59
   0  -9  -7   53.58    5.12
   0  -9   7   62.22    5.05
   0  -9   7   60.65    5.78
   0  -9  -7   61.06   10.88
   0  -9   7   50.62   10.27
   0  -9   7   62.91    5.03
   0   9   7   45.72    8.05
   0   9  -7   54.44    8.64
   0  -9  -7   56.52    8.80
   0   9  -7   48.85    8.50
   0   9  -7   64.41    9.44
   0  -9   8  230.93   13.02
   0  -9   8  238.10   12.54
   0  -9   8  240.51   12.71
   0  -9   8  232.83   13.47
   0   9   8  236.02   18.60
   0   9  -8  241.10   19.21
   0  -9  -8  234.23   13.03
   0  -9   8  254.76   12.68
   0   9   8  238.97   20.61
   0   9  -8  218.30   18.22
   0  -9  -8  207.82   20.52
   0  -9  -8  239.82   12.28
   0  -9   8  206.70   20.41
   0  -9  -8  236.00   12.62
   0  -9  -8  242.98   19.11
   0   9  -8  204.44   18.94
   0   9   8  229.69   20.64
   0  -9  -9  110.55   12.49
   0   9   9  119.27   14.01
   0  -9  -9  105.01    6.74
   0  -9   9   56.95   10.47
   0  -9  -9   97.55    6.14
   0  -9   9   91.87    6.61
   0   9  -9   72.23   10.72
   0   9   9   71.89    9.97
   0  -9   9   85.28    7.12
   0   9  -9   73.05   10.21
   0  -9  -9   95.28    6.91
   0   9  -9   73.34   10.78
   0  -9   9   94.08    6.35
   0  -9   9   86.28    6.71
   0   9   9   94.80   13.58
   0   9  10   21.16    5.82
   0  -9  10   16.91    2.87
   0   9 -10   16.30    5.97
   0   9 -10   21.20    5.90
   0  -9  10   14.77    3.26
   0   9 -10   15.43    5.81
   0   9  10   20.63    7.53
   0  -9  10   23.06    3.73
   0  -9 -10   22.35    3.43
   0   9  10   25.61    7.34
   0  -9 -10   17.81    6.05
   0  -9 -10   20.57    3.88
   0  -9 -10   17.30    2.65
   0  -9  10   23.60    3.95
   0  -9  11   60.24    4.82
   0  -9 -11   55.84    9.08
   0  -9 -11   63.72    5.18
   0   9  11   39.84    8.36
   0   9 -11   46.99    9.08
   0   9 -11   49.46    7.92
   0   9  11   40.85    7.93
   0   9  11   56.10   10.14
   0  -9 -11   58.18    4.53
   0  -9 -11   58.72    5.65
   0  -9  11   50.94    5.64
   0   9 -11   42.80    7.98
   0  -9  11   59.35    5.33
   0  -9 -12   37.13    3.51
   0   9 -12   31.24    7.57
   0  -9 -12   40.38    4.70
   0   9  12   47.29    8.49
   0  -9  12   42.10    4.24
   0   9 -12   25.22    6.50
   0  -9  12   37.96    4.47
   0  -9 -12   48.49    4.53
   0   9  12   39.95    7.58
   0  -9 -12   40.36    4.81
   0  -9 -12   32.42    7.21
   0   9  12   40.50    8.82
   0  -9 -12   43.43    4.18
   0  -9 -13   39.51    3.62
   0  -9 -13   56.70    4.69
   0  -9 -13   47.46    4.40
   0  -9 -13   50.49    5.02
   0  -9  13   45.59    4.04
   0  -9  13   49.05    4.90
   0  -9  14    4.20    1.72
   0  -9 -14    2.54    2.58
   0   9  14    4.05    2.06
   0  -9 -14    4.01    1.25
   0  -9  14    3.54    2.67
   0  -9  14    4.63    2.65
   0  -9 -14    5.92    2.46
   0  -9 -14    1.30    2.10
   0   9  15    5.79    2.02
   0  -9  15    5.22    2.42
   0  -9  15    5.51    1.69
   0   9 -15    5.88    1.91
   0  -9 -15    8.42    2.87
   0  -9  15    6.35    2.53
   0  -9 -15   10.18    2.44
   0   9  16   41.66    3.54
   0  -9  16   39.05    4.15
   0  -9  16   35.36    3.86
   0  -9 -16   40.72    3.64
   0   9 -16   25.52    3.08
   0  -9 -16   37.56    3.97
   0   9  17   10.52    2.08
   0  -9 -17   10.11    2.47
   0   9 -17    6.68    1.65
   0   9  17   18.02    2.32
   0  -9 -17   12.04    2.16
   0  -9  17   14.24    2.57
   0  -9  17   11.19    2.53
   0  -9  18    3.57    1.82
   0   9  18    2.75    1.36
   0  -9  18    2.18    1.66
   0  -9 -18    1.13    1.53
   0   9  18    1.61    1.40
   0  -9 -18    3.40    1.54
   0   9  19   26.00    2.21
   0  -9  19   22.86    2.46
   0   9  19   26.90    2.22
   0  -9 -19   27.38    2.68
   0  -9 -20   67.05    3.88
   0  -9  20   78.71    4.23
   0 -10   0  185.81   17.96
   0 -10   0  167.90   10.57
   0  10   0  181.39   17.43
   0 -10   0  222.98   22.09
   0 -10   0  195.05   11.31
   0 -10   0  209.30   10.82
   0  10   0  220.01   19.10
   0 -10  -1  509.36   33.17
   0 -10   1  544.70   33.82
   0 -10   1  471.87   23.76
   0 -10  -1  465.92   35.79
   0 -10  -1  522.30   24.31
   0 -10  -1  477.09   23.11
   0 -10  -1  454.64   23.41
   0  10   1  561.04   34.09
   0 -10  -1  536.14   23.70
   0  10   1  530.23   32.88
   0 -10   1  533.49   24.38
   0  10  -1  511.36   32.62
   0  10  -1  497.49   33.05
   0  10   2  111.66   11.85
   0  10   2  132.66   13.28
   0 -10   2  126.67   16.80
   0 -10  -2  113.57   13.78
   0  10  -2  126.39   14.42
   0 -10  -2  125.94   16.83
   0  10  -2  121.57   13.82
   0  10   2  158.23   16.16
   0 -10   2  135.37    8.76
   0 -10  -2  132.85    7.94
   0 -10   2  118.68   14.35
   0 -10  -2  121.50    7.70
   0 -10  -2  125.62    8.57
   0 -10  -3    3.24    3.62
   0 -10   3    8.71    5.34
   0 -10  -3    5.75    2.19
   0 -10   3    4.35    2.53
   0  10   3    5.09    5.31
   0 -10  -3    4.82    1.98
   0  10  -3   11.64    5.14
   0 -10  -3    3.29    5.77
   0 -10  -3    3.97    2.23
   0 -10  -3    5.46    2.87
   0 -10   3    6.91    3.07
   0 -10  -3    5.95    4.82
   0  10   3   -0.94    3.15
   0  10  -3   15.41    5.88
   0  10   3    2.91    3.68
   0 -10   3    4.89    5.95
   0 -10   4  660.13   30.40
   0  10  -4  689.56   40.10
   0 -10   4  674.98   44.09
   0 -10  -4  685.55   30.56
   0 -10   4  671.75   30.98
   0 -10  -4  641.12   30.45
   0  10   4  684.02   38.26
   0 -10  -4  600.68   38.93
   0 -10  -4  676.89   44.06
   0  10  -4  658.15   39.70
   0 -10  -4  669.47   30.23
   0  10   4  637.12   37.81
   0 -10  -4  636.61   30.83
   0 -10  -4  688.14   39.22
   0 -10  -5  521.32   25.08
   0 -10  -5  531.78   24.87
   0  10  -5  493.57   32.85
   0  10   5  533.47   32.20
   0  10   5  497.38   32.23
   0 -10  -5  532.99   24.35
   0 -10   5  512.74   24.00
   0 -10  -5  547.06   24.78
   0 -10   5  500.81   24.96
   0 -10  -5  524.10   32.87
   0  10  -5  535.90   33.77
   0 -10   5  484.45   36.27
   0 -10   5  518.57   24.56
   0 -10  -5  467.58   35.74
   0 -10  -6  374.03   17.91
   0 -10   6  350.95   17.41
   0 -10  -6  291.41   26.96
   0 -10   6  368.34   18.11
   0 -10   6  334.36   16.91
   0 -10  -6  380.46   17.31
   0 -10   6  302.21   27.28
   0 -10   6  344.74   18.47
   0  10   6  332.79   26.59
   0 -10  -6  320.83   24.27
   0 -10   6  342.52   17.75
   0  10   6  357.93   24.52
   0 -10  -6  339.11   17.84
   0  10  -6  328.47   24.75
   0 -10  -6  342.43   17.47
   0  10  -6  325.98   24.59
   0  10   6  345.09   25.36
   0 -10   7  255.80   13.58
   0 -10  -7  262.89   13.69
   0 -10   7  274.11   14.81
   0 -10   7  240.75   22.78
   0  10   7  280.30   20.59
   0 -10  -7  257.99   14.01
   0  10  -7  259.22   21.00
   0  10  -7  242.56   20.05
   0 -10   7  255.69   13.36
   0 -10  -7  234.56   22.64
   0  10   7  266.24   21.66
   0 -10   7  240.76   13.93
   0 -10  -7  233.00   19.86
   0 -10  -7  259.00   13.23
   0  10   7  275.00   23.12
   0 -10  -8  500.43   23.04
   0  10  -8  426.57   29.93
   0 -10  -8  500.03   22.52
   0  10   8  506.26   30.78
   0 -10   8  390.98   31.87
   0 -10   8  443.62   23.61
   0 -10   8  497.36   23.56
   0 -10  -8  406.50   32.23
   0 -10   8  472.50   22.77
   0 -10  -8  491.42   31.16
   0  10   8  451.71   31.86
   0  10   8  469.37   32.94
   0 -10  -8  508.48   23.56
   0  10  -8  452.61   30.04
   0 -10   9   10.79    3.38
   0 -10   9   12.89    3.08
   0 -10  -9   10.34    3.47
   0  10   9    1.29    5.06
   0  10   9    7.81    6.05
   0 -10  -9    8.69    7.46
   0 -10   9    8.07    2.35
   0  10  -9    9.28    4.56
   0 -10  -9    8.51    2.19
   0 -10  -9   11.01    2.82
   0 -10  -9   12.03    2.84
   0  10   9   12.23    5.75
   0  10  -9    5.23    7.04
   0  10 -10   52.59    8.58
   0 -10 -10   58.81    5.06
   0 -10  10   69.22    5.73
   0 -10  10   57.19    5.74
   0 -10 -10   47.27    8.43
   0  10  10   41.58    8.87
   0 -10  10   63.14    5.00
   0 -10 -10   65.25    6.07
   0 -10 -10   64.84    5.76
   0 -10 -10   58.60    4.50
   0 -10  11  160.15    9.89
   0 -10 -11  162.82    9.54
   0 -10  11  156.71    9.07
   0 -10 -11  164.49    8.79
   0 -10  11  147.94   10.18
   0 -10 -11  162.19   10.18
   0 -10 -12    2.08    2.24
   0 -10  12    3.43    1.82
   0 -10 -12    3.15    1.35
   0 -10  12    4.37    2.55
   0 -10 -12    2.54    2.41
   0 -10 -13    6.54    2.62
   0 -10 -13    7.41    2.33
   0 -10  13    7.49    2.63
   0 -10  13    7.44    1.96
   0  10  13    7.45    2.03
   0 -10  14    7.81    1.90
   0 -10  14    2.38    2.21
   0  10  14    8.73    2.06
   0 -10 -14    4.81    2.05
   0 -10 -14    5.82    2.57
   0 -10  15   34.44    2.92
   0  10  15   43.58    3.53
   0 -10  15   47.23    4.13
   0 -10 -15   35.49    3.94
   0 -10 -15   36.71    3.57
   0 -10  16   25.78    3.16
   0 -10 -16   33.71    3.27
   0 -10 -16   30.02    3.34
   0  10  16   32.35    2.88
   0  10  17   12.80    1.86
   0 -10 -17    9.70    2.07
   0 -10 -17   13.08    1.95
   0 -10  17   13.38    2.23
   0  10  17   14.79    1.84
   0 -10 -18   31.57    2.56
   0  10  18   34.93    2.45
   0  10  18   38.51    2.57
   0 -10  18   34.36    2.79
   0 -10 -18   30.28    2.69
   0  11   0   -1.28    4.66
   0 -11   0    1.22    2.37
   0 -11   0   -2.59    5.39
   0  11   0   -1.18    3.79
   0  11   0   -4.12    4.42
   0 -11   0    1.76    5.35
   0  11   1   88.02   12.44
   0  11  -1   70.06   10.83
   0 -11  -1   73.94   13.42
   0 -11   1   74.28    6.16
   0 -11   1   50.50   10.25
   0 -11  -1   78.50    6.29
   0  11   1   71.00   10.05
   0 -11  -1   72.19   11.24
   0  11  -1   61.82   10.33
   0 -11  -2  620.31   26.80
   0  11   2  539.01   36.57
   0  11   2  662.65   35.98
   0  11  -2  597.20   36.66
   0 -11   2  454.18   34.81
   0  11  -2  549.15   36.29
   0 -11   2  565.06   40.40
   0 -11  -2  594.89   27.64
   0 -11   2  577.83   27.43
   0 -11  -2  535.62   26.27
   0 -11  -2  523.56   36.04
   0 -11  -2  603.02   41.38
   0 -11  -3  169.54   18.03
   0  11  -3  160.86   17.32
   0 -11   3  211.42   11.39
   0  11   3  193.75   19.30
   0  11   3  178.47   16.67
   0  11   3  195.70   18.31
   0 -11   3  187.35   21.26
   0 -11   3  199.19   11.74
   0 -11  -3  213.44   11.13
   0 -11  -3  203.37   11.08
   0 -11  -3  175.80   20.76
   0 -11  -3  212.03   11.98
   0  11  -3  194.81   18.42
   0 -11  -4  143.35    9.33
   0 -11  -4  129.03   15.27
   0 -11  -4  144.91    8.50
   0  11   4  136.92   16.08
   0 -11  -4  140.22    8.65
   0 -11   4  140.87    9.19
   0 -11  -4  138.66   17.77
   0 -11   4  148.28   18.09
   0  11   4  135.31   14.01
   0 -11   4  149.21    8.90
   0 -11   4  148.92    9.57
   0  11  -4  124.70   14.48
   0  11  -4  143.98   15.50
   0 -11  -5   63.82   11.52
   0 -11  -5   67.76   10.83
   0 -11   5   61.87    5.79
   0 -11   5   60.76    5.79
   0 -11  -5   59.01   12.50
   0 -11  -5   73.01    5.77
   0  11  -5   62.76   10.23
   0 -11  -5   73.14    5.22
   0 -11  -5   68.45    5.98
   0  11   5   55.71    9.20
   0 -11  -5   67.59    5.70
   0  11   5   55.15    9.49
   0 -11   5   67.97    6.32
   0 -11   5   66.05   12.72
   0 -11   5   77.80    5.67
   0 -11  -6    8.72    5.37
   0  11  -6    8.66    4.79
   0 -11  -6   12.59    6.18
   0  11   6    6.67    4.38
   0 -11   6   12.36    3.57
   0 -11  -6   11.16    3.27
   0  11   6   15.05    6.65
   0 -11  -6   12.40    2.39
   0 -11   6    7.72    2.47
   0  11  -6    7.93    4.46
   0 -11   6   13.18    2.75
   0 -11   6    8.49    3.10
   0 -11   6   10.80    6.45
   0 -11  -6   10.23    2.85
   0 -11  -6   12.43    5.62
   0 -11  -6   12.87    2.98
   0  11   6   11.20    4.85
   0 -11   7    7.61    3.44
   0 -11  -7   12.79    3.88
   0 -11  -7    8.88    2.65
   0 -11   7    4.79    2.43
   0 -11  -7    4.14    2.39
   0 -11   7   13.90    3.05
   0 -11  -7    8.84    2.14
   0 -11  -8  237.46   13.72
   0 -11  -8  215.48   12.49
   0 -11  -8  235.60   11.78
   0 -11   8  234.85   13.39
   0 -11  -8  235.35   12.47
   0 -11   8  223.59   12.71
   0 -11   8  211.93   12.02
   0 -11   9   11.79    2.61
   0 -11  -9   15.93    3.10
   0 -11  -9   12.21    3.57
   0 -11  -9   12.60    2.15
   0 -11  -9   11.63    2.96
   0 -11   9   13.96    3.60
   0 -11   9   17.97    3.32
   0 -11  10   33.05    4.48
   0 -11 -10   42.23    4.76
   0 -11  10   33.02    3.46
   0 -11 -10   26.79    3.76
   0 -11 -10   31.93    2.92
   0 -11 -10   34.47    3.83
   0 -11  10   27.98    3.96
   0 -11  11   77.46    5.94
   0 -11 -11   74.55    6.02
   0 -11 -11   78.56    6.18
   0 -11  11   72.90    5.27
   0 -11 -11   76.03    5.68
   0 -11  12   -1.03    1.57
   0 -11 -12   -1.66    1.94
   0 -11 -12   -0.41    1.88
   0 -11  12   -1.41    2.13
   0  11  12   -0.17    1.51
   0  11  13   70.09    4.49
   0 -11 -13   58.34    4.65
   0 -11  13   61.52    5.09
   0 -11  13   61.59    4.27
   0 -11  14    0.57    1.76
   0  11  14    1.37    1.44
   0 -11 -14   -0.20    1.88
   0 -11 -14    0.16    1.74
   0 -11 -15   16.65    2.54
   0 -11  15   16.28    2.41
   0  11  15   21.31    2.10
   0 -11 -15   19.98    2.40
   0 -11 -16  122.24    6.53
   0 -11 -16  108.66    6.59
   0  11  16  126.03    6.36
   0 -11  16  118.84    6.59
   0  11  16  128.13    6.16
   0 -11 -17   85.27    4.56
   0 -11 -17   71.25    4.46
   0 -11  17   83.75    4.53
   0 -12   0    3.54    2.58
   0 -12   0    0.37    3.07
   0 -12  -1  253.09   14.04
   0 -12   1  256.60   14.05
   0 -12  -1  255.99   14.92
   0 -12   1  257.67   14.73
   0 -12   2  398.01   18.96
   0 -12  -2  362.58   19.74
   0 -12  -2  352.76   18.71
   0 -12   2  359.03   19.23
   0 -12  -3   11.00    2.20
   0 -12   3   11.17    3.06
   0 -12  -3   11.83    2.98
   0 -12   3   13.63    3.24
   0 -12  -4    2.80    1.80
   0 -12   4   -0.32    2.62
   0 -12   4    0.60    2.27
   0 -12   4    1.97    2.46
   0 -12  -4    2.64    2.91
   0 -12  -4    6.14    3.51
   0 -12   5   95.22    7.02
   0 -12   5  113.04    7.56
   0 -12  -5  116.19    7.71
   0 -12  -5   87.51    6.43
   0 -12   5  104.02    7.62
   0 -12  -5  104.48    8.26
   0 -12   6    1.34    2.43
   0 -12  -6    1.17    1.96
   0 -12   6    3.34    2.82
   0 -12   6    0.23    1.89
   0 -12  -6    2.91    3.23
   0 -12  -7   68.95    5.59
   0 -12   7   74.52    5.89
   0 -12  -7   73.45    6.58
   0 -12   7   67.27    5.94
   0 -12   8    0.25    2.20
   0 -12  -8   -0.71    2.04
   0 -12   8   -0.28    2.54
   0 -12  -8    0.32    2.70
   0 -12   9    1.89    2.16
   0 -12   9   -0.81    2.35
   0 -12  -9    5.29    2.28
   0 -12  -9    4.74    2.75
   0 -12  10   80.80    5.77
   0 -12 -10   79.96    6.07
   0 -12 -10   73.73    5.62
   0 -12 -11   23.85    3.13
   0 -12 -11   27.04    3.13
   0 -12 -11   20.06    3.15
   0  12  11   26.95    2.56
   0 -12  11   28.67    3.30
   0 -12 -12    1.13    1.88
   0 -12  12    0.73    1.90
   0  12  12    2.43    1.27
   0 -12 -12    2.71    1.51
   0 -12 -13  368.06   18.42
   0 -12  13  414.82   18.58
   0  12  13  409.76   17.83
   0  12  14  206.55    9.84
   0 -12  14  230.08   10.63
   0 -12  15    8.78    1.42
   0  12  15   10.37    1.26
   0 -13   0    0.51    2.39
   0 -13   0   -1.89    2.74
   0 -13   1  103.63    7.23
   0 -13  -1   99.75    7.74
   0 -13  -1  108.33    7.30
   0 -13   1  100.39    7.50
   0 -13   2    6.59    2.81
   0 -13   2    8.51    2.81
   0 -13  -2    5.63    2.64
   0 -13  -2   11.10    3.41
   0 -13   2    6.50    2.78
   0 -13   3   10.01    2.78
   0 -13   3   10.26    3.09
   0 -13   3    9.11    2.59
   0 -13  -3   11.13    2.87
   0 -13   4   35.98    3.81
   0 -13   4   37.17    3.99
   0 -13   4   33.75    4.21
   0 -13  -4   31.67    4.49
   0 -13   5    0.77    2.49
   0 -13   5    0.38    1.64
   0 -13  -5    0.93    1.53
   0 -13  -5    1.55    2.69
   0 -13   5    0.46    2.04
   0 -13  -6   72.18    6.14
   0 -13   6   81.77    5.57
   0 -13   6   75.47    5.76
   0 -13   7    2.34    2.22
   0 -13  -7    2.75    2.53
   0 -13  -7    2.48    1.52
   0 -13   7    2.08    2.12
   0 -13   8    7.46    2.72
   0 -13   8    3.89    2.18
   0 -13  -8    7.73    2.68
   0 -13  -8    5.06    1.81
   0 -13  -9   15.32    2.36
   0 -13  -9   20.80    3.01
   0 -13   9   18.98    2.69
   0  13  10   14.47    1.62
   0 -13 -10   11.82    2.37
   0 -13  10   17.26    2.43
   0 -13 -10   14.07    2.15
   0 -13  11  250.19   11.29
   0  13  11  229.54   10.32
   0 -13  12    4.25    1.38
   0 -13  13   16.39    1.74
   0 -14   0    0.21    2.14
   0 -14   0   -0.58    1.99
   0 -14   0    0.91    2.04
   0 -14   1   19.34    2.95
   0 -14  -1   18.10    3.11
   0 -14   1   21.33    3.16
   0 -14  -1   18.33    3.01
   0 -14   1   19.06    2.69
   0 -14  -1   17.87    2.83
   0 -14  -2   41.27    4.30
   0 -14   2   45.98    4.05
   0 -14   2   41.98    3.86
   0 -14   2   49.70    4.29
   0 -14   3    8.73    2.37
   0 -14   3    6.53    2.19
   0 -14   3    6.44    1.79
   0 -14   4   -0.19    1.89
   0 -14   4    1.05    1.70
   0 -14   5    1.28    1.83
   0 -14  -5    1.54    2.04
   0 -14   5    0.99    1.66
   0 -14  -6    0.41    1.94
   0 -14   6    2.22    1.81
   0 -14   6    1.70    1.58
   0 -14   7    2.14    1.49
   0 -14  -7    0.91    1.85
   0 -14  -8    0.78    1.59
   0 -14   8    0.13    1.32
   0 -14   9  193.41    9.37
   0 -14  10   34.19    2.47
   0 -15   0    1.37    1.23
   0 -15  -1  102.84    5.28
   0 -15   1   91.74    5.16
   0 -15   2   25.24    2.51
   0 -15  -2   33.13    2.75
   0 -15  -2   29.88    2.74
   0 -15  -3  191.60    8.90
   0 -15   3  184.20    8.84
   0 -15   3  171.28    8.48
   0 -15   4   27.31    2.31
   0 -15   4   25.27    2.29
   0 -15  -4   26.04    2.30
  -1   0   0    1.78    1.93
  -1   0   0    4.87    1.54
  -1   0   0    0.94    0.97
  -1   0   0    1.51    1.60
   1   0   0    0.60    0.94
   1   0   0    0.58    1.14
  -1   0   1  275.07   12.09
  -1   0  -1  248.36   11.04
   1   0   1  256.69   11.07
  -1   0  -1  261.59   12.11
   1   0  -1  269.44   12.14
  -1   0  -1  244.40   11.04
   1   0  -1  243.47   11.98
  -1   0   1  261.16   11.16
  -1   0  -1  259.44   12.17
   1   0   1  245.83   12.19
  -1   0   1  275.34   13.28
   1   0   1  256.66   11.18
  -1   0  -1  262.24   12.71
  -1   0   1  268.11   12.62
   1   0   1  252.33   12.06
  -1   0   1  262.16   11.09
  -1   0  -1  252.63   11.07
   1   0  -1  249.79   11.05
   1   0  -2 8863.47  385.12
  -1   0   2 9685.64  385.21
  -1   0  -2 9509.69  386.86
  -1   0  -2 9261.78  385.17
   1   0   2 9029.43  385.30
   1   0   2 9296.53  385.15
  -1   0  -2 9621.22  385.51
  -1   0  -2 9218.82  386.29
   1   0   2 9005.45  386.04
  -1   0   2 9150.38  386.80
   1   0  -2 9505.14  386.57
  -1   0  -3 2385.80  101.88
   1   0   3 2261.57  101.11
   1   0  -3 2406.11  100.67
  -1   0  -3 2482.14  102.47
   1   0  -3 2500.54  101.86
   1   0   3 2437.82  102.41
  -1   0  -3 2431.01  100.70
   1   0  -3 2475.49  101.58
   1   0   3 2486.33  100.73
   1   0   3 2289.01   99.96
   1   0   3 2264.39  101.07
  -1   0   3 2396.36  101.83
  -1   0  -3 2431.33  100.35
  -1   0   3 2406.73  100.66
  -1   0  -4 1130.90   46.55
   1   0   4 1077.24   44.50
  -1   0   4 1094.44   45.39
   1   0  -4  996.80   45.14
   1   0   4 1059.14   44.97
   1   0  -4  991.94   43.59
  -1   0  -4  943.41   45.40
   1   0   4 1062.89   46.06
   1   0   4  965.81   42.76
   1   0  -4 1023.40   45.30
   1   0   4 1080.60   44.71
  -1   0  -4 1047.70   44.53
   1   0  -4 1019.76   44.49
  -1   0   4 1076.47   44.51
  -1   0  -5    5.42    2.69
   1   0   5    4.40    2.30
   1   0   5    7.42    2.26
   1   0   5    2.79    1.91
   1   0  -5    5.88    2.63
  -1   0   5    8.00    2.13
   1   0   5    9.05    3.04
  -1   0  -5    8.07    2.13
   1   0  -5    4.80    2.06
   1   0  -5    6.97    2.71
   1   0  -5    5.09    1.95
  -1   0   5    9.44    2.53
   1   0   6  111.93    7.86
  -1   0   6  118.48    7.96
  -1   0   6   99.30    7.21
  -1   0  -6   99.63    7.26
   1   0   6  115.04    7.13
   1   0  -6  111.31    7.87
   1   0  -6  105.58    7.44
   1   0   6  118.81    8.70
   1   0   6  111.13    7.48
   1   0  -6  102.62    6.61
  -1   0   7   16.89    3.30
   1   0   7   12.89    4.07
   1   0  -7   13.45    2.64
   1   0  -7    9.83    3.17
  -1   0  -7   11.72    2.96
   1   0   7   13.00    1.68
   1   0   7   21.04    3.71
   1   0  -7    9.87    2.81
   1   0  -7   12.71    1.66
   1   0   7   16.28    3.97
   1   0   7   14.03    2.79
   1   0   7   18.99    3.46
   1   0   8    2.21    2.61
  -1   0  -8    2.16    2.36
  -1   0  -8    1.46    2.34
   1   0  -8   -0.36    2.08
   1   0   8   -1.05    3.04
   1   0   8   -2.24    2.42
   1   0   8    1.07    3.43
   1   0   8   -0.29    1.83
   1   0  -8   -0.90    2.04
   1   0  -8   -0.37    2.17
  -1   0  -8   -2.60    2.19
  -1   0   8   -0.38    2.31
  -1   0  -8   -0.57    3.17
   1   0  -8    3.17    2.69
   1   0  -8   -0.37    2.27
   1   0   9  158.92   11.06
   1   0   9  130.84    9.81
  -1   0   9  123.49   10.35
   1   0  -9  142.94   10.06
  -1   0   9  145.84   10.10
  -1   0  -9  139.68   10.05
  -1   0  -9  141.85    9.88
   1   0   9  141.03   11.40
   1   0  -9  137.33    9.83
   1   0  -9  131.53    9.92
  -1   0  -9  126.45   11.34
   1   0   9  126.97    8.77
  -1   0  -9  130.40    9.58
   1   0   9  127.88   11.20
   1   0  -9  117.00    8.85
  -1   0  -9  120.82   10.47
   1   0  -9  151.24   10.15
   1   0  10  300.44   20.13
   1   0  10  351.83   19.68
   1   0  10  331.60   20.45
   1   0 -10  265.52   17.66
  -1   0 -10  338.13   20.88
  -1   0 -10  298.37   17.95
   1   0  10  303.54   16.77
  -1   0  10  320.01   19.55
   1   0 -10  333.61   18.54
  -1   0 -10  300.32   18.06
  -1   0  10  334.33   18.77
  -1   0 -10  304.53   18.16
  -1   0 -10  292.97   19.33
  -1   0  10  323.31   18.04
   1   0 -10  305.60   18.08
   1   0 -10  300.59   17.30
   1   0 -10  290.28   17.94
   1   0  10  343.41   18.78
   1   0 -11   47.08    6.18
  -1   0 -11   50.55    6.19
   1   0 -11   53.63    6.49
  -1   0 -11   40.98    6.86
   1   0  11   45.02    7.15
  -1   0 -11   46.49    7.62
  -1   0  11   41.38    5.87
   1   0  11   40.97    4.87
   1   0 -11   44.48    6.07
   1   0  11   53.24    6.50
   1   0  11   50.24    7.00
   1   0 -11   33.62    5.10
  -1   0  11   47.10    6.91
  -1   0 -11   46.93    6.08
  -1   0  11   52.86    6.07
  -1   0 -11   68.65    7.07
   1   0 -11   45.62    6.03
   1   0  12    9.22    4.06
   1   0 -12    6.37    3.31
   1   0  12   10.02    2.66
  -1   0  12   11.33    2.17
  -1   0 -12   14.33    4.10
  -1   0  12   11.97    3.08
  -1   0  12   14.97    4.39
  -1   0  12    7.05    2.07
  -1   0  12    9.68    4.41
   1   0 -12    9.27    3.45
   1   0 -12    7.01    2.88
   1   0 -12    8.04    3.00
   1   0 -12   12.10    4.09
   1   0  12    9.59    1.70
  -1   0  12    9.82    3.29
   1   0  12    8.91    1.84
   1   0  12   10.38    3.49
  -1   0 -12   10.14    3.36
  -1   0 -12   10.21    4.71
  -1   0  12    9.77    1.81
  -1   0 -12   18.43    4.47
   1   0 -12   16.30    4.08
   1   0  12    8.71    2.42
  -1   0 -12    8.86    4.55
  -1   0  12    9.12    2.10
   1   0 -13  817.88   36.69
   1   0  13  830.63   35.72
   1   0  13  811.18   35.94
   1   0  13  819.71   42.13
   1   0 -13  725.36   39.90
  -1   0  13  817.30   43.52
   1   0  13  827.92   43.46
  -1   0 -13  877.68   42.36
   1   0 -13  838.03   42.04
   1   0 -13  829.22   41.86
  -1   0 -13  780.47   41.41
  -1   0  13  772.73   39.07
   1   0  13  785.93   36.61
   1   0 -13  839.39   41.76
  -1   0  13  848.29   44.36
   1   0  13  805.43   35.64
  -1   0 -13  781.51   41.51
   1   0 -13  864.03   42.31
  -1   0  13  811.09   35.90
  -1   0 -13  768.60   43.28
  -1   0  13  796.69   39.79
  -1   0  13  813.16   35.75
  -1   0  13  839.50   36.45
  -1   0 -13  824.82   45.15
   1   0 -13  829.52   42.61
  -1   0  13  834.40   42.28
  -1   0  13  800.09   36.12
   1   0  14   50.78    4.91
  -1   0  14   54.76    4.69
  -1   0  14   46.14    8.13
   1   0  14   51.91    8.43
  -1   0 -14   50.11    9.12
  -1   0  14   57.94    4.40
   1   0 -14   49.44    7.29
   1   0 -14   54.82    7.57
   1   0  14   57.23    4.18
  -1   0 -14   64.00    9.24
   1   0  14   47.24    4.11
   1   0 -14   51.11    6.74
  -1   0 -14   46.22    7.19
  -1   0  14   53.49    4.48
   1   0  14   55.99    4.17
  -1   0  14   70.32   10.06
   1   0 -14   50.94    7.47
  -1   0 -14   51.68    7.42
   1   0 -14   45.33    7.35
  -1   0  14   45.55    7.09
   1   0 -14   68.94    8.22
   1   0 -14   60.43    5.53
  -1   0  14   52.31    4.65
  -1   0 -14   58.97    7.80
  -1   0  15  336.43   16.41
  -1   0 -15  312.99   21.81
  -1   0  15  306.83   23.80
  -1   0 -15  359.46   22.51
  -1   0 -15  338.15   22.28
   1   0  15  318.84   16.95
  -1   0  15  338.12   24.01
  -1   0 -15  351.70   25.63
   1   0 -15  333.44   22.52
   1   0 -15  303.32   21.78
   1   0 -15  334.72   22.35
  -1   0  15  322.39   16.59
   1   0 -15  338.76   17.03
  -1   0 -15  300.23   23.01
  -1   0  15  316.13   16.02
   1   0 -15  348.39   22.47
   1   0  15  328.88   15.83
   1   0  15  315.46   15.71
   1   0  15  312.58   23.29
  -1   0  15  317.81   15.84
   1   0  15  316.12   15.97
   1   0 -16   45.77    7.78
   1   0 -16   47.26    8.06
   1   0  16   53.48    4.44
  -1   0 -16   73.62   10.31
   1   0  16   55.23    9.54
   1   0  16   49.21    5.38
  -1   0  16   53.36    4.62
  -1   0 -16   59.63    8.88
  -1   0 -16   55.04    8.62
  -1   0  16   64.89   10.24
  -1   0  16   52.38    4.48
   1   0  16   55.45    4.52
   1   0  16   60.76    4.63
   1   0 -16   57.34    5.59
  -1   0 -16   68.82    9.38
  -1   0  16   58.93    5.39
  -1   0 -16   47.59    9.73
   1   0  16   56.38    5.13
  -1   0  16   53.51    4.92
  -1   0  16   56.05   10.26
   1   0 -16   45.29    8.02
  -1   0 -17   78.92   10.28
  -1   0 -17   72.32   10.15
  -1   0  17   76.03    6.30
  -1   0 -17   77.17   13.49
   1   0  17   78.47    5.64
  -1   0 -17   81.49   10.63
   1   0 -17   62.58    9.40
   1   0  17   75.71    5.53
  -1   0 -17   74.28   11.98
  -1   0  17   86.04   12.60
  -1   0  17   81.94    5.89
   1   0 -17   76.97    6.55
  -1   0  17   62.81   10.80
   1   0  17   83.01    6.23
   1   0 -17   74.65   10.21
   1   0  17   75.14    6.56
   1   0 -17   67.71    9.68
   1   0  17   76.80   11.15
  -1   0  17   73.94    5.65
  -1   0  17   75.54    6.02
  -1   0  18  847.67   50.14
   1   0  18  852.29   40.04
   1   0  18  869.45   39.31
   1   0  18  901.36   49.95
   1   0 -18  818.73   47.19
   1   0  18  844.35   40.74
  -1   0 -18  820.39   48.60
  -1   0  18  872.23   39.66
   1   0 -18  964.78   41.10
  -1   0  18  899.54   40.12
  -1   0 -18  862.53   47.82
  -1   0 -18  810.65   50.69
  -1   0  18  860.40   39.47
  -1   0  18  898.90   40.66
  -1   0 -18 1011.94   41.28
  -1   0  18  843.91   50.74
   1   0 -19   46.69    5.32
   1   0  19   50.33    4.39
   1   0 -19   43.78    4.08
  -1   0  19   56.99    4.63
   1   0  19   38.94    5.06
   1   0  19   50.77    5.02
  -1   0  19   52.03    5.06
  -1   0  19   49.21    5.31
  -1   0 -19   58.14    5.67
  -1   0 -20   20.30    3.88
   1   0 -20   17.38    2.53
   1   0 -20   19.50    3.84
   1   0  20   18.16    3.40
   1   0  20   17.59    3.84
  -1   0  20   13.97    3.32
  -1   0  20   18.17    3.33
  -1   0 -20   21.27    3.33
   1   0  20   22.48    2.86
  -1   0  20   15.46    2.90
   1   0 -21   -2.06    2.49
  -1   0 -21    1.13    2.53
  -1   0  21   -1.15    2.55
  -1   0  21    0.20    1.85
   1   0  21   -1.81    2.54
  -1   0 -21    0.69    1.98
   1   0  21    0.74    1.89
  -1   0  21   -0.48    2.11
  -1   0 -22   24.70    2.98
  -1   0  22   33.34    3.89
   1   0 -22   21.81    3.07
  -1   0  22   32.15    3.14
   1   0  22   28.72    2.86
   1   0  22   27.32    3.84
  -1   0 -22   27.63    3.59
  -1   0  22   28.15    3.25
   1   0 -22   29.52    3.74
   1   0 -23   66.09    5.12
   1   0 -23   99.67    5.40
  -1   0  23   91.65    5.71
  -1   0 -23  104.25    5.51
  -1   0 -23   84.94    5.28
   1   0  23   89.69    5.19
  -1   0 -23   98.26    6.02
  -1   0  23   88.39    6.03
   1   0 -23   95.11    6.12
  -1   0  23   99.55    5.54
   1   0  23   81.84    6.01
   1   0 -24    2.53    1.10
   1   0 -24    1.17    1.54
  -1   0 -24    0.26    1.33
  -1   0  24    0.74    1.10
   1   0  24    0.43    0.86
  -1   0  24   -0.60    1.44
  -1   0 -24    0.41    1.35
   1   0  24   -0.61    1.52
  -1   0 -24   -0.09    0.94
  -1  -1 -24   63.42    3.57
   1  -1  24   48.44    4.03
  -1  -1 -24   63.00    3.58
   1   1 -24   54.12    3.93
  -1  -1 -24   63.53    3.64
   1   1 -24   69.98    3.66
  -1   1  24   65.63    3.76
  -1   1  24   38.64    3.68
   1  -1  24   56.54    3.38
  -1  -1 -23    1.74    1.43
   1   1 -23    0.60    1.83
   1   1 -23    1.04    1.54
  -1   1  23    0.32    1.54
  -1   1  23    0.28    1.32
   1   1 -23   -0.26    1.30
   1  -1  23    0.36    1.13
   1  -1  23    0.64    1.84
  -1  -1 -23    0.13    1.25
  -1   1  23    0.77    1.94
  -1   1  22    0.20    1.92
   1   1 -22    1.43    1.93
   1  -1  22    0.26    2.35
  -1   1  22    0.35    1.70
  -1  -1 -22    0.18    1.69
   1   1 -22    1.25    2.31
  -1   1  22    2.87    2.46
   1  -1  22    1.37    1.46
  -1  -1 -22    1.19    1.59
   1  -1  21  101.27    7.75
  -1   1  21  103.82    7.54
   1   1 -21   88.91    6.05
   1  -1  21  111.95    6.63
  -1   1  21  106.38    7.16
  -1   1  21  119.40    6.98
  -1  -1 -21  114.82    7.05
   1   1 -21  119.65    7.85
  -1  -1 -21  123.56    7.07
   1   1 -20  377.40   18.67
   1  -1  20  345.30   18.54
  -1   1  20  351.06   18.22
  -1   1  20  361.73   17.38
  -1   1  20  349.02   17.73
   1  -1  20  359.25   17.06
  -1  -1 -20  325.35   17.43
  -1  -1 -19    4.96    2.51
   1  -1  19    1.71    1.78
  -1   1  19    3.06    2.13
   1  -1  19    3.88    3.27
  -1   1  19    4.10    2.45
   1   1 -19    4.08    3.06
  -1   1  19    2.22    2.99
   1  -1  18    8.53    3.41
  -1   1  18    9.42    2.88
  -1  -1 -18    6.74    4.97
  -1   1  18   10.83    3.18
   1  -1  18   11.95    2.94
  -1   1  18    8.12    5.31
  -1  -1 -18    8.78    2.62
   1   1 -18   11.04    4.78
  -1  -1 -18   10.08    4.80
   1   1 -18   11.95    4.95
   1   1 -18    3.42    2.68
   1   1 -18   13.19    5.24
   1  -1  18    3.82    4.29
  -1   1  18   13.81    5.55
   1  -1  18    8.75    2.33
  -1  -1 -18    3.90    4.18
  -1   1  18   11.19    2.67
   1   1 -17   25.68    6.48
  -1   1  17   24.75    3.93
   1   1 -17   24.39    6.01
  -1   1  17   25.48    3.46
  -1   1  17   29.83    3.36
   1   1 -17   19.87    5.96
   1  -1  17   17.67    3.92
   1  -1  17   26.52    3.15
  -1  -1 -17   22.16    6.93
  -1   1  17   30.44    7.26
  -1   1  17   23.63    7.47
  -1  -1 -17   18.18    6.38
   1   1 -17   26.28    3.97
   1  -1  17   24.23    3.66
  -1   1  17   32.55    3.86
  -1  -1 -17   26.64    6.48
   1  -1  17   26.40    7.27
   1   1 -16  215.27   17.54
   1   1 -16  203.67   18.17
  -1   1  16  222.53   12.42
   1   1 -16  177.96   16.43
   1   1 -16  210.46   17.52
   1  -1  16  213.91   11.68
   1  -1  16  222.93   11.48
   1  -1  16  231.12   19.82
  -1   1  16  211.01   11.75
  -1   1  16  226.18   12.14
   1  -1  16  223.96   12.19
   1   1 -16  210.46   12.54
  -1   1  16  233.73   11.80
  -1   1  16  204.26   18.56
  -1  -1 -16  195.02   18.14
  -1   1  16  223.45   19.76
  -1   1  16  226.94   18.11
   1  -1  16  218.50   12.89
  -1  -1 -16  206.97   19.49
  -1  -1 -16  234.34   18.03
   1   1 -15  367.53   25.05
   1  -1  15  406.28   27.77
   1   1 -15  416.35   26.13
  -1   1  15  400.06   19.25
   1   1 -15  430.16   20.49
   1  -1  15  402.06   20.45
  -1   1  15  412.60   26.26
  -1   1  15  413.41   20.09
  -1  -1 -15  435.47   27.84
  -1  -1 -15  402.11   25.60
   1  -1  15  380.77   19.66
  -1   1  15  423.19   19.83
   1   1 -15  445.12   27.79
   1  -1  15  396.82   19.38
  -1   1  15  413.59   27.36
  -1  -1 -15  412.87   28.56
   1   1 -15  439.31   25.78
   1  -1  15  412.99   19.16
   1   1 -15  367.48   25.17
  -1   1  15  392.15   19.38
  -1  -1 -15  426.04   25.95
   1   1 -15  365.80   24.07
  -1  -1 -15  421.26   25.94
  -1   1  15  384.09   27.44
   1  -1  14 1099.47   55.37
   1   1 -14  937.45   50.60
   1   1 -14 1054.77   52.51
  -1   1  14 1086.11   45.82
  -1   1  14 1023.21   52.58
   1  -1  14 1018.19   46.62
  -1   1  14 1061.87   50.56
   1  -1  14 1023.82   45.98
   1   1 -14 1007.49   52.27
   1  -1  14 1028.02   45.75
  -1   1  14  983.41   50.55
  -1   1  14 1036.72   46.23
   1   1 -14 1110.14   53.08
  -1  -1 -14 1029.59   54.14
  -1  -1 -14 1044.35   52.49
   1  -1  14 1032.32   45.50
  -1   1  14 1096.50   46.10
  -1   1  14 1022.97   54.55
   1   1 -14 1066.76   46.64
   1   1 -14 1102.21   52.33
  -1   1  14 1038.92   45.54
   1  -1  14 1031.06   45.37
  -1  -1 -14 1033.41   55.35
  -1  -1 -14 1038.50   52.58
  -1  -1 -14 1037.04   52.22
   1   1 -13  140.92   12.03
   1   1 -13  143.90   12.66
   1  -1  13  177.62   15.10
   1   1 -13  163.93    9.40
   1  -1  13  156.33    8.49
  -1   1  13  143.05   12.21
   1   1 -13  151.69   12.63
  -1   1  13  178.33   13.64
  -1   1  13  152.07   12.00
  -1  -1 -13  163.37   14.40
   1  -1  13  145.83    8.60
  -1  -1 -13  141.34   14.36
  -1   1  13  158.65    8.69
  -1  -1 -13  187.83   13.75
  -1   1  13  159.75    9.04
   1  -1  13  156.75    8.90
  -1   1  13  161.58    8.91
   1   1 -13  142.34   12.45
  -1   1  13  159.49    8.55
  -1  -1 -13  164.47   13.13
  -1  -1 -13  163.19   13.11
   1  -1  13  156.05    9.40
   1  -1  13  168.91    8.50
  -1   1  13  157.93   14.56
   1   1 -13  159.39   13.14
  -1  -1 -12  405.44   22.14
   1  -1  12  342.19   16.70
  -1   1  12  368.04   16.95
  -1   1  12  347.58   16.51
  -1  -1 -12  376.28   21.65
   1   1 -12  382.37   17.51
  -1   1  12  373.39   21.85
  -1   1  12  348.90   20.64
   1  -1  12  343.31   16.39
  -1  -1 -12  355.45   23.59
   1  -1  12  353.98   16.92
   1   1 -12  360.45   21.47
   1  -1  12  374.36   23.46
   1   1 -12  377.25   21.72
  -1  -1 -12  367.17   23.07
  -1   1  12  346.67   22.90
   1   1 -12  327.07   20.49
   1   1 -12  361.09   21.67
   1   1 -12  350.58   21.41
   1  -1  12  327.01   17.23
  -1  -1 -12  351.94   21.30
  -1   1  12  339.66   16.65
  -1   1  12  366.55   17.07
  -1  -1 -11  314.55   18.42
  -1   1  11  307.97   18.56
  -1  -1 -11  324.90   20.82
  -1  -1 -11  301.11   18.18
   1   1 -11  297.08   18.21
  -1  -1 -11  290.27   19.55
  -1   1  11  300.34   19.58
  -1  -1 -11  282.99   18.02
   1   1 -11  310.00   18.65
   1  -1  11  309.54   20.10
   1   1 -11  252.68   17.11
   1   1 -10  336.38   18.99
   1  -1  10  349.67   21.52
   1   1 -10  376.92   20.03
  -1  -1 -10  350.46   19.53
  -1  -1 -10  331.24   19.13
   1   1 -10  352.52   19.78
  -1  -1 -10  358.41   20.97
  -1   1  10  359.37   19.81
   1  -1  10  289.81   16.25
  -1  -1 -10  321.19   19.09
  -1  -1 -10  339.69   21.45
   1  -1  10  352.52   21.01
  -1   1  10  338.65   20.69
  -1  -1  -9  448.51   24.99
  -1  -1  -9  434.93   22.79
  -1  -1  -9  426.96   22.53
  -1  -1  -9  425.08   23.95
   1   1  -9  431.71   22.90
   1  -1   9  483.91   24.72
  -1   1   9  435.73   23.63
   1  -1   9  374.17   19.94
   1  -1   9  447.43   23.07
  -1  -1  -9  438.85   22.72
  -1   1   9  436.62   22.85
   1  -1   9  411.56   24.25
   1   1  -9  433.73   23.08
   1   1  -9  428.28   22.37
   1  -1   8  197.30   12.37
  -1  -1  -8  208.25   12.31
   1  -1   8  183.05   10.29
  -1  -1  -8  197.63   12.07
  -1  -1  -8  212.77   12.37
  -1   1   8  185.89   12.08
  -1   1   8  203.64   12.91
  -1  -1  -8  176.73   13.02
   1  -1   8  196.37   13.34
   1   1  -8  185.55   12.42
  -1  -1  -8  206.34   14.02
   1   1  -8  222.53   12.41
   1   1  -8  181.76   11.72
   1   1  -8  200.99   12.44
   1  -1   7  528.80   25.85
   1   1  -7  575.09   26.10
   1   1  -7  541.53   25.99
  -1  -1  -7  533.51   27.69
  -1   1   7  521.12   25.73
  -1   1   7  526.57   26.40
  -1  -1  -7  535.25   25.71
   1  -1   7  532.87   27.10
  -1  -1  -7  524.79   25.58
  -1  -1  -7  525.88   25.67
   1  -1   7  498.30   23.94
   1   1  -7  520.29   26.24
   1  -1   6 1284.20   57.06
  -1   1   6 1249.28   56.33
  -1   1   6 1211.19   55.61
   1   1  -6 1296.55   56.54
  -1  -1  -6 1221.98   55.59
  -1  -1  -6 1327.63   57.87
   1   1  -6 1319.57   56.04
   1  -1   6 1302.17   55.86
  -1   1   6 1396.35   55.41
  -1  -1  -6 1300.39   55.76
   1   1  -6 1272.02   56.10
   1  -1   6 1215.18   54.25
   1  -1   6 1168.85   54.16
  -1  -1  -6 1255.70   55.61
  -1   1   5  500.56   24.92
  -1  -1  -5  537.14   24.48
   1  -1   5  483.05   23.33
  -1  -1  -5  549.02   24.49
   1   1  -5  515.90   25.03
   1  -1   5  518.34   23.76
   1   1  -5  557.20   25.43
  -1   1   5  534.25   24.08
   1  -1   5  546.10   25.69
  -1   1   5  520.59   24.37
   1  -1   5  514.53   24.49
  -1  -1  -5  529.52   24.42
   1   1  -5  524.25   24.62
  -1  -1  -4 2321.10   94.75
   1  -1   4 2228.69   95.86
  -1  -1  -4 2296.59   94.68
  -1   1   4 2231.44   95.39
   1   1  -4 2329.77   94.94
  -1   1   4 2279.75   94.69
  -1   1   4 2257.73   94.60
  -1  -1  -4 2229.00   96.03
   1   1  -4 2290.22   95.68
   1  -1   4 1968.15   94.35
   1  -1   4 2108.88   93.99
   1   1  -4 2337.40   95.71
  -1  -1  -4 2268.51   94.70
  -1  -1  -3  545.14   25.57
   1  -1   3  511.74   24.11
  -1  -1  -3  549.66   24.34
  -1  -1  -3  552.60   24.55
  -1   1   3  557.22   25.14
   1   1  -3  526.27   25.47
   1  -1   3  551.18   25.54
  -1   1   3  554.35   24.31
   1  -1   3  550.25   25.80
  -1  -1  -3  550.42   24.34
   1  -1   3  541.92   25.47
   1   1  -3  538.47   25.28
  -1  -1  -3  558.93   24.33
  -1   1   3  563.39   24.82
  -1  -1  -3  500.90   25.36
   1   1  -3  560.09   24.54
   1   1  -2 7153.44  298.98
   1  -1   2 6987.36  298.79
  -1  -1  -2 6829.98  299.31
  -1  -1  -2 7398.99  297.63
  -1  -1  -2 7053.03  298.79
  -1   1   2 7233.87  297.55
   1  -1   2 7354.69  299.62
  -1   1   2 7071.49  298.51
  -1  -1  -2 7324.90  298.19
  -1  -1  -2 6710.71  298.97
  -1   1   2 7175.47  298.44
  -1  -1  -1 4377.80  181.67
  -1  -1  -1 4499.18  181.49
   1  -1   1 4403.72  181.83
  -1  -1  -1 4098.04  182.25
  -1   1   1 4605.78  180.57
  -1   1   1 4135.38  181.76
  -1   1   1 4207.94  180.27
   1   1  -1 4336.15  182.04
   1   1  -1 4226.47  181.73
  -1  -1   0 5576.97  230.63
   1  -1   0 5026.64  231.55
  -1   1   0 5628.66  231.14
   1  -1   0 5661.29  230.55
  -1  -1   0 5570.01  232.25
  -1  -1   0 5657.86  231.43
   1   1   0 5446.41  231.24
  -1  -1   0 5731.42  231.77
   1  -1   0 5481.26  230.63
   1   1   0 5621.23  232.02
   1  -1   0 5517.16  232.89
   1   1   1 4288.24  180.81
   1   1   1 4365.66  181.11
  -1  -1   1 4307.80  180.09
  -1  -1   1 4352.09  181.86
  -1  -1   1 4567.10  180.27
  -1  -1   1 4548.41  181.27
   1  -1  -1 4164.73  179.31
   1   1   1 3931.08  181.33
  -1  -1   1 4504.70  180.62
   1  -1  -1 4108.80  181.76
   1   1   1 4345.76  179.67
   1   1   1 4414.39  180.02
   1   1   2 7188.42  289.64
   1   1   2 6815.56  289.13
  -1  -1   2 7250.68  291.68
   1   1   2 6538.45  291.51
  -1  -1   2 7389.04  290.13
   1   1   2 7262.41  290.31
   1  -1  -2 6723.54  289.58
   1  -1  -2 6631.01  291.24
  -1   1  -2 6844.39  289.51
   1   1   2 7141.84  291.02
   1   1   3  506.99   24.85
   1  -1  -3  568.59   24.13
  -1  -1   3  567.48   24.53
   1   1   3  544.58   24.15
  -1   1  -3  559.68   24.36
  -1  -1   3  544.94   24.88
   1  -1  -3  564.62   24.96
   1   1   3  533.01   25.87
  -1   1  -3  541.45   23.23
   1  -1  -3  552.93   22.94
   1  -1  -3  559.62   24.13
  -1   1  -3  500.29   23.06
  -1  -1   3  543.36   25.71
   1  -1  -3  555.62   24.10
   1   1   3  527.78   23.67
   1   1   3  565.13   25.36
   1  -1  -3  478.85   24.97
   1   1   3  525.03   24.00
   1  -1  -4 2354.88   96.64
   1  -1  -4 2289.10   95.50
  -1  -1   4 2299.11   97.16
   1  -1  -4 2311.96   96.59
   1  -1  -4 2013.25   96.91
  -1   1  -4 2441.59   98.30
   1   1   4 2325.44   96.61
  -1  -1   4 2283.18   98.13
   1  -1  -4 2311.45   96.62
  -1  -1   4 2296.35   97.05
   1   1   4 2334.07   96.14
   1   1   4 2366.95   98.43
  -1   1  -4 2369.53   96.92
  -1   1  -4 2190.96   95.35
   1   1   4 2284.29   97.82
   1   1   4 2294.46   97.37
   1  -1  -4 2176.27   96.50
   1  -1  -4 2223.04   97.36
   1   1   4 2288.88   96.36
   1   1   5  540.06   24.51
  -1  -1   5  518.31   24.90
  -1  -1   5  540.07   25.94
   1  -1  -5  516.83   23.82
   1  -1  -5  553.27   25.26
   1   1   5  534.90   24.35
   1  -1  -5  486.01   24.34
   1  -1  -5  517.80   24.40
  -1   1  -5  537.82   26.00
  -1  -1   5  509.68   24.49
  -1   1  -5  499.42   22.96
   1   1   5  540.35   23.45
   1   1   5  528.33   25.48
   1   1   5  522.09   25.97
   1   1   5  541.25   25.06
  -1  -1   5  503.39   24.67
   1  -1  -5  515.71   23.41
  -1   1  -5  565.24   24.87
   1  -1  -5  551.47   24.60
   1  -1  -6 1195.36   55.26
  -1  -1   6 1242.06   55.50
  -1  -1   6 1249.86   55.53
   1   1   6 1253.55   55.41
  -1   1  -6 1334.06   55.82
   1   1   6 1272.78   57.03
   1  -1  -6 1280.54   54.12
   1   1   6 1308.19   55.51
  -1   1  -6 1308.33   57.17
   1   1   6 1245.14   53.67
  -1  -1   6 1344.60   57.23
  -1   1  -6 1209.89   53.61
   1  -1  -6 1300.56   56.09
   1  -1  -6 1232.65   54.33
   1   1   6 1269.76   55.81
  -1  -1   6 1213.40   55.89
   1   1   6 1290.30   56.71
   1  -1  -6 1162.64   55.24
   1  -1  -6 1304.05   55.49
   1   1   7  470.54   22.30
  -1   1  -7  509.14   24.93
   1   1   7  536.73   26.51
   1   1   7  540.69   25.03
   1  -1  -7  471.63   23.54
   1  -1  -7  522.86   24.79
   1  -1  -7  514.75   24.76
   1   1   7  536.02   26.32
  -1   1  -7  498.56   22.79
   1  -1  -7  524.02   25.28
   1  -1  -7  485.60   24.58
   1   1   7  520.07   25.02
   1   1   7  515.07   24.82
  -1  -1   7  511.32   24.64
  -1  -1   7  519.02   24.96
  -1  -1   7  505.64   25.41
   1   1   8  205.05   12.17
   1   1   8  185.71   11.73
   1   1   8  197.25   12.06
   1  -1  -8  197.23   11.95
   1  -1  -8  197.77   11.94
  -1  -1   8  190.19   12.56
   1  -1  -8  193.78   11.81
   1  -1  -8  178.77   10.79
  -1   1  -8  190.34    9.93
   1   1   8  168.56    8.88
   1   1   8  192.40   13.20
   1   1   8  196.52   13.26
  -1  -1   8  190.78   11.46
  -1   1  -8  193.07   12.03
  -1  -1   8  196.43   12.12
   1  -1  -8  201.20   12.35
   1   1   9  453.23   23.19
   1  -1  -9  403.93   22.47
   1  -1  -9  418.58   22.50
   1   1   9  427.59   22.36
   1  -1  -9  400.86   21.38
  -1  -1   9  412.39   23.43
   1  -1  -9  407.30   22.43
  -1   1  -9  432.55   22.98
   1   1   9  423.85   24.21
  -1  -1   9  435.89   23.05
  -1   1  -9  414.03   20.19
   1   1   9  457.49   24.63
  -1  -1   9  439.00   22.01
   1  -1  -9  458.44   23.25
   1   1   9  445.89   22.85
   1  -1 -10  310.94   18.47
   1  -1 -10  359.38   20.26
   1  -1 -10  362.59   19.69
   1   1  10  358.46   21.83
   1   1  10  349.05   19.99
  -1   1 -10  354.91   20.16
   1  -1 -10  373.13   20.16
  -1   1 -10  350.09   17.35
   1  -1 -10  343.35   19.89
  -1  -1  10  346.69   18.87
   1   1  10  334.74   21.44
   1   1  10  346.05   19.40
  -1  -1  10  340.92   20.00
   1  -1 -10  356.37   19.95
   1   1  10  361.02   20.31
  -1   1 -10  340.95   21.26
  -1  -1  11  261.03   16.56
   1  -1 -11  318.55   18.78
   1   1  11  308.09   20.53
   1  -1 -11  293.20   18.28
   1   1  11  317.60   19.13
  -1   1 -11  328.24   19.00
   1   1  11  301.41   18.66
   1   1  11  280.65   17.48
   1   1  11  342.21   21.10
   1  -1 -11  301.27   18.18
   1  -1 -11  321.45   18.76
   1  -1 -11  311.86   18.71
   1  -1 -11  280.42   17.18
  -1  -1  11  318.91   20.11
  -1   1 -11  302.54   19.99
  -1   1 -11  348.32   22.07
   1  -1 -12  383.29   21.70
  -1  -1  12  352.02   16.54
   1   1  12  374.19   21.77
  -1   1 -12  376.41   21.77
   1   1  12  392.70   22.47
  -1   1 -12  318.12   20.69
  -1   1 -12  374.65   24.67
   1   1  12  355.59   16.29
   1  -1 -12  325.67   19.76
   1   1  12  352.85   17.11
   1  -1 -12  288.26   19.88
  -1  -1  12  317.05   18.84
  -1   1 -12  371.98   23.24
  -1  -1  12  319.95   22.22
   1  -1 -12  349.20   21.21
  -1  -1  12  331.21   18.30
  -1   1 -12  365.68   21.52
   1   1  12  350.26   16.79
   1  -1 -12  389.56   17.45
   1  -1 -12  375.52   21.63
   1   1  12  330.24   19.91
  -1  -1  12  335.45   16.30
   1   1  13  158.49    8.76
   1  -1 -13  176.74    9.68
  -1   1 -13  156.30   14.26
   1   1  13  162.69    8.58
   1   1  13  151.72   11.81
  -1  -1  13  158.08    8.75
   1   1  13  149.93    9.24
   1   1  13  161.24   13.77
   1   1  13  155.27    8.52
   1  -1 -13  178.85   13.67
  -1   1 -13  168.96   15.84
  -1  -1  13  183.52   15.05
  -1  -1  13  153.55    8.63
   1   1  13  169.03    9.17
  -1   1 -13  156.78   12.99
   1  -1 -13  177.16   13.59
   1  -1 -13  176.35   13.52
  -1  -1  13  158.29    8.78
  -1   1 -13  163.63   13.13
   1  -1 -13  151.63   12.51
  -1   1 -13  156.22   13.07
   1  -1 -13  148.52   11.77
   1   1  13  173.75   13.62
  -1   1 -14 1062.21   52.41
   1   1  14 1054.34   46.05
   1  -1 -14 1014.37   52.18
   1   1  14 1046.47   46.45
   1  -1 -14  969.42   51.06
   1  -1 -14 1088.80   52.70
  -1  -1  14 1047.62   45.70
   1  -1 -14 1039.17   50.28
  -1   1 -14 1051.22   56.75
  -1   1 -14 1058.92   52.64
  -1  -1  14 1056.46   45.61
   1   1  14 1070.36   52.79
  -1   1 -14 1062.89   52.53
  -1  -1  14 1004.26   54.37
   1   1  14 1013.30   45.33
   1   1  14 1049.86   45.40
  -1  -1  14 1071.30   45.57
  -1   1 -14  967.53   53.97
   1  -1 -14 1080.78   52.59
   1   1  14  991.56   45.52
   1   1  14 1069.99   53.54
  -1   1 -15  408.53   29.52
   1  -1 -15  381.19   25.55
   1   1  15  399.98   19.60
   1   1  15  421.18   20.65
   1   1  15  435.82   26.66
   1  -1 -15  391.81   25.66
  -1  -1  15  424.66   19.65
  -1   1 -15  446.85   26.57
   1   1  15  415.85   19.49
   1   1  15  396.12   20.05
  -1  -1  15  407.10   19.78
  -1  -1  15  409.58   28.04
   1   1  15  398.27   26.60
   1   1  15  412.25   19.50
  -1   1 -15  408.35   26.26
  -1   1 -15  457.09   26.83
  -1   1 -15  420.18   27.98
   1  -1 -15  420.89   26.34
  -1  -1  16  231.17   11.94
  -1   1 -16  189.79   19.79
   1   1  16  223.55   11.68
  -1  -1  16  207.78   11.52
  -1   1 -16  233.65   17.97
   1  -1 -16  231.70   18.03
  -1   1 -16  218.63   17.76
  -1   1 -16  216.12   19.02
   1   1  16  228.94   12.31
   1   1  16  216.86   11.54
   1   1  16  208.69   11.44
   1   1  16  176.12   17.04
   1   1  16  214.27   12.57
  -1   1 -16  213.82   17.76
  -1  -1  16  254.47   20.60
   1   1  16  224.25   17.87
   1   1  17   31.53    3.40
   1  -1 -17   20.58    5.95
  -1  -1  17   26.61    3.26
   1   1  17   24.83    4.05
   1   1  17   21.63    3.55
  -1   1 -17   24.72    6.09
  -1   1 -17   24.18    6.44
   1  -1 -17   23.27    2.91
  -1  -1  17   10.40    5.36
   1   1  17   24.12    3.05
   1   1  17   28.49    6.63
   1   1  17   24.07    3.11
  -1   1 -17   30.22    9.15
  -1   1 -17   39.67    9.63
  -1   1 -17   14.08    5.57
   1   1  18    6.32    2.13
  -1  -1  18   10.73    5.61
   1   1  18    7.87    2.15
   1  -1 -18   10.54    2.30
   1  -1 -18    1.99    3.65
  -1   1 -18    8.43    3.09
  -1  -1  18   11.73    3.30
  -1   1 -18    3.59    4.54
   1   1  18    8.71    2.88
  -1   1 -18   13.03    6.39
  -1   1 -18    7.21    4.43
   1   1  18    6.80    2.16
   1   1  18   11.55    3.38
  -1   1 -18    5.06    3.98
  -1  -1  18    9.25    2.44
  -1   1 -18    7.17    4.76
   1  -1 -19    4.12    1.76
  -1  -1  19    5.37    2.33
   1   1  19    3.14    2.49
  -1   1 -19    2.99    2.93
   1   1  19    0.67    2.62
  -1  -1  19   -0.97    2.50
   1   1  19    1.56    1.97
  -1  -1  20  355.78   17.29
   1   1  20  319.35   17.52
  -1  -1  20  339.39   18.19
   1   1  20  363.96   18.41
  -1   1 -20  377.91   18.49
   1   1  20  350.75   17.05
   1  -1 -21   90.47    6.70
   1   1  21  112.24    7.77
   1  -1 -21  116.67    6.95
  -1   1 -21  118.07    7.83
   1   1  21  102.98    6.61
  -1  -1  21  111.57    6.92
  -1   1 -21  116.56    7.26
  -1  -1  21  110.88    7.72
   1   1  22    0.32    1.46
  -1  -1  22    0.25    2.17
   1   1  22    0.99    2.10
  -1  -1  22    1.21    1.68
   1  -1 -22    1.87    1.50
  -1   1 -22    1.19    2.08
  -1   1 -22    0.76    1.71
   1  -1 -22    0.50    1.63
   1   1  23   -0.50    1.21
  -1   1 -23    1.14    1.39
   1   1  23    1.17    1.96
  -1   1 -23    1.83    1.44
  -1  -1  23    0.14    1.44
  -1   1 -23   -0.75    1.76
  -1  -1  23    3.04    2.08
   1  -1 -23    0.13    1.27
   1  -1 -24   69.72    3.65
  -1   1 -24   59.66    3.48
  -1  -1  24   59.59    3.65
   1   1  24   60.67    3.48
  -1  -1  24   50.47    3.98
   1  -1 -24   65.05    3.53
  -1   1 -24   45.04    3.30
   1  -1 -24   59.97    3.47
  -1   1 -24   56.44    3.86
   1   1  24   44.88    3.74
   1   2 -24   13.92    1.88
   1   2 -24   12.33    1.52
  -1  -2 -24   16.14    1.91
  -1  -2 -24   14.41    1.60
  -1   2  24   15.51    1.65
  -1  -2 -24   15.33    1.58
   1   2 -24    9.51    1.83
  -1  -2 -24   14.02    1.61
  -1   2  23   46.43    4.08
  -1  -2 -23   56.72    3.73
  -1  -2 -23   65.60    3.99
  -1  -2 -23   55.33    4.12
  -1   2  23   59.24    3.91
   1   2 -23   51.91    4.24
   1  -2  23   53.95    3.50
  -1  -2 -23   51.13    3.54
   1   2 -23   50.26    4.25
  -1  -2 -22   45.30    3.27
  -1   2  22   38.49    3.37
   1   2 -22   37.05    3.70
  -1  -2 -22   33.75    2.91
  -1   2  22   37.52    3.63
  -1   2  22   37.74    3.10
   1  -2  22   42.55    2.90
   1   2 -22   36.84    3.82
  -1  -2 -22   37.84    3.59
  -1  -2 -21   80.83    6.15
  -1  -2 -21   88.40    5.72
  -1   2  21   77.39    5.79
  -1   2  21   83.53    5.60
  -1   2  21   78.35    6.18
   1  -2  21   77.89    5.20
  -1  -2 -21   84.50    5.66
   1   2 -21   80.22    6.29
  -1  -2 -20   47.12    4.15
  -1   2  20   42.73    4.36
   1  -2  20   38.58    3.63
  -1  -2 -20   48.32    4.80
   1   2 -20   52.95    5.13
  -1   2  20   45.51    4.77
   1  -2  20   41.79    4.36
  -1   2  20   43.67    4.05
  -1  -2 -20   33.44    3.94
  -1  -2 -19  156.96    9.90
   1   2 -19  166.35   10.73
  -1   2  19  183.31   10.01
   1  -2  19  163.51   10.13
  -1   2  19  173.17   10.21
  -1   2  19  177.73   10.62
   1  -2  19  169.20    9.53
  -1  -2 -19  195.65   10.97
  -1  -2 -18  337.43   16.97
  -1   2  18  331.31   17.33
  -1   2  18  284.49   24.90
   1   2 -18  310.31   22.87
   1  -2  18  304.59   25.38
  -1  -2 -18  355.78   17.60
  -1   2  18  300.77   24.43
   1   2 -18  314.05   23.14
  -1  -2 -18  314.03   23.13
  -1   2  18  346.87   17.01
   1   2 -18  293.20   22.65
   1  -2  18  320.22   16.93
   1   2 -18  346.38   17.73
   1  -2  18  317.08   16.16
  -1  -2 -18  336.37   24.30
  -1   2  18  342.45   16.64
  -1  -2 -17  129.56   13.31
   1   2 -17  124.59    8.60
  -1   2  17  135.44    7.91
  -1   2  17  104.60   12.66
   1   2 -17  111.45   12.53
  -1   2  17  124.56    8.39
   1   2 -17  107.58   12.35
  -1   2  17  116.65    7.81
  -1  -2 -17  113.84    7.89
   1  -2  17  119.34    8.04
   1   2 -17  116.93   12.73
  -1   2  17  124.18    8.11
   1   2 -17  110.80   13.79
  -1   2  17  120.04   14.65
   1  -2  17  133.04    7.64
  -1  -2 -17  116.08   14.07
  -1  -2 -17  124.16   13.77
  -1   2  17  104.81   13.20
   1  -2  17  120.40   14.79
  -1   2  16  218.90   11.58
  -1  -2 -16  204.74   11.80
  -1   2  16  189.73   17.34
  -1   2  16  222.12   11.74
   1   2 -16  198.82   17.20
   1   2 -16  207.95   16.68
  -1  -2 -16  179.25   18.31
   1  -2  16  190.06   18.95
  -1  -2 -16  230.40   18.85
  -1   2  16  211.04   11.76
   1   2 -16  213.55   17.39
   1   2 -16  240.15   12.76
  -1   2  16  215.48   12.11
  -1  -2 -16  200.17   16.98
  -1   2  16  217.74   19.08
   1  -2  16  206.26   11.78
   1  -2  16  222.82   11.34
   1   2 -16  191.35   17.07
   1   2 -16  191.57   18.31
  -1   2  16  220.14   19.55
   1   2 -15   64.03    8.69
   1   2 -15   52.69    8.22
  -1  -2 -15   57.10    8.31
  -1   2  15   48.49    4.22
  -1   2  15   50.71    4.38
  -1   2  15   50.69    4.51
  -1   2  15   43.01    8.51
   1  -2  15   61.42   10.04
   1   2 -15   51.71    7.77
  -1   2  15   42.09    6.73
  -1  -2 -15   51.76    9.02
   1  -2  15   47.05    3.99
   1   2 -15   39.38    6.72
   1   2 -15   58.47    5.20
  -1   2  15   50.65    4.72
   1  -2  15   54.48    4.71
   1   2 -15   52.41    8.08
  -1  -2 -15   43.46    8.10
  -1  -2 -15   47.24    4.54
   1  -2  15   43.57    4.44
  -1   2  15   51.75    7.66
  -1   2  15   53.45    8.44
   1  -2  15   50.81    4.38
  -1   2  14  581.36   32.78
   1   2 -14  632.52   34.49
  -1   2  14  605.04   27.48
   1   2 -14  561.15   32.79
   1   2 -14  573.42   33.55
  -1  -2 -14  600.48   35.24
  -1  -2 -14  567.27   35.79
  -1   2  14  591.35   27.80
   1  -2  14  595.75   27.49
   1   2 -14  636.11   28.37
  -1  -2 -14  649.02   34.34
  -1   2  14  613.99   34.41
  -1   2  14  630.28   27.74
   1  -2  14  575.39   27.58
  -1   2  14  656.39   36.61
   1  -2  14  598.13   27.12
   1   2 -14  585.18   33.11
   1   2 -14  563.30   33.48
  -1   2  14  593.58   27.26
   1  -2  14  634.54   37.13
   1  -2  13  180.60   10.31
   1  -2  13  190.61   10.05
  -1  -2 -13  207.50   17.14
  -1   2  13  169.14   15.67
  -1   2  13  192.37   14.74
  -1   2  13  189.49   15.14
   1   2 -13  178.64   14.78
  -1   2  13  196.04   10.50
   1   2 -13  202.31   15.03
  -1  -2 -13  211.15   10.26
   1   2 -13  193.18   14.83
  -1   2  13  199.10   10.23
   1   2 -13  199.35   11.04
   1  -2  13  202.55   17.19
  -1  -2 -13  211.75   16.62
  -1   2  13  207.20   10.77
  -1  -2 -13  215.71   15.59
   1  -2  13  200.58   10.62
   1  -2  12  129.33   12.89
   1   2 -12  104.90   10.40
   1  -2  12  138.94    8.16
  -1   2  12  120.44    7.09
   1  -2  12  129.73    7.47
   1   2 -12  137.07   11.42
  -1   2  12  137.79    7.54
  -1  -2 -12  126.23   11.14
  -1   2  12  146.05   11.87
  -1  -2 -12  124.30   12.01
  -1   2  12  142.88   12.67
   1  -2  12  124.31    7.36
   1   2 -12  135.99   11.60
  -1   2  12  141.21   11.43
   1   2 -12  137.97    8.00
   1  -2  12  122.14    6.95
  -1   2  12  127.74    7.52
  -1  -2 -12  115.88   12.39
  -1   2  11  402.88   23.00
   1   2 -11  400.20   22.94
  -1  -2 -11  412.08   24.30
  -1  -2 -11  390.07   24.55
  -1  -2 -11  402.42   22.78
   1  -2  11  400.40   18.89
   1   2 -11  385.63   22.62
   1   2 -11  396.33   23.08
   1  -2  11  417.56   25.15
  -1  -2 -11  332.24   20.83
  -1   2  11  393.19   23.81
  -1  -2 -10  158.18   11.15
   1  -2  10  172.72   13.77
  -1   2  10  168.15   12.73
   1   2 -10  168.78   12.17
  -1  -2 -10  159.57   13.02
   1   2 -10  156.03   12.06
  -1  -2 -10  160.23   13.56
  -1  -2 -10  168.10   12.12
   1   2 -10  186.94   11.70
   1   2 -10  152.29   11.86
  -1   2  10  152.62   11.74
  -1   2   9  206.78   13.93
   1   2  -9  197.10   13.34
  -1  -2  -9  213.25   14.61
  -1   2   9  210.14   13.37
   1  -2   9  212.05   14.94
   1   2  -9  199.65   13.62
  -1  -2  -9  193.96   14.60
   1   2  -9  199.96   12.76
  -1  -2  -9  202.52   13.24
  -1  -2  -8  265.78   14.76
  -1  -2  -8  291.53   18.16
  -1  -2  -8  304.22   16.59
   1   2  -8  292.13   16.76
  -1   2   8  296.54   16.50
   1   2  -8  282.41   16.90
   1  -2   8  298.52   17.88
  -1  -2  -8  290.07   17.89
  -1   2   8  275.69   16.65
  -1  -2  -8  267.32   15.78
   1  -2   8  278.44   17.80
   1   2  -8  310.88   16.44
   1   2  -7  121.76    8.68
  -1   2   7  118.81    8.40
  -1  -2  -7  119.99    9.83
   1   2  -7  118.07    9.06
  -1   2   7  115.62    8.84
   1   2  -7  135.77    9.13
   1  -2   7  101.34    9.38
   1  -2   7  117.59    9.45
  -1  -2  -7  110.08    8.13
  -1  -2  -7  122.67    8.51
  -1  -2  -7  105.08    9.29
  -1  -2  -6  803.16   39.70
   1  -2   6  899.00   41.34
  -1  -2  -6  918.82   40.16
  -1   2   6  833.40   39.76
   1   2  -6  909.03   41.07
   1  -2   6  923.58   41.94
   1   2  -6  847.55   40.21
   1  -2   6  887.25   40.44
  -1  -2  -6  910.00   42.04
  -1   2   6  864.75   40.45
   1   2  -6  890.73   40.58
   1  -2   5  235.47   14.50
  -1  -2  -5  231.16   13.07
   1  -2   5  239.72   14.02
  -1   2   5  252.88   11.53
  -1  -2  -5  215.35   13.10
  -1  -2  -5  248.12   14.81
  -1   2   5  261.84   13.73
   1   2  -5  264.45   13.68
  -1   2   5  250.13   13.15
   1   2  -5  244.67   14.02
   1   2  -5  263.83   14.15
   1  -2   5  242.82   14.04
  -1  -2  -4 1468.24   64.19
   1   2  -4 1491.44   63.18
   1  -2   4 1441.62   62.92
   1  -2   4 1470.90   63.69
   1  -2   4 1431.14   64.23
  -1  -2  -4 1368.35   64.51
   1   2  -4 1521.38   63.90
   1   2  -4 1504.92   63.92
   1  -2   4 1359.04   64.15
  -1   2   4 1464.02   63.23
  -1  -2  -4 1560.90   62.88
  -1  -2  -4 1404.62   63.22
  -1   2   4 1451.82   62.65
  -1   2   4 1390.96   61.36
   1  -2   3 5080.20  208.40
  -1  -2  -3 4671.38  208.78
  -1   2   3 4959.57  207.63
   1  -2   3 4881.11  208.26
  -1  -2  -3 4943.72  208.61
  -1  -2  -3 5277.11  207.81
  -1   2   3 4815.23  207.13
   1  -2   3 5025.30  209.62
  -1   2   3 5069.75  208.27
  -1  -2  -3 4877.62  208.14
   1   2  -3 4884.39  208.96
   1   2  -3 5013.63  208.75
   1  -2   2  153.00    8.43
  -1  -2  -2  149.16    8.81
   1   2  -2  155.74    8.76
  -1   2   2  154.93    8.34
  -1  -2  -2  156.96    9.33
   1   2  -2  164.45    9.64
   1  -2   2  182.61   10.57
   1  -2   2  144.72    8.97
  -1   2   2  145.63    8.66
  -1  -2  -2  159.72    9.50
  -1   2   2  154.99    8.29
   1  -2   2  152.15    8.52
   1  -2   1  784.67   38.38
   1   2  -1  857.30   38.30
   1  -2   1  852.33   37.66
  -1  -2  -1  823.74   38.29
  -1  -2  -1  902.56   39.05
   1   2  -1  821.52   38.83
   1  -2   1  891.59   37.50
   1  -2   1  891.31   37.46
   1   2  -1  869.47   38.81
  -1  -2  -1  889.22   38.19
   1  -2   0  278.80   15.23
  -1  -2   0  321.49   14.43
  -1  -2   0  301.79   15.75
   1  -2   0  319.41   14.39
  -1  -2   0  330.46   15.12
   1  -2   0  296.81   16.35
   1   2   0  307.51   15.56
  -1  -2   0  292.61   13.31
  -1  -2   0  295.06   13.37
   1  -2   0  304.36   14.00
   1   2   0  303.82   15.23
  -1  -2   0  296.29   15.75
   1   2   0  321.16   14.97
  -1  -2   1  860.25   36.13
   1  -2  -1  885.67   39.23
  -1  -2   1  932.36   38.80
   1  -2  -1  768.40   36.30
  -1  -2   1  849.10   36.50
  -1  -2   1  834.44   37.16
   1   2   1  902.75   38.09
   1   2   1  789.84   38.02
  -1  -2   1  920.45   38.01
   1   2   2  145.98    9.15
   1   2   2  150.06    8.99
  -1  -2   2  157.03    8.25
  -1  -2   2  148.50    7.71
   1   2   2  161.25    8.23
  -1  -2   2  152.91    9.32
   1   2   2  156.34    9.38
  -1  -2   2  155.74    8.68
   1  -2  -2  149.46    8.96
   1   2   2  140.35    9.36
   1  -2  -2  156.20   10.05
  -1  -2   3 5063.23  206.37
   1  -2  -3 4947.68  205.02
  -1  -2   3 4842.77  204.12
  -1  -2   3 4881.21  204.73
   1  -2  -3 4786.59  206.09
   1  -2  -3 5194.97  204.46
   1   2   3 4990.70  206.09
   1   2   3 5085.79  205.03
  -1   2  -3 4669.32  203.03
   1   2   3 4845.61  204.28
   1   2   3 4781.07  205.57
   1  -2  -4 1461.11   62.69
  -1  -2   4 1436.16   64.40
   1  -2  -4 1424.05   61.35
   1   2   4 1471.68   62.41
   1   2   4 1532.26   62.87
  -1   2  -4 1436.28   61.68
  -1   2  -4 1480.03   62.92
  -1  -2   4 1415.32   62.37
   1   2   4 1455.08   63.73
   1  -2  -4 1411.79   62.42
   1  -2  -4 1377.65   63.57
  -1  -2   4 1448.85   62.56
   1   2   4 1397.80   63.77
   1  -2  -5  252.92   11.97
  -1   2  -5  256.43   13.46
  -1  -2   5  237.41   12.80
  -1   2  -5  246.65   12.03
   1   2   5  249.76   13.89
   1   2   5  251.53   14.07
   1  -2  -5  237.86   13.51
   1   2   5  249.45   14.12
   1  -2  -5  226.15   11.14
   1   2   5  224.91   13.03
   1  -2  -5  263.88   13.10
  -1   2  -5  224.28   10.86
   1   2   5  252.59   12.83
   1   2   5  257.44   12.98
  -1  -2   5  245.51   14.63
  -1  -2   5  227.94   12.90
  -1   2  -6  870.26   38.98
   1   2   6  897.71   40.90
  -1  -2   6  888.89   39.83
   1   2   6  920.26   39.69
  -1   2  -6  935.54   40.97
   1   2   6  884.77   41.12
   1  -2  -6  946.77   40.48
  -1  -2   6  946.08   42.77
   1  -2  -6  885.58   39.08
   1  -2  -6  827.69   38.49
   1   2   6  879.12   41.44
  -1  -2   6  868.65   40.54
   1   2   6  895.23   40.23
   1  -2  -6  812.69   40.08
  -1  -2   7  109.06    7.61
   1   2   7  126.14    9.56
   1   2   7  109.78    7.33
   1   2   7   98.43    8.55
  -1   2  -7  124.61    8.96
  -1  -2   7  127.10    9.35
   1   2   7  128.15    7.99
   1  -2  -7  113.90    7.32
   1  -2  -7  110.30    7.08
  -1   2  -7  119.63    7.20
   1  -2  -7  103.31    7.51
  -1   2  -7  119.45    9.96
   1   2   7  107.90    8.12
  -1  -2   7  120.66    8.84
   1   2   7  124.91    9.00
   1  -2  -7  115.46    8.24
   1   2   8  293.22   15.79
  -1  -2   8  283.61   15.15
   1   2   8  287.51   17.12
  -1   2  -8  267.81   14.45
  -1   2  -8  266.24   16.53
  -1  -2   8  288.98   16.90
   1  -2  -8  257.94   14.71
   1   2   8  289.25   16.23
   1  -2  -8  296.73   16.30
   1  -2  -8  295.89   16.42
   1   2   8  293.53   16.78
   1   2   8  317.71   17.91
   1  -2  -8  274.48   14.98
  -1  -2   8  277.31   14.46
   1   2   8  293.66   14.66
   1  -2  -8  286.46   16.22
   1  -2  -9  199.11   13.10
  -1  -2   9  204.65   13.94
   1   2   9  199.43   10.95
   1  -2  -9  197.16   11.88
   1   2   9  209.57   14.24
  -1   2  -9  205.04   13.52
   1   2   9  197.55   13.40
   1   2   9  212.00   12.84
   1  -2  -9  194.42   11.87
   1  -2  -9  220.44   13.36
  -1  -2   9  207.12   11.83
  -1   2  -9  200.59   11.29
   1   2   9  192.92   12.95
   1  -2  -9  208.51   13.19
  -1  -2   9  178.92   10.01
   1   2   9  223.30   14.64
   1   2  10  155.07    9.09
   1   2  10  160.79   11.96
  -1   2 -10  181.54   12.60
   1  -2 -10  162.41   12.02
   1   2  10  188.25   13.77
  -1   2 -10  170.69   10.07
   1  -2 -10  176.47   11.03
  -1   2 -10  169.28   13.55
   1   2  10  140.83   11.09
  -1  -2  10  162.45   10.26
   1   2  10  160.29   12.87
  -1  -2  10  188.23   13.57
   1  -2 -10  154.01   10.68
   1   2  10  165.19   12.02
   1   2  11  399.24   22.96
   1   2  11  398.01   24.44
  -1  -2  11  373.61   20.16
  -1   2 -11  385.80   23.12
   1  -2 -11  381.88   21.48
   1   2  11  398.01   18.65
  -1  -2  11  407.58   18.75
   1  -2 -11  423.97   23.32
  -1   2 -11  404.33   25.00
   1   2  11  408.10   23.02
   1   2  11  377.76   24.05
  -1  -2  11  377.36   24.00
  -1  -2  11  421.29   19.72
   1  -2 -11  404.52   21.58
  -1  -2  11  396.26   18.57
   1   2  11  397.99   22.76
   1   2  12  120.64    7.08
   1   2  12  133.78   12.65
   1   2  12  132.72   11.51
   1   2  12  131.86    7.97
  -1  -2  12  128.60    7.72
  -1  -2  12  132.41    7.69
  -1   2 -12  153.56   13.61
  -1  -2  12  118.56   12.01
   1   2  12  131.40   11.26
  -1   2 -12  141.52   11.83
   1  -2 -12  104.38    9.62
   1   2  12  126.94    7.56
   1   2  12  139.54   12.73
  -1  -2  12  132.75    7.41
  -1  -2  12  130.53    7.54
   1  -2 -12  123.14    9.86
   1  -2 -12  142.93   11.60
   1  -2 -12  142.28    8.10
   1   2  12  114.06   10.57
  -1  -2  12  130.51    7.26
  -1  -2  13  194.25   16.48
  -1  -2  13  207.88   17.04
   1   2  13  208.97   15.49
   1  -2 -13  187.48   14.91
   1  -2 -13  220.60   11.45
   1   2  13  191.90   10.81
  -1  -2  13  197.63   10.43
   1   2  13  199.47   10.36
   1  -2 -13  192.02   13.52
  -1   2 -13  192.87   18.31
  -1  -2  13  194.43   10.87
  -1  -2  13  199.00   10.60
   1   2  13  193.66   15.36
   1   2  13  196.67   14.84
  -1   2 -13  183.07   15.10
  -1  -2  13  212.68   10.84
  -1   2 -13  215.35   17.54
   1   2  13  217.09   11.25
   1   2  13  191.06   10.25
  -1  -2  13  217.17   10.92
  -1  -2  14  585.20   27.26
   1   2  14  589.05   27.19
  -1   2 -14  605.82   34.24
  -1   2 -14  546.84   35.42
   1  -2 -14  551.58   26.95
  -1  -2  14  615.79   27.68
   1   2  14  547.99   32.19
   1   2  14  611.91   27.25
   1  -2 -14  605.25   34.23
  -1  -2  14  594.83   36.13
   1   2  14  611.68   34.22
  -1  -2  14  605.02   27.99
   1   2  14  615.64   28.14
   1   2  14  576.58   33.50
   1  -2 -14  629.89   28.33
  -1   2 -14  615.97   34.22
  -1   2 -14  633.95   38.53
   1   2  14  637.11   27.99
  -1  -2  14  629.65   27.79
  -1   2 -14  657.13   34.75
  -1  -2  14  567.51   35.76
   1   2  14  591.40   27.34
   1   2  15   55.12    4.31
  -1  -2  15   52.15    4.53
  -1   2 -15   69.62    9.14
  -1   2 -15   45.17    9.43
   1   2  15   56.04    7.38
  -1   2 -15   37.48    8.00
  -1  -2  15   47.46    8.87
   1  -2 -15   38.79    7.23
  -1  -2  15   46.96    8.83
   1  -2 -15   48.53    4.09
  -1   2 -15   51.83    8.12
   1   2  15   58.99    8.48
  -1  -2  15   51.89    4.57
  -1  -2  15   52.89    4.94
   1   2  15   48.51    4.81
   1   2  15   55.51    4.91
   1   2  15   43.78    7.68
   1   2  15   53.66    4.38
   1  -2 -15   51.13    4.98
  -1  -2  15   52.84    4.34
  -1   2 -15   58.59    8.48
   1   2  15   51.63    4.19
  -1  -2  16  217.66   12.42
   1   2  16  205.61   11.39
  -1   2 -16  208.77   17.45
  -1   2 -16  207.22   17.39
  -1  -2  16  214.19   19.56
   1   2  16  219.44   11.44
   1   2  16  227.47   11.57
  -1   2 -16  200.71   18.64
  -1   2 -16  225.68   21.04
   1  -2 -16  234.84   12.68
  -1   2 -16  234.38   18.10
   1  -2 -16  214.50   17.57
  -1  -2  16  184.90   18.71
   1   2  16  206.06   17.46
   1  -2 -16  202.66   11.09
  -1  -2  16  203.42   11.48
   1   2  16  217.76   12.14
  -1  -2  16  211.75   11.87
   1   2  16  220.35   12.41
  -1   2 -17  133.45   13.65
  -1  -2  17  126.36    8.29
   1   2  17  116.47   12.89
  -1  -2  17  134.95   15.47
   1  -2 -17  109.67   12.33
   1   2  17  128.97    7.71
   1  -2 -17  133.08    8.91
  -1  -2  17  130.63    8.78
  -1  -2  17  113.23   14.61
  -1   2 -17  104.40   14.78
   1   2  17  122.23    8.35
   1   2  17  120.86    8.68
  -1  -2  17  133.86    7.97
   1  -2 -17  115.71    7.33
  -1   2 -17  107.17   12.36
   1   2  17  130.47    7.80
  -1   2 -17  160.92   14.53
  -1   2 -17  137.13   15.26
   1   2  17  132.14    7.88
   1   2  18  337.09   16.38
   1  -2 -18  343.17   17.55
   1   2  18  312.96   17.21
   1   2  18  332.24   16.13
  -1   2 -18  287.96   24.03
  -1  -2  18  331.36   16.51
  -1  -2  18  298.40   25.45
  -1   2 -18  342.80   23.90
   1   2  18  327.74   16.27
  -1   2 -18  316.00   23.32
  -1  -2  18  333.90   16.95
  -1   2 -18  314.34   26.65
   1   2  18  311.97   16.88
  -1  -2  18  324.25   17.41
   1  -2 -18  318.93   23.19
   1  -2 -18  312.38   15.79
  -1   2 -18  373.39   17.91
  -1   2 -18  315.15   23.24
   1   2  19  165.79   10.17
   1   2  19  166.43   10.53
   1  -2 -19  163.88   10.49
   1   2  19  169.12    9.53
  -1   2 -19  196.83   11.05
  -1  -2  19  170.54   10.09
   1   2  19  163.11    9.51
  -1  -2  19  171.31    9.77
   1   2  19  163.39    9.20
  -1  -2  20   45.03    4.47
   1   2  20   48.31    5.02
  -1  -2  20   47.94    4.27
  -1   2 -20   57.22    5.19
   1  -2 -20   32.58    3.75
   1  -2 -20   45.69    4.22
   1  -2 -20   49.11    4.92
   1   2  20   44.95    4.04
   1  -2 -21   85.04    5.56
   1   2  21   70.81    6.02
  -1  -2  21   81.34    5.54
   1  -2 -21   72.98    6.05
  -1  -2  21   76.14    5.77
  -1   2 -21   77.39    6.12
   1   2  21   86.22    5.49
   1   2  22   39.97    3.34
  -1   2 -22   42.55    3.99
   1  -2 -22   34.74    3.31
   1  -2 -22   34.29    3.81
  -1   2 -22   40.75    3.55
  -1  -2  22   38.02    3.68
   1   2  22   32.28    3.89
  -1  -2  22   34.49    3.21
   1  -2 -23   56.58    3.65
   1   2  23   62.33    3.73
  -1   2 -23   45.24    3.55
   1  -2 -23   50.06    4.02
   1   2  23   36.35    3.70
  -1  -2  23   50.60    3.87
  -1   2 -23   49.64    4.02
   1  -2 -23   63.34    3.82
  -1   2 -24   14.73    1.54
   1  -2 -24   13.14    1.47
   1  -2 -24    8.07    1.63
   1  -2 -24   14.24    1.54
   1  -2 -24   16.14    1.63
   1   2  24   13.38    1.53
  -1   2 -24    9.32    1.39
  -1   2 -24   10.69    1.67
  -1   3  24   61.58    3.29
   1   3 -24   38.22    3.27
  -1  -3 -24   56.80    3.14
   1   3 -24   57.00    3.12
   1  -3  24   41.83    3.37
   1  -3  24   54.00    3.37
  -1  -3 -24   49.93    3.05
  -1  -3 -24   64.65    3.32
  -1  -3 -23    7.43    1.51
   1  -3  23    7.20    1.19
   1  -3  23    2.00    1.73
   1  -3  23    6.76    1.41
  -1  -3 -23    4.60    1.32
   1   3 -23    3.86    1.89
  -1  -3 -23    0.73    0.85
  -1  -3 -23    5.90    1.45
   1   3 -23    5.91    1.67
  -1   3  23    2.86    1.51
  -1   3  23    5.32    1.47
  -1  -3 -23    4.01    1.60
   1   3 -22   22.30    2.87
  -1  -3 -22   17.40    2.19
  -1  -3 -22   19.92    2.35
  -1   3  22   21.32    2.47
   1  -3  22   16.74    2.92
   1  -3  22   20.30    2.10
  -1  -3 -22   24.58    2.49
  -1  -3 -22   29.70    2.74
   1   3 -22   21.09    3.24
  -1   3  22   20.29    2.52
  -1   3  22   14.51    2.50
  -1  -3 -22   24.07    2.91
   1  -3  21    4.48    2.74
  -1  -3 -21    3.04    2.14
  -1  -3 -21    5.62    1.99
  -1   3  21    3.81    1.86
   1  -3  21    3.59    1.57
  -1   3  21    3.94    1.74
  -1   3  21    5.60    2.32
   1   3 -21    7.91    2.47
  -1  -3 -21    2.04    1.74
  -1   3  20   63.30    4.93
  -1   3  20   59.72    5.14
   1   3 -20   61.86    5.56
  -1   3  20   54.18    5.20
   1  -3  20   56.23    4.98
  -1  -3 -20   64.75    4.95
   1  -3  20   62.76    4.61
  -1  -3 -20   68.91    5.44
   1  -3  20   64.49    5.98
  -1  -3 -20   62.91    5.24
  -1   3  19    9.28    2.58
  -1   3  19    8.24    2.33
   1  -3  19    6.91    2.63
   1  -3  19    8.14    1.94
  -1  -3 -19    6.94    2.65
   1  -3  19    9.18    3.37
  -1   3  19    4.86    2.50
  -1  -3 -19    8.22    2.38
  -1  -3 -19    7.17    2.46
   1   3 -19    4.31    2.78
  -1  -3 -18   33.18    3.70
  -1   3  18   33.68    3.67
  -1   3  18   24.20    7.39
  -1  -3 -18   30.34    4.05
  -1  -3 -18   25.00    6.27
   1  -3  18   33.67    4.82
   1  -3  18   28.76    3.61
   1   3 -18   21.65    6.32
  -1  -3 -18   33.30    7.18
   1  -3  18   35.87    4.17
   1   3 -18   14.57    5.15
  -1   3  18   18.30    5.91
  -1   3  18   26.52    3.84
  -1   3  18   32.74    7.03
   1  -3  18   21.82    6.87
  -1  -3 -18   29.45    3.76
   1   3 -18   27.07    4.07
   1   3 -18   32.61    6.81
  -1   3  18   35.97    3.96
   1   3 -18   25.59    6.09
  -1  -3 -17   18.57    5.44
   1   3 -17    3.79    4.07
   1   3 -17   10.96    4.97
  -1  -3 -17   13.31    2.74
  -1  -3 -17   18.80    5.52
  -1   3  17   12.57    5.57
   1  -3  17   10.98    5.92
  -1   3  17    6.30    4.41
   1  -3  17   12.63    2.41
  -1   3  17   12.49    5.54
  -1   3  17   11.99    2.94
  -1  -3 -17   16.65    3.06
  -1   3  17   15.88    2.74
   1   3 -17   13.72    5.18
   1  -3  17   14.81    3.69
  -1   3  17   13.89    3.02
   1   3 -17   13.31    3.17
   1  -3  17   15.94    3.01
  -1   3  17   10.31    2.60
  -1  -3 -17   15.62    3.25
   1   3 -17    8.99    4.32
  -1  -3 -16  281.68   21.59
  -1   3  16  285.93   14.83
  -1  -3 -16  280.42   22.14
   1   3 -16  257.34   20.37
  -1  -3 -16  306.18   21.26
   1  -3  16  274.64   14.51
   1  -3  16  265.79   23.00
   1   3 -16  259.65   19.44
   1   3 -16  287.07   15.22
  -1  -3 -16  286.16   14.70
  -1   3  16  240.74   19.28
   1  -3  16  264.30   13.92
   1   3 -16  276.37   20.65
  -1   3  16  276.28   14.42
   1   3 -16  270.06   20.47
  -1   3  16  278.07   22.44
   1  -3  16  266.32   15.38
  -1   3  16  291.33   14.37
  -1   3  16  296.98   14.67
  -1   3  16  310.78   21.86
  -1  -3 -16  274.23   14.02
  -1   3  16  267.76   21.26
   1   3 -15   87.70   10.76
  -1   3  15  120.21    7.51
  -1   3  15  106.82    7.02
   1   3 -15  104.10   11.30
  -1  -3 -15  107.58    6.82
   1   3 -15  111.46   12.11
  -1  -3 -15  113.13    7.34
  -1   3  15  115.45    7.20
   1   3 -15  114.67    7.77
  -1   3  15  107.23   11.96
  -1  -3 -15   85.35   11.28
  -1  -3 -15  102.97   12.62
  -1   3  15   86.30   10.49
  -1   3  15  119.09    7.09
   1  -3  15  110.65    7.14
  -1  -3 -15   98.92   11.22
  -1   3  15   77.58   11.51
   1   3 -15  105.09   11.35
   1  -3  15  102.07    7.71
   1  -3  15  112.33    6.76
   1   3 -15  104.87   11.64
   1  -3  15   92.10   12.87
  -1  -3 -14  402.01   27.42
   1  -3  14  415.65   28.86
  -1   3  14  449.77   19.87
  -1  -3 -14  408.39   19.37
  -1  -3 -14  408.05   26.84
  -1   3  14  419.22   27.40
  -1   3  14  415.22   19.89
  -1   3  14  407.17   25.66
   1  -3  14  423.75   20.66
   1   3 -14  417.69   25.38
   1  -3  14  414.99   19.73
   1  -3  14  410.22   19.23
   1   3 -14  362.30   24.94
   1   3 -14  378.34   25.35
   1  -3  14  368.44   19.70
  -1  -3 -14  393.94   19.79
  -1  -3 -14  421.93   25.88
  -1   3  14  424.07   26.41
  -1   3  14  411.57   19.42
   1   3 -14  427.88   20.32
   1   3 -13  200.49   15.73
  -1   3  13  199.05   16.62
  -1   3  13  212.10   10.51
  -1   3  13  205.92   10.65
  -1  -3 -13  198.02   10.42
   1   3 -13  205.44   11.17
   1  -3  13  212.79   18.21
   1   3 -13  195.20   15.49
  -1  -3 -13  201.15   10.88
  -1  -3 -13  202.35   16.55
  -1  -3 -13  207.09   17.23
   1   3 -13  196.25   15.27
   1  -3  13  196.48   11.34
  -1  -3 -13  207.66   15.68
   1  -3  13  168.44   10.62
   1  -3  13  192.77   10.18
  -1   3  13  199.00   10.73
  -1   3  13  212.82   16.02
   1  -3  13  208.66   10.79
  -1   3  13  177.80   15.15
  -1   3  12  245.93   12.12
  -1   3  12  234.06   17.52
   1  -3  12  240.10   12.17
  -1   3  12  247.26   17.25
  -1  -3 -12  195.87   17.36
  -1   3  12  231.77   11.82
  -1  -3 -12  218.34   17.50
   1   3 -12  255.93   17.62
   1   3 -12  244.48   17.03
   1  -3  12  249.77   19.45
   1  -3  12  245.41   12.88
   1  -3  12  224.50   12.42
   1   3 -12  244.29   12.58
  -1  -3 -12  225.89   16.40
  -1   3  12  234.41   16.88
  -1  -3 -12  237.31   12.33
   1  -3  12  246.62   12.20
   1  -3  12  242.44   11.80
  -1   3  12  246.86   12.25
   1   3 -12  237.35   17.14
  -1  -3 -12  237.33   12.02
  -1   3  11  641.51   27.76
  -1   3  11  606.48   27.48
   1  -3  11  680.10   36.41
   1  -3  11  609.67   27.80
  -1   3  11  590.37   33.51
   1   3 -11  632.43   33.52
  -1   3  11  605.73   27.75
  -1   3  11  642.75   33.27
  -1   3  11  610.95   33.39
  -1  -3 -11  679.39   33.39
   1  -3  11  651.22   28.59
  -1  -3 -11  585.55   34.44
  -1  -3 -11  570.67   27.89
  -1  -3 -11  630.13   34.52
   1   3 -11  672.61   33.70
   1  -3  11  620.08   27.77
   1   3 -11  634.83   33.68
   1   3 -11  646.83   31.29
  -1  -3 -10  104.57    8.93
   1   3 -10   79.56    7.59
  -1   3  10  108.87    9.22
   1   3 -10   97.79    9.18
  -1  -3 -10   78.75    9.02
   1   3 -10   88.83    8.92
  -1   3  10   84.31    8.74
   1  -3  10   80.62    9.70
  -1  -3 -10   86.17    9.65
  -1  -3  -9 1137.51   52.44
  -1  -3  -9 1141.34   56.17
  -1   3   9 1149.82   54.21
  -1  -3  -9 1251.72   54.55
  -1  -3  -9 1284.26   56.46
   1   3  -9 1162.72   54.90
   1   3  -9 1192.26   53.66
  -1  -3  -9 1032.36   51.48
   1  -3   9 1192.16   57.08
   1   3  -9 1212.05   54.92
  -1   3   9 1171.39   54.66
  -1   3   8  744.74   35.59
   1   3  -8  775.34   36.30
   1  -3   8  743.40   37.93
   1   3  -8  729.12   36.30
  -1  -3  -8  783.32   37.97
   1  -3   8  718.87   35.02
  -1  -3  -8  774.61   35.80
  -1  -3  -8  713.67   36.90
  -1  -3  -8  682.67   33.65
  -1  -3  -8  697.16   34.78
  -1   3   8  714.04   35.67
   1   3  -8  736.33   35.47
   1   3  -7 2567.86  111.58
  -1  -3  -7 2710.72  110.97
  -1   3   7 2663.09  110.91
  -1  -3  -7 2449.90  109.17
   1   3  -7 2509.22  111.06
   1   3  -7 2547.60  110.94
  -1   3   7 2470.91  110.56
  -1  -3  -7 2572.75  112.70
  -1  -3  -7 2403.17  110.55
   1  -3   7 2570.58  113.02
   1  -3   7 2548.47  111.01
  -1  -3  -7 2709.61  112.50
   1  -3   6   79.94    7.25
  -1  -3  -6   74.87    6.55
  -1  -3  -6   85.82    7.97
  -1  -3  -6   75.98    6.02
  -1   3   6   84.13    6.86
   1  -3   6   70.20    7.84
   1   3  -6   86.02    7.28
  -1   3   6   78.47    6.66
   1  -3   6   76.66    7.12
   1   3  -6   76.75    7.34
   1   3  -6   84.46    7.11
  -1  -3  -5 1609.46   72.89
   1  -3   5 1546.07   72.89
  -1  -3  -5 1558.06   70.52
   1   3  -5 1678.50   72.17
  -1   3   5 1670.91   71.22
  -1  -3  -5 1726.48   71.24
  -1   3   5 1608.98   71.07
   1  -3   5 1633.36   72.63
   1   3  -5 1575.26   72.04
   1  -3   5 1609.76   71.80
  -1  -3  -4 2037.69   91.92
   1   3  -4 2126.98   91.32
  -1  -3  -4 2060.99   90.11
  -1   3   4 2124.51   90.30
   1  -3   4 2107.16   90.58
  -1   3   4 2103.80   90.15
   1   3  -4 2095.54   91.42
   1  -3   4 2089.82   92.18
  -1  -3  -3 1055.36   47.16
  -1   3   3  929.34   44.38
  -1  -3  -3 1056.44   47.82
   1   3  -3 1019.89   45.66
   1   3  -3 1062.95   47.37
  -1   3   3 1151.47   46.30
  -1   3   3 1116.06   46.14
   1  -3   3 1010.46   46.36
   1   3  -3 1075.42   47.14
   1  -3   3 1018.70   48.21
   1  -3   3 1088.74   46.06
  -1  -3  -3 1008.73   46.16
   1   3  -2  516.08   23.40
   1  -3   2  498.41   22.64
  -1   3   2  488.48   23.03
   1  -3   2  459.75   23.23
  -1  -3  -2  465.80   24.62
   1  -3   2  502.08   25.55
  -1  -3  -2  502.99   23.82
  -1  -3  -2  488.31   24.05
  -1  -3  -2  507.47   23.79
   1   3  -2  496.96   24.49
   1   3  -2  479.38   24.67
  -1  -3  -1 4328.73  182.58
   1  -3   1 4313.19  181.78
   1  -3   1 4421.25  180.61
   1   3  -1 4153.75  183.08
   1   3  -1 4457.47  182.26
   1   3  -1 4238.10  182.98
   1  -3   1 4226.03  181.87
  -1  -3  -1 4279.44  182.60
   1  -3   0  117.10    7.58
   1   3   0  137.84    8.88
  -1   3   0  118.16    6.28
   1  -3   0  130.70    9.85
   1   3   0  124.42    8.18
  -1  -3   0  124.01    8.54
  -1  -3   0  119.58    7.61
   1  -3   0  130.46    6.05
   1   3   0  120.27    8.59
   1   3   1 4380.92  178.30
  -1  -3   1 4123.55  176.64
  -1  -3   1 4415.08  177.71
  -1  -3   1 4085.12  175.26
   1  -3  -1 4349.38  180.04
  -1  -3   1 4527.45  178.64
   1   3   1 4184.57  178.54
  -1  -3   1 4042.41  178.62
  -1  -3   1 4454.57  177.79
   1   3   2  508.47   24.28
  -1  -3   2  501.08   23.10
  -1  -3   2  485.20   21.81
  -1  -3   2  491.58   23.38
   1   3   2  474.65   24.15
   1   3   2  479.52   24.16
   1  -3  -2  498.03   25.48
   1   3   2  496.44   24.13
  -1  -3   2  515.04   24.58
   1   3   3 1084.16   48.26
  -1  -3   3 1089.68   47.03
  -1  -3   3 1058.19   47.20
   1   3   3 1100.78   47.02
   1   3   3 1070.97   48.18
   1   3   3 1071.78   48.03
  -1  -3   3 1037.76   46.04
  -1  -3   3  977.26   48.29
   1   3   3 1063.80   48.16
   1  -3  -3 1058.11   49.14
   1   3   4 2146.23   91.78
  -1  -3   4 2138.18   90.22
   1   3   4 2117.50   91.50
  -1  -3   4 2048.41   90.92
  -1  -3   4 2255.25   93.14
   1   3   4 2090.90   91.79
  -1  -3   4 2027.90   89.84
   1   3   4 2148.69   91.32
   1   3   4 2144.45   90.51
   1  -3  -4 1961.73   92.13
   1  -3  -5 1663.86   70.13
   1  -3  -5 1665.85   71.20
   1   3   5 1625.57   71.58
  -1  -3   5 1639.87   70.93
   1   3   5 1551.75   70.46
   1   3   5 1669.58   72.09
   1  -3  -5 1541.51   72.49
   1   3   5 1671.87   72.46
  -1  -3   5 1752.32   74.18
  -1  -3   5 1622.85   71.87
  -1   3  -5 1616.38   69.68
  -1  -3   5 1631.12   70.50
   1   3   5 1659.80   71.14
  -1   3  -5 1536.24   70.25
   1   3   6   81.08    6.51
   1   3   6   89.95    7.74
   1   3   6   71.58    6.87
  -1   3  -6   81.96    7.05
  -1   3  -6   71.26    4.72
  -1  -3   6   78.58    6.56
   1  -3  -6   79.22    5.66
  -1  -3   6   86.42    7.43
   1  -3  -6   79.80    6.55
  -1  -3   6   85.46    6.03
   1  -3  -6   67.50    4.39
   1  -3  -6   72.55    7.11
   1   3   6   88.24    6.58
   1   3   6   76.37    7.22
  -1   3  -6   76.72    5.84
   1   3   6   77.39    6.62
   1  -3  -7 2625.40  109.60
   1  -3  -7 2452.84  107.79
  -1   3  -7 2623.07  110.32
  -1  -3   7 2415.28  109.20
   1   3   7 2568.74  109.52
   1  -3  -7 2508.95  109.75
   1   3   7 2642.25  110.48
   1   3   7 2667.89  109.50
   1  -3  -7 2328.19  106.42
  -1  -3   7 2595.80  110.75
   1   3   7 2615.95  109.15
  -1  -3   7 2550.25  107.84
  -1   3  -7 2518.65  108.08
   1   3   7 2557.24  110.78
  -1  -3   7 2544.29  109.68
   1   3   8  769.26   36.38
  -1  -3   8  706.42   33.11
   1   3   8  720.93   36.12
   1   3   8  693.64   34.88
   1   3   8  760.24   35.67
   1   3   8  769.19   34.50
  -1   3  -8  711.21   33.59
   1  -3  -8  638.98   32.29
  -1   3  -8  758.34   36.05
   1  -3  -8  694.09   34.52
  -1  -3   8  727.08   34.32
   1  -3  -8  744.22   35.28
  -1  -3   8  725.01   36.51
   1  -3  -8  760.31   33.82
  -1  -3   8  737.77   35.71
   1   3   9 1177.34   54.39
  -1   3  -9 1221.22   55.19
  -1  -3   9 1179.46   55.14
   1   3   9 1218.80   55.62
   1  -3  -9 1031.58   51.21
  -1  -3   9 1198.56   56.17
   1   3   9 1158.48   54.81
  -1   3  -9 1135.31   52.28
   1   3   9 1171.61   52.98
  -1  -3   9 1184.46   51.64
  -1  -3   9 1166.36   52.15
   1  -3  -9 1166.92   52.52
   1   3   9 1144.77   52.63
   1  -3  -9 1245.04   54.73
   1   3   9 1216.94   55.44
  -1  -3  10   72.37    8.54
  -1  -3  10   82.74    6.02
   1   3  10   94.11    9.03
   1   3  10   75.63    7.28
  -1   3 -10   91.57    8.82
  -1  -3  10   76.78    8.99
   1  -3 -10   79.60    6.94
   1  -3 -10   91.12    8.47
   1   3  10   96.17    9.28
  -1   3 -10   76.77    6.64
   1   3  10   89.30    8.23
   1   3  10   75.11    6.54
   1  -3 -10   66.57    6.41
   1   3  10   70.11    8.22
  -1  -3  11  638.47   28.42
   1   3  11  594.80   31.95
   1   3  11  630.99   28.38
   1  -3 -11  694.71   33.98
   1   3  11  594.54   33.86
   1  -3 -11  625.21   31.27
  -1   3 -11  666.86   34.32
  -1  -3  11  611.84   28.49
  -1  -3  11  608.43   28.07
   1   3  11  623.02   33.82
  -1   3 -11  695.93   36.58
   1   3  11  658.44   33.65
  -1  -3  11  612.29   28.22
  -1  -3  11  680.18   29.53
  -1  -3  11  605.77   34.85
  -1  -3  11  642.42   34.77
   1   3  11  654.39   34.77
   1  -3 -12  215.24   14.69
   1   3  12  246.39   17.39
  -1  -3  12  241.38   12.40
   1   3  12  250.27   12.16
   1  -3 -12  224.80   16.66
   1  -3 -12  240.23   12.26
  -1   3 -12  256.51   17.86
   1   3  12  256.86   16.49
   1   3  12  235.01   16.98
   1  -3 -12  256.09   12.90
   1   3  12  242.43   12.63
  -1   3 -12  245.22   19.25
  -1  -3  12  247.15   12.69
  -1  -3  12  233.21   17.98
  -1  -3  12  247.07   12.63
   1   3  12  249.81   12.61
  -1  -3  12  272.70   13.76
  -1  -3  12  235.72   12.15
   1   3  13  187.59   10.64
   1   3  13  193.70   10.26
   1   3  13  192.00   14.61
  -1  -3  13  197.69   10.79
  -1  -3  13  197.36   10.59
   1  -3 -13  210.37   15.67
   1  -3 -13  181.10   10.23
  -1  -3  13  198.73   10.55
   1   3  13  177.96   14.84
  -1  -3  13  196.43   10.89
   1   3  13  207.96   10.95
  -1  -3  13  214.61   17.06
   1  -3 -13  215.16   11.22
  -1   3 -13  227.92   16.55
   1   3  13  162.26   14.49
  -1   3 -13  174.43   16.36
  -1   3 -14  404.29   27.90
   1  -3 -14  420.42   25.87
   1   3  14  377.08   24.90
   1   3  14  442.49   26.44
   1  -3 -14  377.46   18.84
   1   3  14  404.58   19.30
   1   3  14  412.08   19.83
   1  -3 -14  458.48   20.44
  -1  -3  14  407.56   27.47
  -1  -3  14  401.82   19.81
   1  -3 -14  417.49   19.39
  -1  -3  14  404.60   19.92
   1   3  14  414.14   20.01
  -1  -3  14  392.44   19.29
  -1   3 -14  413.75   26.11
   1   3  14  404.72   19.19
  -1  -3  14  413.65   19.64
   1  -3 -15  116.61   12.06
   1   3  15  105.96    6.79
   1   3  15  108.23    6.87
  -1   3 -15  112.15   11.85
  -1  -3  15   83.26   11.96
  -1   3 -15   94.96   13.76
   1   3  15  114.28    7.50
   1   3  15  120.87    6.95
   1  -3 -15  114.43    7.66
   1   3  15  114.81    7.62
  -1   3 -15  119.60   12.16
   1   3  15   84.72   10.48
   1   3  15   99.94   11.44
  -1  -3  15  110.32    7.52
   1  -3 -15  100.92    6.45
  -1  -3  15  103.13    7.08
  -1   3 -15   95.51   11.53
  -1  -3  15  109.00    7.24
  -1   3 -15  110.16   13.23
  -1   3 -16  267.05   20.52
  -1  -3  16  277.10   14.52
   1  -3 -16  260.97   20.16
  -1   3 -16  253.42   23.83
   1   3  16  276.33   13.96
   1   3  16  261.38   14.04
   1   3  16  274.41   14.86
   1   3  16  278.55   14.04
  -1   3 -16  283.12   21.00
  -1  -3  16  274.43   22.70
  -1   3 -16  271.43   20.63
   1  -3 -16  287.83   15.11
   1   3  16  275.19   20.90
  -1  -3  16  285.76   15.06
  -1   3 -16  254.99   21.87
   1   3  16  289.75   14.87
  -1  -3  17   15.88    3.09
  -1  -3  17   13.71    6.23
   1  -3 -17   12.71    4.98
  -1   3 -17    3.05    3.61
  -1   3 -17    6.05    4.37
  -1   3 -17   12.90    4.75
   1   3  17   17.52    5.45
  -1  -3  17   15.41    3.46
  -1   3 -17   10.68    6.20
   1  -3 -17   19.25    3.09
  -1   3 -17   14.78    6.00
   1   3  17   17.93    2.71
   1   3  17   15.66    3.30
   1   3  17    9.65    2.88
   1   3  17   15.58    2.49
  -1   3 -17   16.63    3.38
   1   3  17   15.68    2.81
   1  -3 -17   16.36    3.33
   1   3  18   30.40    4.01
  -1  -3  18   24.09    3.65
  -1   3 -18   36.06    8.95
   1   3  18   30.01    6.73
  -1   3 -18   35.96    7.11
  -1   3 -18   32.96    6.89
   1  -3 -18   35.65    3.87
   1  -3 -18   30.41    4.24
  -1  -3  18   32.80    4.37
   1   3  18   23.99    3.31
   1   3  18   25.20    3.95
  -1   3 -18   30.44    4.17
   1   3  18   34.16    3.72
   1  -3 -18   23.44    5.80
   1   3  18   31.15    3.23
  -1   3 -18   28.86    7.40
  -1   3 -18   33.36    6.98
  -1  -3  18   15.24    7.38
   1  -3 -19    6.12    2.47
  -1  -3  19    8.97    2.67
   1  -3 -19    4.81    2.77
  -1  -3  19    1.55    2.75
   1   3  19    6.45    2.14
   1   3  19    6.99    2.05
   1   3  19    8.26    2.77
  -1   3 -19    9.95    3.02
  -1  -3  20   66.04    5.29
   1   3  20   67.82    4.94
   1   3  20   56.84    5.35
   1  -3 -20   68.47    5.10
  -1   3 -20   68.69    5.71
  -1  -3  20   59.60    5.55
   1  -3 -20   58.99    5.38
   1   3  20   72.03    4.96
   1   3  21    4.49    1.80
   1   3  21    3.50    2.18
  -1  -3  21    3.88    2.44
   1  -3 -21    5.27    2.32
   1  -3 -21    5.15    2.06
  -1  -3  21    4.21    2.15
  -1   3 -21    5.53    2.38
   1  -3 -22   23.82    2.65
   1  -3 -22   20.34    2.50
  -1  -3  22   17.52    2.62
   1  -3 -22   22.57    2.50
   1   3  22   28.18    2.65
  -1   3 -22   20.82    2.64
   1   3  22   13.85    2.52
  -1   3 -22   20.43    2.82
  -1  -3  22   19.53    3.05
   1  -3 -22   18.35    2.67
   1  -3 -23    8.92    1.53
  -1  -3  23    5.64    1.72
   1  -3 -23    6.21    1.46
  -1   3 -23    3.04    1.37
   1  -3 -23    6.35    1.41
  -1   3 -23    6.48    1.65
  -1  -3  23    5.99    1.97
   1   3  23    6.88    1.44
   1   3  23    3.24    1.41
   1  -3 -23    4.39    1.62
  -1  -3  24   54.43    3.21
  -1   3 -24   53.22    2.94
   1   3  24   52.39    2.99
  -1  -3  24   34.05    3.11
   1  -3 -24   49.89    2.90
   1  -3 -24   52.66    2.93
  -1   3 -24   36.59    3.17
   1  -3 -24   52.93    3.03
  -1  -4 -23   14.19    1.64
  -1  -4 -23    9.77    1.50
   1  -4  23   15.31    2.02
  -1   4  23   14.86    1.75
  -1  -4 -23   10.69    1.57
   1  -4  23   12.45    2.06
   1  -4  23    9.89    1.46
  -1  -4 -23   15.34    1.78
   1   4 -23    5.40    1.30
   1  -4  22   21.84    3.01
  -1  -4 -22   23.65    2.63
  -1   4  22   18.43    2.34
   1  -4  22   21.49    2.15
  -1   4  22   27.52    2.66
  -1  -4 -22   21.01    2.25
  -1  -4 -22   30.41    2.77
   1  -4  22   22.54    2.52
   1   4 -22   24.05    2.69
  -1  -4 -22   28.31    2.60
  -1  -4 -22   24.80    2.42
  -1  -4 -21  145.53    7.64
   1   4 -21  131.84    7.80
   1  -4  21  138.80    7.22
  -1  -4 -21  134.74    7.56
  -1  -4 -21  116.67    7.38
  -1   4  21  113.85    7.48
  -1  -4 -21  132.19    7.78
   1  -4  21  118.27    8.12
   1  -4  21  146.83    7.89
  -1  -4 -21  151.46    7.85
  -1   4  21  142.93    7.71
  -1  -4 -20  116.22    7.25
  -1  -4 -20  131.50    7.20
  -1  -4 -20  111.75    6.75
  -1   4  20   99.50    6.65
  -1   4  20  106.97    6.75
   1  -4  20  106.65    6.37
   1  -4  20  106.89    7.71
   1   4 -20  106.04    7.11
  -1   4  20  105.98    7.06
  -1  -4 -20   99.67    6.55
  -1  -4 -19   11.87    2.73
  -1  -4 -19   14.75    2.87
  -1   4  19   13.88    2.69
   1  -4  19   12.61    2.21
  -1   4  19   11.25    2.55
  -1  -4 -19   14.89    2.67
   1  -4  19   17.81    3.52
   1   4 -19   15.92    3.04
   1  -4  19   13.78    2.69
  -1   4  19   12.01    2.85
  -1   4  18  231.36   12.69
  -1  -4 -18  241.43   12.49
  -1   4  18  239.33   12.44
  -1  -4 -18  250.97   13.01
  -1   4  18  240.30   12.50
   1  -4  18  210.73   13.21
  -1  -4 -18  227.41   12.01
   1   4 -18  247.00   13.07
   1  -4  18  227.09   11.93
  -1  -4 -18  226.91   12.42
   1  -4  18  214.21   12.31
   1   4 -17  422.78   20.34
  -1  -4 -17  440.01   20.32
  -1  -4 -17  415.02   19.52
   1   4 -17  378.23   26.22
  -1   4  17  350.27   27.41
   1   4 -17  382.88   26.21
  -1   4  17  326.21   25.04
   1  -4  17  398.04   20.76
  -1  -4 -17  416.00   26.95
   1  -4  17  401.19   19.21
   1  -4  17  375.30   19.52
   1   4 -17  350.66   25.69
  -1   4  17  412.64   19.73
  -1   4  17  424.98   20.10
  -1  -4 -17  457.50   19.89
  -1   4  17  414.03   19.65
  -1   4  17  419.27   27.69
  -1  -4 -17  382.58   19.67
  -1   4  17  377.88   19.57
  -1   4  17  370.65   26.77
  -1  -4 -17  386.72   26.59
   1   4 -16   17.59    3.26
   1   4 -16    4.96    4.41
  -1   4  16   23.40    6.26
   1  -4  16   16.30    2.91
  -1   4  16   14.95    2.82
  -1  -4 -16    9.12    4.62
   1   4 -16   12.56    5.20
   1   4 -16   19.94    5.08
   1  -4  16    8.41    3.38
  -1   4  16   16.44    2.91
   1   4 -16    9.29    7.54
   1  -4  16   11.50    2.35
  -1  -4 -16   15.89    2.86
  -1  -4 -16   15.62    2.60
  -1  -4 -16   13.38    2.79
  -1   4  16   19.17    5.73
  -1   4  16   16.66    5.40
   1  -4  16    5.56    5.29
  -1   4  16   15.74    2.89
   1   4 -16    6.87    4.69
  -1   4  16   13.34    2.87
  -1  -4 -16   12.97    2.71
  -1  -4 -16   11.44    4.95
  -1   4  16   18.76    6.41
  -1  -4 -15   11.50    4.60
   1   4 -15   28.95    6.41
   1  -4  15   25.37    3.25
  -1   4  15   23.60    3.41
   1  -4  15   27.54    3.06
  -1  -4 -15   15.26    3.39
  -1   4  15   25.13    6.27
  -1   4  15   30.42    3.46
   1   4 -15   18.67    5.35
   1   4 -15   25.00    3.62
  -1   4  15   24.21    3.07
  -1   4  15   36.53    7.66
   1  -4  15   26.37    3.93
  -1   4  15   22.92    5.79
   1  -4  15   21.53    7.02
  -1  -4 -15   29.25    6.69
  -1  -4 -15   26.25    3.43
  -1  -4 -15   23.04    5.98
   1   4 -15   29.55    6.00
  -1  -4 -15   27.72    3.36
   1  -4  14   58.10    4.64
   1   4 -14   41.82    7.28
   1  -4  14   50.77    5.07
  -1  -4 -14   42.20    4.61
  -1   4  14   38.54    7.46
   1  -4  14   41.51    4.41
  -1  -4 -14   53.03    8.94
  -1   4  14   53.36  160.35
  -1   4  14   67.60    4.66
  -1  -4 -14   63.09    4.89
  -1  -4 -14   49.74    7.72
   1   4 -14   49.96    7.70
   1  -4  14   51.05    9.57
  -1  -4 -14   53.37    8.85
  -1   4  14   55.68    4.54
  -1   4  14   53.23    8.32
   1  -4  14   55.29    4.23
   1   4 -14   50.01    4.80
   1   4 -14   56.81    8.54
  -1  -4 -14   63.40    4.67
  -1   4  14   60.22    4.79
  -1   4  13   39.91    3.73
  -1  -4 -13   50.46    7.50
  -1  -4 -13   32.67    6.75
  -1   4  13   41.68    3.86
   1  -4  13   44.38    4.56
  -1   4  13   41.45    7.34
   1   4 -13   34.81    6.79
  -1   4  13   37.73    7.23
   1   4 -13   38.11    6.91
  -1   4  13   43.56    3.76
   1   4 -13   41.42    6.83
   1  -4  13   38.34    3.74
   1  -4  13   41.61    3.82
  -1  -4 -13   23.58    6.19
   1   4 -13   40.44    4.13
   1  -4  13   38.25    3.96
  -1  -4 -13   35.11    3.82
  -1  -4 -13   42.30    3.77
   1  -4  13   33.39    8.08
  -1   4  13   41.16    7.58
  -1  -4 -13   47.65    4.02
  -1  -4 -12   57.02    4.69
   1  -4  12   52.93    4.73
  -1  -4 -12   41.16    7.53
  -1  -4 -12   55.58    8.66
  -1   4  12   64.91    4.64
  -1  -4 -12   62.32    4.72
  -1   4  12   65.24    4.71
  -1  -4 -12   58.50    7.97
   1   4 -12   74.53    8.81
   1  -4  12   60.58    9.86
   1   4 -12   70.46    8.88
   1  -4  12   65.44    4.64
  -1   4  12   55.86    7.65
   1  -4  12   55.69    5.07
   1   4 -12   72.87    5.17
  -1  -4 -12   73.43    4.83
   1   4 -12   68.38    8.56
  -1   4  12   59.78    8.41
  -1   4  12   71.27    9.24
  -1   4  12   64.43    4.51
   1  -4  12   53.13    4.11
  -1  -4 -11  128.66    6.81
  -1   4  11  117.86   10.99
   1   4 -11  113.58   10.92
  -1   4  11  116.04   11.21
  -1  -4 -11  114.14    6.74
   1  -4  11  130.14   13.13
  -1  -4 -11  101.95   11.53
   1  -4  11  120.21    7.34
   1  -4  11  100.73    6.20
  -1  -4 -11  106.25    6.78
  -1   4  11  107.27    6.39
  -1  -4 -11  120.44   11.52
   1   4 -11   95.46   10.08
  -1   4  11  103.09   10.31
   1  -4  11  105.92    6.98
  -1  -4 -11  132.13   11.06
  -1   4  11  108.38    6.59
  -1   4  11  115.72    6.57
   1  -4  11  114.82    6.61
   1   4 -11  115.31    6.98
   1  -4  10  231.84   12.41
   1   4 -10  244.47   16.83
  -1  -4 -10  240.24   12.05
   1   4 -10  218.28   16.35
  -1  -4 -10  272.99   17.98
  -1  -4 -10  261.75   16.55
   1  -4  10  214.04   18.12
  -1   4  10  251.35   16.66
  -1  -4 -10  259.66   11.98
  -1  -4 -10  233.19   12.16
  -1   4  10  229.63   17.05
  -1  -4 -10  241.51   17.52
   1   4 -10  236.66   15.26
  -1   4  10  245.41   16.46
  -1   4   9  185.62   13.73
  -1  -4  -9  187.05   13.42
   1  -4   9  202.97   13.80
  -1  -4  -9  214.98   15.32
   1   4  -9  197.88   13.64
  -1  -4  -9  241.26   14.72
  -1   4   9  201.12   14.09
  -1  -4  -9  206.19   15.52
   1   4  -9  216.86   14.76
   1  -4   9  228.25   16.84
   1   4  -9  209.02   14.86
   1  -4   8  648.22   32.61
   1   4  -8  636.81   32.65
  -1   4   8  621.94   31.89
  -1  -4  -8  633.53   32.18
  -1   4   8  640.07   32.15
  -1  -4  -8  623.68   33.31
  -1  -4  -8  632.99   33.78
   1  -4   8  605.91   34.31
   1   4  -8  638.65   33.16
  -1  -4  -8  613.86   32.32
   1   4  -8  648.72   32.24
  -1  -4  -7 1397.61   64.90
  -1  -4  -7 1493.91   69.46
  -1  -4  -7 1564.34   70.05
   1   4  -7 1530.60   68.91
  -1   4   7 1595.21   68.33
  -1   4   7 1594.93   68.71
  -1  -4  -7 1471.60   70.08
  -1  -4  -7 1633.91   68.74
   1  -4   7 1489.81   70.99
   1   4  -7 1590.58   69.91
   1   4  -7 1551.36   69.05
   1  -4   7 1512.76   69.46
  -1  -4  -6 1044.72   48.83
  -1  -4  -6 1135.83   53.13
  -1   4   6 1142.67   51.43
   1   4  -6 1144.98   52.59
  -1  -4  -6 1082.59   52.57
   1   4  -6 1160.96   51.94
   1   4  -6 1188.93   52.51
  -1   4   6 1155.66   51.07
   1  -4   6 1118.92   53.00
  -1  -4  -6 1103.82   52.92
   1   4  -5 2349.85  102.16
  -1  -4  -5 2263.68   99.15
  -1  -4  -5 2332.87  102.64
   1  -4   5 2285.78  103.02
  -1   4   5 2369.60  100.91
  -1   4   5 2381.92  100.47
   1   4  -5 2295.60  102.09
   1  -4   4  262.90   16.66
  -1   4   4  259.30   14.13
  -1  -4  -4  249.26   16.05
   1   4  -4  241.89   13.35
   1   4  -4  259.83   15.72
  -1   4   4  270.17   14.72
  -1  -4  -4  275.72   13.94
   1   4  -4  267.25   15.82
  -1   4   3  400.54   18.34
  -1   4   3  316.63   16.42
   1   4  -3  336.66   20.08
   1  -4   3  370.96   21.17
  -1  -4  -3  369.60   18.21
  -1  -4  -3  355.32   19.99
   1   4  -3  366.39   19.77
   1  -4   3  338.46   18.88
  -1   4   3  377.30   18.76
   1   4  -3  368.81   18.08
   1   4  -3  383.35   20.04
   1  -4   2  113.46    8.34
   1  -4   2  127.96   10.54
  -1   4   2  122.29    7.70
  -1  -4  -2  116.07    8.18
  -1  -4  -2  110.28    8.71
  -1  -4  -2  136.29    9.81
   1   4  -2  130.47    9.54
   1   4  -2  123.21    8.25
   1   4  -2  120.27    9.55
  -1   4   2  116.62    5.80
   1   4  -1  825.28   38.37
   1   4  -1  878.69   39.81
  -1  -4  -1  887.29   40.15
   1  -4   1  842.72   38.35
  -1  -4  -1  845.15   38.70
  -1   4   1  799.02   35.78
  -1  -4  -1  849.49   38.26
   1  -4   1  844.45   38.47
   1   4  -1  823.22   39.51
   1   4   0 2275.28   99.97
   1   4   0 2224.92   99.88
  -1  -4   0 2299.30   99.49
  -1  -4   0 2408.87   99.02
   1  -4   0 2319.56  101.87
  -1   4   0 2152.16   96.66
   1  -4   0 2295.99   98.72
   1   4   0 2344.07   99.15
  -1  -4   0 2481.90   99.05
  -1  -4   1  828.51   38.01
  -1  -4   1  848.80   39.13
   1  -4  -1  812.30   37.61
   1   4   1  837.96   38.43
  -1  -4   1  839.47   38.97
   1  -4  -1  877.42   40.99
   1   4   1  831.51   38.86
  -1  -4   1  820.78   37.72
   1   4   1  734.18   37.61
   1   4   2  130.12    9.29
  -1  -4   2  125.73    9.54
  -1  -4   2  126.34    9.65
  -1  -4   2  127.86    8.37
  -1  -4   2  113.30    8.02
   1   4   2  114.65    8.97
   1  -4  -2  138.95   11.04
   1   4   2  133.73    8.89
   1   4   3  389.38   19.08
  -1  -4   3  331.70   17.07
  -1  -4   3  395.28   21.25
  -1  -4   3  385.08   19.25
   1  -4  -3  383.90   21.61
   1   4   3  375.09   19.39
  -1  -4   3  381.65   18.79
  -1  -4   3  367.82   20.61
   1   4   3  363.50   19.92
   1   4   3  359.19   20.16
   1   4   3  384.37   20.28
  -1   4  -4  248.95   11.86
  -1  -4   4  253.47   13.42
   1   4   4  275.93   15.87
  -1  -4   4  245.36   14.83
   1   4   4  280.32   16.00
   1  -4  -4  252.78   16.49
   1   4   4  265.24   14.55
  -1  -4   4  276.38   14.24
  -1  -4   4  255.89   16.21
   1   4   4  264.35   15.52
   1   4   4  282.20   15.10
  -1   4  -5 2295.36  100.19
  -1  -4   5 2227.15  100.09
   1   4   5 2396.61  102.32
  -1  -4   5 2337.59  100.13
   1   4   5 2410.93  102.80
   1   4   5 2397.29  102.39
  -1   4  -5 2271.96  100.61
   1  -4  -5 2313.03  103.37
  -1  -4   5 2313.04  102.02
   1   4   5 2399.16  101.24
   1   4   5 2364.35  101.39
  -1  -4   6 1103.59   52.95
   1  -4  -6 1136.84   53.46
   1   4   6 1128.59   51.51
  -1  -4   6 1155.45   52.75
   1   4   6 1127.30   51.68
  -1  -4   6 1160.09   50.16
  -1   4  -6 1160.43   52.22
  -1   4  -6 1054.65   49.61
  -1   4  -6 1052.84   50.51
   1   4   6 1193.37   52.87
  -1  -4   6 1154.84   51.14
   1   4   6 1136.84   52.29
   1   4   7 1564.80   69.66
  -1  -4   7 1495.16   69.12
  -1  -4   7 1542.68   70.38
  -1  -4   7 1539.21   70.84
   1   4   7 1593.09   69.57
  -1   4  -7 1459.01   68.12
   1  -4  -7 1565.63   70.95
   1  -4  -7 1612.15   68.20
  -1   4  -7 1419.85   66.47
   1   4   7 1591.57   69.91
   1   4   7 1554.52   68.58
  -1  -4   7 1578.21   67.45
  -1   4  -7 1596.81   70.25
   1  -4  -7 1640.84   69.73
   1   4   8  662.85   32.48
   1  -4  -8  648.51   32.47
   1   4   8  605.33   32.22
  -1  -4   8  602.87   32.23
   1   4   8  677.50   32.91
   1   4   8  636.20   31.86
  -1   4  -8  674.27   33.38
  -1  -4   8  625.15   33.87
   1   4   8  639.67   33.83
  -1  -4   8  641.57   29.86
  -1   4  -8  584.06   30.74
   1  -4  -8  688.71   31.15
  -1  -4   8  654.88   32.67
   1  -4  -8  653.37   33.20
  -1   4  -9  202.35   12.63
   1  -4  -9  208.94   12.56
  -1  -4   9  196.81   11.13
   1   4   9  193.64   14.72
   1   4   9  191.92   13.45
   1  -4  -9  206.84   13.94
  -1  -4   9  195.17   13.96
  -1   4  -9  224.39   14.84
   1  -4  -9  189.84   13.53
  -1  -4   9  202.86   15.14
   1   4   9  194.41   13.69
  -1  -4   9  185.06   12.91
   1   4   9  189.94   13.82
   1   4   9  201.27   13.30
   1   4  10  249.71   16.68
   1  -4 -10  270.92   16.83
  -1  -4  10  222.77   16.47
  -1  -4  10  267.69   18.43
  -1  -4  10  228.75   11.94
   1   4  10  266.05   16.80
   1  -4 -10  237.49   14.52
  -1  -4  10  247.02   12.50
   1  -4 -10  262.07   12.04
   1   4  10  244.72   17.33
  -1   4 -10  258.34   17.19
  -1  -4  10  250.35   13.01
  -1   4 -10  216.41   14.31
   1   4  10  234.70   14.56
   1   4  10  209.07   14.63
   1  -4 -11  107.54    6.45
   1   4  11   96.17   10.15
   1   4  11  114.77   11.26
   1   4  11  110.15    6.68
  -1  -4  11  117.19    7.56
   1  -4 -11  100.75   10.14
  -1  -4  11   95.87   11.11
   1   4  11  110.32    6.62
  -1  -4  11  107.69    6.73
   1  -4 -11  106.97    8.81
  -1   4 -11  114.82   10.91
   1  -4 -11  104.99    6.67
  -1  -4  11  106.79    6.94
   1   4  11  131.06   11.03
   1  -4 -11  117.62    6.95
  -1  -4  11  106.90    6.47
   1   4  11   85.54    8.28
  -1  -4  11  120.67   11.63
  -1  -4  12   57.87    4.64
  -1  -4  12   51.57    8.68
   1   4  12   52.62    7.99
  -1  -4  12   55.71    8.32
  -1   4 -12   58.50    8.26
   1  -4 -12   59.41    7.91
   1   4  12   57.15    8.06
  -1  -4  12   68.78    4.78
   1   4  12   61.17    4.73
   1  -4 -12   62.21    4.63
  -1  -4  12   64.13    5.52
  -1  -4  12   62.06    4.96
  -1   4 -12   65.89    9.83
   1  -4 -12   58.75    4.85
   1  -4 -12   61.61    4.75
   1  -4 -13   43.23    3.83
   1  -4 -13   34.33    6.58
   1   4  13   42.36    4.11
   1   4  13   38.76    6.98
   1  -4 -13   52.07    5.37
   1   4  13   44.24    4.06
  -1  -4  13   43.58    4.08
  -1  -4  13   21.30    6.12
   1  -4 -13   44.13    4.12
  -1   4 -13   30.07    6.68
   1   4  13   52.54    7.76
  -1  -4  13   43.55    4.23
  -1  -4  13   36.77    3.76
  -1  -4  13   44.57    8.53
  -1   4 -13   46.25    8.71
   1  -4 -14   62.36    4.69
   1   4  14   56.69    4.86
  -1  -4  14   43.48    8.69
   1   4  14   45.78    7.65
  -1   4 -14   41.32    7.35
   1  -4 -14   58.77    8.64
   1   4  14   54.77    9.50
  -1  -4  14   54.75    5.07
   1  -4 -14   46.90    4.46
  -1  -4  14   65.93    5.11
   1   4  14   49.44    4.81
  -1   4 -14   58.07    9.86
  -1  -4  14   60.64    4.76
   1  -4 -14   59.95    5.22
   1  -4 -14   59.12    4.81
   1  -4 -15   21.66    3.22
  -1   4 -15   29.34    6.50
   1  -4 -15   28.74    3.31
  -1  -4  15   18.11    6.09
   1   4  15   25.28    3.55
  -1   4 -15   29.96    8.64
  -1  -4  15   27.48    3.67
   1  -4 -15   23.16    5.73
  -1  -4  15   25.25    3.35
   1   4  15   18.47    5.83
  -1  -4  15   28.75    3.83
   1   4  15   30.17    3.70
   1   4  15   29.20    3.24
   1   4  15   33.19    6.93
  -1   4 -15   26.96    7.52
   1  -4 -15   24.00    3.29
   1  -4 -15   26.45    3.69
   1  -4 -16   16.13    2.80
   1   4  16   10.33    2.77
  -1  -4  16   19.01    6.89
  -1  -4  16    9.14    2.95
  -1  -4  16   15.74    2.88
   1   4  16   13.65    5.60
  -1   4 -16    2.97    3.91
   1   4  16   19.02    3.16
   1   4  16   15.28    5.08
   1  -4 -16   14.53    2.76
  -1  -4  16    8.38    2.64
   1   4  16   13.00    2.30
   1   4  16   15.32    2.58
   1  -4 -16    2.87    3.91
  -1   4 -16    5.84    3.97
  -1   4 -16   12.28    6.42
  -1   4 -16    7.02    4.56
  -1   4 -16   17.41    6.67
  -1   4 -16   14.16    2.95
   1  -4 -16   15.97    3.06
   1  -4 -17  429.60   27.37
   1  -4 -17  444.33   20.05
  -1   4 -17  343.03   25.71
   1   4  17  406.10   19.61
  -1   4 -17  400.17   31.26
  -1   4 -17  347.22   25.66
  -1  -4  17  405.00   20.57
   1   4  17  405.94   20.32
   1  -4 -17  447.14   20.76
  -1   4 -17  373.45   26.40
  -1   4 -17  371.02   28.16
  -1   4 -17  425.25   20.50
   1   4  17  396.21   27.19
  -1  -4  17  397.17   19.91
   1  -4 -18  254.19   12.64
  -1  -4  18  230.26   12.63
   1   4  18  233.24   12.26
  -1  -4  18  221.80   13.06
   1   4  18  234.62   12.93
   1  -4 -18  227.94   12.90
  -1   4 -18  238.75   12.99
   1  -4 -19   10.51    2.57
   1  -4 -19   12.12    2.83
  -1  -4  19   11.84    2.91
  -1   4 -19   10.10    2.61
   1   4  19   14.18    2.42
  -1  -4  19   18.38    2.99
   1   4  19   16.02    3.31
  -1  -4  20   90.53    6.55
  -1  -4  20  110.62    7.43
   1  -4 -20  113.06    6.72
   1  -4 -20  119.29    6.91
   1   4  20  105.52    6.44
   1   4  20   94.96    6.75
   1  -4 -20  112.69    7.17
  -1   4 -20  113.59    7.15
   1   4  20  108.42    6.69
   1  -4 -21  140.84    7.54
   1  -4 -21  133.01    7.81
  -1   4 -21  136.90    7.84
   1   4  21  133.84    7.54
  -1  -4  21  127.66    7.63
   1  -4 -21  141.78    7.72
  -1  -4  21  118.21    7.91
   1  -4 -21  135.10    7.47
   1  -4 -22   17.52    2.45
  -1  -4  22   21.95    2.89
  -1   4 -22   17.30    2.36
   1  -4 -22   23.60    2.44
   1   4  22   23.90    2.43
  -1  -4  22   23.06    2.55
   1  -4 -22   26.91    2.51
   1  -4 -22   26.61    2.65
   1   4  23   12.91    1.70
   1  -4 -23   11.72    1.58
  -1  -4  23   11.53    1.75
  -1  -4  23   14.88    1.90
  -1  -4  23   11.29    1.84
   1  -4 -23   10.49    1.53
  -1   4 -23   10.43    1.62
   1  -4 -23   11.05    1.54
   1  -4 -23   15.96    1.79
  -1  -4  23   10.41    1.58
   1  -5  23   40.95    2.83
   1   5 -23   32.13    2.98
  -1   5  23   38.18    2.56
  -1  -5 -23   41.79    2.73
  -1  -5 -23   39.60    2.60
  -1  -5 -23   44.99    2.69
  -1  -5 -22  101.83    4.07
  -1  -5 -22   86.23    3.48
  -1  -5 -22   91.93    3.64
   1   5 -22   87.52    4.68
   1  -5  22   77.57    3.46
   1  -5  22   71.00    3.78
   1  -5  22   87.38    3.96
  -1   5  22   90.88    3.62
  -1   5  21   79.13    4.88
   1   5 -21   55.73    4.47
   1  -5  21   72.29    4.40
  -1  -5 -21   66.04    4.68
  -1  -5 -21   72.58    4.55
   1  -5  21   68.78    5.26
  -1  -5 -21   94.52    5.29
   1  -5  21   85.25    5.38
   1  -5  21   81.62    5.11
  -1  -5 -21   81.68    4.95
  -1  -5 -21   76.55    4.85
   1   5 -21   79.03    5.92
  -1  -5 -20   16.62    2.59
   1  -5  20   10.72    2.44
   1   5 -20   15.40    3.53
  -1  -5 -20   12.62    2.28
   1  -5  20   10.19    2.71
   1   5 -20   10.57    2.11
   1  -5  20   10.20    1.87
  -1  -5 -20   13.01    2.24
  -1  -5 -20   10.00    2.04
  -1  -5 -20   10.04    2.17
  -1   5  20   11.78    2.28
  -1   5  19   18.05    2.74
   1  -5  19   13.44    2.19
  -1  -5 -19   13.03    2.30
   1   5 -19    8.84    2.27
   1  -5  19   11.62    2.92
  -1  -5 -19   13.94    2.63
  -1  -5 -19   16.27    2.57
  -1  -5 -19   14.23    2.54
  -1  -5 -19   10.55    2.38
   1  -5  19   12.91    2.80
  -1   5  19   13.81    2.31
  -1  -5 -19   16.56    2.77
   1  -5  18    0.37    1.53
  -1  -5 -18    2.94    2.12
  -1  -5 -18    0.64    1.93
   1  -5  18    1.54    2.33
  -1  -5 -18   -0.22    1.90
  -1  -5 -18    0.90    1.77
  -1  -5 -18    3.94    1.99
  -1   5  18    1.43    1.71
  -1   5  18    3.78    1.96
   1  -5  18    1.69    1.81
   1   5 -18    1.93    1.79
  -1   5  18    0.47    1.82
  -1  -5 -18    0.22    2.04
  -1   5  17   30.62    3.46
  -1  -5 -17   28.93    3.48
   1   5 -17   20.77    3.44
  -1  -5 -17   25.88    3.29
  -1  -5 -17   35.49    3.69
  -1   5  17   15.79    5.93
   1  -5  17   26.84    4.06
  -1   5  17   25.43    3.34
   1   5 -17   18.07    5.11
   1  -5  17   24.49    3.22
   1   5 -17   25.39    6.26
   1  -5  17   24.02    2.95
  -1  -5 -17   26.40    3.44
  -1   5  17   24.13    3.14
   1   5 -17   28.03    6.50
  -1  -5 -17   24.20    3.26
  -1  -5 -16   89.96    6.28
  -1   5  16   71.87   10.67
   1  -5  16   77.86    5.86
   1  -5  16   74.49    6.67
  -1   5  16  102.05   12.27
  -1  -5 -16   90.33    6.33
  -1   5  16   79.17   10.66
   1   5 -16   91.52   11.21
  -1   5  16   88.38    6.26
  -1  -5 -16   94.01    6.34
   1  -5  16   80.08    5.77
   1   5 -16   95.71    6.65
  -1  -5 -16  101.42    6.62
  -1   5  16   85.97    6.06
  -1   5  16   98.35    6.33
  -1  -5 -16  107.23   11.70
   1   5 -15   38.40    7.66
   1   5 -15   46.37    7.61
   1   5 -15   46.47    8.19
   1  -5  15   54.02    4.32
  -1  -5 -15   62.05    4.91
   1  -5  15   49.35    4.44
  -1   5  15   54.84    4.56
   1  -5  15   51.11    5.32
  -1  -5 -15   48.42    8.31
  -1  -5 -15   63.20    4.99
  -1  -5 -15   64.18    5.03
  -1   5  15   63.93    9.54
  -1   5  15   46.81    9.03
  -1   5  15   55.33    4.73
   1   5 -15   54.26    4.95
  -1   5  15   51.16    4.51
  -1  -5 -15   53.90    4.71
  -1   5  15   49.29    8.76
   1   5 -14   29.92    6.54
   1  -5  14   19.67    2.62
   1  -5  14   17.37    2.75
  -1   5  14   23.23    6.02
  -1  -5 -14   11.76    3.06
   1   5 -14   23.50    5.64
  -1  -5 -14   21.58    6.02
   1  -5  14   23.63    3.73
   1   5 -14   17.75    5.44
  -1   5  14   22.64    6.04
  -1  -5 -14   21.67    3.08
  -1  -5 -14   27.44    3.30
  -1   5  14   20.92    6.32
  -1   5  14   22.59    2.98
   1   5 -14   26.82    3.41
  -1  -5 -13    0.85    1.72
  -1  -5 -13   -0.95    3.72
  -1  -5 -13   -1.18    1.76
   1  -5  13    1.25    1.86
   1  -5  13    2.74    1.56
   1   5 -13    0.97    3.54
   1   5 -13    3.70    4.08
  -1  -5 -13    0.95    2.87
  -1   5  13   -0.92    3.74
  -1   5  13    1.03    1.69
  -1   5  13    2.02    4.09
   1  -5  13   -1.13    2.12
   1   5 -13    2.59    3.60
   1   5 -13    2.37    1.81
  -1  -5 -13    2.35    2.01
  -1   5  13    2.79    3.39
   1  -5  13    0.79    1.51
   1   5 -12   21.87    5.50
  -1  -5 -12   16.61    2.64
   1  -5  12   19.13    2.55
   1   5 -12   13.97    4.97
   1  -5  12   19.06    2.94
  -1  -5 -12   14.50    4.99
  -1   5  12   19.66    5.17
  -1  -5 -12   18.04    2.73
  -1   5  12   12.65    4.33
  -1  -5 -12   13.81    4.80
   1  -5  12   15.83    2.31
   1  -5  12   12.56    4.11
  -1   5  12   14.97    2.41
  -1   5  12   22.12    6.04
  -1  -5 -12   22.72    2.73
  -1  -5 -11   28.19    3.46
   1  -5  11   29.83    3.56
  -1  -5 -11   39.03    3.48
  -1   5  11   30.86    6.64
  -1  -5 -11   37.64    3.55
   1  -5  11   36.37    3.85
   1  -5  11   33.40    3.32
  -1   5  11   41.59    6.51
  -1   5  11   30.56    5.89
   1  -5  11   33.54    2.98
  -1  -5 -11   26.61    6.12
   1   5 -11   43.26    6.91
   1   5 -11   42.83    6.98
  -1  -5 -11   39.45    7.12
  -1   5  10  203.51   14.70
  -1   5  10  222.29   16.64
   1  -5  10  187.79   10.70
  -1  -5 -10  203.80   15.75
   1  -5  10  193.57   10.68
  -1  -5 -10  227.42   16.64
  -1  -5 -10  207.26   10.31
  -1  -5 -10  201.66   10.58
   1   5 -10  176.84   13.48
  -1   5  10  219.65   15.48
   1   5 -10  207.73   15.37
   1  -5  10  192.21   10.96
  -1  -5 -10  194.86   10.47
   1   5 -10  185.56   15.03
   1  -5  10  198.96    9.93
  -1   5   9   15.29    4.03
   1  -5   9   22.11    4.95
   1   5  -9   26.30    5.29
  -1  -5  -9   23.88    5.38
  -1  -5  -9   27.80    3.13
  -1  -5  -9   23.84    2.60
   1   5  -9   23.89    4.83
   1  -5   9   18.96    2.81
  -1  -5  -9   29.29    5.56
   1   5  -9   29.86    5.84
   1  -5   9   27.13    3.28
  -1  -5  -9   29.40    3.03
  -1   5   9   35.01    5.73
  -1  -5  -9   17.83    5.36
   1   5  -8  117.42   10.62
  -1   5   8   96.49    9.28
   1   5  -8  113.12   10.07
   1  -5   8  104.95    6.65
   1  -5   8   89.92    9.94
  -1  -5  -8  102.62    6.26
  -1   5   8  112.35    9.19
  -1  -5  -8  106.78    6.01
   1   5  -8  102.69    9.69
  -1  -5  -8  115.52    6.20
  -1  -5  -8  108.83   10.51
  -1  -5  -8  108.58   10.44
   1  -5   8  104.82    6.49
  -1  -5  -8  110.87   10.53
   1   5  -7  323.43   19.75
   1  -5   7  303.01   20.40
  -1  -5  -7  323.87   20.41
  -1   5   7  340.72   18.69
   1   5  -7  353.55   20.33
  -1  -5  -7  344.52   20.61
  -1  -5  -7  304.80   20.43
  -1   5   7  326.96   19.45
   1   5  -7  322.80   20.23
  -1   5   6  142.61    9.85
   1   5  -6  135.56   11.34
  -1  -5  -6  145.52   11.79
  -1   5   6  135.22   10.49
   1  -5   6  144.84   12.38
  -1  -5  -6  144.36   12.49
   1   5  -6  143.41   11.45
  -1  -5  -6  144.85   11.49
  -1  -5  -5   26.66    5.24
   1  -5   5   26.72    5.81
  -1  -5  -5   33.91    3.51
  -1   5   5   36.70    4.38
  -1  -5  -5   38.32    5.68
  -1  -5  -5   37.51    6.47
  -1   5   5   35.59    4.95
   1   5  -5   32.93    5.66
   1   5  -5   32.41    5.64
   1   5  -4  611.61   30.50
   1   5  -4  682.58   34.08
   1   5  -4  692.97   34.00
  -1  -5  -4  642.38   33.79
  -1   5   4  701.11   32.63
   1   5  -4  680.11   34.97
  -1   5   4  692.35   31.31
   1  -5   4  608.19   32.84
  -1  -5  -4  646.30   35.23
   1  -5   4  635.01   35.16
  -1  -5  -4  674.05   30.81
   1  -5   3 1203.75   59.02
  -1  -5  -3 1241.40   61.68
   1   5  -3 1375.65   60.37
   1   5  -3 1252.82   60.08
   1   5  -3 1263.85   60.54
   1  -5   3 1261.10   61.97
  -1   5   3 1377.43   57.50
  -1  -5  -3 1291.03   57.64
  -1  -5  -3 1332.49   60.52
   1   5  -3 1284.82   57.70
  -1   5   2  702.88   31.61
  -1  -5  -2  731.80   32.81
   1   5  -2  724.23   34.83
  -1  -5  -2  714.09   33.10
   1   5  -2  665.38   32.52
   1  -5   2  659.61   36.29
   1  -5   2  650.43   33.19
  -1   5   2  636.88   29.56
  -1  -5  -2  767.68   35.19
   1   5  -2  662.07   34.35
   1   5  -1  460.51   24.38
   1  -5   1  431.82   22.96
   1  -5   1  438.86   22.97
  -1   5   1  424.43   20.09
  -1  -5  -1  465.36   23.13
   1   5  -1  412.04   23.77
   1   5  -1  450.37   22.81
  -1  -5  -1  438.82   22.78
   1  -5   0 2412.32  103.99
  -1  -5   0 2367.86  100.71
   1   5   0 2334.43  100.14
   1   5   0 2320.63  101.44
  -1   5   0 2185.35   97.37
   1  -5   0 2323.79  100.03
  -1  -5   0 2339.91  100.09
   1   5   0 2207.85  100.89
   1  -5  -1  431.00   25.69
  -1   5  -1  415.43   20.76
  -1  -5   1  486.53   23.99
   1   5   1  451.06   22.91
   1   5   1  377.69   21.61
  -1  -5   1  429.31   23.57
  -1  -5   1  445.48   22.82
   1   5   1  412.92   23.02
   1  -5  -1  432.30   22.36
  -1   5  -2  672.71   30.83
  -1  -5   2  701.48   32.30
   1   5   2  607.52   31.77
  -1  -5   2  685.04   34.22
   1  -5  -2  592.28   34.98
   1   5   2  678.30   33.25
   1   5   2  668.74   33.31
   1  -5  -2  664.38   32.45
  -1  -5   2  761.71   34.94
  -1   5  -3 1276.60   55.79
  -1  -5   3 1328.23   57.76
   1   5   3 1295.37   59.47
   1   5   3 1281.24   59.05
   1  -5  -3 1256.39   61.58
  -1  -5   3 1294.16   60.29
   1   5   3 1270.74   57.59
   1   5   3 1192.37   59.52
  -1  -5   3 1413.46   61.32
  -1  -5   3 1255.19   61.34
   1   5   4  659.08   33.04
   1   5   4  677.03   31.58
  -1  -5   4  668.24   31.47
  -1   5  -4  715.25   32.84
  -1  -5   4  587.08   33.68
  -1  -5   4  609.33   32.20
   1   5   4  679.89   32.29
   1   5   4  671.80   33.91
   1  -5  -4  635.85   34.97
  -1  -5   4  643.74   35.05
   1   5   4  643.68   33.33
  -1  -5   5   38.53    4.33
  -1   5  -5   30.30    4.44
  -1  -5   5   28.09    4.89
   1   5   5   35.29    5.79
   1   5   5   38.12    5.01
   1  -5  -5   29.82    6.15
   1   5   5   33.44    4.35
  -1  -5   5   37.64    6.37
  -1   5  -5   22.79    3.97
   1   5   5   37.53    5.38
   1   5   5   25.80    5.17
   1  -5  -6  145.10   12.33
  -1   5  -6  128.34    9.85
  -1  -5   6  147.77   11.45
   1   5   6  141.15    9.81
   1   5   6  116.22   10.86
  -1  -5   6  140.82    9.25
  -1  -5   6  141.32   12.23
   1   5   6  155.24   12.15
   1   5   6  136.29   10.88
  -1   5  -6  136.77    9.55
   1   5   6  155.41   10.82
  -1  -5   7  326.72   20.48
  -1  -5   7  303.48   19.73
  -1   5  -7  296.88   16.78
   1   5   7  321.64   19.65
  -1   5  -7  301.38   17.85
   1  -5  -7  306.21   20.28
   1   5   7  328.36   18.17
   1   5   7  345.03   19.17
  -1  -5   7  335.78   16.98
  -1   5  -7  318.13   19.26
   1   5   8  102.83    8.90
   1  -5  -8  109.44    6.10
   1  -5  -8   94.15   10.16
  -1  -5   8  116.77    7.68
   1  -5  -8  113.37    6.19
  -1   5  -8  113.48   10.17
   1   5   8  101.16    9.78
  -1  -5   8  106.72   10.17
  -1  -5   8  101.87   10.40
   1   5   8  115.86    9.83
  -1  -5   8  104.24    6.69
  -1   5  -8  102.53    8.60
  -1  -5   9   25.97    4.97
   1   5   9   24.43    5.13
   1   5   9   29.73    5.37
  -1   5  -9   29.10    5.61
   1  -5  -9   24.50    3.03
  -1  -5   9   22.56    3.15
  -1  -5   9   27.19    6.21
   1  -5  -9   22.65    2.58
  -1  -5   9   24.56    3.23
  -1  -5   9   24.28    2.97
   1   5   9   20.88    4.24
   1   5   9   18.37    5.27
   1  -5  -9   24.99    5.25
  -1   5  -9   24.69    4.27
   1   5  10  186.85   13.87
   1   5  10  208.22   15.01
   1  -5 -10  204.05   10.69
  -1   5 -10  204.58   15.18
   1   5  10  198.54   14.37
  -1  -5  10  203.03   10.83
   1  -5 -10  185.45   10.30
  -1   5 -10  187.98   13.09
  -1  -5  10  198.54   16.31
  -1  -5  10  194.73   11.14
   1   5  10  187.13   10.12
  -1  -5  10  194.15   11.00
   1   5  10  204.14   16.09
  -1  -5  10  191.60   10.09
   1  -5 -10  212.25   10.29
  -1  -5  10  188.84    9.97
   1   5  11   28.34    6.36
   1   5  11   25.25    4.83
  -1  -5  11   43.39    7.83
   1  -5 -11   31.79    3.33
   1  -5 -11   35.12    3.61
   1   5  11   39.80    6.53
  -1   5 -11   36.88    6.46
   1  -5 -11   37.31    3.41
   1  -5 -11   28.56    3.41
  -1  -5  11   39.55    3.50
  -1  -5  11   36.67    3.84
   1   5  11   30.36    3.21
  -1  -5  11   37.33    4.07
  -1  -5  11   30.51    3.21
   1   5  12   19.21    4.77
   1   5  12   23.92    2.68
   1   5  12   16.52    5.53
  -1  -5  12   19.49    2.78
  -1  -5  12   16.55    5.85
  -1  -5  12   19.84    3.13
   1  -5 -12   19.53    2.67
   1  -5 -12   16.78    2.90
  -1  -5  12   16.79    2.57
   1  -5 -12   15.55    2.50
  -1  -5  12   19.69    3.54
   1  -5 -12   20.63    2.80
  -1   5 -12   14.94    6.20
  -1   5 -12   18.41    5.23
  -1   5 -13   -0.93    3.63
  -1  -5  13    1.19    4.18
   1  -5 -13    0.50    2.05
  -1  -5  13    1.04    1.72
  -1  -5  13    1.36    2.06
   1  -5 -13   -0.43    1.69
   1   5  13    1.02    3.98
  -1  -5  13   -0.24    1.83
  -1   5 -13    3.60    4.70
   1  -5 -13   -0.44    1.63
   1   5  13   -0.90    3.98
   1  -5 -13    0.96    1.75
  -1   5 -14   11.60    4.66
   1   5  14   25.95    6.28
   1  -5 -14   22.13    3.14
   1   5  14   25.30    6.54
  -1  -5  14   20.42    7.00
  -1   5 -14   15.91    2.73
   1  -5 -14   29.76    3.32
  -1   5 -14   12.36    5.79
  -1  -5  14   20.49    3.09
  -1  -5  14   25.02    3.64
   1  -5 -14   15.33    3.36
  -1  -5  14   19.61    3.17
  -1  -5  15   59.40    5.29
  -1   5 -15   47.44    8.30
  -1   5 -15   50.13    9.74
  -1  -5  15   48.13    9.53
  -1  -5  15   48.95    4.55
  -1   5 -15   56.44    4.83
   1   5  15   54.77    9.10
   1   5  15   60.35    9.14
   1  -5 -15   57.02    4.89
  -1  -5  15   64.03    5.16
   1  -5 -15   59.24    4.85
   1  -5 -15   36.42    4.86
  -1   5 -16   84.52   12.01
  -1  -5  16  102.24    7.21
   1   5  16  102.85    6.47
   1  -5 -16   93.82    6.55
   1   5  16   86.53   11.44
   1  -5 -16   97.90    6.55
  -1   5 -16   77.33   10.45
  -1  -5  16   93.51    6.83
  -1  -5  16   78.27   12.39
  -1   5 -16   93.23    6.52
   1   5  16   84.27   11.09
   1  -5 -16   83.23    6.51
  -1  -5  16   89.45    6.31
   1  -5 -17   31.83    3.44
   1  -5 -17   31.18    3.59
   1  -5 -17   29.68    3.58
   1  -5 -17   22.45    3.31
  -1   5 -17   21.99    5.83
  -1   5 -17   10.78    5.39
  -1   5 -17   19.75    5.24
  -1   5 -17   16.67    6.94
   1   5  17   28.29    3.35
  -1   5 -17   21.33    5.74
  -1  -5  17   22.45    3.64
  -1   5 -17   29.96    3.55
   1   5  17   32.80    7.27
  -1  -5  17   23.27    7.01
  -1  -5  17   32.15    3.50
  -1  -5  18    1.79    1.81
  -1  -5  18    2.76    2.30
   1  -5 -18    5.74    2.20
  -1   5 -18    1.41    1.81
   1   5  18    2.08    1.71
   1  -5 -18    1.73    1.92
   1  -5 -18   -0.22    2.09
   1  -5 -18    2.56    1.88
   1  -5 -18    0.88    1.75
   1  -5 -19   16.08    2.83
  -1  -5  19   13.49    2.54
  -1   5 -19   15.53    2.61
   1  -5 -19   16.88    2.77
   1   5  19   11.89    2.33
  -1  -5  19   17.14    3.13
   1  -5 -19   15.29    2.68
   1  -5 -19   16.64    2.73
  -1  -5  19   13.13    2.48
   1  -5 -20   11.83    2.23
  -1   5 -20   10.51    2.14
  -1  -5  20   11.49    2.20
  -1  -5  20   13.00    2.24
   1  -5 -20   12.39    2.27
   1  -5 -20   12.16    2.48
   1   5  20   10.73    1.99
  -1  -5  20    7.88    2.27
   1  -5 -20   11.67    2.30
  -1  -5  21   63.86    4.49
   1  -5 -21   86.80    5.03
  -1  -5  21   74.53    4.71
   1  -5 -21   59.27    4.39
  -1  -5  21   62.34    4.84
  -1  -5  21   78.29    5.12
   1  -5 -21   80.11    4.72
   1  -5 -21   73.55    4.65
  -1   5 -21   58.07    4.25
  -1  -5  22   67.62    3.12
   1  -5 -22   83.56    3.48
  -1  -5  22   78.43    3.52
  -1  -5  22   71.14    3.60
   1  -5 -22   98.43    4.00
   1  -5 -22   92.10    3.61
  -1  -5  22   87.70    4.02
   1  -5 -23   40.46    2.55
   1  -5 -23   44.38    2.68
   1  -5 -23   40.77    2.56
   1   5  23   39.75    2.58
  -1   5 -23   28.51    2.84
  -1   5 -23   30.83    2.53
  -1  -5  23   44.89    2.86
   1  -6  22   39.73    2.98
  -1  -6 -22   43.05    2.92
   1   6 -22   32.95    3.15
  -1  -6 -22   42.57    2.80
  -1   6  22   43.39    2.76
  -1  -6 -22   36.74    2.71
  -1   6  21   71.41    3.32
   1  -6  21   67.66    3.51
  -1  -6 -21   70.54    3.35
  -1  -6 -21   77.78    3.67
   1  -6  21   66.66    3.62
  -1  -6 -21   71.35    3.30
  -1  -6 -20  188.19    9.10
  -1  -6 -20  161.94    8.60
   1  -6  20  157.36    8.99
  -1   6  20  175.15    8.73
  -1  -6 -20  152.20    8.24
   1  -6  20  135.77    8.67
   1  -6  20  164.62    8.92
   1   6 -20  171.03    9.77
  -1  -6 -20  167.41    8.66
  -1  -6 -19  181.14    9.38
  -1  -6 -19  206.66   10.06
  -1  -6 -19  189.09    9.61
   1   6 -19  183.63   10.83
  -1  -6 -19  190.30    9.69
   1  -6  19  180.73    9.10
   1  -6  19  157.14    9.75
  -1   6  19  208.45    9.85
   1  -6  19  201.81   10.22
   1  -6  19  192.53   10.24
  -1  -6 -19  179.39    9.48
   1  -6  18    7.32    1.79
  -1  -6 -18    3.29    1.97
   1  -6  18    3.91    2.23
  -1   6  18    9.23    2.29
  -1  -6 -18    6.81    2.18
  -1  -6 -18    5.13    2.11
   1  -6  18    8.05    2.57
  -1  -6 -18    5.15    2.17
  -1  -6 -18    8.73    2.53
  -1  -6 -18    2.66    1.70
   1  -6  17    9.60    2.62
  -1  -6 -17   12.14    2.37
   1  -6  17    6.19    2.54
  -1   6  17    8.38    2.23
   1  -6  17    9.13    2.10
  -1  -6 -17    7.79    2.08
  -1  -6 -17    9.47    2.49
  -1  -6 -17   10.28    2.57
  -1  -6 -17   11.33    2.57
  -1  -6 -17   11.46    2.56
  -1   6  16   12.13    2.57
  -1   6  16    7.80    4.39
  -1  -6 -16   14.84    5.08
  -1  -6 -16   16.29    2.89
  -1  -6 -16   13.47    2.53
  -1  -6 -16   13.47    2.56
   1   6 -16    9.83    5.00
  -1   6  16    5.25    4.41
   1  -6  16   11.17    3.00
  -1  -6 -16   12.35    2.53
   1  -6  16   13.54    2.96
   1  -6  16   11.26    2.06
   1  -6  16   10.03    2.10
  -1  -6 -16   15.74    2.75
  -1  -6 -16   16.19    3.08
   1   6 -15   52.05    8.45
  -1   6  15   62.04    9.63
  -1  -6 -15   62.91    5.42
  -1   6  15   75.14    5.27
  -1   6  15   65.06   10.07
  -1  -6 -15   54.16    8.70
   1  -6  15   62.75    4.73
   1  -6  15   76.92    5.87
  -1  -6 -15   64.29    5.03
   1  -6  15   61.14    5.57
   1   6 -15   57.77    8.22
  -1  -6 -15   63.94    4.99
  -1  -6 -15   55.94    4.86
  -1  -6 -15   69.91    5.33
   1   6 -15   46.77    8.32
   1  -6  15   53.71    4.46
  -1  -6 -15   67.18    5.11
   1  -6  14   23.07    3.37
   1   6 -14   23.90    6.35
  -1  -6 -14   19.52    2.89
  -1   6  14   24.95    3.08
  -1  -6 -14   21.58    3.04
   1  -6  14   18.86    2.65
  -1  -6 -14   21.39    2.88
  -1  -6 -14   20.95    2.96
  -1   6  14   18.46    6.11
   1   6 -14   18.85    5.29
   1   6 -14   12.47    5.12
  -1  -6 -14   25.14    3.20
  -1  -6 -14   26.78    3.38
  -1  -6 -14   20.55    5.92
  -1   6  14   10.26    4.97
  -1   6  13  313.41   22.17
  -1   6  13  310.21   23.05
  -1  -6 -13  271.18   21.17
   1  -6  13  288.28   14.51
  -1   6  13  304.06   14.94
  -1  -6 -13  339.59   15.39
   1   6 -13  277.64   20.79
  -1  -6 -13  307.07   15.01
  -1  -6 -13  307.31   15.49
   1  -6  13  284.28   15.34
   1   6 -13  271.98   21.61
  -1  -6 -13  295.82   14.91
   1   6 -13  278.75   21.28
  -1  -6 -13  286.38   15.04
   1  -6  13  286.50   15.15
  -1  -6 -12  277.74   20.69
  -1  -6 -12  314.78   14.73
  -1  -6 -12  251.73   19.78
  -1  -6 -12  280.63   14.53
  -1  -6 -12  275.27   14.69
  -1   6  12  268.20   19.76
  -1   6  12  289.41   14.29
   1  -6  12  294.03   14.06
  -1   6  12  281.90   21.81
  -1   6  12  328.19   21.82
  -1  -6 -12  294.45   14.45
   1  -6  12  271.09   14.63
   1   6 -12  252.84   19.88
   1  -6  12  280.89   14.79
   1   6 -12  272.68   20.60
  -1  -6 -12  292.16   14.36
   1  -6  11   52.39    4.61
   1   6 -11   48.86    7.71
  -1  -6 -11   55.32    4.60
  -1   6  11   47.44    7.65
  -1  -6 -11   52.06    4.16
  -1  -6 -11   63.09    4.57
  -1  -6 -11   42.62    7.58
   1  -6  11   49.57    3.95
   1  -6  11   43.93    4.35
   1   6 -11   42.80    7.41
  -1  -6 -11   53.24    4.21
  -1  -6 -11   46.20    7.73
  -1  -6 -11   51.94    4.36
  -1   6  11   42.53    6.85
  -1  -6 -10   59.78    4.91
   1   6 -10   56.73    7.87
  -1  -6 -10   53.15    8.00
   1   6 -10   53.72    8.11
  -1  -6 -10   54.73    4.52
   1  -6  10   50.97    3.92
   1   6 -10   43.04    6.87
  -1   6  10   46.30    7.52
  -1  -6 -10   60.73    4.44
  -1  -6 -10   55.01    4.19
   1  -6  10   44.63    4.47
  -1   6  10   59.39    7.42
  -1  -6 -10   62.95    8.71
   1  -6  10   69.90    5.03
   1  -6  10   51.34    4.91
   1  -6  10   46.95    4.35
   1  -6  10   50.67    4.41
  -1  -6 -10   60.50    4.31
  -1  -6  -9  197.49   16.39
   1  -6   9  211.68   10.62
   1  -6   9  183.94   10.88
   1  -6   9  212.72   11.50
  -1   6   9  219.29   14.98
  -1   6   9  224.55   16.10
   1   6  -9  187.82   15.59
  -1  -6  -9  224.10   11.44
   1  -6   9  198.95   11.56
   1   6  -9  225.39   16.91
  -1  -6  -9  214.14   10.86
  -1  -6  -9  203.14   16.17
   1  -6   9  217.30   11.38
   1  -6   9  218.14   11.53
  -1  -6  -9  211.49   11.12
  -1  -6  -9  227.17   10.99
   1   6  -9  195.77   15.23
   1  -6   9  210.00   16.57
  -1   6   9  228.15   17.71
  -1  -6  -9  249.24   11.35
  -1  -6  -9  214.68   16.44
   1  -6   8  432.81   28.13
   1  -6   8  484.44   22.27
  -1   6   8  483.06   25.74
   1  -6   8  474.24   22.25
  -1   6   8  517.09   29.41
  -1  -6  -8  499.20   29.24
   1  -6   8  428.51   22.17
  -1  -6  -8  502.79   21.96
  -1  -6  -8  463.89   21.60
  -1  -6  -8  465.89   27.84
   1   6  -8  476.67   27.51
   1   6  -8  488.89   28.56
   1  -6   8  517.41   22.51
   1  -6   8  465.88   22.53
  -1  -6  -8  464.39   21.90
   1   6  -8  480.78   27.59
  -1  -6  -8  481.18   21.72
  -1   6   8  471.16   27.10
  -1  -6  -8  486.88   28.05
  -1  -6  -7  616.37   24.90
  -1  -6  -7  561.01   32.28
  -1   6   7  574.93   31.72
  -1  -6  -7  557.27   24.52
  -1   6   7  594.89   30.30
   1  -6   7  525.29   24.96
   1   6  -7  507.56   29.66
  -1  -6  -7  556.08   30.68
  -1  -6  -7  595.68   31.38
   1  -6   7  554.65   25.00
  -1  -6  -7  532.80   24.72
   1  -6   7  556.88   25.36
   1   6  -7  557.20   31.05
  -1   6   7  544.60   28.04
   1  -6   7  558.00   25.15
   1   6  -7  535.39   30.50
  -1  -6  -7  471.63   24.60
   1  -6   7  572.42   32.29
  -1  -6  -7  541.00   24.49
  -1   6   6  234.15   14.55
  -1   6   6  310.49   18.83
   1   6  -6  247.66   18.51
  -1  -6  -6  273.18   12.42
  -1  -6  -6  246.19   12.03
   1  -6   6  238.19   12.96
   1  -6   6  250.16   18.54
  -1  -6  -6  259.70   12.06
  -1  -6  -6  264.63   17.38
  -1  -6  -6  243.30   18.72
   1   6  -6  249.85   17.58
  -1  -6  -6  229.41   12.14
  -1   6   6  247.63   16.27
  -1  -6  -6  259.82   17.55
   1   6  -6  240.30   17.34
   1  -6   5  653.95   36.69
  -1   6   5  707.67   35.26
   1   6  -5  700.05   35.48
  -1   6   5  626.31   31.20
  -1   6   5  618.86   33.12
  -1  -6  -5  648.04   34.37
  -1  -6  -5  643.51   36.60
  -1  -6  -5  681.81   34.96
   1   6  -5  667.27   35.16
   1   6  -5  609.77   35.42
  -1   6   4  372.61   20.73
  -1   6   4  318.21   18.92
  -1  -6  -4  322.23   22.15
  -1  -6  -4  329.75   20.41
   1   6  -4  332.03   20.82
   1   6  -4  282.14   16.70
   1  -6   4  291.60   19.41
   1  -6   4  316.89   22.06
   1   6  -4  349.34   20.85
  -1   6   4  341.33   17.26
   1   6  -4  307.26   20.72
  -1   6   3  349.74   17.80
   1   6  -3  345.42   21.16
  -1   6   3  363.52   20.52
  -1  -6  -3  324.78   22.83
   1  -6   3  310.73   20.09
   1   6  -3  325.34   18.57
   1   6  -3  373.88   21.94
   1  -6   3  382.02   24.03
  -1  -6  -3  342.68   19.81
   1   6  -3  313.43   20.91
   1  -6   2 1156.88   58.51
   1   6  -2 1194.78   53.88
  -1   6   2 1209.42   54.53
   1  -6   2 1075.18   54.65
   1   6  -2 1167.66   56.09
  -1  -6  -2 1113.28   58.03
  -1  -6  -2 1139.18   54.18
   1   6  -2 1159.77   55.88
  -1   6   2 1187.17   51.84
   1  -6   1  401.51   22.71
   1   6  -1  404.00   22.28
  -1   6   1  402.73   22.02
   1   6  -1  386.93   23.69
   1  -6   1  415.59   23.00
  -1  -6  -1  419.14   26.09
  -1   6   1  406.81   20.24
   1   6  -1  415.07   23.67
  -1  -6  -1  408.37   22.61
   1   6   0    5.21    4.12
   1   6   0    0.51    2.65
   1   6   0    1.68    2.13
   1  -6   0    2.69    4.53
  -1   6   0    1.61    1.49
  -1  -6   0    6.39    3.14
   1   6   0   -0.59    2.81
   1  -6   0    6.83    2.86
  -1   6   0   -0.42    2.07
  -1  -6   0   -0.86    4.54
   1  -6  -1  356.70   21.59
  -1   6  -1  379.48   19.89
   1   6   1  432.68   22.58
   1   6   1  371.30   20.59
   1   6   1  408.50   23.71
   1  -6  -1  408.97   26.08
  -1  -6   1  402.92   23.50
  -1  -6   1  382.37   22.17
  -1   6  -1  409.18   20.60
   1   6   1  405.36   22.79
  -1   6  -2 1158.21   49.90
   1  -6  -2 1208.52   56.93
  -1   6  -2 1018.04   50.11
   1   6   2 1085.26   50.28
  -1  -6   2 1040.74   55.38
   1  -6  -2 1099.67   51.91
  -1  -6   2 1108.98   53.89
   1   6   2 1136.23   52.67
   1   6   2 1148.17   52.95
   1   6   3  299.28   20.36
   1   6   3  335.38   17.54
  -1   6  -3  310.27   18.43
  -1   6  -3  328.10   16.65
   1   6   3  337.25   20.19
  -1  -6   3  332.54   22.53
   1   6   3  347.54   19.93
   1  -6  -3  345.31   19.47
  -1  -6   3  328.13   21.02
   1  -6  -3  331.84   22.64
   1   6   4  323.53   20.70
   1  -6  -4  314.40   22.04
  -1  -6   4  326.54   21.08
   1   6   4  335.45   19.73
  -1   6  -4  329.32   19.60
   1   6   4  297.18   19.62
   1   6   4  343.73   19.21
  -1  -6   4  306.22   21.69
   1  -6  -5  641.95   36.26
  -1  -6   5  627.12   35.87
  -1   6  -5  597.71   32.47
  -1   6  -5  656.48   32.88
   1   6   5  661.41   34.48
   1   6   5  646.94   34.59
   1   6   5  631.94   33.16
   1   6   5  654.43   32.76
   1  -6  -6  259.01   12.58
  -1   6  -6  237.70   16.14
  -1  -6   6  278.65   19.57
   1  -6  -6  260.82   19.25
   1  -6  -6  255.65   12.55
  -1  -6   6  272.66   13.46
   1   6   6  254.31   18.14
  -1  -6   6  262.15   13.19
   1   6   6  248.49   17.13
   1  -6  -6  288.91   12.98
   1   6   6  272.21   16.90
  -1   6  -6  263.42   16.29
   1   6   6  272.11   18.51
   1   6   7  537.69   29.44
   1  -6  -7  601.13   24.91
   1   6   7  584.53   31.49
  -1  -6   7  545.23   25.21
   1  -6  -7  549.57   24.57
  -1  -6   7  566.73   25.50
  -1  -6   7  524.51   24.58
  -1   6  -7  514.45   28.55
   1  -6  -7  570.33   25.53
   1  -6  -7  532.47   24.97
  -1  -6   7  541.59   24.99
  -1  -6   7  518.31   30.64
   1   6   7  569.11   31.71
   1  -6  -7  523.02   24.46
  -1  -6   7  570.17   25.32
  -1   6  -7  553.51   30.04
  -1  -6   7  564.75   32.17
   1  -6  -7  562.32   32.51
  -1   6  -7  508.60   27.65
   1  -6  -8  497.20   21.43
   1  -6  -8  461.85   22.38
   1   6   8  459.57   27.58
   1   6   8  434.40   21.31
   1  -6  -8  486.30   29.09
  -1  -6   8  451.76   28.04
  -1  -6   8  465.88   22.24
  -1  -6   8  450.75   27.90
  -1   6  -8  433.53   26.40
   1  -6  -8  484.61   22.20
   1  -6  -8  536.66   21.75
   1   6   8  504.88   27.11
  -1  -6   8  457.10   22.34
  -1  -6   8  472.05   21.22
   1   6   8  468.51   28.61
   1  -6  -8  452.62   21.68
  -1  -6   8  480.55   22.13
  -1   6  -8  415.05   24.95
  -1  -6   8  434.01   21.32
   1  -6  -8  474.91   21.32
   1   6   9  220.71   10.98
  -1  -6   9  214.71   10.61
  -1  -6   9  218.11   17.13
   1  -6  -9  191.03   10.93
  -1   6  -9  206.59   15.69
   1  -6  -9  198.41   16.54
   1  -6  -9  215.21   10.78
  -1   6  -9  204.52   14.39
  -1  -6   9  222.88   11.79
   1   6   9  207.92   16.09
   1  -6  -9  204.74   10.72
   1  -6  -9  214.38   11.54
   1  -6  -9  218.47   11.84
  -1  -6   9  210.55   11.75
  -1  -6   9  199.72   10.77
  -1  -6   9  195.36   15.94
   1  -6  -9  221.89   11.03
   1   6   9  218.64   15.79
  -1  -6  10   54.53    3.99
   1   6  10   46.82    7.24
   1   6  10   48.33    8.37
  -1  -6  10   52.41    4.27
  -1   6 -10   58.97    8.24
   1   6  10   55.61    4.34
   1  -6 -10   58.51    4.94
   1  -6 -10   60.36    4.47
   1  -6 -10   56.10    5.00
  -1  -6  10   64.02    5.32
  -1  -6  10   35.04    7.53
  -1  -6  10   59.18    4.15
   1  -6 -10   55.45    4.54
   1  -6 -10   55.62    4.23
   1   6  10   68.43    8.35
  -1  -6  10   53.43    5.00
  -1   6 -10   53.79    6.82
   1  -6 -10   58.73    4.32
   1   6  11   52.15    7.30
   1  -6 -11   49.27    4.09
  -1  -6  11   49.55    4.13
   1   6  11   59.66    8.23
   1  -6 -11   44.58    4.53
  -1  -6  11   39.27    8.36
  -1   6 -11   50.67    7.97
   1  -6 -11   47.92    4.03
   1  -6 -11   55.51    4.40
   1  -6 -11   48.22    4.32
  -1  -6  11   47.06    3.85
  -1  -6  11   55.53    4.93
   1   6  11   49.78    4.20
  -1  -6  11   50.89    5.06
   1   6  11   44.97    8.38
  -1  -6  12  325.58   15.88
  -1  -6  12  286.72   14.53
   1  -6 -12  296.09   15.22
  -1  -6  12  245.86   21.56
   1   6  12  308.60   14.70
  -1  -6  12  301.89   15.38
   1  -6 -12  289.49   14.47
   1  -6 -12  284.02   14.47
  -1  -6  12  267.68   14.33
   1   6  12  288.17   20.61
   1   6  12  290.55   22.22
  -1   6 -12  246.27   19.94
  -1  -6  12  271.54   14.07
   1  -6 -12  308.40   14.79
   1   6  13  278.85   22.30
   1  -6 -13  296.87   15.53
  -1  -6  13  269.46   22.88
  -1   6 -13  274.34   21.04
  -1  -6  13  288.74   14.90
  -1  -6  13  287.25   14.50
   1   6  13  314.81   21.82
   1  -6 -13  284.56   14.79
  -1  -6  13  289.68   14.85
   1  -6 -13  301.31   14.88
  -1   6 -13  287.96   23.28
   1  -6 -13  317.51   15.20
  -1  -6  13  312.05   15.83
  -1   6 -14   16.64    5.75
   1  -6 -14   19.46    3.45
  -1  -6  14   20.45    2.78
   1  -6 -14   23.60    3.09
   1  -6 -14   22.61    3.06
   1   6  14   18.97    5.51
   1  -6 -14   20.31    2.80
  -1  -6  14   17.04    6.82
  -1  -6  14   18.01    2.98
   1   6  14   11.59    6.89
   1   6  14   19.89    2.99
  -1  -6  14   20.62    3.54
   1  -6 -14   27.09    3.25
  -1  -6  14   20.05    3.00
  -1   6 -14   24.13    6.85
  -1   6 -15   53.03    8.60
   1   6  15   58.90    5.06
   1  -6 -15   68.41    5.13
  -1   6 -15   55.34   10.12
  -1  -6  15   48.37    9.68
   1   6  15   57.77    9.78
   1  -6 -15   81.67    5.70
  -1  -6  15   64.22    5.18
   1  -6 -15   68.32    5.26
  -1  -6  15   73.05    6.03
   1  -6 -15   54.15    4.81
  -1  -6  15   61.76    5.12
   1   6  15   63.43    9.57
   1  -6 -15   63.18    5.53
  -1  -6  15   61.68    4.79
  -1   6 -16   10.95    5.24
   1  -6 -16   12.87    2.71
   1  -6 -16   13.27    2.67
   1  -6 -16   13.30    2.71
   1  -6 -16   10.86    2.99
   1   6  16   11.77    2.52
   1  -6 -16   11.06    2.47
   1   6  16   15.80    5.73
   1   6  16    6.13    4.53
  -1  -6  16   15.33    2.81
  -1   6 -16    7.70    4.27
  -1  -6  16   12.48    2.34
  -1  -6  16   10.76    2.68
  -1  -6  16    4.03    4.73
   1  -6 -17   10.87    2.57
   1  -6 -17    8.34    2.50
   1   6  17   10.89    2.46
  -1  -6  17   12.77    2.57
   1  -6 -17    8.67    2.13
   1  -6 -17    9.08    2.49
  -1  -6  17    8.95    2.38
   1   6  17    9.02    2.22
   1  -6 -17    6.30    2.42
  -1  -6  17   11.40    2.19
   1  -6 -18    7.51    2.21
  -1  -6  18    7.70    2.22
  -1  -6  18    5.55    2.22
   1  -6 -18    4.86    2.02
   1  -6 -18    4.94    1.80
   1  -6 -18    7.02    2.23
   1   6  18    8.50    2.23
   1  -6 -18    7.09    2.44
  -1  -6  18    5.92    1.84
   1  -6 -19  194.52    9.52
   1  -6 -19  204.24    9.86
   1   6  19  200.93    9.45
  -1  -6  19  188.20    9.61
  -1  -6  19  184.36    9.95
  -1  -6  19  170.04    9.05
  -1  -6  19  160.14    9.41
   1  -6 -19  203.68    9.62
  -1  -6  19  203.86   10.49
   1  -6 -20  195.41    6.29
  -1  -6  20  163.76    5.56
  -1  -6  20    0.26    1.45
  -1  -6  20  167.38    6.19
   1   6  20  160.08    5.10
  -1  -6  20   36.14    3.01
   1  -6 -20  171.49    5.53
   1  -6 -20  156.66    5.37
  -1  -6  20  181.39    6.73
  -1  -6  21   67.20    3.59
   1  -6 -21   70.06    3.26
   1  -6 -21   68.38    3.23
   1  -6 -21   72.95    3.50
   1  -6 -22   41.23    2.74
  -1  -6  22   36.91    2.81
   1  -6 -22   35.07    2.52
  -1   6 -22   30.36    2.87
   1  -6 -22   33.06    2.49
  -1   7  21    2.35    1.07
   1  -7  21    2.46    1.36
   1  -7  21    1.66    1.10
   1   7 -21    2.85    1.44
  -1  -7 -21    3.69    1.24
  -1  -7 -20   45.13    2.83
   1  -7  20   45.99    3.20
  -1   7  20   47.86    2.79
  -1  -7 -20   33.11    2.28
  -1  -7 -20   45.02    2.80
   1   7 -20   38.61    3.33
  -1  -7 -20   44.91    3.00
   1  -7  20   38.38    2.87
  -1  -7 -19  212.04   11.42
  -1   7  19  248.21   11.55
   1  -7  19  229.49   11.95
  -1  -7 -19  234.39   11.51
  -1  -7 -19  222.10   11.11
  -1  -7 -19  266.66   11.95
  -1  -7 -19  231.84   11.48
   1  -7  19  227.01   11.79
   1   7 -19  207.82   12.09
   1   7 -18   48.72    4.64
  -1  -7 -18   58.11    4.35
   1  -7  18   54.85    3.60
  -1  -7 -18   55.34    4.05
  -1  -7 -18   50.60    3.75
  -1  -7 -18   60.40    4.44
   1  -7  18   57.49    4.47
  -1   7  18   65.27    4.25
  -1  -7 -18   50.85    3.89
   1  -7  18   59.82    4.68
  -1  -7 -17   14.25    2.63
   1  -7  17    9.48    2.36
  -1   7  17    8.42    2.19
   1  -7  17   11.27    2.75
  -1  -7 -17    7.67    2.40
   1  -7  17    7.17    2.64
  -1  -7 -17   12.18    2.33
   1   7 -17    9.47    3.01
  -1  -7 -17    7.97    2.62
  -1  -7 -17    9.44    2.29
   1  -7  16   36.36    4.15
  -1  -7 -16   35.01    3.66
  -1  -7 -16   33.30    3.82
   1  -7  16   35.99    4.03
  -1  -7 -16   28.94    3.27
  -1   7  16   34.35    3.48
   1   7 -16   34.21    4.57
   1  -7  16   23.53    3.39
  -1  -7 -16   35.89    4.02
  -1  -7 -16   33.55    3.68
   1   7 -15  282.07   25.76
  -1   7  15  307.69   24.70
  -1  -7 -15  392.26   17.58
  -1   7  15  371.21   17.11
  -1  -7 -15  344.13   17.52
   1  -7  15  351.89   17.77
   1  -7  15  325.54   16.37
   1   7 -15  307.95   23.34
  -1  -7 -15  357.59   17.04
   1  -7  15  286.71   16.78
   1  -7  15  374.45   17.91
  -1  -7 -15  351.12   16.98
  -1  -7 -15  341.01   16.87
  -1   7  15  327.45   24.31
   1  -7  14   16.93    2.52
  -1   7  14   18.09    6.15
  -1  -7 -14   20.63    2.97
  -1   7  14   21.93    2.96
   1   7 -14   20.28    5.58
  -1   7  14   18.82    5.75
  -1  -7 -14   27.08    3.59
  -1  -7 -14   22.98    3.19
   1  -7  14   15.90    2.95
  -1  -7 -14   18.51    3.43
   1  -7  14   22.42    3.58
   1   7 -14   10.08    6.06
  -1  -7 -14   19.03    3.06
   1   7 -14   19.28    5.79
   1   7 -14   18.21    5.11
   1  -7  14   15.73    3.19
  -1  -7 -13   13.30    2.60
  -1   7  13    8.41    5.32
  -1  -7 -13   11.62    2.69
   1  -7  13    9.67    2.09
   1   7 -13   12.97    5.85
  -1  -7 -13   11.98    2.84
   1  -7  13   13.86    3.12
  -1   7  13   17.11    2.61
   1  -7  13   10.40    2.48
   1  -7  13   13.62    2.96
  -1  -7 -13   14.84    2.71
   1   7 -13    8.11    4.38
  -1  -7 -13   13.86    5.13
  -1  -7 -13   13.32    2.73
   1   7 -13   12.39    4.65
  -1   7  13    6.14    4.17
   1  -7  12   16.29    2.41
  -1   7  12   18.75    5.86
  -1   7  12   21.48    2.93
  -1  -7 -12   16.27    2.76
   1   7 -12   14.14    6.59
   1   7 -12   12.97    5.09
  -1  -7 -12   18.11    2.96
  -1  -7 -12   14.14    3.08
  -1  -7 -12   22.69    6.11
   1  -7  12   16.07    2.95
  -1  -7 -12   16.82    2.83
  -1  -7 -12   18.94    2.79
   1  -7  12   17.42    3.19
   1   7 -12    7.79    4.23
   1  -7  12   13.49    3.11
   1  -7  12   13.02    3.73
   1  -7  11  297.16   15.28
  -1  -7 -11  283.79   14.72
   1   7 -11  276.86   20.90
  -1  -7 -11  288.02   15.09
   1   7 -11  289.15   21.27
   1  -7  11  300.39   15.86
  -1  -7 -11  283.71   14.55
   1  -7  11  278.61   14.12
   1  -7  11  300.05   15.39
  -1   7  11  303.13   21.41
  -1  -7 -11  316.43   15.04
   1   7 -11  269.04   23.66
   1  -7  11  282.12   15.00
  -1  -7 -11  298.13   14.67
  -1  -7 -11  304.87   21.80
  -1  -7 -10  764.39   41.70
  -1  -7 -10  785.32   35.32
  -1  -7 -10  864.50   35.30
  -1  -7 -10  784.00   34.66
  -1  -7 -10  797.45   34.74
  -1   7  10  786.08   44.03
   1  -7  10  753.02   35.19
   1   7 -10  671.16   41.14
   1  -7  10  785.33   35.50
  -1  -7 -10  770.33   34.88
   1   7 -10  743.88   45.52
   1   7 -10  736.45   42.43
  -1  -7 -10  771.05   42.66
   1  -7  10  740.82   35.67
  -1   7  10  855.20   42.87
   1  -7  10  731.12   35.18
  -1  -7  -9  748.63   33.44
   1  -7   9  719.72   34.41
   1  -7   9  751.85   34.09
  -1  -7  -9  738.60   33.47
   1   7  -9  697.77   41.01
  -1   7   9  812.59   43.15
   1   7  -9  721.56   43.97
   1   7  -9  741.26   40.80
  -1  -7  -9  756.42   40.77
   1  -7   9  649.33   40.83
   1   7  -9  710.17   39.73
   1  -7   9  770.83   34.30
  -1  -7  -9  808.78   41.83
  -1  -7  -9  749.92   33.74
  -1  -7  -9  724.48   41.93
   1  -7   9  715.47   34.04
  -1  -7  -9  857.95   34.18
  -1   7   9  759.26   40.72
  -1  -7  -8   52.24    4.21
   1  -7   8   52.71    4.65
   1   7  -8   62.87    8.32
   1  -7   8   46.65    4.35
   1  -7   8   47.86    4.45
   1   7  -8   50.42    7.58
   1  -7   8   42.48    8.38
   1   7  -8   49.11    9.04
   1   7  -8   61.72    9.01
  -1  -7  -8   52.63    4.06
   1  -7   8   50.66    4.40
  -1  -7  -8   58.56    8.29
  -1   7   8   66.70    9.48
   1  -7   8   43.78    4.01
  -1  -7  -8   54.52    8.80
   1  -7   8   51.04    4.76
  -1  -7  -8   51.37    4.25
  -1   7   8   39.05    7.19
  -1  -7  -8   48.56    3.92
  -1   7   7   94.82    9.66
   1  -7   7   76.10   10.82
  -1  -7  -7   76.75   10.74
  -1   7   7   99.03   11.02
   1  -7   7   80.40    5.88
   1  -7   7   84.00    6.05
   1   7  -7   72.56    9.72
  -1  -7  -7   86.53    5.91
  -1  -7  -7  108.19   10.81
  -1  -7  -7   88.37    5.54
   1  -7   7   78.00    5.93
  -1  -7  -7   90.33    5.58
   1  -7   7   84.80    5.78
   1  -7   7   90.97    6.36
   1  -7   7   85.57    6.66
   1   7  -7   98.32   10.05
   1   7  -7   79.97    9.96
   1  -7   7   91.93    6.20
  -1  -7  -7   90.91    5.84
   1  -7   7   90.11    5.95
   1   7  -7   83.72   11.06
  -1  -7  -7  100.58    5.94
  -1  -7  -7   81.14    5.75
   1  -7   6  211.77   17.98
  -1  -7  -6  214.36   10.50
  -1  -7  -6  195.43   17.37
   1   7  -6  211.12   16.61
   1  -7   6  193.62   10.74
   1   7  -6  209.28   16.42
   1  -7   6  189.79   11.05
  -1  -7  -6  212.32   10.29
   1   7  -6  213.69   17.26
  -1   7   6  189.83   14.53
  -1   7   6  218.83   16.35
   1  -7   6  197.47   10.48
   1  -7   6  195.72   10.35
  -1  -7  -6  189.82    9.94
  -1  -7  -6  201.16   10.04
   1  -7   6  179.95   10.31
  -1  -7  -6  178.59   10.10
   1  -7   6  198.78   10.65
   1  -7   6  192.50   10.72
  -1  -7  -6  168.36   10.06
   1  -7   5  186.19   10.46
   1  -7   5  184.17   10.26
   1   7  -5  196.32   15.93
  -1   7   5  208.18   14.73
  -1  -7  -5  194.69    9.91
  -1  -7  -5  199.02   17.53
   1   7  -5  218.13   16.59
  -1  -7  -5  206.29   14.80
  -1  -7  -5  167.84   10.02
  -1  -7  -5  200.64   10.24
   1  -7   5  175.88   16.67
   1  -7   5  203.61   10.63
   1   7  -5  199.61   16.37
   1  -7   5  185.06   10.83
  -1   7   5  221.60   15.93
  -1  -7  -5  192.37   10.12
   1  -7   5  197.06   10.16
  -1  -7  -5  187.81    9.85
   1  -7   5  194.21   10.65
  -1  -7  -5  221.20   10.26
   1  -7   4  422.12   20.53
   1  -7   4  449.04   26.62
   1  -7   4  417.76   20.65
  -1  -7  -4  471.22   25.95
   1  -7   4  438.17   20.95
  -1  -7  -4  414.65   20.33
  -1  -7  -4  461.70   20.34
   1  -7   4  455.49   21.24
  -1  -7  -4  447.74   20.39
   1  -7   4  442.07   29.29
  -1   7   4  459.61   25.57
  -1  -7  -4  458.61   29.52
   1  -7   4  448.92   20.84
   1   7  -4  465.41   27.59
   1   7  -4  453.36   27.31
  -1  -7  -4  431.96   20.36
   1   7  -4  496.93   27.95
  -1   7   4  444.67   26.12
   1  -7   3  450.91   29.07
   1   7  -3  464.02   26.85
  -1   7   3  461.94   25.29
  -1  -7  -3  384.63   19.55
   1  -7   3  401.97   19.77
   1   7  -3  407.23   22.86
  -1  -7  -3  444.79   24.88
   1  -7   3  389.11   25.06
  -1  -7  -3  438.25   19.60
  -1  -7  -3  434.68   19.73
   1   7  -3  449.07   26.68
   1  -7   3  430.50   20.11
   1  -7   3  447.10   20.40
   1  -7   3  417.63   20.31
  -1   7   3  456.91   24.75
   1   7  -3  412.69   25.77
  -1  -7  -3  485.41   29.82
   1  -7   2  564.83   34.95
   1  -7   2  544.55   25.86
   1  -7   2  559.13   26.04
   1   7  -2  580.69   29.87
  -1   7   2  624.67   30.76
  -1  -7  -2  601.78   35.41
   1   7  -2  548.39   31.66
  -1  -7  -2  592.44   25.43
  -1  -7  -2  546.71   25.46
  -1  -7  -2  566.68   30.63
   1  -7   2  534.85   30.95
   1   7  -2  580.67   32.63
  -1  -7  -1   67.91    4.44
  -1  -7  -1   55.48    9.36
  -1   7   1   67.11    7.14
   1  -7   1   59.84    4.76
   1   7  -1   68.73    8.27
   1   7  -1   59.91    7.30
  -1  -7  -1   66.00    4.52
   1   7  -1   64.67    8.68
  -1  -7  -1   66.96    7.55
   1  -7   1   63.97    7.72
   1  -7   0  427.83   29.86
  -1  -7   0  474.66   21.10
  -1   7   0  456.36   24.63
  -1  -7   0  460.61   27.48
   1  -7   0  458.33   21.02
   1   7   0  478.59   26.13
  -1  -7   0  462.32   21.20
   1   7   0  462.05   26.68
   1  -7   0  440.63   21.53
   1  -7   0  434.84   26.09
  -1  -7   0  445.90   29.80
   1   7   0  512.69   28.03
   1  -7   0  443.32   26.16
  -1  -7   0  473.44   26.47
   1   7   0  516.36   28.62
   1   7   1   55.11    7.30
  -1   7  -1   58.59    6.30
   1  -7  -1   61.71    4.77
   1  -7  -1   70.53    4.47
   1   7   1   60.25    8.56
   1   7   1   65.12    7.97
   1  -7  -1   67.08    7.73
   1  -7  -1   75.09   10.64
  -1  -7   1   74.16    9.20
   1   7   2  585.21   31.06
  -1   7  -2  554.98   27.75
  -1  -7   2  549.36   32.23
   1   7   2  622.32   31.41
   1  -7  -2  548.35   30.40
  -1  -7   2  556.60   34.51
   1  -7  -2  557.57   25.80
   1  -7  -2  556.23   25.22
  -1   7  -2  550.69   28.29
   1  -7  -2  640.24   36.05
  -1  -7   3  443.88   28.75
  -1  -7   3  447.44   20.20
  -1   7  -3  464.73   26.04
   1  -7  -3  473.59   29.61
   1   7   3  449.45   25.89
   1   7   3  439.80   25.01
   1  -7  -3  452.25   19.83
   1  -7  -3  431.44   20.36
  -1  -7   3  410.17   19.67
  -1  -7   3  422.19   20.27
   1  -7  -3  412.96   19.94
   1  -7  -3  422.10   24.71
   1   7   3  467.20   24.93
  -1   7  -3  401.88   23.18
  -1  -7   3  399.72   26.42
   1  -7  -4  433.62   29.26
  -1   7  -4  482.15   26.64
   1   7   4  458.17   27.81
   1   7   4  459.05   26.94
  -1  -7   4  461.30   21.01
   1  -7  -4  470.32   21.19
   1  -7  -4  440.70   21.08
   1   7   4  469.39   26.06
  -1  -7   4  428.37   21.09
  -1  -7   4  455.71   20.57
  -1   7  -4  392.21   24.34
   1  -7  -4  427.22   20.87
  -1  -7   4  473.12   20.96
  -1   7  -4  449.57   26.17
   1   7   4  497.38   26.20
   1  -7  -4  476.71   26.12
  -1  -7   4  458.27   29.54
   1  -7  -4  425.96   20.75
  -1  -7   4  423.39   27.66
   1  -7  -4  456.49   20.60
  -1  -7   4  445.38   20.83
   1  -7  -5  185.94   10.44
   1  -7  -5  179.62   16.93
   1   7   5  202.29   16.32
  -1  -7   5  200.38    9.97
  -1  -7   5  203.18   10.44
  -1  -7   5  180.19   10.72
  -1  -7   5  200.17   10.40
   1  -7  -5  192.27    9.84
  -1   7  -5  203.31   14.64
  -1  -7   5  229.94   18.27
  -1   7  -5  185.01   14.18
   1  -7  -5  184.46    9.79
  -1  -7   5  181.69   10.41
   1  -7  -5  176.27   10.09
   1  -7  -5  195.54   10.31
  -1   7  -5  181.53   14.15
   1   7   5  178.33   14.07
   1  -7  -5  195.81   14.56
   1   7   5  217.07   14.75
   1  -7  -5  202.99   10.09
   1  -7  -5  206.76   10.64
   1   7   5  205.51   15.77
   1   7   6  199.79   14.63
  -1  -7   6  179.54   16.52
   1  -7  -6  187.58   17.31
  -1   7  -6  165.52   13.48
  -1  -7   6  198.47   10.60
  -1  -7   6  188.09   10.29
   1  -7  -6  207.49   10.18
  -1  -7   6  209.03   10.54
   1   7   6  183.15   15.75
   1  -7  -6  189.76   10.35
   1  -7  -6  194.69    9.88
   1  -7  -6  196.84   10.63
   1   7   6  208.11   14.90
  -1  -7   6  196.05    9.95
  -1  -7   6  174.53   10.68
   1  -7  -6  197.33   10.33
   1   7   6  195.14   15.87
  -1   7  -6  191.47   14.33
   1  -7  -6  186.29    9.84
   1  -7  -6  168.34   10.08
   1  -7  -7   86.41    5.53
   1  -7  -7   95.34    5.82
  -1   7  -7   97.25    9.41
   1   7   7   94.43   11.13
  -1  -7   7  101.49   11.83
   1   7   7   78.02    9.06
  -1  -7   7   89.89    6.01
   1  -7  -7  101.96   12.16
  -1  -7   7   85.33    5.53
  -1  -7   7   85.77    6.46
   1   7   7   94.73   11.07
  -1   7  -7   81.38    9.24
  -1  -7   7   93.80    6.28
   1  -7  -7   87.09    5.53
   1  -7  -7   81.07    5.77
   1  -7  -7   88.68    5.96
  -1  -7   7   92.93    6.48
   1  -7  -7   83.01    5.89
  -1  -7   7   95.02    6.20
  -1  -7   8   47.14    8.39
   1  -7  -8   52.51    4.12
  -1  -7   8   58.07    4.56
   1   7   8   58.55    7.77
  -1   7  -8   42.66    6.66
  -1   7  -8   51.24    7.42
   1  -7  -8   52.44    4.09
   1  -7  -8   40.48    8.00
   1   7   8   53.92    8.50
   1  -7  -8   50.34    5.92
  -1  -7   8   48.93    4.55
  -1  -7   8   51.67    4.80
  -1  -7   8   57.40    4.12
   1  -7  -8   49.50    4.34
   1  -7  -8   63.53    4.56
   1   7   8   49.57    8.53
  -1  -7   8   54.96    4.77
  -1  -7   8   50.15    4.75
   1  -7  -8   51.26    4.29
   1  -7  -8   58.74    5.22
   1   7   8   48.57    4.03
   1   7   9  763.57   39.61
  -1   7  -9  675.36   38.98
   1  -7  -9  717.22   32.46
   1  -7  -9  820.43   33.21
   1  -7  -9  745.24   41.66
  -1  -7   9  689.66   32.52
  -1  -7   9  679.99   32.99
   1  -7  -9  784.23   33.72
  -1  -7   9  741.65   33.37
  -1  -7   9  775.44   33.57
  -1   7  -9  698.17   37.51
   1  -7  -9  702.17   32.45
  -1  -7   9  727.16   32.38
   1   7   9  755.88   42.02
  -1  -7   9  735.63   33.57
   1   7   9  750.95   40.65
  -1  -7   9  696.42   40.48
  -1  -7   9  720.98   33.61
   1  -7  -9  743.39   33.88
   1  -7  -9  722.11   32.79
   1   7   9  696.01   32.44
  -1  -7  10  757.48   35.43
  -1   7 -10  696.76   40.94
   1   7  10  751.31   34.47
  -1  -7  10  744.84   34.57
  -1  -7  10  758.09   35.10
  -1  -7  10  739.67   34.21
   1  -7 -10  798.43   35.61
  -1  -7  10  806.53   35.50
  -1  -7  10  798.62   35.62
   1  -7 -10  797.78   34.62
  -1  -7  10  772.26   35.72
   1  -7 -10  904.72   35.32
   1  -7 -10  756.46   35.66
   1   7  10  785.51   41.79
   1   7  10  730.35   41.84
  -1   7 -10  689.94   38.94
   1  -7 -10  774.66   34.50
   1  -7 -11  325.04   15.02
   1   7  11  262.87   20.15
  -1  -7  11  303.59   15.47
  -1  -7  11  317.87   15.59
   1   7  11  292.09   14.45
  -1  -7  11  277.25   14.46
  -1   7 -11  275.77   20.53
  -1  -7  11  282.35   14.06
   1  -7 -11  275.78   15.28
   1  -7 -11  271.59   14.37
   1  -7 -11  296.35   14.52
  -1  -7  11  283.11   15.01
  -1  -7  11  282.54   15.58
   1   7  11  259.49   19.98
   1  -7 -11  277.07   15.33
   1   7  12    6.06    4.95
   1  -7 -12   19.65    3.49
  -1   7 -12   11.53    4.81
   1  -7 -12   12.55    2.68
  -1  -7  12   16.68    3.10
   1  -7 -12   17.77    2.81
  -1  -7  12   15.58    2.35
   1  -7 -12   18.35    2.98
  -1  -7  12   17.38    3.29
  -1  -7  12   19.29    3.55
   1   7  12   17.26    5.36
  -1  -7  12   17.48    2.80
   1   7  13   12.95    4.87
   1  -7 -13   17.32    3.11
   1   7  13   17.31    6.15
   1  -7 -13   14.68    3.26
   1  -7 -13   13.33    2.78
  -1  -7  13   13.75    2.61
  -1  -7  13   13.72    2.95
  -1   7 -13    8.80    4.57
  -1  -7  13   13.29    3.17
  -1  -7  13   14.18    3.32
   1  -7 -13   16.24    2.73
  -1   7 -13   10.38    6.04
  -1   7 -14   14.06    5.85
   1  -7 -14   23.41    3.30
   1   7  14   11.09    5.21
  -1   7 -14   14.65    5.01
   1   7  14   20.34    5.70
  -1  -7  14   21.08    3.66
  -1  -7  14   21.40    3.23
   1  -7 -14   19.46    2.97
  -1  -7  14   23.40    3.65
   1  -7 -14   21.11    3.10
  -1  -7  14   28.32    3.89
   1  -7 -14   18.79    3.55
   1  -7 -15  353.22   17.23
   1  -7 -15  392.66   17.83
   1   7  15  296.51   25.00
  -1   7 -15  276.26   22.51
   1   7  15  364.37   17.43
   1   7  15  337.64   24.22
   1  -7 -15  356.07   18.05
   1  -7 -15  353.89   17.28
  -1  -7  15  320.17   17.18
  -1   7 -15  302.38   25.20
  -1  -7  15  376.06   18.47
  -1  -7  15  366.41   18.28
  -1  -7  15  345.93   17.91
  -1  -7  16   31.18    3.63
   1  -7 -16   35.77    4.16
   1  -7 -16   33.25    3.64
   1   7  16   32.08    3.54
  -1  -7  16   33.93    4.13
  -1  -7  16   37.19    4.44
   1  -7 -16   32.87    3.93
   1  -7 -16   31.55    3.57
   1  -7 -17    9.61    2.65
   1  -7 -17   17.92    2.97
  -1  -7  17   15.01    2.99
   1   7  17    9.67    2.36
   1  -7 -17    9.07    2.40
   1  -7 -17    7.21    2.28
   1   7  17   11.65    2.45
  -1  -7  17    7.04    2.69
   1   7  18   61.63    4.67
   1   7  18   60.71    4.36
  -1  -7  18   58.69    4.93
  -1  -7  18   60.22    5.21
   1  -7 -18   54.67    4.65
   1  -7 -18   59.52    4.52
   1  -7 -18   60.35    4.49
   1  -7 -18   59.16    4.69
   1  -7 -19  253.46   11.81
  -1  -7  19  237.27   11.97
   1   7  19  247.73   11.70
  -1  -7  19  224.90   12.12
   1   7  19  247.32   11.41
   1  -7 -19  235.40   11.50
   1  -7 -19  220.10   11.39
   1  -7 -20   43.11    3.29
   1   7  20   46.00    3.41
  -1  -7  20   42.02    3.59
   1   7  20   39.47    3.03
  -1  -7  20   45.87    3.89
   1  -7 -20   47.81    3.38
   1  -7 -20   50.02    3.51
   1  -7 -21    4.44    1.29
   1   7  21    3.16    1.22
  -1   7 -21    3.46    1.41
  -1  -7  21    5.96    1.47
   1   7  22   14.32    1.38
  -1   8  21   24.16    1.90
  -1  -8 -20   63.69    3.82
   1  -8  20   67.00    4.11
  -1   8  20   72.40    3.64
  -1   8  19   28.33    2.39
  -1  -8 -19   25.71    2.52
   1   8 -19   21.84    2.62
   1  -8  19   23.62    2.59
   1  -8  19   23.11    2.65
  -1  -8 -19   18.91    2.35
   1  -8  18   13.51    2.36
  -1  -8 -18   13.18    2.08
  -1  -8 -18   14.56    2.26
  -1  -8 -18   11.23    2.30
   1   8 -18   13.75    2.50
  -1  -8 -18   14.64    2.12
   1  -8  18   12.20    2.30
  -1   8  18   11.39    1.88
  -1  -8 -17   16.66    2.42
   1  -8  17   18.88    2.97
   1  -8  17   28.04    3.39
  -1  -8 -17   18.65    3.00
  -1   8  17   20.78    2.57
  -1  -8 -17   18.18    2.59
  -1  -8 -17   19.15    2.39
   1  -8  17   22.23    2.48
  -1  -8 -17   24.61    2.97
   1   8 -17   18.27    3.09
  -1  -8 -16   10.64    2.55
  -1  -8 -16    9.26    2.59
   1  -8  16   15.10    3.05
  -1  -8 -16   16.89    2.63
  -1  -8 -16   10.65    2.33
   1  -8  16   13.59    2.98
  -1  -8 -16    8.46    2.07
   1   8 -16    8.79    2.68
   1  -8  16   10.72    2.14
  -1   8  16   15.60    2.48
  -1  -8 -15    8.05    2.34
   1  -8  15   12.19    3.09
  -1   8  15   10.21    2.36
   1   8 -15    7.81    2.59
  -1  -8 -15    9.59    2.14
  -1  -8 -15    8.65    2.83
   1  -8  15   11.14    2.73
  -1  -8 -15    5.84    2.17
  -1  -8 -15   10.06    2.57
  -1  -8 -14  125.54    7.69
  -1  -8 -14  122.50    7.42
  -1  -8 -14  122.35    8.00
   1  -8  14  120.64    8.07
  -1   8  14  122.02    7.23
   1  -8  14  115.84    7.96
  -1  -8 -14  113.88    7.24
   1   8 -14   88.79    7.55
  -1  -8 -14  110.44    7.25
  -1  -8 -13  394.24   19.12
  -1  -8 -13  376.08   18.40
   1  -8  13  370.31   18.97
   1   8 -13  310.99   24.50
  -1   8  13  366.53   26.59
   1   8 -13  379.10   19.26
  -1  -8 -13  367.89   18.28
  -1  -8 -13  425.30   18.90
  -1  -8 -13  352.09   18.15
  -1   8  13  399.10   26.36
   1  -8  13  388.02   19.21
   1   8 -13  332.72   27.92
  -1   8  13  385.03   18.21
   1   8 -13  313.46   24.06
  -1  -8 -12   52.41    4.63
   1  -8  12   55.51    4.88
  -1   8  12   66.67    9.63
  -1  -8 -12   66.31    4.98
  -1  -8 -12   57.37    4.99
   1   8 -12   70.68    9.70
  -1   8  12   61.15    4.72
   1   8 -12   49.96    8.46
  -1  -8 -12   57.33    5.24
   1   8 -12   60.22   10.77
   1   8 -12   49.30    5.21
  -1  -8 -12   62.29    4.92
   1  -8  12   49.08    5.09
   1  -8  12   56.38    5.32
  -1  -8 -11  118.59    7.69
   1  -8  11  138.75    8.62
  -1   8  11  119.55   14.23
   1  -8  11  131.27    8.43
   1   8 -11  116.43   12.84
  -1  -8 -11  125.79    8.27
   1  -8  11  127.68    8.07
   1   8 -11  121.12    8.29
  -1  -8 -11  134.55    8.10
  -1  -8 -11  125.78    7.74
   1   8 -11  135.58   15.75
   1  -8  11  121.42    8.66
  -1   8  11  125.89   13.15
  -1  -8 -11  115.90    7.70
   1   8 -11  110.77   12.96
  -1  -8 -10  795.76   35.92
  -1   8  10  831.63   44.19
  -1  -8 -10  874.55   36.35
  -1   8  10  826.87   46.35
   1   8 -10  787.73   44.66
   1  -8  10  793.23   36.55
   1   8 -10  841.04   36.83
   1  -8  10  762.41   36.89
  -1  -8 -10  773.98   35.98
   1   8 -10  844.09   44.78
   1  -8  10  768.69   36.63
   1   8 -10  786.97   47.24
  -1  -8 -10  753.17   35.71
   1  -8  10  833.94   36.56
  -1  -8  -9   26.22    3.27
   1  -8   9   25.86    3.64
   1  -8   9   25.49    3.40
  -1  -8  -9   26.06    3.14
  -1   8   9   21.88    6.67
   1   8  -9   33.48    7.89
   1   8  -9   30.28    6.56
   1  -8   9   25.22    3.50
  -1   8   9   34.18    6.63
  -1  -8  -9   26.85    6.97
  -1  -8  -9   30.74    3.32
   1  -8   9   23.70    3.86
  -1  -8  -9   22.43    3.05
   1   8  -9   10.79    5.11
   1  -8   9   23.16    6.50
  -1  -8  -8 1656.56   66.97
  -1  -8  -8 1571.03   67.27
   1  -8   8 1498.03   67.27
  -1   8   8 1578.42   76.93
   1  -8   8 1477.17   77.49
   1   8  -8 1523.95   76.53
   1  -8   8 1530.17   67.70
   1   8  -8 1576.61   75.88
   1  -8   8 1509.36   67.20
  -1  -8  -8 1551.63   66.61
  -1  -8  -8 1546.56   66.86
  -1  -8  -8 1471.45   77.43
  -1  -8  -8 1544.42   66.63
   1  -8   8 1504.08   67.39
  -1   8   8 1624.18   75.04
   1   8  -8 1528.55   74.88
   1   8  -8 1508.17   77.97
  -1   8   7  521.59   31.52
   1  -8   7  468.20   32.58
  -1  -8  -7  416.37   23.08
  -1  -8  -7  513.26   23.54
   1  -8   7  518.37   23.87
   1  -8   7  500.20   24.09
   1  -8   7  525.70   23.75
  -1   8   7  520.73   29.94
   1   8  -7  472.88   29.83
  -1  -8  -7  487.24   22.98
   1  -8   7  487.92   23.77
  -1  -8  -7  510.97   33.39
  -1  -8  -7  503.07   23.28
  -1  -8  -7  506.07   29.96
   1   8  -7  595.97   33.25
   1   8  -7  477.89   30.85
   1   8  -7  475.79   32.02
  -1  -8  -7  523.60   23.27
   1  -8   6  152.35    9.45
  -1  -8  -6  170.83    9.31
  -1  -8  -6  164.58    9.53
  -1  -8  -6  135.83   15.93
   1   8  -6  189.36   16.34
   1  -8   6  170.07    9.68
   1  -8   6  166.07    9.89
   1  -8   6  173.38   10.41
  -1  -8  -6  166.71    9.50
  -1   8   6  159.81   13.92
   1  -8   6  183.57   10.22
   1  -8   6  154.71    9.68
   1  -8   6  172.52   17.12
  -1  -8  -6  168.68    9.36
   1  -8   6  161.11    9.59
  -1  -8  -6  171.54   14.35
   1   8  -6  194.47   16.74
   1   8  -6  161.75   15.82
  -1   8   6  194.85   16.07
  -1  -8  -5  470.62   21.12
   1  -8   5  462.85   21.53
   1  -8   5  443.63   31.00
  -1  -8  -5  448.55   31.15
  -1  -8  -5  425.69   21.21
   1  -8   5  418.93   21.94
   1  -8   5  459.77   21.77
  -1   8   5  437.71   27.78
  -1  -8  -5  452.88   21.23
  -1  -8  -5  452.16   21.18
   1   8  -5  521.61   30.52
   1  -8   5  434.70   21.52
  -1   8   5  475.97   27.41
   1  -8   5  432.16   21.57
   1  -8   5  453.60   21.76
   1   8  -5  504.08   30.00
  -1  -8  -5  467.40   27.46
   1   8  -5  434.75   28.66
   1  -8   4  276.06   22.25
   1  -8   4  252.33   13.16
  -1   8   4  267.89   18.53
  -1  -8  -4  243.38   12.33
   1  -8   4  246.41   12.74
  -1  -8  -4  224.55   17.27
  -1  -8  -4  231.93   12.33
   1   8  -4  282.03   20.63
  -1  -8  -4  234.52   12.55
   1  -8   4  228.93   12.76
  -1  -8  -4  219.04   20.38
  -1  -8  -4  240.89   12.48
   1   8  -4  256.29   19.60
   1  -8   4  251.87   13.38
  -1   8   4  271.17   18.16
   1  -8   4  244.04   13.19
   1   8  -4  248.95   19.06
  -1  -8  -3   60.27   11.00
   1   8  -3   65.21    9.13
   1  -8   3   56.41    8.49
  -1  -8  -3   63.77    4.56
  -1  -8  -3   61.27    4.74
  -1   8   3   73.85    8.55
  -1   8   3   64.07    8.08
   1  -8   3   66.91   11.55
   1   8  -3   73.04    9.98
   1  -8   3   61.40    4.61
   1   8  -3   56.64    9.16
   1  -8   3   59.73    5.03
   1  -8   3   58.03    5.21
  -1  -8  -3   59.82    4.67
   1  -8   3   54.83    4.67
  -1  -8  -3   60.54    8.02
   1  -8   3   67.08    5.26
  -1  -8  -3   64.37    4.62
  -1   8   2    0.69    2.87
   1  -8   2    1.52    1.89
   1  -8   2    0.24    1.97
   1  -8   2    0.25    1.91
   1  -8   2   -2.64    5.18
   1   8  -2    0.99    4.15
  -1  -8  -2   -1.06    1.86
   1   8  -2   -0.87    3.05
   1  -8   2    1.00    2.14
   1  -8   2   -0.76    1.57
  -1  -8  -2   -5.12    4.67
   1   8  -2    1.90    2.94
  -1  -8  -2    0.51    1.44
  -1  -8  -2    1.21    1.70
  -1  -8  -2    4.79    3.88
  -1  -8  -2    1.69    1.58
   1  -8   2   -1.75    3.54
  -1  -8  -1   16.13    5.28
  -1  -8  -1   30.05    3.10
   1  -8   1   29.24    3.15
  -1  -8  -1   32.50    3.27
   1   8  -1   29.50    6.30
  -1   8   1   28.17    5.26
   1   8  -1   21.47    4.93
   1  -8   1   26.56    2.96
   1  -8   1   28.50    3.59
  -1  -8  -1   17.89    7.28
  -1  -8  -1   26.87    2.70
   1  -8   1   25.69    3.38
  -1  -8  -1   24.48    3.02
  -1  -8  -1   16.14    5.02
   1  -8   1   24.03    6.18
   1   8  -1   31.40    7.24
  -1  -8   0  173.91    9.60
  -1  -8   0  182.32   18.10
   1  -8   0  162.92   14.51
  -1   8   0  161.94   12.27
   1  -8   0  167.04    9.43
   1  -8   0  174.89    9.92
   1  -8   0  173.74   10.01
   1   8   0  178.50   13.98
   1  -8   0  153.54    9.05
   1   8   0  168.54   15.46
   1   8   0  178.75   15.36
   1  -8   0  176.06    9.22
   1  -8   0  162.52   17.59
   1  -8   0  167.23    9.70
  -1  -8   0  174.75    9.41
   1  -8   0  175.48    9.03
   1   8   0  169.19   14.18
  -1  -8   0  168.48   15.42
   1  -8  -1   23.55    3.31
   1   8   1   27.74    5.83
   1   8   1   28.16    5.80
  -1   8  -1   21.08    5.79
   1  -8  -1   31.19    3.73
   1   8   1   12.67    5.14
  -1  -8   1   25.39    2.94
  -1  -8   1   27.80    3.26
   1  -8  -1   28.21    3.11
   1  -8  -1   19.96    7.20
   1  -8  -1   27.89    2.94
  -1  -8   1   25.73    6.50
   1   8   1   24.28    6.13
   1  -8  -1   18.46    5.12
   1  -8  -1   22.30    2.78
   1  -8  -1   30.11    3.47
   1  -8  -1   24.89    2.95
   1  -8  -1   31.84    3.13
  -1  -8   1   23.80    2.98
   1  -8  -1   23.99    5.71
   1  -8  -2    0.41    1.68
   1  -8  -2    1.33    5.02
  -1  -8   2    0.52    1.59
   1  -8  -2    0.84    1.74
  -1  -8   2    2.15    2.17
  -1   8  -2    1.73    3.27
  -1  -8   2    1.02    3.98
   1  -8  -2    1.20    2.15
  -1  -8   2    0.22    1.96
   1   8   2    6.48    3.66
  -1  -8   2   -2.54    4.81
   1  -8  -2   -0.37    1.64
   1  -8  -2    2.41    1.49
  -1  -8   2    0.37    1.58
   1  -8  -2   -1.11    1.81
   1  -8  -2    0.48    1.70
   1  -8  -2   -3.99    3.69
   1   8   2    0.76    2.67
   1   8   3   60.60    8.46
  -1  -8   3   48.94    4.95
  -1   8  -3   57.12    8.40
  -1  -8   3   59.55    4.77
  -1  -8   3   65.05    4.57
   1  -8  -3   55.69    4.44
   1  -8  -3   60.71    4.75
  -1  -8   3   63.48    9.61
   1  -8  -3   52.87    4.52
   1  -8  -3   60.17    4.25
  -1  -8   3   59.27    4.46
   1  -8  -3   59.47    4.99
   1  -8  -3   57.89   10.59
   1  -8  -3   61.49    4.51
   1  -8  -3   57.47    4.72
   1   8   3   65.70    8.02
   1   8   3   62.83    8.05
   1  -8  -3   58.20    8.11
  -1  -8   3   58.31   10.22
   1  -8  -4  233.31   20.93
   1   8   4  238.56   18.25
  -1   8  -4  227.56   17.64
   1  -8  -4  232.04   12.58
   1  -8  -4  241.99   12.47
   1  -8  -4  235.29   12.16
  -1  -8   4  273.40   20.45
  -1  -8   4  218.80   12.81
   1   8   4  273.99   17.90
  -1  -8   4  233.48   12.08
   1  -8  -4  240.17   11.82
   1  -8  -4  231.97   12.70
  -1  -8   4  222.04   12.59
   1   8   4  253.96   19.66
   1  -8  -4  244.69   12.50
   1   8   4  227.05   16.71
  -1  -8   4  254.74   12.71
   1  -8  -4  241.42   17.65
  -1  -8   4  246.16   12.33
  -1  -8   4  224.79   20.26
  -1   8  -4  266.41   18.52
   1  -8  -5  421.31   30.85
  -1  -8   5  470.29   31.22
  -1  -8   5  434.88   21.53
  -1  -8   5  463.92   21.26
   1   8   5  467.20   29.52
  -1   8  -5  426.16   26.87
  -1   8  -5  472.62   27.56
  -1  -8   5  469.04   21.48
   1  -8  -5  453.60   21.58
   1   8   5  496.21   27.14
   1  -8  -5  478.04   27.61
  -1  -8   5  401.21   21.49
   1  -8  -5  434.41   21.45
   1  -8  -5  411.73   21.13
   1   8   5  413.45   27.85
  -1  -8   5  449.96   20.87
   1   8   5  467.89   26.95
   1  -8  -5  442.74   21.21
   1  -8  -5  486.86   21.11
   1  -8  -6  179.48   10.14
   1   8   6  162.35   13.71
  -1  -8   6  159.63   16.65
  -1  -8   6  167.30    9.28
  -1   8  -6  157.57   13.74
  -1  -8   6  172.34   10.01
  -1  -8   6  176.22    9.83
   1  -8  -6  171.51    9.40
  -1  -8   6  154.03    9.88
   1  -8  -6  171.29   17.33
  -1   8  -6  171.74   14.31
   1  -8  -6  171.21    9.75
  -1   8  -6  144.84   13.53
   1  -8  -6  164.61    9.77
   1  -8  -6  166.55    9.53
  -1  -8   6  176.36    9.77
  -1  -8   6  177.81   10.32
   1   8   6  166.36   15.65
   1  -8  -6  191.15   15.08
   1   8   6  199.22   16.91
   1   8   6  180.51   14.38
   1  -8  -7  520.84   23.04
  -1  -8   7  498.20   32.85
   1  -8  -7  478.73   23.27
   1   8   7  493.95   29.16
   1  -8  -7  418.65   31.46
   1  -8  -7  504.79   23.74
  -1  -8   7  483.12   23.56
  -1  -8   7  523.16   23.50
   1  -8  -7  472.28   22.96
   1   8   7  453.75   22.60
  -1  -8   7  461.62   23.50
  -1  -8   7  510.67   22.85
   1  -8  -7  489.49   22.77
  -1  -8   7  516.57   24.04
  -1   8  -7  473.78   28.99
  -1   8  -7  439.74   28.05
   1  -8  -7  518.78   24.58
   1  -8  -7  502.55   29.60
   1   8   7  470.54   31.10
  -1  -8   7  521.86   23.49
   1   8   7  489.62   31.34
  -1   8  -7  476.64   29.17
   1  -8  -8 1658.82   66.33
  -1  -8   8 1480.88   76.72
  -1   8  -8 1435.21   73.87
   1   8   8 1505.23   75.75
  -1  -8   8 1579.61   66.63
   1   8   8 1603.69   77.08
   1  -8  -8 1546.97   65.94
   1   8   8 1425.60   65.72
  -1   8  -8 1365.07   71.56
  -1  -8   8 1565.87   66.67
  -1  -8   8 1491.55   65.80
  -1  -8   8 1504.45   66.77
   1  -8  -8 1559.83   65.99
   1  -8  -8 1544.90   66.20
  -1  -8   8 1562.31   67.24
   1   8   8 1674.30   74.54
   1  -8  -8 1521.75   77.36
   1  -8  -8 1524.00   67.59
  -1  -8   8 1504.94   66.90
  -1   8  -8 1426.22   73.11
   1   8   9   20.21    6.16
   1  -8  -9   29.40    3.21
   1   8   9   22.91    7.18
   1   8   9   24.32    5.70
  -1   8  -9   23.57    5.19
  -1  -8   9   26.99    4.10
   1   8   9   21.98    2.87
  -1  -8   9   20.21    2.88
   1  -8  -9   20.92    2.81
  -1  -8   9   18.49    3.28
  -1   8  -9   17.34    5.35
   1  -8  -9   24.93    3.04
  -1  -8   9   23.08    3.57
  -1   8  -9   14.73    5.19
  -1  -8   9   26.07    6.85
  -1  -8   9   26.86    3.58
   1  -8  -9   28.09    4.22
  -1  -8   9   31.54    3.57
   1  -8  -9   25.08    6.58
   1  -8 -10  785.16   35.46
  -1  -8  10  779.12   35.23
   1   8  10  777.43   44.19
  -1  -8  10  763.85   36.08
  -1   8 -10  707.05   42.34
   1   8  10  787.73   35.37
   1  -8 -10  820.50   36.73
  -1  -8  10  814.80   36.39
   1  -8 -10  804.40   36.98
  -1  -8  10  837.29   36.44
   1  -8 -10  756.98   35.45
   1  -8 -10  854.10   35.99
  -1  -8  10  760.17   36.34
  -1  -8  10  773.31   36.76
   1   8  10  830.41   46.70
   1   8  10  805.81   43.39
   1   8  11   94.55   12.47
  -1  -8  11  135.08    8.54
  -1  -8  11  131.38    8.52
  -1  -8  11  132.53    9.07
   1  -8 -11  124.30    7.89
   1  -8 -11  135.90    8.86
  -1  -8  11  131.53    7.68
   1  -8 -11  146.82    8.38
  -1   8 -11  128.69   13.30
   1   8  11  123.63   12.84
  -1  -8  11  141.71    8.76
   1  -8 -11  126.72    7.88
   1  -8 -11  120.77    8.70
  -1  -8  11  126.91    8.73
   1  -8 -12   63.95    4.95
  -1  -8  12   72.57    5.63
   1   8  12   42.96    8.09
  -1   8 -12   48.24    8.23
  -1  -8  12   58.53    5.41
   1  -8 -12   57.63    5.62
  -1  -8  12   57.16    4.44
  -1  -8  12   54.33    5.16
  -1  -8  12   67.95    5.83
   1  -8 -12   56.34    4.80
   1  -8 -12   69.94    5.27
   1  -8 -12   57.99    5.49
   1  -8 -13  410.89   18.94
  -1  -8  13  379.58   19.17
   1   8  13  375.44   25.93
   1  -8 -13  364.63   18.39
   1  -8 -13  373.07   18.42
  -1   8 -13  351.34   25.05
  -1  -8  13  377.12   19.49
   1   8  13  368.76   27.79
   1  -8 -13  384.05   19.39
  -1  -8  14  124.08    8.43
   1  -8 -14  120.67    7.50
  -1  -8  14  121.60    8.09
   1  -8 -14  113.50    8.14
   1  -8 -14  117.68    7.45
   1  -8 -14  122.27    7.73
   1  -8 -15    9.96    2.93
   1  -8 -15    9.79    2.50
   1   8  15    7.53    2.37
   1  -8 -15    6.43    2.38
  -1  -8  15    9.68    2.78
   1  -8 -15    9.21    2.32
  -1  -8  15    7.79    2.88
   1  -8 -16   14.31    2.78
   1  -8 -16   11.68    2.46
  -1  -8  16   10.04    2.97
   1  -8 -16   11.70    2.76
  -1  -8  16   14.49    2.96
   1   8  16   12.26    2.47
   1  -8 -16    9.93    2.37
  -1  -8  17   18.86    2.95
   1   8  17   23.29    2.69
   1   8  17   21.30    2.75
   1  -8 -17   17.22    3.02
   1  -8 -17   21.80    2.69
  -1  -8  17   18.43    3.25
   1  -8 -17   21.97    2.69
   1  -8 -17   22.22    2.90
   1   8  18   10.20    2.12
   1  -8 -18   14.89    2.33
  -1  -8  18   12.28    2.54
   1  -8 -18   14.21    2.51
  -1  -8  18   13.59    2.50
   1  -8 -18   12.15    2.08
   1   8  18   13.55    2.02
   1  -8 -18   13.48    2.06
  -1  -8  19   30.23    2.90
   1   8  19   30.00    2.59
   1   8  19   25.03    2.29
  -1  -8  19   25.94    2.97
   1  -8 -19   26.24    2.57
   1   8  20   66.94    4.01
  -1  -8  20   71.76    4.27
  -1  -8  20   64.82    4.36
   1  -8 -20   61.64    3.94
   1   8  21   25.19    1.91
  -1  -9 -19   45.45    2.96
   1  -9  19   48.45    3.17
   1  -9  18   67.24    4.39
  -1  -9 -18   69.72    4.18
  -1   9  18   69.46    3.81
  -1  -9 -18   64.78    4.35
  -1  -9 -17    8.93    1.95
   1  -9  17    6.36    1.95
  -1   9  17    7.82    1.63
  -1  -9 -17    5.98    2.10
   1  -9  17    5.87    1.42
  -1  -9 -17    0.46    1.09
   1   9 -17    4.94    1.60
   1   9 -16   25.41    3.06
  -1  -9 -16   34.90    3.28
  -1   9  16   28.21    2.83
  -1  -9 -16   37.18    3.83
   1  -9  16   34.66    3.61
   1  -9  16   25.29    2.75
   1  -9  16   31.54    3.53
  -1  -9 -16   33.58    2.95
  -1   9  15   62.02    4.47
   1  -9  15   64.54    5.38
   1  -9  15   61.66    5.17
  -1  -9 -15   65.06    5.39
   1  -9  15   67.26    4.69
  -1  -9 -15   69.24    4.99
  -1  -9 -15   62.87    4.51
   1   9 -15   53.04    4.68
   1   9 -14    8.84    2.33
  -1  -9 -14    7.87    2.42
   1  -9  14   10.97    2.35
  -1   9  14   13.37    2.37
  -1  -9 -14   12.97    3.10
   1  -9  14   12.56    2.82
   1  -9  14    8.19    2.61
  -1  -9 -14   11.02    2.45
   1   9 -13    8.14    2.42
  -1  -9 -13   12.94    2.73
  -1  -9 -13   10.45    3.03
   1  -9  13   15.45    3.18
   1  -9  13    8.41    2.38
   1  -9  13   11.04    2.87
  -1  -9 -13   10.44    2.35
  -1   9  13   12.66    2.44
   1  -9  12  402.26   19.95
  -1   9  12  404.05   18.98
  -1  -9 -12  392.20   19.93
   1  -9  12  386.40   20.01
   1  -9  12  403.44   19.40
  -1  -9 -12  388.22   19.20
   1  -9  12  379.52   19.14
  -1  -9 -12  433.09   19.65
  -1   9  11  173.19   16.46
  -1  -9 -11  222.59   11.25
   1  -9  11  200.50   11.09
  -1   9  11  199.76   18.90
   1  -9  11  201.76   11.54
  -1   9  11  177.49   18.21
   1  -9  11  198.92   11.57
   1   9 -11  176.13   16.98
   1  -9  11  183.01   11.75
  -1  -9 -11  195.72   10.88
  -1  -9 -11  170.38   16.32
   1   9 -11  193.24   17.49
   1   9 -11  176.63   19.28
  -1  -9 -10  190.90   11.24
   1  -9  10  184.93   11.17
   1  -9  10  201.42   11.09
   1   9 -10  187.22   17.04
  -1   9  10  200.53   19.20
   1  -9  10  171.19   11.14
   1   9 -10  196.48   17.91
  -1   9  10  173.11   17.87
   1  -9  10  198.21   11.91
  -1  -9 -10  211.09   11.07
  -1  -9 -10  195.85   10.80
  -1  -9 -10  203.32   17.47
  -1   9  10  186.58   16.96
   1   9 -10  171.15   18.17
  -1   9   9  397.04   28.83
  -1  -9  -9  434.48   20.81
  -1   9   9  486.09   28.69
   1  -9   9  420.29   20.81
  -1  -9  -9  433.68   20.41
   1   9  -9  442.18   30.63
  -1  -9  -9  433.96   20.43
   1  -9   9  378.46   20.70
   1  -9   9  414.12   21.28
   1   9  -9  461.37   29.65
  -1  -9  -9  414.89   27.57
   1  -9   9  437.67   20.76
   1  -9   9  297.61   27.37
   1   9  -9  380.61   27.17
  -1   9   8   79.11   11.41
  -1  -9  -8   90.27    6.29
  -1  -9  -8   95.23   11.29
   1  -9   8   85.00   12.52
  -1   9   8   79.57   10.52
   1  -9   8   93.52    6.64
  -1  -9  -8   73.03   11.62
   1  -9   8   93.16    7.10
   1   9  -8   86.30   11.18
   1  -9   8   86.48    6.76
  -1  -9  -8   94.12    6.62
   1  -9   8   86.96    6.65
  -1  -9  -8   87.86    6.22
   1   9  -8   86.49   11.88
   1   9  -8   75.09   10.70
   1   9  -8   75.50   11.75
   1   9  -7  169.20   16.34
   1  -9   7  171.58   17.92
  -1  -9  -7  131.31    9.05
  -1  -9  -7  139.25   16.51
   1  -9   7  167.11    9.64
  -1  -9  -7  158.23    9.02
   1   9  -7  147.68   14.67
   1  -9   7  148.78    9.75
  -1  -9  -7  155.54   14.71
  -1  -9  -7  152.84    9.18
   1  -9   7  150.40    9.16
  -1   9   7  148.25   14.22
  -1   9   7  165.29   15.74
  -1  -9  -7  150.42    8.98
   1  -9   7  155.84    9.46
   1   9  -7  153.16   16.28
   1   9  -7  157.74   16.17
   1  -9   6 1484.26   66.19
  -1  -9  -6 1555.42   79.72
   1   9  -6 1594.25   77.23
  -1  -9  -6 1398.62   65.99
  -1   9   6 1529.92   75.11
   1   9  -6 1540.27   76.41
   1  -9   6 1532.42   66.46
  -1  -9  -6 1491.62   73.94
   1  -9   6 1490.06   65.78
   1   9  -6 1680.42   77.78
  -1  -9  -6 1573.48   65.85
  -1  -9  -6 1558.86   66.04
   1  -9   6 1448.60   78.62
  -1   9   6 1592.53   74.35
   1  -9   6 1562.34   66.88
   1  -9   6 1471.57   66.17
  -1  -9  -6 1534.58   65.90
   1  -9   5  110.96    7.32
  -1  -9  -5   98.24   14.13
  -1  -9  -5  104.25    6.69
   1   9  -5  114.13   13.29
   1  -9   5   91.71   13.76
  -1  -9  -5  106.23    6.80
  -1   9   5  116.45  153.18
  -1  -9  -5   90.51    6.73
  -1  -9  -5   97.50    6.60
   1  -9   5  107.28    7.12
  -1   9   5  106.32   11.36
   1  -9   5   95.00    7.42
   1  -9   5   86.76    6.95
   1   9  -5   99.45   12.86
  -1  -9  -5  102.36   11.62
   1   9  -5   86.35   11.72
   1  -9   4   67.76   12.52
  -1   9   4   62.33    9.08
   1  -9   4   84.78    6.63
   1   9  -4   80.24   11.18
  -1  -9  -4   74.74    5.56
  -1  -9  -4   79.77    5.67
   1   9  -4   75.25   11.41
  -1  -9  -4   75.53    5.91
   1  -9   4   79.46    6.16
  -1   9   4   84.91   10.09
   1  -9   4   82.00    6.21
  -1  -9  -4   83.58   10.19
  -1  -9  -4   73.96   12.49
   1  -9   4   76.93    6.27
  -1  -9  -4   83.68    5.85
   1  -9   4   79.95    6.07
   1   9  -4   72.96   10.27
   1  -9   3   18.28    7.76
   1  -9   3   22.99    3.41
  -1  -9  -3   17.57    3.12
   1   9  -3   16.87    5.76
  -1  -9  -3   22.33    2.87
  -1   9   3   29.60    6.10
  -1  -9  -3   18.10    2.90
   1   9  -3   33.47    7.09
   1  -9   3   25.65    3.43
   1  -9   3   28.05    6.71
  -1   9   3   20.81    5.13
  -1  -9  -3   40.17    9.56
   1   9  -3   20.10    6.83
   1  -9   3   21.98    3.63
  -1  -9  -3   22.21    6.61
   1  -9   3   19.22    2.94
   1  -9   3   21.12    3.79
  -1  -9  -3   24.45    3.23
  -1  -9  -3   27.50    6.43
   1  -9   3   19.28    3.27
   1  -9   2   95.45   14.40
  -1   9   2  136.36   12.42
  -1   9   2  118.96   13.34
   1  -9   2  137.15    8.35
  -1   9   2  107.60   11.01
   1  -9   2  123.91    8.03
  -1  -9  -2  115.54    7.01
  -1  -9  -2   99.76   14.62
  -1  -9  -2  112.73   13.46
   1  -9   2   99.99    7.60
   1  -9   2  121.49    7.34
  -1  -9  -2  124.50    7.70
   1  -9   2  122.31    7.69
   1  -9   2   95.36   12.07
  -1  -9  -2  117.83    7.42
   1   9  -2  117.69   12.39
  -1  -9  -2   88.49   11.14
   1   9  -2   86.39   12.25
  -1  -9  -2  115.67    7.35
  -1  -9  -1  128.09   15.65
   1  -9   1  119.38    7.66
   1  -9   1  109.37    6.71
  -1  -9  -1  105.12    7.00
  -1   9   1   86.14    9.43
   1  -9   1  103.30    6.93
  -1  -9  -1   95.30    6.15
   1  -9   1   98.06    7.09
   1   9  -1   92.46   12.38
  -1  -9  -1  106.92    6.85
   1  -9   1   99.41   12.06
   1   9  -1   95.94   11.12
  -1   9   1   93.05   11.80
  -1  -9  -1   94.76   12.54
  -1  -9   0  108.57   14.85
   1  -9   0  107.25   15.23
   1  -9   0  115.69    7.55
  -1   9   0  116.51   12.58
   1  -9   0  100.07    6.78
  -1  -9   0  100.26    6.66
   1  -9   0   88.01    6.23
   1  -9   0  104.56    6.52
  -1  -9   0   96.53    6.76
   1   9   0   94.48   10.59
   1  -9   0  101.80    7.16
   1  -9   0  100.55    6.97
  -1  -9   0   88.15   12.29
   1   9   0  113.12   11.81
   1   9   0   95.39   11.97
   1  -9   0   79.02   10.68
   1   9   0   85.07   12.06
   1  -9  -1  100.92   14.63
   1  -9  -1  103.06   12.00
   1  -9  -1  110.21    7.15
   1  -9  -1   98.40    7.29
  -1   9  -1  100.12   11.86
  -1  -9   1   95.38    7.39
  -1  -9   1  117.94    7.34
   1  -9  -1  104.40    6.65
   1   9   1  103.69   11.25
   1  -9  -1  109.19    7.17
   1   9   1   94.13   10.80
  -1  -9   1  114.16    7.14
   1   9   1  100.02   12.75
   1   9   1  106.66   12.53
   1  -9  -1  108.09    6.93
   1   9   2  131.57   12.29
   1  -9  -2  126.66   16.20
  -1  -9   2   97.43   14.51
   1  -9  -2  111.41    7.35
  -1   9  -2  100.52   12.37
  -1  -9   2  124.75    7.75
   1  -9  -2  138.02   13.43
   1   9   2  105.74   12.68
   1  -9  -2  118.35    6.95
  -1  -9   2  108.15    7.89
   1   9   2  120.69   13.79
   1  -9  -2  122.56    7.66
   1  -9  -2  122.35    7.14
  -1  -9   2  121.14    7.33
  -1  -9   2  115.39    6.91
   1   9   2  113.64   11.43
   1  -9  -2  109.01    7.85
   1   9   2  112.04   12.08
   1  -9  -2  110.43    7.47
   1  -9  -2  119.47    7.34
   1  -9  -2  106.55   11.83
  -1  -9   2  117.50    7.48
  -1  -9   3   36.75    9.33
  -1   9  -3   27.43    6.79
  -1  -9   3   24.01    3.73
   1   9   3   24.21    6.49
   1  -9  -3   22.95    3.51
   1   9   3   21.83    5.00
  -1   9  -3   20.63    5.95
  -1  -9   3   18.43    3.19
   1  -9  -3   21.07    3.20
   1  -9  -3   22.51    3.27
  -1  -9   3   21.26    3.00
   1  -9  -3   20.70    3.03
   1  -9  -3   27.76    3.50
   1  -9  -3   32.14    9.21
   1   9   3   26.48    5.87
   1  -9  -3   16.77    5.55
   1  -9  -3   26.37    2.82
   1  -9  -3   19.96    5.85
  -1  -9   3   23.36    2.92
  -1   9  -4   78.52   10.26
   1  -9  -4   70.10    5.85
  -1  -9   4   78.61    6.17
   1  -9  -4   74.50    5.88
  -1  -9   4   76.03    5.94
   1  -9  -4   82.03   10.22
  -1  -9   4   74.31    5.55
  -1  -9   4   68.47   11.86
   1  -9  -4   77.03    6.08
   1   9   4   90.97   10.28
   1  -9  -4   76.76    5.83
   1   9   4   72.52   11.23
   1  -9  -4   80.50    5.24
   1  -9  -4   87.27    5.81
  -1   9  -4   83.44   10.52
  -1  -9   4   80.12    5.56
   1  -9  -4   80.06   13.19
   1   9   4   84.33   10.94
   1  -9  -5   97.65    6.74
   1   9   5   97.00   10.80
   1   9   5  113.26   13.72
   1  -9  -5  115.63    6.87
   1  -9  -5  101.56    7.05
  -1  -9   5   97.33    7.01
   1  -9  -5   89.29   13.60
   1   9   5  104.14   12.48
  -1  -9   5  104.54    6.67
   1  -9  -5  114.66    7.34
   1  -9  -5   93.39    6.00
  -1  -9   5   84.99   13.52
  -1  -9   5  105.99    6.70
  -1  -9   5   88.07    6.90
   1  -9  -5   75.99   10.49
  -1   9  -5  108.53   11.82
  -1   9  -5   97.88   11.39
   1  -9  -6 1491.08   65.61
   1  -9  -6 1459.03   65.87
   1   9   6 1638.81   76.79
  -1  -9   6 1516.56   66.00
   1   9   6 1502.04   76.86
  -1  -9   6 1521.14   65.41
   1  -9  -6 1550.78   66.30
   1  -9  -6 1583.98   65.61
   1  -9  -6 1563.26   79.69
   1   9   6 1671.63   74.22
   1  -9  -6 1534.92   67.44
  -1  -9   6 1419.73   65.85
  -1  -9   6 1383.12   66.02
  -1  -9   6 1559.36   66.70
  -1  -9   6 1579.82   65.76
   1  -9  -6 1454.32   73.75
  -1  -9   6 1488.25   78.37
  -1   9  -6 1464.37   73.21
   1  -9  -7  154.80    9.60
   1  -9  -7  149.29    9.22
  -1  -9   7  147.21   16.83
   1   9   7  143.82   15.95
   1  -9  -7  157.20    8.90
   1   9   7  128.20   14.88
  -1  -9   7  138.26    9.01
  -1   9  -7  111.69   12.82
   1   9   7  128.31    8.25
  -1  -9   7  151.89    9.28
  -1  -9   7  153.63    9.04
  -1  -9   7  151.84    8.64
  -1   9  -7  145.74   13.74
   1  -9  -7  147.59    8.76
  -1  -9   7  160.76    9.90
   1  -9  -7  130.77   16.07
   1  -9  -7  158.18   10.44
   1  -9  -7  152.63   14.70
  -1  -9   7  150.57    9.47
   1   9   7  159.64   14.30
  -1  -9   8   84.37    6.49
  -1  -9   8   83.78    6.97
   1   9   8   84.66   12.06
  -1   9  -8   80.47    9.87
   1   9   8   94.28   12.52
   1   9   8   93.17    6.04
  -1  -9   8   79.78    6.61
   1  -9  -8   98.27    7.10
  -1  -9   8   79.99    6.27
  -1  -9   8   86.62    6.10
   1  -9  -8   94.61   13.22
   1  -9  -8   86.42    7.30
   1  -9  -8   95.85    6.35
   1  -9  -8   73.59   10.38
   1   9   8   89.10   10.82
  -1   9  -8  102.39   11.40
  -1  -9   8   84.49   12.55
  -1  -9   9  443.06   20.86
   1  -9  -9  442.39   21.93
  -1   9  -9  379.73   26.60
  -1  -9   9  427.31   20.89
   1   9   9  427.25   30.23
  -1  -9   9  415.79   20.03
  -1  -9   9  394.90   20.95
  -1  -9   9  432.01   21.57
  -1   9  -9  326.58   24.63
   1  -9  -9  411.85   27.54
   1  -9  -9  446.61   20.52
   1   9   9  412.90   29.18
   1   9   9  458.11   28.04
  -1  -9  10  187.19   10.86
   1   9  10  184.76   17.46
   1   9  10  185.41   18.57
   1  -9 -10  167.71   16.06
  -1   9 -10  142.70   14.98
   1  -9 -10  195.00   10.53
   1   9  10  207.82   17.14
  -1  -9  10  184.40   10.04
  -1  -9  10  167.64   10.94
  -1  -9  10  192.73   10.87
  -1  -9  10  174.66   11.20
   1  -9 -10  184.88   11.45
   1   9  11  175.50   16.89
   1  -9 -11  207.88   11.13
   1   9  11  190.35   19.57
   1  -9 -11  201.65   11.86
  -1  -9  11  198.29   10.53
  -1  -9  11  208.13   11.56
  -1   9 -11  158.46   15.97
   1   9  11  183.95   16.60
  -1  -9  11  202.45   12.07
   1  -9 -11  199.75   11.85
  -1  -9  11  194.24   11.40
   1  -9 -11  163.68   16.16
  -1  -9  11  190.57   11.67
  -1  -9  12  383.87   19.60
  -1  -9  12  392.87   19.66
   1  -9 -12  421.30   19.36
  -1  -9  12  379.69   19.92
  -1  -9  12  375.42   18.39
   1  -9 -12  415.38   20.10
   1  -9 -12  381.13   19.72
  -1  -9  13    7.82    2.79
   1  -9 -13   15.73    2.88
   1  -9 -13   11.27    3.17
  -1  -9  13    9.50    3.19
  -1  -9  13   10.38    2.81
  -1  -9  13    8.87    1.95
  -1  -9  14   11.37    2.95
   1  -9 -14   11.18    2.57
  -1  -9  14    8.56    2.63
   1   9  14   11.06    2.53
   1  -9 -14    9.99    2.95
  -1  -9  15   69.55    5.35
   1   9  15   66.08    4.96
   1  -9 -15   70.35    5.58
  -1  -9  15   58.08    5.41
   1  -9 -15   65.44    4.98
   1   9  16   41.47    3.51
   1  -9 -16   27.90    3.64
  -1  -9  16   36.53    3.77
  -1  -9  16   29.00    3.78
   1  -9 -16   35.02    3.46
  -1  -9  17    7.23    2.10
   1  -9 -17    4.71    1.81
   1   9  17    8.97    1.92
  -1  -9  17    4.01    2.14
   1   9  17    5.84    1.55
   1  -9 -17    6.75    2.13
   1  -9 -18   67.94    4.37
   1  -9 -18   61.56    4.47
  -1  -9  18   69.41    4.59
   1   9  18   73.11    4.16
  -1  -9  18   66.70    4.81
   1   9  18   72.13    4.45
   1  -9 -19   44.97    3.10
   1   9  19   48.31    3.16
  -1  -9  19   49.01    3.31
  -1 -10 -18   54.63    3.29
   1 -10  18   63.93    3.58
  -1 -10 -18   52.84    3.45
  -1  10  17   65.83    3.78
  -1 -10 -17   66.96    4.59
  -1 -10 -17   73.24    4.38
   1 -10  17   74.01    4.58
   1 -10  16    7.73    2.07
  -1 -10 -16    7.11    1.72
  -1 -10 -16    9.28    2.17
   1 -10  16    5.47    1.45
  -1  10  16    5.43    1.31
   1 -10  15    1.40    1.97
   1 -10  15    2.04    1.53
  -1 -10 -15    0.21    1.99
  -1  10  15    1.30    1.30
  -1 -10 -15    0.84    1.65
  -1 -10 -15   -0.13    1.01
   1 -10  14   88.07    6.28
  -1 -10 -14   87.60    6.40
  -1  10  14   94.48    5.49
   1 -10  14   93.43    5.77
  -1 -10 -14   90.61    5.89
  -1 -10 -14   88.43    5.55
  -1  10  13  100.93    6.07
   1 -10  13  104.48    7.06
  -1 -10 -13  100.04    6.59
   1 -10  13  102.88    6.48
  -1 -10 -13  101.29    6.31
   1 -10  12   91.98    6.63
  -1  10  12   90.89    5.59
   1 -10  12   78.46    5.85
  -1 -10 -12   81.29    6.36
  -1 -10 -12   87.72    6.06
  -1 -10 -12   93.48    6.22
   1 -10  11  128.70    7.78
  -1 -10 -11  125.83    7.94
   1 -10  11  115.81    8.16
  -1  10  11  121.39    7.22
  -1 -10 -11  131.85    8.43
   1 -10  11  130.99    7.91
  -1 -10 -11  124.81    7.69
   1 -10  10   83.44    6.64
  -1 -10 -10   87.46    6.33
   1 -10  10   74.36    6.78
  -1 -10 -10   97.07    6.80
  -1 -10 -10   87.57    6.13
   1 -10  10   93.63    6.48
   1 -10  10   81.19    6.15
   1  10  -9   55.22    9.70
  -1 -10  -9   58.25    8.97
   1 -10   9   64.66    5.05
   1 -10   9   50.55    5.12
   1 -10   9   56.50    5.08
  -1 -10  -9   51.95    4.77
  -1  10   9   48.01    9.69
  -1  10   9   47.78    9.11
  -1 -10  -9   50.48    5.03
   1  10  -9   44.34    8.33
  -1  10   9   67.07    9.67
   1  10  -9   53.31    9.31
   1 -10   9   45.41    5.32
  -1 -10  -9   48.96    4.67
  -1  10   8  246.71   22.29
   1 -10   8  256.60   13.90
  -1  10   8  216.37   20.12
  -1  10   8  256.31   20.17
   1 -10   8  219.46   21.73
  -1 -10  -8  267.75   13.83
   1 -10   8  244.70   14.25
   1  10  -8  241.23   20.08
   1  10  -8  214.48   20.46
   1  10  -8  240.89   21.23
  -1 -10  -8  275.62   13.66
  -1 -10  -8  247.74   13.33
  -1 -10  -8  263.92   20.56
   1 -10   8  259.08   13.78
   1 -10   8  248.83   13.41
  -1 -10  -7   77.59   12.44
   1 -10   7   61.27   11.51
  -1  10   7   57.44    9.56
  -1 -10  -7   81.02    5.87
  -1  10   7   77.17   12.23
  -1 -10  -7   53.52    9.42
  -1 -10  -7   80.17    5.95
   1  10  -7   81.95   11.35
   1  10  -7   83.76   11.91
  -1  10   7   70.46   10.17
   1 -10   7   74.04    5.96
   1 -10   7   75.73    5.81
   1 -10   7   70.92    6.36
   1 -10   7   66.85    5.91
  -1 -10  -7   67.19    5.50
   1  10  -7   64.46   10.47
   1  10  -7   87.97   11.74
   1 -10   6  251.25   24.39
  -1 -10  -6  285.97   15.50
  -1 -10  -6  291.86   25.73
  -1 -10  -6  305.00   15.18
   1 -10   6  307.91   15.67
  -1  10   6  320.01   22.34
  -1 -10  -6  293.05   15.18
  -1  10   6  274.34   21.91
   1  10  -6  308.10   24.12
   1 -10   6  313.38   16.15
   1 -10   6  291.42   15.51
  -1 -10  -6  295.15   15.11
   1 -10   6  283.43   15.05
  -1 -10  -6  264.55   21.44
   1  10  -6  264.68   22.36
   1  10  -6  267.61   23.00
   1 -10   6  284.00   15.33
  -1 -10  -5  148.38   17.84
  -1  10   5  137.57   14.16
  -1  10   5  152.88   14.53
  -1  10   5  155.63   17.10
   1  10  -5  146.43   16.24
   1 -10   5  120.93   16.86
  -1 -10  -5  147.94    8.83
   1 -10   5  144.27    9.33
  -1 -10  -5  129.98   15.74
   1  10  -5  155.31   16.32
  -1 -10  -5  149.15    8.95
   1 -10   5  150.40    9.41
  -1 -10  -5  154.37    9.05
   1 -10   5  146.36    9.74
   1 -10   5  147.79    9.46
   1  10  -5  144.92   15.28
  -1 -10  -5  125.27   14.06
  -1 -10  -5  144.62    9.27
   1 -10   4  253.20   25.08
  -1 -10  -4  322.13   26.74
  -1 -10  -4  285.38   14.47
  -1  10   4  286.53   23.48
   1 -10   4  291.14   15.08
   1  10  -4  255.41   22.22
   1 -10   4  252.61   14.93
  -1  10   4  222.70   19.23
   1  10  -4  277.49   23.24
   1 -10   4  300.49   15.45
  -1 -10  -4  281.66   21.58
  -1 -10  -4  280.64   14.48
   1  10  -4  249.06   20.95
   1 -10   4  287.59   14.93
  -1  10   4  258.75   20.25
  -1 -10  -4  268.82   14.74
  -1 -10  -4  258.58   22.79
  -1 -10  -4  273.67   14.15
   1 -10   3  424.36   34.99
  -1 -10  -3  463.82   35.25
  -1  10   3  483.92   32.63
   1 -10   3  517.41   24.35
  -1 -10  -3  515.57   23.64
   1  10  -3  484.46   33.29
  -1 -10  -3  477.20   23.12
  -1  10   3  444.87   28.96
   1  10  -3  494.22   33.04
   1 -10   3  499.85   23.52
   1 -10   3  504.89   24.02
   1 -10   3  468.98   24.12
  -1  10   3  507.04   30.96
  -1 -10  -3  512.76   24.15
  -1 -10  -3  507.87   23.68
   1  10  -3  464.21   30.72
   1 -10   3  510.12   24.80
  -1  10   2   16.75    6.61
   1  10  -2   26.10    8.21
   1 -10   2   31.10    3.87
  -1 -10  -2   25.92    3.75
  -1 -10  -2   27.82    3.56
   1 -10   2   28.59    3.40
   1 -10   2   32.03    4.26
  -1  10   2   16.43    5.29
  -1 -10  -2   26.85    3.07
   1 -10   2   29.04    9.37
   1 -10   2   29.29    4.14
   1 -10   2   29.06    4.59
  -1 -10  -2   29.83    8.94
   1 -10   2   10.26    5.15
   1 -10   1  238.84   13.41
  -1 -10  -1  248.47   13.16
   1  10  -1  242.90   21.37
  -1 -10  -1  224.41   22.96
   1 -10   1  247.49   12.96
  -1  10   1  241.10   18.89
   1 -10   1  237.50   13.59
  -1 -10  -1  255.81   13.58
   1 -10   1  252.42   14.56
   1 -10   1  250.84   20.57
  -1  10   1  223.59   19.93
   1 -10   0    8.65    6.58
   1 -10   0   16.66    2.60
   1  10   0    6.48    4.94
  -1 -10   0   15.41    3.00
  -1 -10   0   16.87    3.12
   1 -10   0   22.47    3.39
  -1  10   0    6.82    4.92
   1 -10   0    6.79    4.89
   1  10   0    5.87    5.21
   1 -10   0   14.14    2.72
  -1 -10   0    8.31    6.32
   1 -10   0   14.62    3.06
   1 -10   0   17.81    3.92
  -1 -10   0   14.22    3.20
   1 -10  -1  250.23   20.04
   1 -10  -1  208.95   11.95
  -1  10  -1  214.31   19.09
  -1 -10   1  235.69   12.85
   1  10   1  245.97   18.58
  -1 -10   1  230.97   12.49
   1 -10  -1  248.86   24.18
   1  10   1  247.73   21.32
   1  10   1  207.56   19.17
  -1  10  -1  213.14   18.79
  -1 -10   1  209.61   12.70
   1 -10  -1  238.25   12.25
   1 -10  -1  238.95   12.81
   1 -10  -1  233.68   13.91
   1 -10  -1  235.12   12.84
   1 -10  -2   20.60    8.03
  -1 -10   2   14.78    7.69
   1 -10  -2   29.44    3.91
  -1 -10   2   22.60    3.66
  -1  10  -2   18.53    6.13
  -1 -10   2   30.89    3.82
   1  10   2   25.73    6.26
   1 -10  -2   25.58    3.43
   1 -10  -2   22.45    6.31
   1 -10  -2   29.66    3.82
  -1 -10   2   21.78    3.55
   1  10   2   23.57    7.79
   1  10   2   24.13    6.86
   1  10   2   34.33    7.03
  -1  10  -2   24.91    6.48
   1 -10  -3  444.11   35.24
  -1  10  -3  474.55   31.11
   1 -10  -3  463.74   23.28
  -1 -10   3  503.50   23.90
  -1  10  -3  491.96   31.41
   1 -10  -3  494.54   31.98
   1  10   3  531.56   32.72
   1  10   3  473.56   30.77
   1 -10  -3  513.10   23.49
   1 -10  -3  477.43   23.46
   1  10   3  538.01   31.11
   1 -10  -3  493.77   23.84
  -1 -10   3  489.65   35.73
  -1 -10   4  285.74   14.77
   1 -10  -4  278.51   25.57
   1  10   4  316.25   24.56
  -1 -10   4  266.92   13.71
  -1  10  -4  224.06   19.96
   1 -10  -4  296.57   14.45
   1  10   4  310.89   21.30
  -1 -10   4  260.88   24.91
   1 -10  -4  259.31   14.34
   1 -10  -4  264.04   14.24
   1 -10  -4  267.40   14.62
   1 -10  -4  274.45   13.57
   1 -10  -4  276.29   15.98
   1 -10  -4  250.73   20.64
  -1  10  -4  263.56   20.91
   1  10   4  295.74   22.10
   1 -10  -4  256.07   21.24
   1  10   4  281.44   22.29
   1  10   5  145.64   16.46
  -1 -10   5  139.42   17.63
  -1 -10   5  148.13    8.77
   1 -10  -5  106.43   13.88
   1  10   5  129.61   14.87
   1 -10  -5  130.11   17.24
   1 -10  -5  144.25    9.23
   1  10   5  122.81   14.41
  -1 -10   5  151.86    8.67
  -1 -10   5  152.44    9.86
   1 -10  -5  157.45    9.08
   1 -10  -5  140.86    9.33
   1 -10  -5  165.39    9.20
   1 -10  -5  135.75   14.43
   1 -10  -5  143.96   10.45
   1  10   5  161.55   14.71
  -1  10  -5  129.31   13.92
  -1 -10   5  154.36    9.40
   1 -10  -6  261.59   24.76
  -1 -10   6  275.80   15.19
   1  10   6  277.61   23.62
   1  10   6  271.78   22.78
   1 -10  -6  284.13   14.83
   1  10   6  315.50   21.85
   1 -10  -6  287.78   15.35
   1  10   6  270.51   22.09
  -1 -10   6  301.36   14.79
   1 -10  -6  301.32   15.48
   1  10   6  281.41   14.42
   1 -10  -6  285.74   14.71
  -1 -10   6  285.68   15.80
   1 -10  -6  296.05   16.66
   1 -10  -6  270.69   21.57
  -1  10  -6  298.51   21.75
  -1 -10   6  284.09   14.63
  -1 -10   6  242.85   23.82
   1 -10  -7   55.96   11.14
   1  10   7   85.21   11.91
  -1 -10   7   82.67    6.71
  -1 -10   7   72.70   12.07
  -1  10  -7   56.68    8.69
  -1 -10   7   79.96    5.61
   1  10   7   68.31    5.22
   1 -10  -7   83.19    5.92
  -1 -10   7   74.24    6.14
   1  10   7   75.56   11.71
   1 -10  -7   71.85    6.88
   1 -10  -7   73.32   10.79
   1  10   7   78.84   10.38
  -1 -10   7   74.30    5.59
   1 -10  -7   73.69    6.13
  -1  10  -7   64.44    9.72
  -1 -10   8  216.07   21.36
   1  10   8  242.84   19.34
  -1 -10   8  245.88   12.98
  -1  10  -8  225.46   19.04
   1 -10  -8  241.91   13.57
  -1 -10   8  244.90   13.35
  -1 -10   8  236.78   12.63
  -1 -10   8  255.77   14.08
   1  10   8  253.58   21.77
   1 -10  -8  238.89   14.23
  -1  10  -8  186.30   17.12
   1 -10  -8  231.46   19.70
   1 -10  -8  244.55   12.96
   1  10   8  257.37   22.02
  -1 -10   9   63.71    5.00
   1  10   9   65.82   10.55
  -1 -10   9   58.42    5.33
   1 -10  -9   58.63    5.58
  -1  10  -9   48.04    8.35
  -1 -10   9   56.14    5.06
   1  10   9   42.73    7.95
   1  10   9   52.18    9.95
  -1 -10   9   61.18    5.95
   1 -10  -9   63.64    5.20
   1 -10  -9   48.55    5.62
   1 -10  -9   50.18    8.69
  -1 -10  10   80.16    6.22
   1 -10 -10   91.70    6.21
  -1 -10  10   78.87    5.51
  -1 -10  10   79.88    6.51
  -1 -10  10   79.86    6.84
   1 -10 -10   72.99    6.66
  -1 -10  10   73.72    5.91
  -1 -10  11  116.08    7.87
  -1 -10  11  107.38    6.87
   1 -10 -11  130.22    7.77
  -1 -10  11  109.37    8.01
   1 -10 -11  128.13    8.54
  -1 -10  11  117.75    7.66
   1 -10 -12   82.71    6.02
   1 -10 -12   84.27    6.72
  -1 -10  12   90.14    6.79
   1 -10 -12   87.11    6.55
  -1 -10  12   87.10    6.46
  -1 -10  13  106.34    7.04
   1 -10 -13   93.05    7.09
   1 -10 -13  107.45    6.78
  -1 -10  13  101.39    7.31
   1  10  14   91.35    5.80
   1 -10 -14   88.37    6.40
  -1 -10  14   84.61    6.07
  -1 -10  14   79.96    6.28
   1 -10 -14   95.24    6.00
  -1 -10  15    1.39    1.81
   1 -10 -15    2.21    2.15
   1 -10 -15    2.20    1.72
   1  10  15    0.33    1.59
   1  10  16    9.77    1.84
  -1 -10  16    4.42    1.89
   1  10  16    8.38    1.56
   1 -10 -16    8.43    1.80
   1 -10 -16    6.18    2.09
   1  10  17   63.92    3.83
   1 -10 -17   68.66    4.22
   1 -10 -17   58.21    4.33
   1  10  17   73.87    4.25
  -1 -10  17   70.05    4.40
  -1 -10  18   66.14    3.88
   1 -10 -18   63.55    3.71
   1  10  18   60.83    3.67
  -1 -11 -17   25.12    2.11
   1 -11  16  269.28   12.43
  -1 -11 -16  274.94   12.28
  -1 -11 -16  246.86   12.49
  -1 -11 -15  261.91   11.15
   1 -11  15  233.77   10.64
   1 -11  15  251.81   11.34
  -1 -11 -15  251.02   11.53
  -1  11  14   56.68    2.59
   1 -11  14   60.58    3.73
   1 -11  14   57.27    3.14
  -1 -11 -14   60.72    3.46
   1 -11  13    2.86    1.67
  -1  11  13    1.17    1.07
  -1 -11 -13    2.94    1.76
   1 -11  13    1.01    1.88
   1  11 -13    2.00    1.50
  -1 -11 -13    2.01    1.27
   1 -11  12   92.48    6.35
  -1  11  12   88.64    5.32
   1 -11  12   89.18    5.89
  -1 -11 -12   88.95    6.32
  -1 -11 -12   87.61    6.26
  -1 -11 -12  109.92    6.34
  -1 -11 -12   97.73    5.75
  -1 -11 -11   35.82    3.68
   1 -11  11   39.60    4.11
  -1 -11 -11   30.33    3.88
  -1 -11 -11   33.70    3.95
   1 -11  11   29.99    3.32
  -1  11  11   28.24    2.77
  -1 -11 -11   30.08    3.11
   1 -11  10   22.77    3.23
   1 -11  10   24.06    3.61
  -1 -11 -10   20.12    3.74
   1  11 -10   19.24    2.84
  -1 -11 -10   21.10    3.36
  -1 -11 -10   23.86    3.16
   1 -11  10   24.63    3.71
  -1 -11 -10   23.07    3.25
  -1  11  10   23.78    2.54
  -1 -11  -9   39.84    3.85
  -1 -11  -9   46.99    4.23
  -1 -11  -9   40.29    4.29
   1  11  -9   29.24    3.51
   1 -11   9   48.68    4.25
   1 -11   9   40.96    4.70
   1 -11   9   41.41    4.49
   1 -11   8   28.18    3.58
   1 -11   8   26.72    4.11
   1 -11   8   28.99    3.77
  -1 -11  -8   25.35    3.59
  -1 -11  -8   25.25    3.50
  -1 -11  -8   27.15    3.32
  -1 -11  -7    8.28    2.63
   1 -11   7    7.75    2.50
   1 -11   7    4.79    2.61
   1 -11   7    6.09    3.17
  -1 -11  -7    5.52    2.05
  -1 -11  -7    5.18    2.44
  -1 -11  -6  217.15   12.11
  -1 -11  -6  242.05   12.49
   1 -11   6  217.12   12.53
   1 -11   6  227.64   12.28
   1  11  -6  216.16   19.91
   1 -11   6  215.09   12.24
   1 -11   6  225.56   13.08
   1  11  -6  201.82   18.51
  -1 -11  -6  229.92   12.21
  -1  11   5  146.03   14.01
   1 -11   5  121.65    8.62
  -1 -11  -5  109.35    7.36
  -1 -11  -5  114.14    8.08
   1 -11   5  121.53    8.06
   1  11  -5  122.76   14.50
  -1 -11  -5  111.58   15.57
   1 -11   5  105.25    7.88
  -1  11   5   92.33   13.80
  -1 -11  -5  125.90    7.77
   1 -11   5   94.74   15.00
   1  11  -5  124.76   14.58
  -1 -11  -4   45.05   10.88
   1 -11   4   54.85    5.12
  -1 -11  -4   49.94    4.47
   1 -11   4   45.67   11.41
  -1  11   4   37.60    9.60
  -1  11   4   48.50    8.68
   1  11  -4   49.92   11.13
   1 -11   4   49.69    5.26
  -1 -11  -4   58.41    4.87
  -1 -11  -4   46.54    5.10
   1  11  -4   43.60    9.20
   1  11  -3   13.42    6.39
  -1 -11  -3   17.64    3.52
  -1 -11  -3   11.70    2.35
  -1  11   3   20.27    7.04
   1 -11   3    8.70    6.12
   1 -11   3   14.68    3.35
   1 -11   3   13.50    2.86
  -1  11   3   22.29    6.09
   1 -11   3   11.94    3.45
  -1 -11  -3   12.87    2.88
   1  11  -3   12.46    5.94
  -1 -11  -3    6.81    5.99
  -1 -11  -2  267.59   25.70
   1 -11   2  225.01   24.29
  -1 -11  -2  232.69   13.84
   1 -11   2  261.54   14.20
  -1  11   2  214.81   20.65
   1 -11   2  268.93   13.72
  -1  11   2  267.46   20.55
   1 -11   2  253.71   14.26
   1  11  -2  261.19   22.83
   1 -11   2  268.22   14.99
  -1 -11  -2  279.25   13.97
  -1 -11  -2  261.01   14.33
   1 -11   1   54.45    5.24
  -1 -11  -1   27.81    9.19
  -1  11   1   37.47    7.79
  -1 -11  -1   62.01    5.44
  -1  11   1   39.81    8.69
   1  11  -1   38.10    9.14
   1 -11   1   41.19    8.57
   1 -11   1   43.24    4.85
   1 -11   1   56.94    5.96
  -1 -11  -1   52.26    4.74
   1 -11   1   48.76    4.46
  -1  11   1   40.62    8.16
  -1 -11   0  354.87   30.23
  -1  11   0  353.65   24.93
  -1  11   0  343.18   26.14
   1  11   0  340.29   27.50
   1 -11   0  298.74   25.02
   1  11   0  308.29   25.53
   1 -11   0  407.35   18.95
  -1  11   0  347.13   25.72
  -1 -11   0  374.66   18.29
   1 -11   0  376.97   31.55
   1 -11   0  347.95   18.37
   1 -11   0  360.65   19.63
  -1 -11   0  374.90   18.78
   1  11   0  395.98   25.74
   1 -11  -1   43.74    4.78
  -1 -11   1   51.14    5.08
  -1  11  -1   50.49    8.97
   1 -11  -1   45.97    4.69
   1  11   1   44.07    9.74
   1 -11  -1   39.61   10.48
   1 -11  -1   56.83    6.01
   1 -11  -1   53.19    9.61
   1  11   1   40.88    8.20
  -1  11  -1   33.54    7.83
   1  11   1   41.24    7.65
   1 -11  -2  246.83   13.26
   1 -11  -2  278.20   26.11
  -1 -11   2  224.10   23.69
   1  11   2  262.11   21.63
   1 -11  -2  268.00   14.27
   1  11   2  231.89   21.93
  -1 -11   2  273.95   14.30
   1  11   2  271.81   20.39
   1 -11  -2  247.87   13.71
  -1  11  -2  221.32   19.93
   1 -11  -2  279.72   15.56
  -1  11  -2  231.88   20.20
   1 -11  -2  240.80   20.91
  -1 -11   3   17.36    3.20
  -1  11  -3   10.83    4.80
  -1 -11   3    8.40    6.38
   1  11   3   14.17    5.50
   1 -11  -3    9.85    3.06
   1 -11  -3   10.52    6.88
   1 -11  -3   14.58    2.70
  -1  11  -3   10.96    4.98
   1  11   3    8.00    4.44
   1 -11  -3   13.65    2.96
   1 -11  -3    4.71    3.98
  -1 -11   4   37.71    9.88
  -1  11  -4   42.94    7.94
  -1 -11   4   50.36    4.98
   1 -11  -4   57.38    5.23
   1 -11  -4   49.44    4.82
   1  11   4   54.75    8.61
   1  11   4   62.00    9.89
   1 -11  -4   49.24    4.64
   1 -11  -4   42.62    5.88
   1 -11  -4   29.22    7.56
   1  11   4   55.81   10.57
   1 -11  -4   51.30   11.39
  -1 -11   5   99.68   14.84
   1  11   5  113.18   13.36
   1  11   5  107.97   12.18
   1 -11  -5  110.33    7.85
   1 -11  -5  123.09    9.28
  -1 -11   5  120.60    8.09
   1 -11  -5  122.68    8.24
   1  11   5  126.47   15.24
   1  11   5  113.01   13.16
  -1 -11   5  126.44    8.67
  -1  11  -5   95.82   11.85
   1 -11  -5  102.32   15.13
   1 -11  -5  107.75   13.08
  -1 -11   5  113.91    6.94
  -1 -11   6  228.18   12.58
   1  11   6  205.65   20.28
  -1 -11   6  221.36   11.60
   1 -11  -6  223.29   12.50
   1  11   6  206.06   11.45
   1 -11  -6  226.60   12.21
   1 -11  -6  249.98   14.08
  -1 -11   6  228.65   13.04
   1 -11  -6  197.31   18.50
   1 -11  -7    5.17    2.39
  -1 -11   7    5.37    2.03
  -1 -11   7    9.20    3.04
  -1 -11   7    9.38    3.20
   1 -11  -7    5.18    2.55
   1 -11  -7    6.97    3.42
   1 -11  -8   26.18    3.46
   1 -11  -8   24.36    4.22
  -1 -11   8   21.54    3.58
   1 -11  -8   25.12    3.83
  -1 -11   8   24.13    4.10
  -1 -11   8   21.06    2.99
   1 -11  -9   46.63    4.37
   1 -11  -9   38.80    4.37
  -1 -11   9   41.38    3.99
  -1 -11   9   46.00    4.61
  -1 -11   9   40.77    4.80
   1 -11  -9   40.77    5.02
   1 -11 -10   25.76    3.73
   1 -11 -10   28.60    3.35
  -1 -11  10   20.48    3.43
  -1 -11  10   24.30    3.90
   1 -11 -10   19.90    3.74
   1 -11 -11   28.65    3.98
   1 -11 -11   36.25    3.66
   1 -11 -11   32.39    4.05
  -1 -11  11   35.08    3.87
  -1 -11  12  100.99    6.61
   1 -11 -12   92.59    6.16
   1 -11 -13    0.87    1.66
   1  11  13    1.14    1.60
  -1 -11  13    2.80    2.08
   1  11  14   62.04    4.12
  -1 -11  14   58.04    4.40
   1 -11 -14   55.87    4.11
   1 -11 -14   56.26    4.65
  -1 -11  15  251.50   12.24
   1 -11 -15  229.79   12.31
   1  11  15  263.36   12.02
   1  11  15  256.26   11.75
   1 -11 -15  253.29   12.03
   1 -11 -16  255.83   11.98
   1  11  16  267.26   11.97
  -1 -11  16  252.34   12.13
  -1 -12 -14    0.90    1.30
   1 -12  14    6.09    1.39
   1 -12  13   59.75    3.99
  -1 -12 -13   48.84    3.91
   1 -12  12    9.45    2.08
  -1 -12 -12    8.33    1.97
   1 -12  12    5.96    1.66
  -1 -12 -12    6.27    1.66
   1 -12  11   73.33    4.43
  -1 -12 -11   72.71    4.31
   1 -12  11   81.16    4.16
  -1 -12 -11   68.08    4.43
  -1 -12 -10   33.54    2.97
  -1 -12 -10   30.39    3.81
   1 -12  10   32.54    3.29
   1 -12  10   33.05    3.53
  -1 -12 -10   28.29    3.38
   1 -12   9   60.33    5.03
   1 -12   9   64.46    4.93
  -1 -12  -9   60.29    4.95
   1 -12   9   64.02    5.48
  -1 -12  -9   73.62    5.92
  -1 -12  -9   78.96    4.84
   1 -12   8  107.94    7.05
  -1 -12  -8   98.42    6.62
   1 -12   8  108.88    6.73
   1 -12   8   99.38    7.29
  -1 -12  -8  101.43    7.60
  -1 -12  -8   99.09    6.33
   1 -12   7    0.85    2.63
   1 -12   7    2.50    2.23
  -1 -12  -7    3.28    2.03
  -1 -12  -7    0.40    1.69
   1 -12   7    1.92    1.96
   1 -12   6    6.80    2.39
  -1 -12  -6   10.55    2.40
   1 -12   6   11.08    3.23
  -1 -12  -6    7.46    2.61
   1 -12   6   12.41    2.78
   1 -12   5  123.27    8.19
  -1 -12  -5  125.68    7.60
   1 -12   5  128.27    8.67
   1 -12   5  125.19    8.13
  -1 -12  -5  137.47    7.97
  -1 -12  -4   21.72    2.84
  -1 -12  -4   24.01    3.81
   1 -12   4   19.26    3.47
   1 -12   4   26.51    4.14
   1 -12   4   22.46    3.64
  -1 -12  -4   22.72    3.14
  -1 -12  -3   41.33    4.69
   1 -12   3   49.77    5.18
   1 -12   3   43.66    4.65
   1 -12   3   36.29    4.63
  -1 -12  -3   46.50    4.24
  -1 -12  -2   68.79    5.79
   1 -12   2   61.10    5.50
   1 -12   2   58.14    5.85
  -1 -12  -1   49.87    4.88
   1 -12   1   49.32    4.88
   1 -12   1   49.27    5.63
  -1 -12   0  175.83   10.37
   1 -12   0  160.18   10.24
   1 -12   0  173.63   11.23
   1 -12  -1   47.60    4.93
  -1 -12   1   60.62    5.30
   1 -12  -1   52.49    4.79
   1 -12  -1   42.11    5.58
   1 -12  -2   55.24    5.14
   1 -12  -2   49.90    4.63
   1 -12  -2   57.64    6.26
  -1 -12   2   56.63    5.17
   1 -12  -3   40.10    4.66
  -1 -12   3   43.78    4.67
  -1 -12   3   45.93    5.11
   1 -12  -3   37.28    3.94
  -1 -12   4   25.32    3.61
   1 -12  -4   20.51    3.56
   1 -12  -4   16.30    2.80
   1  12   4   19.00    2.71
   1 -12  -4   24.77    4.58
  -1 -12   5  125.22    8.01
  -1 -12   5  120.16    7.87
   1 -12  -5  105.54    7.33
  -1 -12   5  132.10    8.52
   1 -12  -5  121.44    9.12
  -1 -12   6   10.98    2.96
   1 -12  -6    8.36    2.79
  -1 -12   6    8.17    2.94
   1 -12  -6   13.66    3.77
  -1 -12   6   11.48    2.51
  -1 -12   7    1.98    2.57
  -1 -12   7    0.25    2.15
   1 -12  -7    0.72    2.47
   1 -12  -7    0.68    2.87
  -1 -12   8  109.54    6.94
   1 -12  -8   95.51    6.69
  -1 -12   8   93.06    7.06
   1 -12  -8  102.48    7.61
  -1 -12   9   64.19    5.14
   1 -12  -9   57.00    5.03
  -1 -12   9   72.11    5.78
   1 -12  -9   75.65    6.05
  -1 -12  10   26.23    3.29
   1 -12 -10   24.75    3.30
   1 -12 -10   32.42    3.86
   1 -12 -11   73.88    5.45
  -1 -12  11   82.42    5.47
   1  12  12    4.93    1.50
   1 -12 -12    6.95    2.05
  -1 -12  12    7.51    1.90
  -1 -12  13   56.00    3.72
   1  12  13   55.80    3.38
   1  12  14    1.96    1.06
   1  12  14    1.79    0.83
  -1 -12  14    4.50    1.28
  -1 -13 -12   32.14    2.65
   1 -13  12   47.21    2.98
  -1 -13 -11   38.82    2.91
   1 -13  11   44.42    3.21
   1 -13  10   18.90    2.32
  -1 -13 -10   18.94    2.42
  -1 -13 -10   13.40    2.29
  -1 -13  -9   75.78    5.03
   1 -13   9   89.52    5.52
  -1 -13  -9   95.31    6.00
  -1 -13  -8   38.78    3.26
  -1 -13  -8   42.79    4.24
   1 -13   8   43.13    3.74
   1 -13   8   39.97    3.95
   1 -13   7   73.71    5.03
  -1 -13  -7   51.49    4.11
  -1 -13  -7   82.23    5.90
   1 -13   7   60.70    5.02
   1 -13   6  111.44    6.26
  -1 -13  -6  107.89    7.01
   1 -13   6   98.48    6.34
   1 -13   5   39.11    3.97
  -1 -13  -5   39.95    4.73
   1 -13   5   46.26    4.38
   1 -13   4    1.81    2.20
   1 -13   4   -0.50    2.22
   1 -13   4    3.71    2.00
  -1 -13  -4    4.02    2.93
  -1 -13  -3  120.32    7.94
   1 -13   3  125.26    8.18
   1 -13   3  122.47    7.95
   1 -13   3  137.56    8.08
   1 -13   2   12.59    2.77
  -1 -13  -2   10.98    2.96
   1 -13   2    8.63    2.80
   1 -13   2   11.22    2.94
   1 -13   1   27.56    3.57
  -1 -13  -1   22.04    3.37
   1 -13   1   23.67    3.77
   1 -13   0   48.64    4.97
  -1 -13   0   47.28    4.48
   1 -13   0   44.12    4.40
  -1 -13   1   28.18    3.60
   1 -13  -1   22.70    3.38
  -1 -13   1   28.54    3.97
  -1 -13   1   26.69    3.70
   1 -13  -1   24.24    4.08
  -1 -13   2   12.42    3.01
   1 -13  -2   13.33    2.93
  -1 -13   2    9.91    2.75
   1 -13  -2   11.80    3.41
  -1 -13   2    7.75    2.69
   1 -13  -3  119.50    7.74
  -1 -13   3  118.37    7.65
  -1 -13   3  132.22    8.10
  -1 -13   3  113.67    7.73
  -1 -13   4    3.13    2.21
  -1 -13   4    3.47    2.42
  -1 -13   4    0.67    1.86
  -1 -13   5   42.24    3.99
   1 -13  -5   35.32    4.54
  -1 -13   5   37.75    4.04
  -1 -13   5   33.74    3.39
  -1 -13   6  108.76    7.06
  -1 -13   6  108.24    6.91
   1 -13  -6  109.53    7.71
  -1 -13   7   70.15    5.02
  -1 -13   7   67.85    5.26
   1 -13  -7   66.06    5.70
  -1 -13   8   44.85    3.83
   1 -13  -8   40.03    4.29
  -1 -13   9   90.09    5.63
   1 -13  -9   88.84    6.07
  -1 -13  10   18.79    2.30
  -1 -13  11   42.26    3.22
   1  13  11   44.73    2.90
   1  13  12   39.98    2.54
  -1 -13  12   40.61    2.86
   1 -14   9   54.42    3.38
   1 -14   8   21.88    2.23
  -1 -14  -8   23.20    2.51
   1 -14   7  180.68    8.98
  -1 -14  -7  174.24    9.35
   1 -14   6   15.87    2.19
   1 -14   6   12.34    2.18
  -1 -14  -6   16.24    2.67
   1 -14   5   68.16    4.56
   1 -14   5   62.98    4.60
  -1 -14  -5   64.17    4.99
   1 -14   4   16.31    2.61
   1 -14   4   21.77    2.68
   1 -14   3   68.73    4.99
   1 -14   3   71.67    4.90
  -1 -14  -2   53.66    4.70
   1 -14   2   53.43    4.29
   1 -14   2   49.09    4.04
   1 -14   1   99.61    6.12
  -1 -14  -1   95.69    6.18
   1 -14   1  100.29    6.25
   1 -14   1   87.95    6.08
  -1 -14  -1   94.02    6.43
  -1 -14   0  130.60    7.72
   1 -14   0  134.07    7.80
   1 -14   0  141.39    8.06
  -1 -14   0  140.83    7.97
   1 -14   0  137.71    8.16
  -1 -14   0  142.81    8.27
  -1 -14   1   95.38    6.11
   1 -14  -1  108.07    6.47
  -1 -14   1   95.52    6.21
   1 -14  -1   99.77    6.60
  -1 -14   1   93.99    6.36
  -1 -14   2   62.05    4.37
  -1 -14   2   52.54    4.29
  -1 -14   2   50.98    4.22
   1 -14  -2   51.91    4.60
  -1 -14   3   70.83    4.84
  -1 -14   3   73.57    5.08
   1 -14  -3   74.77    5.50
  -1 -14   3   64.61    4.65
  -1 -14   4   20.88    2.51
  -1 -14   4   20.36    2.64
  -1 -14   5   54.05    4.23
  -1 -14   5   57.94    4.15
   1 -14  -5   64.83    4.89
  -1 -14   6   15.47    2.10
  -1 -14   6    3.52    2.22
  -1 -14   7  178.14    8.93
  -1 -14   8   24.14    2.28
  -1 -14   9   49.63    3.16
  -1 -15  -3   47.19    3.34
  -1 -15  -2   10.51    1.66
   1 -15   1  249.01   10.95
  -1 -15  -1  213.00   10.85
   1 -15   0   30.03    2.38
   1 -15  -1  229.65   10.83
  -2   0   0   11.80    2.19
  -2   0   0   11.52    3.91
   2   0   0   12.81    2.54
   2   0   0   13.83    3.26
  -2   0   0   10.00    2.90
  -2   0   0   10.45    2.98
   2   0   0   11.73    2.03
   2   0   1 1463.95   64.42
  -2   0   1 1555.78   66.72
  -2   0   1 1450.37   64.21
   2   0   1 1462.45   62.63
  -2   0   1 1464.36   64.90
  -2   0  -1 1476.14   66.47
  -2   0  -1 1434.24   63.74
   2   0   1 1489.30   64.25
   2   0  -1 1426.81   63.64
  -2   0  -1 1522.76   65.23
   2   0  -1 1448.09   63.97
  -2   0  -1 1465.61   64.33
  -2   0   1 1522.54   62.60
  -2   0   2  638.04   31.09
   2   0   2  630.22   29.76
  -2   0  -2  627.79   28.85
  -2   0  -2  575.90   26.53
  -2   0  -2  614.08   29.09
   2   0  -2  615.21   26.53
  -2   0   2  672.94   28.81
  -2   0  -2  678.26   30.53
   2   0  -2  657.61   29.08
  -2   0  -2  591.13   30.92
   2   0   2  621.79   28.76
   2   0   2  657.23   29.31
   2   0   2  645.35   26.84
   2   0  -2  634.70   28.84
  -2   0   2  645.63   30.03
  -2   0  -3   89.83    5.91
  -2   0   3   88.96    4.86
  -2   0  -3   76.37    4.62
  -2   0   3   71.09    6.81
  -2   0  -3   85.36    6.75
   2   0  -3   86.30    4.81
  -2   0  -3   81.46    4.72
   2   0  -3   83.24    4.76
  -2   0  -3   82.47    7.39
   2   0  -3   88.49    7.42
  -2   0   3   86.37    6.60
   2   0   3   71.90    6.33
  -2   0   3   97.83    8.13
   2   0   3   87.26    6.83
   2   0  -3   79.88    4.71
   2   0  -3   83.75    6.55
   2   0  -3   76.32    6.05
  -2   0  -3   80.25    4.65
   2   0   3   84.29    5.83
  -2   0  -4 2491.44  103.91
  -2   0   4 2486.48  107.21
   2   0   4 2499.18  103.95
   2   0   4 2455.41  104.13
  -2   0   4 2530.99  103.99
  -2   0   4 2411.20  105.78
   2   0  -4 2455.19  103.86
  -2   0  -4 2432.47  103.75
  -2   0  -4 2454.97  103.80
   2   0  -4 2477.66  103.84
  -2   0  -4 2501.08  107.66
   2   0   4 2462.76  106.04
  -2   0  -4 2452.35  104.37
   2   0  -4 2502.59  106.91
   2   0  -4 2369.73  105.40
   2   0  -4 2379.30  105.88
  -2   0  -4 2333.46  106.28
   2   0  -4 2449.98  103.82
   2   0  -5   51.54    4.32
   2   0  -5   59.87    6.48
   2   0  -5   57.13    4.42
  -2   0  -5   55.05    4.30
  -2   0  -5   60.40    4.47
  -2   0  -5   46.42    4.09
  -2   0  -5   53.27    4.28
  -2   0  -5   50.38    6.54
   2   0   5   52.01    5.39
  -2   0   5   45.97    5.90
   2   0   5   54.43    4.37
  -2   0   5   60.74    4.57
   2   0  -5   51.62    4.28
  -2   0   5   52.22    5.99
   2   0   5   53.06    3.75
  -2   0  -5   58.34    6.27
  -2   0   6  203.75   12.94
  -2   0  -6  162.60   12.55
  -2   0   6  190.58   12.96
  -2   0  -6  192.57   10.36
   2   0   6  200.58   11.14
   2   0   6  192.32   12.15
   2   0  -6  194.76   11.07
  -2   0  -6  201.25   11.09
  -2   0  -6  208.16   14.24
   2   0  -6  195.67   11.03
   2   0  -6  190.96   12.90
  -2   0  -6  197.42   10.97
  -2   0  -6  201.01   10.99
   2   0  -6  187.13   10.92
  -2   0   6  193.01   11.06
   2   0   6  199.08   13.77
   2   0  -7    7.95    2.42
  -2   0  -7    7.62    2.50
  -2   0   7    5.53    2.39
   2   0  -7    8.16    2.51
   2   0   7   10.11    2.96
   2   0  -7    5.42    2.49
  -2   0  -7    4.08    1.92
   2   0  -7    4.68    2.93
   2   0   7    4.20    3.44
  -2   0  -7    8.80    3.98
  -2   0  -7    7.15    4.37
  -2   0   7    3.98    3.67
   2   0  -7    5.64    1.13
  -2   0   7    5.17    3.02
  -2   0  -7    4.62    2.17
   2   0   7    7.09    2.80
   2   0   7    6.77    2.22
  -2   0   8  118.04   10.07
  -2   0   8  125.82    9.85
   2   0   8  127.59    9.75
   2   0  -8  130.78    8.74
  -2   0  -8  118.28    8.51
   2   0  -8  115.58    8.48
  -2   0  -8  122.44    8.69
   2   0  -8  120.99    8.63
  -2   0  -8  117.33    8.51
  -2   0  -8  120.07   11.32
  -2   0   8  110.63    8.53
   2   0   8  136.55   11.47
   2   0   8  127.18    8.87
   2   0  -8  118.99    9.90
   2   0   8  130.73    9.31
  -2   0  -8  115.42   10.45
   2   0  -8  104.72    6.39
  -2   0   9   61.33    6.99
   2   0   9   55.88    5.94
   2   0   9   44.96    5.58
   2   0   9   64.81    8.09
   2   0  -9   50.46    5.67
  -2   0  -9   50.73    5.60
   2   0  -9   50.40    5.75
  -2   0  -9   60.63    5.96
  -2   0  -9   46.76    5.37
   2   0  -9   53.51    5.83
   2   0  -9   50.15    6.64
   2   0  -9   45.92    4.51
   2   0   9   43.59    6.09
  -2   0   9   39.31    5.31
  -2   0   9   50.07    6.55
  -2   0  -9   59.03    7.62
  -2   0 -10  876.30   46.01
   2   0 -10  925.64   43.32
  -2   0 -10  917.53   43.34
  -2   0  10  899.93   44.70
   2   0  10  940.55   43.67
   2   0  10  841.46   42.47
  -2   0  10  887.99   39.38
   2   0 -10  906.67   43.29
  -2   0 -10  872.02   42.99
  -2   0  10  904.80   43.45
   2   0 -10  886.38   44.64
   2   0 -10  934.10   43.51
  -2   0 -10  870.98   42.88
   2   0  10  923.29   44.97
   2   0  10  999.05   47.69
   2   0  11   69.39    9.45
  -2   0  11   64.32    7.49
  -2   0  11   60.66    4.31
   2   0 -11   68.09    7.29
  -2   0 -11   54.88    6.74
   2   0  11   56.88    7.83
   2   0 -11   66.97    7.35
  -2   0 -11   66.02    7.19
  -2   0  11   69.70    4.41
  -2   0 -11   79.27    7.68
   2   0 -11   69.29    8.16
  -2   0  11   58.70    7.57
  -2   0  11   74.88    4.93
   2   0  11   61.88    5.16
   2   0 -11   72.38    5.95
   2   0 -11   66.52    7.28
   2   0  11   64.55    7.26
  -2   0  11   60.55    4.67
   2   0  11   69.50    6.91
   2   0  12  107.89    9.51
   2   0 -12  126.50   11.05
  -2   0  12  122.76   11.42
   2   0 -12  147.21   12.64
  -2   0 -12  134.94   11.19
   2   0 -12  144.81   11.58
  -2   0 -12  134.30   11.24
  -2   0  12  136.03    7.33
   2   0  12  140.45    7.21
  -2   0 -12  144.17   11.45
   2   0 -12  142.35   11.49
  -2   0 -12  114.33   13.60
   2   0  12  133.14    8.46
  -2   0  12  134.71    7.47
   2   0 -12  132.64    8.35
  -2   0  12  121.39    7.74
   2   0  12  135.48   13.78
   2   0  12  120.93   11.99
  -2   0  12  140.65    7.94
   2   0  12  119.40    7.80
   2   0  13  107.21    6.18
  -2   0  13  110.21    6.45
  -2   0  13   97.39   10.27
   2   0  13  103.15    7.55
   2   0  13   88.13   10.71
   2   0 -13  117.84    7.74
   2   0 -13  116.64   10.69
  -2   0 -13  109.24   10.32
   2   0  13  114.93    6.33
   2   0 -13  128.50   11.14
   2   0  13   87.13    6.64
  -2   0 -13  114.15   10.63
  -2   0 -13   85.34   12.39
   2   0  13  109.22    6.84
  -2   0 -13  116.40   12.85
  -2   0  13  113.98    7.06
   2   0  13  114.39   13.18
  -2   0  13  110.99    7.11
  -2   0  13   88.24    6.69
   2   0 -13  125.25   10.95
  -2   0 -13  124.99   10.90
   2   0 -13  124.52   11.70
   2   0  14   71.81    6.28
  -2   0  14   77.38    5.75
  -2   0 -14   82.90    9.37
  -2   0  14   73.01    5.18
  -2   0  14   70.32    8.63
   2   0  14   68.28    9.45
   2   0 -14   91.21    9.71
   2   0  14   76.08    5.09
   2   0  14   70.49    5.43
  -2   0 -14   99.40   13.24
   2   0 -14   72.06    8.92
   2   0  14   76.04    5.00
  -2   0  14   80.69    5.48
   2   0 -14   72.85    6.08
  -2   0 -14   88.57   11.65
   2   0 -14   79.47    9.15
  -2   0 -14   86.03    9.53
  -2   0 -14   67.65    8.85
  -2   0  14   74.19    5.87
   2   0 -14   88.54   10.29
  -2   0 -15   22.10    6.83
   2   0  15   15.60    2.81
  -2   0 -15   14.50    5.07
  -2   0  15   14.99    2.63
  -2   0  15   17.07    5.91
   2   0  15    9.15    4.53
   2   0 -15   13.51    4.80
  -2   0 -15   19.41    5.16
  -2   0  15   19.84    3.24
   2   0 -15   10.32    4.31
  -2   0 -15    8.59    4.13
  -2   0 -15   21.33    6.78
   2   0  15   17.16    2.47
   2   0 -15   16.03    3.34
  -2   0  15   19.62    3.45
  -2   0  15   19.54    2.80
   2   0  15   12.87    3.32
   2   0 -15    8.45    4.15
  -2   0  16 1430.95   63.38
   2   0 -16 1515.06   71.63
  -2   0  16 1398.58   74.17
   2   0  16 1464.74   63.83
  -2   0 -16 1403.60   74.80
  -2   0  16 1520.95   64.20
  -2   0  16 1497.28   64.49
  -2   0  16 1439.83   63.66
   2   0  16 1480.34   65.14
   2   0 -16 1484.00   64.83
   2   0  16 1427.10   63.06
  -2   0 -16 1542.24   71.92
  -2   0 -16 1481.70   77.51
   2   0 -17   63.48    6.07
   2   0  17   66.63    5.34
  -2   0  17   53.28    9.79
  -2   0  17   68.14    5.09
   2   0  17   64.91    4.76
   2   0  17   53.78    6.01
  -2   0  17   62.47    5.15
   2   0 -17   60.80    8.89
  -2   0  17   64.96    5.53
  -2   0 -17   64.37   11.49
  -2   0  17   70.28    5.97
  -2   0 -17   57.52   10.50
  -2   0 -17   63.90    9.10
  -2   0 -18  620.50   42.01
   2   0 -18  635.36   36.85
  -2   0  18  654.56   29.79
  -2   0  18  684.91   30.95
  -2   0 -18  635.62   37.04
   2   0  18  661.06   30.07
  -2   0  18  672.97   30.44
  -2   0  18  602.77   39.53
   2   0 -18  653.97   30.92
   2   0  18  624.77   31.18
   2   0 -18  641.17   31.01
   2   0  18  639.59   29.41
  -2   0 -18  644.31   40.43
   2   0  19   48.32    3.95
   2   0  19   40.01    3.98
   2   0  19   43.27    4.66
   2   0 -19   41.94    4.78
  -2   0  19   39.81    4.72
   2   0  19   40.99    5.24
   2   0 -19   44.41    5.06
  -2   0  19   43.02    4.00
  -2   0  19   48.27    4.67
   2   0  20  222.76   11.25
   2   0  20  196.56   12.38
   2   0  20  212.22   11.76
  -2   0  20  217.54   11.91
   2   0 -20  222.66   12.16
  -2   0  20  216.74   12.30
  -2   0  20  218.38   11.48
  -2   0 -20  237.87   12.47
   2   0 -20  214.76   12.48
  -2   0 -21    8.70    2.46
  -2   0 -21    5.71    2.23
  -2   0 -21    7.52    1.92
  -2   0  21    7.25    2.37
  -2   0  21    5.41    1.87
   2   0 -21    6.12    2.55
  -2   0  21    5.82    2.49
   2   0  21    4.43    2.59
   2   0 -21    3.07    1.91
   2   0 -21    6.77    1.78
   2   0  21    5.34    1.60
  -2   0  22    2.33    1.87
   2   0 -22    4.11    1.40
  -2   0  22    1.66    1.45
   2   0  22    2.57    1.20
   2   0 -22    2.28    1.50
  -2   0  22    0.86    2.06
   2   0 -22    3.79    1.65
  -2   0 -22    4.66    1.48
  -2   0 -22    2.78    1.73
  -2   0 -22    2.94    1.82
   2   0  22    1.85    2.25
   2   0 -22    3.35    1.98
  -2   0  23   52.95    3.70
  -2   0  23   57.45    3.49
   2   0  23   42.54    2.84
   2   0 -23   46.59    3.89
   2   0 -23   60.41    3.29
  -2   0 -23   55.17    3.23
  -2   0  23   39.14    3.67
   2   0 -23   37.22    2.98
  -2   0 -23   48.99    3.67
  -2   0 -23   52.93    3.59
   2   0  23   34.78    3.66
   2   0 -24   94.75    5.11
  -2   0  24   97.42    4.65
  -2   0  24   97.75    4.90
  -2   0 -24   87.61    4.84
   2   1 -24   36.26    2.79
  -2   1  23  108.40    5.96
   2   1 -23   98.18    6.20
  -2   1  23  113.60    5.75
  -2  -1 -23  108.09    5.49
  -2  -1 -23  115.31    5.51
   2  -1  23   99.04    6.36
   2   1 -23  115.44    5.54
  -2   1  23   95.80    6.13
   2   1 -23   84.83    5.41
   2   1 -23   79.75    5.53
  -2  -1 -23  121.77    5.65
  -2  -1 -23  110.70    5.92
   2   1 -22   41.14    3.04
  -2   1  22   31.89    3.26
  -2   1  22   39.81    3.19
   2  -1  22   29.92    2.57
   2  -1  22   33.13    3.95
   2   1 -22   29.41    3.25
   2   1 -22   32.27    3.60
  -2   1  22   35.19    3.62
  -2  -1 -22   39.29    3.05
  -2  -1 -22   41.68    3.60
  -2   1  21   20.92    3.28
   2  -1  21   24.36    2.49
   2  -1  21   23.06    3.89
  -2   1  21   27.21    3.30
  -2  -1 -21   29.42    3.37
   2   1 -21   24.69    3.55
  -2  -1 -21   24.98    2.82
  -2   1  21   25.42    2.88
   2   1 -21   23.09    3.34
   2  -1  20   12.82    2.14
   2   1 -20   13.37    3.16
  -2   1  20   13.91    2.83
   2   1 -20   12.54    3.26
  -2   1  20   11.55    3.02
   2  -1  20    9.28    3.45
  -2   1  20   11.62    2.45
   2  -1  20   10.02    2.50
  -2  -1 -20   13.30    2.34
  -2  -1 -20   13.90    2.86
   2  -1  19  301.89   14.39
  -2   1  19  307.35   15.34
   2  -1  19  275.86   15.16
   2   1 -19  268.67   15.65
  -2   1  19  298.29   14.81
  -2   1  19  306.57   15.84
   2   1 -19  296.53   15.95
   2  -1  19  276.79   16.07
  -2  -1 -19  301.92   15.67
   2  -1  18  313.50   17.52
   2   1 -18  319.31   17.22
   2   1 -18  307.41   22.25
  -2   1  18  292.15   24.75
  -2  -1 -18  285.65   21.86
   2  -1  18  331.68   16.38
   2  -1  18  326.40   15.68
  -2  -1 -18  264.12   24.79
   2  -1  18  302.46   16.72
  -2   1  18  309.41   16.27
  -2   1  18  320.86   16.94
  -2   1  18  355.78   16.80
  -2   1  18  306.58   24.72
  -2  -1 -18  317.42   24.96
  -2   1  18  344.21   16.16
   2  -1  17  891.20   42.67
  -2   1  17  898.69   52.16
   2   1 -17  926.41   49.35
   2   1 -17  932.48   49.54
  -2   1  17  965.77   41.80
   2  -1  17  975.67   41.46
  -2   1  17  905.20   52.72
   2   1 -17  926.34   49.45
  -2  -1 -17  963.66   49.72
   2  -1  17  959.27   42.18
  -2  -1 -17  771.06   52.57
  -2   1  17  957.94   42.35
   2  -1  17  902.69   42.40
  -2   1  17  973.59   42.85
  -2   1  17  980.58   42.19
   2  -1  17  901.51   43.33
   2   1 -17  901.37   43.01
  -2  -1 -17  992.32   53.46
   2  -1  16  213.07   12.06
   2  -1  16  223.96   12.49
  -2   1  16  225.29   11.82
  -2   1  16  222.90   19.66
   2   1 -16  223.18   17.58
   2   1 -16  212.61   17.42
   2  -1  16  218.10   11.44
   2   1 -16  221.49   17.56
  -2  -1 -16  182.06   18.79
  -2  -1 -16  232.90   17.87
  -2   1  16  235.23   12.48
  -2   1  16  230.03   12.16
   2  -1  16  223.86   13.28
   2   1 -16  234.81   13.13
  -2   1  16  206.60   19.67
  -2  -1 -16  247.28   22.33
   2   1 -16  218.16   18.13
  -2   1  16  220.55   12.61
  -2  -1 -15   42.25    8.95
   2  -1  15   63.97    6.07
   2  -1  15   70.39    4.67
   2  -1  15   69.21    5.27
  -2   1  15   73.32    5.24
  -2   1  15   54.14    9.67
   2   1 -15   60.95    8.38
   2   1 -15   67.23    8.86
  -2   1  15   62.68    4.80
   2   1 -15   72.62    9.09
  -2  -1 -15   64.03   10.87
  -2  -1 -15   69.64    9.00
   2   1 -15   65.71    9.27
   2  -1  15   61.59    5.41
   2   1 -15   60.65    5.72
  -2   1  15   38.98    6.73
  -2   1  15   79.25    5.65
   2  -1  15   52.49    9.22
  -2   1  15   69.40    8.85
  -2   1  15   59.35    5.43
  -2   1  14  156.72    8.77
  -2   1  14  158.32    9.13
   2   1 -14  153.52   13.31
   2  -1  14  155.06    8.95
  -2  -1 -14  126.52   13.33
  -2   1  14  155.18    8.51
  -2   1  14  151.68   13.54
   2  -1  14  160.50    8.34
   2  -1  14  165.13   15.50
   2   1 -14  155.60   13.43
  -2  -1 -14  157.14   13.44
  -2  -1 -14  150.32   16.23
  -2   1  14  154.66   13.79
  -2   1  14  143.39   14.92
   2   1 -14  160.95    9.76
  -2   1  14  159.09    9.29
   2  -1  14  131.20    9.58
   2   1 -14  163.49   13.54
   2  -1  14  137.71    9.01
   2   1 -14  136.16   13.46
  -2  -1 -14  128.60   14.56
   2  -1  13  367.13   17.90
  -2  -1 -13  388.67   24.69
  -2   1  13  370.84   17.21
  -2   1  13  353.26   24.45
   2  -1  13  351.42   24.45
   2   1 -13  340.10   22.21
   2   1 -13  364.40   22.63
  -2  -1 -13  390.91   22.89
  -2   1  13  348.96   23.11
  -2   1  13  384.49   17.87
   2  -1  13  367.54   17.73
  -2  -1 -13  382.16   27.02
   2  -1  13  379.91   26.23
  -2  -1 -13  363.85   25.42
  -2  -1 -13  362.05   17.10
  -2   1  13  390.75   18.07
   2  -1  13  359.63   18.65
  -2   1  13  300.60   17.51
  -2   1  13  397.90   23.35
   2   1 -13  385.86   18.58
   2   1 -13  366.87   22.69
   2  -1  13  360.83   16.95
   2   1 -13  403.72   24.36
   2  -1  13  346.13   17.70
   2  -1  12    8.85    2.27
  -2  -1 -12    6.47    3.42
  -2   1  12    6.07    3.63
  -2   1  12    8.64    3.51
   2  -1  12    9.32    2.06
  -2   1  12    6.94    3.84
   2   1 -12   10.99    3.71
   2  -1  12    1.80    3.43
   2   1 -12    9.19    3.53
   2  -1  12    9.85    2.27
   2  -1  12    8.56    1.65
  -2  -1 -12    5.14    2.85
  -2  -1 -12   10.43    1.86
  -2  -1 -12   13.35    4.03
  -2  -1 -12    8.87    5.84
  -2   1  12    9.00    1.73
  -2   1  12    8.29    2.24
  -2   1  12    7.54    1.87
   2  -1  12    8.63    2.65
  -2  -1 -12    4.28    3.59
   2   1 -12   12.22    2.61
   2   1 -12   13.27    4.75
  -2   1  12    7.32    2.17
   2   1 -12    6.56    3.34
   2  -1  11   63.57    4.91
  -2  -1 -11   75.27    7.62
   2   1 -11   80.78    7.93
  -2   1  11   69.13    7.53
  -2   1  11   69.45    8.98
   2   1 -11   62.81    7.21
  -2  -1 -11   71.71    7.45
   2  -1  11   53.87    7.98
  -2  -1 -11   79.92    7.87
   2   1 -11   69.39    5.39
  -2   1  11   72.21    4.52
  -2   1  11   86.02    9.17
   2  -1  11   67.51    5.29
  -2   1  11   67.06    4.93
   2  -1  11   75.44    5.73
  -2   1  11   72.01    4.67
  -2  -1 -11   69.69   10.28
   2   1 -11   78.18    8.71
  -2   1  11   73.82    5.03
   2   1 -11   66.25    7.39
  -2  -1 -10  434.93   22.71
   2   1 -10  407.50   22.43
  -2   1  10  433.71   24.55
  -2   1  10  418.03   22.68
   2   1 -10  444.17   24.35
  -2  -1 -10  400.33   22.34
  -2  -1 -10  380.90   25.73
  -2   1  10  449.60   24.83
   2   1 -10  386.25   22.32
  -2   1  10  410.21   18.89
   2  -1  10  411.96   19.58
  -2  -1 -10  396.98   22.17
   2   1 -10  386.20   20.37
   2  -1  10  409.09   24.64
   2   1 -10  387.52   22.23
   2  -1  10  377.35   20.44
  -2  -1  -9   36.57    4.81
  -2  -1  -9   33.44    4.57
   2  -1   9   36.54    4.35
  -2   1   9   40.28    5.20
  -2  -1  -9   39.16    6.66
   2   1  -9   33.08    3.81
   2   1  -9   45.44    6.41
   2  -1   9   37.64    4.08
  -2  -1  -9   35.83    4.75
   2   1  -9   37.33    4.96
  -2   1   9   34.49    5.75
   2  -1   9   42.10    6.37
  -2  -1  -8  512.85   25.01
   2  -1   8  463.73   24.07
   2   1  -8  530.28   26.99
  -2  -1  -8  499.32   27.63
   2  -1   8  534.46   27.22
  -2  -1  -8  518.90   24.99
   2   1  -8  513.73   25.09
  -2  -1  -8  515.83   24.98
   2  -1   8  446.21   23.85
  -2   1   8  496.98   24.95
   2   1  -8  459.87   23.20
   2   1  -8  461.54   26.36
  -2   1   8  478.45   26.26
  -2   1   8  531.98   25.62
   2  -1   7  687.24   34.29
  -2   1   7  726.29   36.28
   2   1  -7  807.11   37.30
   2   1  -7  771.39   34.88
  -2  -1  -7  785.21   34.74
  -2  -1  -7  751.66   34.58
  -2  -1  -7  758.89   34.67
  -2   1   7  709.46   34.48
  -2   1   7  742.93   35.36
   2   1  -7  736.44   33.35
   2   1  -7  762.62   36.59
   2  -1   7  656.21   34.26
  -2  -1  -7  796.73   37.75
   2  -1   6  331.61   18.04
   2   1  -6  375.18   20.32
   2   1  -6  369.75   18.06
  -2   1   6  348.39   19.52
  -2  -1  -6  360.01   20.95
  -2  -1  -6  345.50   17.72
  -2  -1  -6  362.56   17.94
  -2  -1  -6  357.84   17.86
  -2   1   6  357.65   19.04
   2  -1   6  310.36   18.15
  -2  -1  -6  368.20   20.45
  -2   1   6  350.76   17.89
   2  -1   6  386.60   20.90
  -2  -1  -6  362.26   21.42
  -2  -1  -5  337.60   16.76
   2  -1   5  343.85   19.20
   2   1  -5  316.93   18.68
  -2   1   5  342.88   18.26
  -2  -1  -5  308.62   19.24
  -2   1   5  362.61   18.40
  -2  -1  -5  338.42   16.39
  -2  -1  -5  311.36   19.39
  -2   1   5  317.64   16.34
  -2  -1  -5  354.53   19.03
   2  -1   5  314.53   17.06
   2   1  -5  327.07   16.47
  -2  -1  -4  845.33   37.80
  -2  -1  -4  840.74   40.53
  -2  -1  -4  839.82   36.84
  -2  -1  -4  823.73   40.60
  -2   1   4  833.26   36.88
   2   1  -4  841.08   39.78
   2  -1   4  845.55   40.02
  -2   1   4  851.71   38.91
  -2   1   4  825.48   39.33
   2   1  -4  838.66   37.00
  -2  -1  -4  857.30   39.52
   2   1  -4  784.95   38.97
  -2  -1  -3  374.28   18.42
   2   1  -3  394.38   20.15
  -2   1   3  394.43   20.17
   2   1  -3  381.91   19.10
  -2   1   3  357.51   18.92
  -2  -1  -3  381.63   20.55
  -2   1   3  356.55   16.91
   2  -1   3  336.13   19.64
  -2  -1  -3  363.01   19.40
   2   1  -3  352.37   19.20
   2   1  -3  367.96   17.04
  -2  -1  -3  385.04   16.98
  -2  -1  -3  353.26   20.53
  -2   1   2 2352.70   96.32
  -2  -1  -2 2351.01   97.81
   2  -1   2 2289.97   99.28
  -2   1   2 2278.32   98.84
   2   1  -2 2217.14   95.60
  -2   1   2 2268.06   95.58
  -2  -1  -2 2392.46   98.28
  -2   1   2 2299.96   99.61
  -2  -1  -2 2240.37   99.49
   2   1  -2 2308.90   97.89
   2   1  -2 2131.72   98.21
   2  -1   1 1536.95   68.81
   2  -1   1 1586.11   66.72
  -2   1   1 1596.50   68.38
  -2  -1  -1 1648.33   67.87
   2   1  -1 1652.34   67.30
   2   1  -1 1516.90   64.92
  -2  -1  -1 1634.00   67.46
  -2  -1  -1 1595.38   68.97
  -2   1   1 1612.18   66.72
  -2   1   1 1547.61   65.42
  -2   1   1 1560.65   69.40
  -2   1   1 1506.98   64.89
  -2  -1  -1 1511.42   64.87
   2   1  -1 1588.58   68.16
  -2  -1   0   31.81    2.93
  -2   1   0   31.12    5.11
  -2  -1   0   35.60    4.22
   2   1   0   34.15    4.60
   2   1   0   28.58    1.65
  -2   1   0   30.78    2.89
  -2   1   0   31.55    1.75
  -2   1   0   37.41    3.87
   2  -1   0   28.80    4.27
  -2  -1   0   30.91    3.49
   2   1   0   28.70    4.37
   2   1   0   26.12    3.17
  -2  -1   0   35.32    4.63
   2   1   0   30.43    4.06
  -2  -1   0   23.56    4.66
  -2   1   0   34.50    4.25
   2  -1   0   31.69    3.01
  -2  -1   1 1610.79   70.44
   2   1   1 1615.56   68.52
  -2  -1   1 1611.61   66.70
  -2  -1   1 1601.28   68.51
  -2   1  -1 1423.24   69.56
  -2   1  -1 1493.84   65.21
  -2   1  -1 1583.10   68.12
  -2  -1   1 1664.47   68.71
   2   1   1 1623.39   66.57
  -2   1  -1 1535.42   67.11
   2   1   1 1389.01   69.26
   2   1   1 1550.06   65.10
  -2   1  -1 1592.17   67.95
   2  -1  -1 1659.88   66.56
   2   1   1 1572.34   68.47
   2  -1  -1 1506.96   65.25
   2  -1  -1 1664.71   67.38
  -2   1  -2 2304.20   99.12
   2   1   2 2267.24   98.52
   2   1   2 2332.04   96.05
  -2  -1   2 2240.38  100.52
  -2   1  -2 2320.90   97.95
  -2  -1   2 2321.07   99.20
  -2  -1   2 2459.26   99.14
   2   1   2 2247.63   96.43
  -2   1  -2 2254.32   98.26
   2  -1  -2 2362.05   98.26
  -2  -1   2 2303.09   98.01
   2   1   2 2317.36   99.11
   2   1   2 2247.00  100.40
   2  -1  -2 2239.54   96.90
  -2   1  -2 2245.97   96.17
  -2  -1   3  367.74   20.43
  -2   1  -3  358.20   16.85
  -2   1  -3  366.47   17.57
  -2  -1   3  387.65   18.47
  -2   1  -3  372.99   18.97
   2   1   3  349.24   19.31
   2   1   3  353.02   16.04
   2   1   3  384.05   20.83
   2   1   3  374.71   16.77
   2  -1  -3  359.47   16.70
   2   1   3  372.04   18.38
   2   1   3  365.17   19.29
   2  -1  -3  371.99   17.32
   2  -1  -3  377.92   18.78
  -2   1  -3  354.51   19.56
  -2  -1   4  848.96   39.44
   2   1   4  852.78   38.54
  -2   1  -4  809.62   35.73
   2  -1  -4  794.36   37.73
  -2   1  -4  815.40   35.98
  -2  -1   4  800.25   37.37
  -2  -1   4  805.31   38.23
   2   1   4  815.04   39.64
  -2   1  -4  806.69   38.17
   2   1   4  836.14   35.89
   2   1   4  808.94   36.65
  -2   1  -4  830.56   39.14
   2  -1  -4  793.24   35.73
   2  -1  -4  787.50   36.19
   2   1   5  322.87   18.14
  -2   1  -5  302.18   14.99
  -2  -1   5  307.86   18.69
  -2  -1   5  336.40   17.46
  -2  -1   5  333.43   18.19
   2   1   5  345.51   19.49
  -2   1  -5  318.09   16.07
   2  -1  -5  330.41   16.06
  -2   1  -5  348.68   19.44
   2   1   5  328.56   16.04
   2   1   5  314.30   15.89
  -2   1  -5  323.53   18.30
  -2   1  -6  366.30   18.30
   2   1   6  400.78   20.33
  -2   1  -6  404.38   21.92
  -2  -1   6  340.01   19.72
  -2  -1   6  364.60   19.35
   2  -1  -6  338.70   17.95
  -2   1  -6  347.75   20.34
   2  -1  -6  372.40   18.20
   2  -1  -6  368.58   18.14
   2   1   6  331.64   21.06
   2   1   6  380.22   18.27
   2   1   6  335.55   17.03
  -2  -1   6  365.32   20.78
   2   1   7  811.69   38.42
  -2   1  -7  783.42   38.71
   2   1   7  689.10   32.13
   2  -1  -7  742.70   34.48
   2  -1  -7  752.09   34.59
  -2   1  -7  736.31   34.63
   2  -1  -7  776.72   34.70
   2   1   7  767.39   34.69
   2   1   7  782.82   36.47
  -2  -1   7  680.26   35.44
  -2  -1   7  820.71   37.74
   2  -1  -7  697.52   34.47
  -2   1  -7  721.76   37.07
   2  -1  -7  764.17   36.44
   2   1   7  744.99   34.71
  -2  -1   7  738.15   36.23
   2   1   8  487.07   25.40
   2  -1  -8  518.43   25.30
   2   1   8  496.62   25.19
  -2  -1   8  526.73   27.84
   2  -1  -8  509.25   25.30
  -2   1  -8  501.76   27.74
  -2   1  -8  509.86   25.33
  -2   1  -8  493.52   28.85
   2  -1  -8  515.40   25.27
   2  -1  -8  494.84   24.51
   2   1   8  515.73   28.47
  -2  -1   8  465.72   26.16
  -2  -1   8  482.73   26.36
   2   1   8  499.82   26.43
   2  -1  -8  489.30   26.59
   2   1   9   43.12    6.06
  -2   1  -9   44.53    7.39
   2   1   9   45.33    5.43
   2   1   9   49.19    7.33
   2   1   9   36.91    5.24
  -2  -1   9   38.87    5.74
  -2   1  -9   48.40    5.42
   2  -1  -9   42.17    5.20
  -2   1  -9   48.21    5.46
   2  -1  -9   40.64    5.05
  -2  -1   9   41.94    6.12
  -2   1  -9   37.53    6.41
  -2  -1   9   38.69    6.22
   2  -1  -9   45.51    6.22
   2  -1  -9   44.47    4.35
   2  -1  -9   39.35    5.14
  -2   1  -9   41.07    5.11
   2   1  10  415.73   23.41
  -2   1 -10  439.60   26.95
   2   1  10  414.51   22.85
   2   1  10  382.77   19.21
  -2  -1  10  431.72   24.52
  -2   1 -10  409.99   22.65
   2  -1 -10  417.81   22.76
  -2   1 -10  380.00   22.39
  -2   1 -10  428.62   23.06
   2  -1 -10  427.29   22.93
  -2  -1  10  429.02   19.31
  -2   1 -10  414.66   25.44
  -2  -1  10  394.08   19.22
  -2  -1  10  447.73   20.48
   2  -1 -10  389.30   20.93
   2  -1 -10  443.31   23.17
   2  -1 -10  425.75   24.32
   2   1  10  428.05   23.50
   2   1  10  451.93   26.42
  -2  -1  10  423.77   23.62
  -2  -1  11   65.24    7.55
   2   1  11   66.76    7.80
   2   1  11   71.12    5.07
  -2  -1  11   66.74    4.90
   2   1  11   62.52    7.52
   2   1  11   79.74    7.87
  -2  -1  11   82.29    9.20
   2  -1 -11   72.14    7.56
  -2   1 -11   71.25    7.50
  -2  -1  11   63.01    4.41
   2  -1 -11   64.68    7.33
   2  -1 -11   68.25    7.46
  -2   1 -11   68.95    7.39
   2   1  11   69.47    5.12
   2   1  11   67.87    9.44
  -2  -1  11   85.79    6.16
  -2  -1  11   69.78    4.96
  -2  -1  11   69.81    4.59
   2   1  11   59.63    5.15
   2  -1 -11   73.55    5.45
  -2   1 -11   64.11    7.29
   2  -1 -11   79.03    8.60
  -2   1 -12   11.75    4.14
   2  -1 -12   10.97    4.28
  -2  -1  12    8.66    2.29
  -2   1 -12    9.24    3.42
  -2  -1  12    6.47    1.86
  -2  -1  12   11.26    3.76
   2  -1 -12    9.69    3.77
   2   1  12    7.51    2.32
   2   1  12    4.32    3.19
  -2   1 -12    7.06    3.26
   2  -1 -12    7.22    3.13
  -2  -1  12   10.45    1.96
   2   1  12    9.79    2.01
  -2  -1  12   10.13    2.05
   2   1  12    8.09    2.58
   2  -1 -12    6.45    3.21
   2   1  12    7.93    3.29
   2   1  12    7.84    2.16
  -2  -1  12    7.76    4.38
   2   1  12    8.15    3.43
   2   1  12    5.05    4.59
   2  -1 -12    6.48    2.17
   2   1  13  299.51   20.42
   2   1  13  327.40   17.18
   2   1  13  353.79   16.51
  -2   1 -13  365.68   22.18
  -2  -1  13  358.02   16.72
  -2   1 -13  353.32   22.13
  -2  -1  13  366.86   17.33
  -2  -1  13  366.55   24.51
   2   1  13  354.81   17.39
  -2  -1  13  366.07   21.42
   2  -1 -13  372.68   22.40
  -2   1 -13  335.55   21.72
  -2  -1  13  254.99   17.00
   2   1  13  360.20   16.38
   2   1  13  354.57   17.91
   2   1  13  357.43   22.71
  -2  -1  13  381.91   16.96
   2   1  13  422.27   23.31
   2   1  13  411.60   26.56
   2   1  14  147.55   13.29
  -2  -1  14  149.04   15.03
  -2   1 -14  165.93   13.81
  -2   1 -14  174.82   14.01
   2   1  14  154.59    8.51
   2  -1 -14  161.42   13.57
   2   1  14  156.90    9.06
  -2   1 -14  146.50   13.44
  -2   1 -14  133.67   14.78
   2   1  14  150.23    9.31
  -2  -1  14  153.61    9.22
  -2  -1  14  165.13    8.98
   2   1  14  160.20   10.00
   2   1  14  176.95   16.81
  -2   1 -14  142.26   16.62
   2   1  14  155.48    8.43
  -2  -1  14  147.80    8.61
  -2   1 -15   72.84   11.04
   2   1  15   61.30    5.49
   2   1  15   66.27    4.76
  -2  -1  15   62.94   10.09
  -2   1 -15   64.74    8.69
  -2   1 -15   68.58    8.93
  -2  -1  15   64.71    4.88
  -2  -1  15   62.51    5.04
   2   1  15   65.74    5.17
  -2   1 -15   81.39   12.42
   2   1  15   64.74    4.63
   2   1  15   59.10    5.79
   2  -1 -15   64.44    8.65
  -2   1 -15   64.37    8.77
  -2  -1  15   69.69    5.65
   2   1  16  217.27   12.66
   2   1  16  231.96   12.41
   2   1  16  227.73   13.27
  -2   1 -16  221.03   17.70
  -2   1 -16  218.74   17.70
  -2  -1  16  221.22   12.04
   2   1  16  241.71   11.96
  -2   1 -16  219.15   17.79
   2  -1 -16  242.96   18.23
  -2   1 -16  211.28   21.58
  -2   1 -16  270.04   21.98
  -2  -1  16  189.59   18.97
   2   1  16  224.99   11.65
  -2  -1  16  239.11   12.77
  -2  -1  17  903.77   52.88
  -2  -1  17  981.17   43.13
  -2  -1  17  900.30   53.34
  -2   1 -17  940.53   50.13
  -2   1 -17 1000.09   50.82
   2   1  17  948.74   42.18
  -2   1 -17  941.55   50.24
   2  -1 -17  935.88   49.95
  -2   1 -17  890.99   55.48
   2   1  17  950.37   43.86
  -2  -1  17  957.30   42.47
   2   1  17  961.69   42.73
   2  -1 -17  982.13   43.45
  -2   1 -17  936.01   53.96
  -2   1 -18  336.63   26.00
  -2  -1  18  329.55   16.75
  -2   1 -18  268.28   25.73
  -2  -1  18  299.82   24.92
  -2  -1  18  270.81   24.05
  -2  -1  18  332.45   16.26
   2   1  18  332.52   15.92
   2   1  18  320.75   16.28
   2  -1 -18  305.73   22.29
   2  -1 -18  328.28   16.81
  -2   1 -18  320.33   22.82
   2   1  18  324.86   17.43
   2   1  19  297.54   14.95
   2   1  19  293.15   14.55
  -2  -1  19  295.23   15.39
   2  -1 -19  283.56   15.16
   2   1  19  294.44   16.05
  -2  -1  19  299.98   14.88
  -2   1 -20   11.31    2.94
  -2  -1  20   10.56    2.82
   2  -1 -20   15.91    2.48
   2   1  20   12.70    2.63
   2   1  20   11.39    2.26
  -2  -1  20   15.66    2.65
   2  -1 -20    8.64    2.29
   2   1  20   12.12    3.14
   2  -1 -21   18.84    2.59
  -2   1 -21   24.41    3.38
   2  -1 -21   28.60    2.71
   2   1  21   17.57    2.77
  -2  -1  21   20.79    3.14
  -2  -1  21   25.33    2.83
   2   1  21   24.57    2.61
   2   1  21   23.76    3.58
   2  -1 -21   19.70    2.79
  -2  -1  22   42.05    3.68
   2   1  22   34.06    2.82
   2  -1 -22   40.91    3.02
  -2   1 -22   47.15    3.22
  -2  -1  22   34.07    3.13
   2  -1 -22   27.40    2.91
  -2   1 -22   35.16    3.49
  -2   1 -22   34.04    3.47
   2   1  22   31.63    3.67
   2   1  23  103.40    5.53
  -2  -1  23  108.47    6.20
  -2   1 -23  112.34    5.71
  -2   1 -23  108.18    6.14
   2  -1 -23  115.23    5.70
   2  -1 -23  110.63    5.67
  -2  -1  23  111.15    5.98
   2  -1 -23  116.23    5.76
  -2   1 -23  103.65    6.23
  -2  -1  24   42.85    2.56
  -2   1 -24   37.82    2.55
  -2  -1  24   38.83    2.93
  -2   1 -24   33.91    2.64
  -2  -2 -23    3.20    1.08
  -2  -2 -23    3.55    1.09
  -2  -2 -23    2.95    1.05
  -2   2  23    4.56    1.26
  -2   2  23    4.32    1.33
   2   2 -23    3.28    1.48
  -2   2  23    2.42    1.45
  -2  -2 -23    3.69    1.27
   2   2 -23    2.77    1.61
  -2  -2 -23    2.30    1.39
   2   2 -23    3.22    1.11
  -2  -2 -22   13.07    2.27
  -2   2  22   12.92    1.96
   2  -2  22   13.16    2.67
  -2  -2 -22   18.54    2.07
  -2   2  22   15.51    2.24
  -2  -2 -22   16.18    1.95
   2   2 -22   12.69    2.41
  -2  -2 -22   15.62    1.95
  -2   2  22   13.34    2.42
  -2  -2 -22   13.92    2.18
   2   2 -22   17.41    2.68
  -2   2  21   55.36    4.37
   2   2 -21   47.87    4.63
   2  -2  21   50.32    3.49
  -2  -2 -21   55.14    4.01
   2  -2  21   47.78    4.99
  -2   2  21   52.76    4.02
  -2   2  21   49.46    4.48
   2   2 -21   42.47    4.60
  -2  -2 -21   51.38    4.43
  -2  -2 -21   50.69    4.44
  -2   2  20  216.03   11.53
  -2   2  20  217.13   11.22
  -2  -2 -20  246.95   11.44
  -2   2  20  217.10   11.53
   2   2 -20  204.05   12.30
  -2   2  20  203.25   11.85
   2   2 -20  208.00   12.07
   2  -2  20  188.20   12.27
  -2  -2 -20  218.05   11.82
  -2  -2 -20  221.89   12.03
   2  -2  20  208.65   10.65
  -2  -2 -19   26.68    3.24
   2  -2  19   24.17    2.73
   2  -2  19   20.35    3.22
  -2   2  19   23.59    3.08
  -2   2  19   27.19    3.46
  -2   2  19   23.01    3.28
   2   2 -19   23.95    3.85
  -2   2  19   25.55    3.73
  -2  -2 -19   26.30    3.76
   2   2 -19   20.74    3.82
  -2   2  18  193.64   10.73
  -2   2  18  205.26   11.25
   2  -2  18  190.56   10.29
   2  -2  18  188.20   11.30
  -2   2  18  198.93   11.58
  -2   2  18  200.96   11.14
   2   2 -18  190.39   11.76
  -2  -2 -18  207.66   11.60
  -2  -2 -18  210.04   10.89
   2   2 -17   64.55    9.04
  -2   2  17   46.33    9.34
   2   2 -17   48.83    8.15
   2  -2  17   62.60    4.50
  -2   2  17   60.47    4.80
  -2  -2 -17   59.78    8.72
   2   2 -17   53.01    8.50
  -2  -2 -17   46.53    9.56
  -2   2  17   60.10    5.45
   2   2 -17   47.50    7.98
   2  -2  17   59.31    5.39
  -2   2  17   58.90    4.96
   2   2 -17   60.52    5.75
  -2  -2 -17   44.21    9.11
  -2  -2 -17   65.40    5.60
  -2   2  17   59.47    5.21
  -2   2  17   66.89   10.51
  -2   2  16  142.69    8.69
  -2  -2 -16  141.13   15.53
  -2   2  16  141.22   13.81
   2  -2  16  124.48    8.91
   2  -2  16  138.16    7.88
  -2  -2 -16  149.88   13.69
   2  -2  16  139.57    8.60
  -2   2  16  129.78   15.29
   2   2 -16  135.31   13.69
   2   2 -16  125.77   13.12
  -2   2  16  146.27    8.30
   2   2 -16  140.66   13.67
   2  -2  16  136.32    8.81
   2   2 -16  149.15   14.23
  -2  -2 -16  118.16   15.74
  -2   2  16  133.54   13.34
  -2   2  16  139.76    9.00
   2   2 -16  153.22    9.52
  -2   2  16  138.97    8.46
   2  -2  15  489.53   26.39
  -2   2  15  570.63   25.60
  -2   2  15  536.03   32.48
  -2   2  15  489.22   32.15
   2  -2  15  569.32   26.36
  -2   2  15  482.00   33.82
   2   2 -15  540.25   32.23
   2   2 -15  604.52   33.14
   2  -2  15  561.58   25.24
   2   2 -15  570.80   32.70
   2  -2  15  546.63   26.04
  -2  -2 -15  579.11   35.60
  -2  -2 -15  529.94   36.45
  -2   2  15  545.44   32.07
  -2   2  15  580.01   26.52
   2   2 -15  571.56   26.89
  -2  -2 -15  577.10   32.49
  -2   2  15  572.45   26.17
  -2  -2 -15  557.12   25.45
   2   2 -15  554.82   33.26
  -2   2  15  567.01   25.95
   2  -2  14  372.81   18.50
  -2   2  14  390.52   24.35
  -2   2  14  413.59   24.76
  -2   2  14  341.97   24.31
   2   2 -14  337.12   24.14
  -2   2  14  383.30   26.30
   2   2 -14  359.72   23.56
   2   2 -14  371.32   23.89
   2  -2  14  381.94   17.58
  -2   2  14  366.98   17.77
   2  -2  14  369.45   18.33
  -2  -2 -14  379.94   17.90
  -2  -2 -14  377.16   27.78
  -2  -2 -14  355.33   25.97
  -2   2  14  389.33   18.71
  -2   2  14  380.99   18.19
   2   2 -14  374.97   19.05
   2   2 -14  357.64   23.68
  -2  -2 -14  332.65   23.03
  -2   2  14  384.44   18.40
  -2  -2 -13  137.21   15.42
   2   2 -13  143.84   13.56
   2  -2  13  158.68    9.16
  -2   2  13  167.75    9.24
   2   2 -13  158.22   13.29
   2   2 -13  145.16   12.96
  -2   2  13  141.53   13.84
   2   2 -13  139.17   12.72
   2  -2  13  153.96   15.21
   2  -2  13  159.30    8.28
  -2   2  13  149.37    8.40
  -2  -2 -13  154.92   13.02
  -2  -2 -13  161.48    8.65
  -2   2  13  143.30   12.95
  -2   2  13  162.02    8.83
   2   2 -13  162.98    9.59
  -2   2  13  168.89   15.17
  -2   2  13  161.54    9.01
  -2  -2 -13  153.63   15.01
   2  -2  13  151.49    9.01
   2  -2  13  146.38    8.90
  -2   2  12  236.77   11.53
   2  -2  12  206.93   11.39
  -2  -2 -12  221.58   11.66
   2  -2  12  214.65   10.64
  -2  -2 -12  226.43   15.58
   2  -2  12  227.44   18.17
   2   2 -12  196.84   15.01
   2   2 -12  221.19   15.68
  -2   2  12  213.16   10.84
  -2  -2 -12  220.41   11.07
  -2  -2 -12  250.64   19.77
   2  -2  12  240.92   18.74
  -2   2  12  212.76   15.57
   2  -2  12  210.23   11.29
  -2   2  12  196.78   16.77
  -2  -2 -12  171.08   15.03
   2   2 -12  236.40   12.12
   2  -2  12  197.16   11.40
  -2   2  12  231.62   11.62
   2   2 -12  212.54   15.60
   2   2 -12  210.02   16.39
  -2  -2 -12  256.24   18.97
   2  -2  11  111.33    7.17
  -2   2  11  133.85   12.13
  -2  -2 -11  137.20   10.81
  -2   2  11  117.47    6.63
   2  -2  11  139.47   12.93
   2   2 -11  123.90   10.64
  -2  -2 -11  127.78    6.99
  -2  -2 -11  129.14   13.44
   2   2 -11  110.82    9.29
  -2   2  11  127.89    7.24
  -2   2  11  129.40   10.79
  -2  -2 -11   81.89    9.93
   2  -2  11  136.34   13.01
   2   2 -11  114.51   11.20
   2   2 -11  133.75    7.81
  -2   2  11  127.45    7.26
  -2  -2 -11  115.74    7.26
   2   2 -10   53.03    7.18
  -2  -2 -10   52.38    7.33
   2  -2  10   71.40    9.12
   2  -2  10   72.81    9.01
   2   2 -10   55.20    6.69
  -2   2  10   62.08    6.94
  -2  -2 -10   76.56   10.17
   2   2 -10   81.15    8.76
  -2   2  10   63.11    4.48
  -2  -2 -10   58.84    4.62
  -2   2  10   62.19    7.92
  -2  -2 -10   81.87    7.48
   2   2 -10   52.41    5.94
   2   2  -9  402.67   23.49
   2   2  -9  426.74   23.56
   2   2  -9  388.44   21.85
  -2  -2  -9  423.98   21.95
  -2  -2  -9  379.37   25.11
  -2   2   9  386.55   21.75
  -2   2   9  370.56   22.91
   2  -2   9  412.09   24.56
  -2  -2  -9  385.13   23.38
   2  -2   8 1225.71   57.55
  -2   2   8 1182.67   53.26
   2   2  -8 1132.19   56.37
  -2  -2  -8 1142.70   56.48
   2   2  -8 1202.84   56.52
  -2  -2  -8 1211.09   54.46
  -2  -2  -8 1268.80   59.06
  -2   2   8 1195.03   54.51
  -2  -2  -8 1171.86   57.39
   2   2  -8 1198.09   54.76
  -2   2   8 1210.44   56.11
   2  -2   7  793.89   37.89
  -2   2   7  717.14   34.29
   2   2  -7  745.28   37.17
   2  -2   7  716.61   35.03
   2   2  -7  765.56   35.41
  -2   2   7  741.11   36.52
  -2  -2  -7  780.13   35.15
  -2  -2  -7  671.67   36.91
  -2   2   7  746.14   35.03
  -2  -2  -7  730.42   37.78
   2   2  -7  754.72   37.17
   2  -2   6  302.74   17.74
  -2   2   6  278.22   15.34
   2   2  -6  297.03   15.78
  -2   2   6  267.56   16.59
  -2  -2  -6  285.24   17.73
  -2  -2  -6  302.84   17.99
   2  -2   6  268.88   15.97
   2   2  -6  299.85   17.71
  -2  -2  -6  300.78   15.52
  -2   2   6  283.24   15.39
   2   2  -5  466.10   23.95
  -2   2   5  433.79   21.11
  -2   2   5  413.32   21.70
   2   2  -5  441.17   21.40
  -2  -2  -5  427.60   24.03
  -2  -2  -5  460.96   21.23
  -2   2   5  425.21   22.62
  -2  -2  -5  444.74   21.91
   2  -2   5  417.69   22.41
   2  -2   5  436.58   23.23
  -2  -2  -5  403.04   23.47
  -2  -2  -4  292.78   18.90
   2   2  -4  336.02   18.80
  -2  -2  -4  319.79   19.10
   2   2  -4  333.01   16.23
  -2  -2  -4  320.13   15.84
  -2   2   4  328.56   17.49
  -2   2   4  316.27   17.55
   2   2  -4  298.19   18.13
  -2  -2  -4  315.02   17.00
   2  -2   4  308.69   17.54
   2  -2   4  331.61   18.06
  -2   2   4  329.70   15.95
  -2  -2  -4  332.68   18.34
  -2  -2  -3  123.88    9.12
   2  -2   3  125.65   10.62
   2   2  -3  130.59    9.72
  -2   2   3  117.81    7.02
  -2   2   3  127.87    9.07
   2   2  -3  119.49    9.33
  -2  -2  -3  122.94    8.40
   2  -2   3  117.18    8.79
  -2   2   3  123.49    8.71
  -2  -2  -3  125.63   10.10
   2   2  -3  128.78    7.43
  -2  -2  -3  126.97   10.20
   2  -2   3  106.71    8.72
   2   2  -3  129.77    8.95
  -2   2   2 1215.13   50.35
  -2  -2  -2 1272.24   55.00
   2   2  -2 1209.46   53.89
  -2   2   2 1193.35   53.41
  -2  -2  -2 1205.72   52.50
  -2  -2  -2 1239.31   54.41
  -2   2   2 1113.97   49.02
   2   2  -2 1273.05   53.33
   2  -2   2 1043.94   52.70
   2  -2   2 1198.43   52.86
  -2   2   2 1119.90   49.35
   2   2  -2 1173.15   53.40
   2   2  -2 1304.80   52.82
  -2  -2  -2 1265.58   52.89
   2  -2   2 1312.22   55.79
  -2   2   1   96.92    5.51
   2   2  -1   97.79    7.84
  -2  -2  -1   85.73    8.55
  -2  -2  -1   99.98    7.34
  -2   2   1   92.80    5.63
  -2   2   1  110.43    5.96
   2   2  -1  102.50    7.13
  -2  -2  -1   94.78    8.31
  -2  -2  -1   97.32    7.15
   2  -2   1   83.76    7.64
  -2  -2  -1   99.85    5.72
   2   2  -1   93.15    7.78
   2  -2   1   91.41    7.23
  -2   2   1   95.50    8.00
   2  -2   0  538.51   27.12
   2   2   0  604.34   28.30
  -2   2   0  576.18   26.13
  -2  -2   0  569.12   28.37
   2   2   0  550.00   27.99
  -2  -2   0  550.51   27.20
  -2  -2   0  597.43   26.79
   2  -2   0  559.91   29.72
   2  -2   0  512.22   27.59
   2  -2   0  550.49   25.19
  -2   2   0  604.49   26.06
   2   2   0  603.70   26.69
  -2  -2   0  619.66   26.74
   2  -2   0  541.66   24.21
  -2  -2   1   88.47    7.20
   2  -2  -1   97.37    7.17
   2   2   1   92.04    7.81
   2   2   1   88.66    7.50
  -2   2  -1   92.07    6.94
  -2  -2   1   86.96    6.02
  -2   2  -1   96.11    6.86
  -2  -2   1  105.79    6.74
   2   2   1   74.71    7.90
  -2  -2   1   99.57    8.03
   2   2   1   88.17    6.27
   2  -2  -1  102.39    5.66
   2   2   1  101.21    5.46
  -2  -2   1   96.45    6.95
  -2   2  -1  102.16    6.78
   2  -2  -1   90.06    8.90
   2   2   2 1227.05   56.19
  -2  -2   2 1220.99   53.85
   2   2   2 1224.83   52.94
  -2   2  -2 1308.54   55.50
  -2  -2   2 1156.63   56.92
   2   2   2 1245.68   55.54
  -2   2  -2 1310.74   55.26
  -2  -2   2 1295.39   56.44
   2   2   2 1226.60   57.08
   2   2   2 1236.84   53.61
  -2   2  -2 1294.40   54.47
   2  -2  -2 1243.30   57.63
   2  -2  -2 1103.94   55.48
  -2  -2   2 1187.51   54.77
   2   2   3  131.92    6.83
   2   2   3  121.25    8.31
  -2  -2   3  118.21    8.59
  -2   2  -3  116.05    7.03
  -2  -2   3  118.26    7.34
   2   2   3  121.57    9.96
   2  -2  -3   95.65    5.11
   2  -2  -3  106.58    8.41
  -2   2  -3  128.34    7.09
  -2   2  -3  134.33    9.25
  -2   2  -3  125.39    8.73
   2   2   3  126.48    6.75
   2  -2  -3  113.70    9.88
  -2  -2   3  128.83   10.09
  -2  -2   4  302.75   17.14
  -2   2  -4  288.74   14.56
  -2  -2   4  313.32   18.62
  -2   2  -4  334.89   15.90
   2   2   4  326.80   14.70
  -2  -2   4  330.81   16.23
   2  -2  -4  307.96   15.30
  -2   2  -4  355.00   18.56
   2   2   4  331.00   16.88
  -2   2  -4  328.21   17.81
   2   2   4  309.95   18.68
   2  -2  -4  293.30   16.99
   2   2   4  326.69   18.01
   2  -2  -4  280.60   13.93
   2   2   4  314.72   15.34
   2   2   5  432.28   23.71
  -2   2  -5  447.69   20.98
   2   2   5  432.97   22.92
  -2  -2   5  432.38   23.70
  -2   2  -5  448.07   23.05
  -2   2  -5  393.42   18.46
   2  -2  -5  395.11   19.20
   2  -2  -5  456.46   20.65
  -2   2  -5  469.75   24.09
  -2  -2   5  430.89   21.25
  -2   2  -5  392.27   18.51
   2  -2  -5  402.53   21.66
   2   2   5  435.15   20.48
   2   2   5  454.93   23.18
  -2  -2   5  449.83   22.38
   2   2   5  420.68   18.91
   2   2   5  455.37   21.39
  -2  -2   6  282.88   18.17
   2   2   6  266.62   17.04
  -2  -2   6  292.64   16.63
   2   2   6  308.79   18.49
   2  -2  -6  309.98   15.45
  -2   2  -6  304.72   18.57
  -2   2  -6  303.25   15.82
  -2  -2   6  297.26   16.13
   2   2   6  282.03   15.25
   2  -2  -6  272.40   15.99
   2   2   6  280.43   17.52
   2   2   6  264.79   12.96
  -2   2  -6  293.39   17.75
   2   2   6  299.38   15.37
   2   2   7  695.69   33.68
  -2  -2   7  760.99   38.13
   2   2   7  688.61   37.48
   2   2   7  682.66   33.41
  -2   2  -7  801.11   35.46
   2  -2  -7  795.40   35.04
  -2   2  -7  795.43   38.89
  -2  -2   7  731.20   35.76
   2   2   7  749.44   34.82
   2  -2  -7  718.30   34.94
   2   2   7  746.60   36.96
  -2  -2   7  758.49   36.08
  -2   2  -7  732.47   37.45
   2   2   8 1192.81   56.62
  -2  -2   8 1083.53   53.89
   2   2   8 1095.12   54.94
   2   2   8 1157.47   52.12
  -2   2  -8 1189.29   53.56
   2  -2  -8 1225.55   53.29
  -2   2  -8 1246.29   57.92
   2   2   8 1081.41   50.89
  -2  -2   8 1176.84   54.11
  -2   2  -8 1185.79   56.36
   2   2   8 1246.77   53.49
  -2  -2   8 1207.64   56.89
   2   2   9  386.05   22.90
  -2  -2   9  387.72   21.71
  -2  -2   9  405.94   24.47
   2   2   9  388.59   20.66
  -2   2  -9  406.95   21.84
  -2  -2   9  336.51   21.82
  -2   2  -9  426.71   25.67
   2   2   9  414.32   24.64
   2   2   9  389.07   21.42
   2  -2  -9  401.90   21.47
  -2   2  -9  367.45   23.79
   2   2  10   66.03    8.72
   2   2  10   62.29    4.59
   2   2  10   70.31    8.21
   2   2  10   66.77    4.71
  -2   2 -10   66.67    7.21
   2  -2 -10   62.45    6.82
  -2  -2  10   66.21    7.08
  -2   2 -10   58.81    8.63
  -2  -2  10   64.47    7.79
  -2   2 -10   70.92    9.50
   2   2  10   66.41    6.98
  -2  -2  10   54.70    4.30
   2   2  10   70.18    6.87
  -2  -2  10   56.98    4.42
  -2  -2  11  123.89   11.78
  -2   2 -11  124.56   10.73
   2   2  11  118.59   11.41
  -2  -2  11  126.78   10.36
  -2   2 -11  117.92   13.13
   2   2  11  130.78   10.83
   2  -2 -11  118.08   10.42
   2   2  11  129.54    7.67
   2   2  11  138.01   13.09
   2   2  11  123.32    7.69
  -2  -2  11  134.31    7.54
   2   2  11  125.03    7.50
  -2   2 -11  132.14   13.08
  -2  -2  11  120.01    7.33
   2  -2 -11  135.11    7.96
   2   2  11  122.61    7.86
   2   2  11  125.84    6.83
  -2  -2  11  109.34   11.40
  -2  -2  11  119.74    7.38
  -2  -2  11  121.25    7.00
   2   2  12  196.21   11.57
   2   2  12  204.54   11.50
  -2  -2  12  198.41   14.26
   2   2  12  217.52   16.13
  -2   2 -12  215.81   19.04
  -2  -2  12  243.76   17.96
  -2  -2  12  204.03   16.59
  -2   2 -12  231.11   15.91
   2   2  12  219.88   15.70
  -2   2 -12  219.72   15.61
  -2   2 -12  221.31   15.82
   2   2  12  216.65   10.86
  -2  -2  12  221.47   11.42
   2   2  12  221.19   10.73
  -2  -2  12  234.32   11.20
   2  -2 -12  220.37   15.58
   2   2  12  211.98   17.91
  -2  -2  12  209.13   11.43
   2  -2 -12  221.58   12.08
   2   2  12  227.18   12.06
  -2  -2  13  156.41    8.81
  -2   2 -13  183.42   13.95
   2   2  13  153.86    9.33
   2   2  13  153.89   15.45
  -2  -2  13  155.96   12.00
  -2   2 -13  171.57   13.83
   2   2  13  168.59   13.64
  -2  -2  13  147.14   14.20
   2   2  13  156.54    8.67
  -2   2 -13  168.19   13.51
  -2  -2  13  160.97    9.05
  -2  -2  13  158.58    9.25
   2   2  13  138.27   13.04
   2   2  13  165.67    9.75
   2  -2 -13  174.37    9.97
  -2  -2  13  163.73   15.03
   2   2  13  141.56    9.11
   2  -2 -13  156.59   13.16
   2   2  13  163.19    8.45
   2   2  14  398.97   27.24
   2   2  14  394.43   24.27
   2   2  14  343.90   18.10
  -2   2 -14  386.72   24.08
  -2  -2  14  359.09   25.40
  -2  -2  14  363.59   17.73
  -2   2 -14  368.63   23.85
   2   2  14  359.79   17.46
   2  -2 -14  372.75   23.73
   2   2  14  315.98   22.59
  -2  -2  14  371.38   25.87
  -2  -2  14  364.65   18.32
   2   2  14  376.19   18.91
   2   2  14  371.25   17.34
   2   2  14  365.48   18.37
   2  -2 -14  396.34   19.07
  -2   2 -14  351.71   23.31
  -2  -2  14  381.82   17.99
   2   2  15  567.68   25.88
  -2  -2  15  567.17   26.83
   2  -2 -15  565.89   26.67
  -2   2 -15  582.28   33.17
  -2  -2  15  560.63   26.06
  -2   2 -15  586.68   33.24
   2   2  15  567.73   33.02
   2   2  15  577.88   26.43
  -2   2 -15  562.81   32.78
  -2  -2  15  546.48   26.11
   2   2  15  561.01   25.62
   2   2  15  570.03   27.26
  -2   2 -15  578.59   38.43
  -2  -2  15  563.11   35.32
  -2  -2  15  520.63   34.88
   2  -2 -15  584.05   27.33
   2  -2 -15  527.29   32.24
  -2   2 -15  555.67   36.25
   2   2  16  142.03   14.18
  -2   2 -16  135.55   13.33
   2  -2 -16  130.20    8.61
  -2   2 -16  134.06   13.33
   2   2  16  142.69    8.24
  -2  -2  16  143.17   15.72
  -2  -2  16  138.91   15.62
  -2  -2  16  135.94    8.35
  -2   2 -16  156.84   14.13
   2  -2 -16  127.27   13.39
  -2   2 -16  135.57   16.80
   2   2  16  130.44    8.43
  -2   2 -16  142.25   16.02
  -2  -2  16  147.83    9.18
   2   2  16  148.86    8.06
   2   2  16  142.02    9.41
   2  -2 -16  150.62    9.54
  -2  -2  16  138.70    8.37
   2  -2 -17   56.41    5.00
  -2   2 -17   54.41    8.66
  -2  -2  17   73.66   11.17
  -2   2 -17   49.65    8.30
  -2  -2  17   58.17    4.84
   2   2  17   56.45    4.65
  -2   2 -17   46.90    8.41
   2  -2 -17   58.46    8.57
  -2  -2  17   54.18    5.44
   2   2  17   59.83    4.46
   2   2  17   59.36    5.79
   2  -2 -17   67.14    5.87
   2   2  17   72.90    5.30
  -2   2 -17   58.85   11.53
  -2   2 -17   55.70   10.21
   2   2  18  181.12   11.56
  -2  -2  18  178.68   10.61
   2   2  18  204.16   10.65
   2   2  18  198.32   10.88
   2  -2 -18  220.14   10.91
   2  -2 -18  178.43   10.68
  -2  -2  18  191.51   11.60
   2  -2 -18  218.42   12.09
   2  -2 -19   19.06    3.65
   2   2  19   22.19    2.84
   2   2  19   21.72    3.01
  -2  -2  19   23.00    3.73
   2   2  19   22.51    3.91
   2  -2 -19   33.39    3.25
  -2  -2  19   27.10    3.25
   2  -2 -19   23.74    3.42
   2  -2 -20  238.97   11.20
   2   2  20  206.84   10.91
   2   2  20  221.12   11.07
   2  -2 -20  205.49   11.98
   2   2  20  189.08   11.71
  -2  -2  20  197.05   11.81
  -2  -2  20  220.73   11.31
  -2   2 -20  228.08   12.04
   2  -2 -20  199.10   11.20
   2   2  21   47.16    4.16
  -2  -2  21   56.05    4.14
   2   2  21   50.72    3.78
   2  -2 -21   52.34    3.88
   2  -2 -21   45.72    4.00
   2  -2 -21   48.98    4.58
  -2  -2  21   50.03    4.67
   2   2  21   52.10    4.65
  -2   2 -21   54.40    4.62
   2  -2 -22   17.63    2.10
   2  -2 -22   16.58    2.01
   2   2  22   18.56    2.03
   2  -2 -22   16.29    1.99
  -2  -2  22   19.37    2.32
  -2   2 -22   16.06    2.59
  -2  -2  22   12.28    2.70
   2   2  22   11.36    2.45
   2  -2 -22   15.67    2.57
   2  -2 -23    4.08    1.11
   2  -2 -23    5.43    1.30
  -2   2 -23    3.48    1.44
   2   2  23    3.86    1.04
  -2   2 -23    3.02    1.07
   2  -2 -23    3.65    1.10
  -2  -2  23    2.83    1.61
  -2   2 -23    3.19    1.43
   2  -2 -23    4.49    1.70
  -2  -2  23    4.25    1.35
  -2  -2  24   17.36    1.80
  -2  -3 -23   43.55    2.78
  -2  -3 -23   51.77    3.02
   2  -3  23   47.78    3.22
   2   3 -23   40.26    3.39
  -2   3  23   52.58    2.99
   2   3 -23   46.87    3.29
  -2  -3 -23   44.68    2.79
  -2  -3 -23   44.35    3.14
  -2  -3 -23   43.04    2.99
  -2   3  22   34.51    3.03
  -2  -3 -22   42.39    2.95
  -2   3  22   35.82    2.97
  -2  -3 -22   44.99    3.34
  -2  -3 -22   49.87    3.20
  -2  -3 -22   44.01    2.98
   2   3 -22   33.50    3.36
  -2   3  22   36.15    3.36
   2  -3  22   31.25    3.65
  -2  -3 -22   37.42    3.34
   2   3 -22   37.70    3.72
  -2  -3 -21    1.81    1.64
  -2   3  21    1.18    1.62
   2  -3  21    0.94    0.95
  -2  -3 -21    2.51    2.06
   2  -3  21   -0.26    2.43
  -2  -3 -21   -0.43    1.69
   2   3 -21   -2.33    2.22
  -2  -3 -21   -0.15    2.14
  -2   3  21   -1.44    2.40
  -2   3  21    1.70    1.45
   2  -3  21   -0.13    0.81
  -2  -3 -21   -0.19    1.71
   2   3 -21    2.21    1.97
  -2   3  20   14.68    2.69
  -2  -3 -20   21.45    2.63
   2  -3  20   13.75    3.34
  -2   3  20   14.67    2.35
   2  -3  20   13.32    1.92
  -2   3  20   22.60    3.02
  -2   3  20   16.74    2.97
   2  -3  20   16.70    2.38
   2   3 -20   18.34    3.57
  -2  -3 -20   15.77    2.79
   2   3 -20   21.01    3.15
  -2  -3 -20   16.66    2.89
  -2  -3 -19   28.54    3.61
   2   3 -19   25.35    4.31
   2  -3  19   29.04    2.82
  -2   3  19   28.35    3.12
   2  -3  19   23.86    3.21
  -2   3  19   24.96    3.27
  -2   3  19   25.89    3.48
  -2   3  19   22.06    3.53
   2  -3  19   22.10    4.08
  -2  -3 -19   33.99    3.79
  -2  -3 -19   31.65    3.29
   2   3 -19   30.00    4.01
  -2   3  18  142.35    8.22
   2   3 -18  123.99    8.55
   2  -3  18  135.16    7.36
  -2   3  18  136.94    7.84
   2   3 -18  122.12    9.15
  -2   3  18  121.54    8.27
  -2   3  18  121.18    8.09
   2  -3  18  122.40    9.08
   2  -3  18  108.70    7.87
  -2  -3 -18  126.38    8.33
  -2  -3 -18  142.27    7.91
  -2  -3 -17   16.45    6.46
   2   3 -17   17.80    6.56
  -2  -3 -17   23.31    3.08
  -2   3  17   22.80    6.71
   2  -3  17   18.71    3.53
  -2   3  17   17.61    6.17
  -2   3  17   13.00    5.93
   2   3 -17   15.65    5.96
   2  -3  17   19.58    2.58
  -2   3  17   24.37    3.06
  -2  -3 -17   22.57    5.77
  -2  -3 -17   22.70    2.88
   2   3 -17   22.65    3.67
  -2  -3 -17   23.79    6.88
  -2   3  17   19.41    3.32
  -2   3  17   22.41    3.22
   2  -3  17   30.43    4.62
  -2  -3 -17   29.57    3.79
   2   3 -17   20.44    5.47
   2   3 -17   18.86    5.39
  -2   3  17   23.67    3.31
   2   3 -16   78.31   10.16
  -2  -3 -16  100.22    6.36
  -2  -3 -16  110.66    6.63
  -2   3  16   97.70    6.37
  -2   3  16   90.46   10.75
   2  -3  16   93.26    7.14
  -2   3  16   82.62   12.24
   2   3 -16  121.08   12.01
   2  -3  16  102.06    6.09
  -2  -3 -16   72.73   11.85
  -2  -3 -16   91.40   10.67
  -2   3  16   99.40    6.72
  -2   3  16   88.72   11.05
   2  -3  16   92.21    6.81
  -2  -3 -16   91.87   12.13
  -2   3  16  102.89   12.00
  -2   3  16   99.92    7.05
   2  -3  16   91.38    7.63
  -2   3  16   95.56    6.68
   2   3 -16   98.53    7.30
  -2  -3 -16   98.20    7.06
   2   3 -16   83.24   10.60
   2   3 -16   86.45   10.93
  -2  -3 -15   88.49   11.77
   2  -3  15   80.53    5.98
  -2   3  15   71.24   10.86
   2   3 -15   59.48    8.89
   2   3 -15   56.82    8.87
  -2   3  15   83.77    5.62
   2   3 -15   69.54    9.34
  -2  -3 -15   81.17    9.79
  -2   3  15   83.53    5.86
  -2  -3 -15   78.38   11.78
   2  -3  15   80.80    5.20
  -2   3  15   72.65   10.39
  -2  -3 -15   86.86    5.69
  -2   3  15   79.04    6.13
   2  -3  15   83.22    7.00
   2   3 -15   79.16    6.31
  -2  -3 -15   73.24    5.53
   2  -3  15   67.35    6.24
   2   3 -15   73.81   10.01
  -2   3  15   82.16    5.94
  -2   3  15   67.86    9.46
  -2   3  15   71.00    9.58
  -2   3  14  250.23   19.32
  -2   3  14  262.00   13.05
  -2   3  14  259.99   20.66
   2   3 -14  271.59   19.15
  -2   3  14  238.33   18.57
   2   3 -14  262.19   18.97
  -2  -3 -14  280.35   13.30
  -2  -3 -14  264.53   18.86
  -2  -3 -14  224.74   13.31
  -2   3  14  289.01   13.67
  -2  -3 -14  266.14   21.44
  -2   3  14  278.57   13.91
  -2   3  14  266.66   13.48
   2   3 -14  272.95   14.24
   2  -3  14  233.51   14.00
   2  -3  14  240.30   13.45
   2   3 -14  266.94   19.11
  -2  -3 -14  270.03   22.43
  -2   3  14  225.49   19.69
   2  -3  14  275.70   14.90
   2   3 -14  264.44   19.76
   2  -3  14  256.95   12.72
   2  -3  14  252.18   13.50
   2  -3  13  174.39   10.85
   2  -3  13  157.59    9.68
   2   3 -13  170.96   15.07
   2  -3  13  181.74    9.14
  -2   3  13  177.10   14.58
   2   3 -13  174.07   14.63
  -2   3  13  168.27    9.26
   2  -3  13  178.87    9.90
  -2  -3 -13  178.47    9.62
  -2  -3 -13  170.89   17.18
  -2   3  13  179.54   16.14
  -2   3  13  185.84    9.80
  -2   3  13  196.72   10.19
   2   3 -13  180.53   10.45
  -2  -3 -13  181.39   14.47
  -2  -3 -13  187.74   16.77
   2  -3  13  159.24   10.32
   2  -3  13  164.89    9.78
  -2   3  12   56.60    4.53
   2  -3  12   45.71    4.20
   2  -3  12   53.11    3.75
  -2   3  12   58.09    3.99
   2   3 -12   40.42    6.09
  -2  -3 -12   57.08    7.34
   2   3 -12   50.38    7.21
  -2   3  12   59.07    8.49
  -2   3  12   43.37    7.01
   2  -3  12   58.16    5.42
   2  -3  12   58.84    5.11
   2   3 -12   49.76    4.67
  -2  -3 -12   60.45    9.04
  -2   3  12   54.36    4.24
   2  -3  12   52.60    4.52
  -2  -3 -12   55.27    4.27
   2   3 -12   48.56    7.76
  -2  -3 -12   53.82    9.17
  -2   3  11  159.27    8.31
   2  -3  11  131.28    8.20
   2   3 -11  146.50   13.17
   2   3 -11  147.50   12.41
  -2  -3 -11  166.72   12.34
   2  -3  11  142.31    8.95
   2   3 -11  141.06   12.00
  -2   3  11  146.63    7.83
  -2  -3 -11  142.22    8.17
  -2  -3 -11  136.80   14.41
  -2   3  11  147.62   13.02
  -2   3  11  159.26    8.46
   2   3 -11  161.19   11.93
   2  -3  11  149.24    9.16
   2   3 -11  146.54    8.68
  -2  -3 -11  158.64   14.40
   2  -3  11  138.40    8.48
  -2   3  11  155.52   12.25
   2  -3  10  134.03   12.34
   2   3 -10  122.24    7.46
  -2  -3 -10  129.69   10.97
   2  -3  10  109.89    7.60
   2   3 -10  121.77   10.45
  -2  -3 -10  116.94   10.05
   2  -3  10  118.69    7.03
  -2  -3 -10  125.39    7.03
  -2  -3 -10  109.76   12.43
  -2   3  10  130.48   11.55
  -2   3  10  136.11   10.71
  -2   3  10  112.07    6.96
   2  -3  10  126.81    7.90
   2   3 -10  144.20   12.17
   2   3 -10  114.14   10.71
  -2  -3 -10  136.32    7.51
   2  -3  10  119.36    7.00
  -2  -3  -9  149.69   12.39
   2  -3   9  170.11   13.78
   2   3  -9  168.28   13.14
  -2  -3  -9  195.36   12.53
  -2   3   9  159.73   12.84
   2   3  -9  169.14   12.36
  -2  -3  -9  174.46   15.17
  -2   3   9  161.48   11.88
   2   3  -9  160.38   13.23
   2  -3   9  174.31    9.57
  -2  -3  -9  165.01    9.04
  -2   3   8  245.56   15.96
   2   3  -8  233.07   16.36
  -2  -3  -8  249.10   18.14
  -2  -3  -8  224.19   15.75
  -2  -3  -8  234.58   16.94
  -2   3   8  251.60   15.04
   2  -3   8  249.61   17.03
  -2  -3  -8  255.72   14.95
   2   3  -8  231.99   15.12
   2   3  -8  242.07   16.53
  -2  -3  -7  677.18   37.41
   2   3  -7  779.43   36.80
  -2   3   7  762.61   37.57
  -2  -3  -7  790.38   40.41
   2   3  -7  795.95   38.89
  -2  -3  -7  726.92   38.73
   2  -3   7  737.03   38.11
  -2  -3  -7  776.59   36.25
  -2   3   7  751.49   36.25
   2   3  -7  791.54   38.57
   2  -3   6  546.96   29.64
   2  -3   6  564.73   28.37
  -2  -3  -6  536.08   30.03
  -2  -3  -6  519.82   28.29
   2   3  -6  550.03   28.95
  -2   3   6  568.43   27.98
  -2   3   6  484.78   24.65
   2   3  -6  536.82   26.88
  -2  -3  -6  571.83   26.52
  -2  -3  -6  511.55   28.69
  -2   3   6  564.58   26.56
   2   3  -6  543.24   28.63
  -2   3   5  210.13   11.94
   2  -3   5  215.53   13.67
  -2   3   5  220.67   12.46
  -2   3   5  206.60   13.47
   2   3  -5  242.74   15.15
  -2  -3  -5  210.70   14.34
   2  -3   5  212.24   13.51
   2  -3   5  205.17   15.09
   2   3  -5  214.61   12.75
  -2  -3  -5  221.98   14.51
   2  -3   4  136.02    9.49
   2   3  -4  122.49   10.46
  -2   3   4  134.18    8.94
  -2   3   4  145.74    9.94
  -2   3   4  128.44    8.26
   2  -3   4  123.37   11.26
   2   3  -4  141.29    8.88
   2  -3   4  120.48    9.57
  -2  -3  -4  130.86    9.41
  -2  -3  -4  129.39   10.06
  -2  -3  -4  123.27   10.38
  -2   3   3  789.07   34.87
   2  -3   3  756.47   35.87
  -2   3   3  753.07   36.20
   2   3  -3  787.70   38.09
  -2  -3  -3  784.77   37.04
   2   3  -3  764.40   36.95
   2  -3   3  751.92   39.13
  -2  -3  -3  796.57   38.17
  -2  -3  -3  806.44   36.54
   2  -3   3  734.77   36.92
  -2   3   3  748.16   36.27
   2   3  -3  730.67   36.31
   2  -3   2  130.30   11.32
  -2   3   2  115.07    8.88
   2   3  -2  122.31    9.32
  -2  -3  -2  121.10    9.98
  -2  -3  -2  125.15    9.15
   2   3  -2  128.35    9.23
   2  -3   2  112.36    8.06
   2   3  -2  135.18   10.35
   2  -3   2  122.78    9.51
  -2  -3  -2  134.57    9.12
  -2   3   2  132.81    7.72
  -2  -3  -2  113.95   10.09
   2   3  -1   11.24    3.02
   2  -3   1    9.11    1.95
  -2  -3  -1    7.12    3.70
  -2  -3  -1   11.12    3.29
  -2  -3  -1   11.76    3.89
   2  -3   1   11.90    2.47
  -2  -3  -1   14.10    3.40
  -2   3   1    8.97    1.53
  -2  -3  -1   14.14    2.50
   2  -3   1   10.04    3.39
   2   3  -1    7.17    3.44
  -2  -3   0    9.41    3.93
  -2   3   0    6.18    1.69
  -2  -3   0    6.18    3.81
  -2  -3   0    9.65    3.21
  -2  -3   0    7.56    1.53
   2   3   0    7.48    2.63
   2   3   0    9.51    3.54
   2  -3   0    9.07    2.39
  -2  -3   0    8.42    2.73
   2  -3   0    6.53    3.22
   2  -3   0    8.28    1.87
  -2  -3   0    9.78    3.12
   2  -3   0    8.02    2.12
  -2  -3   0    9.45    2.24
   2  -3   0    7.35    4.48
   2  -3  -1    9.75    4.72
   2  -3  -1   12.57    2.47
   2   3   1   11.58    3.66
   2  -3  -1    9.78    2.35
  -2  -3   1   10.97    4.08
  -2  -3   1   12.36    3.39
  -2  -3   1   10.83    1.70
  -2  -3   1    7.94    1.79
   2   3   1    8.01    3.48
  -2   3  -1    9.70    2.60
   2   3   1   14.80    3.19
   2   3   1   10.55    3.83
  -2  -3   1   11.82    4.01
   2   3   1   13.46    3.72
   2  -3  -2  115.81    9.15
  -2  -3   2  121.62    8.89
  -2  -3   2  114.36    7.06
   2   3   2   97.46    9.51
   2   3   2  126.05    8.02
  -2  -3   2  123.94    7.06
   2   3   2  129.72    9.72
   2   3   2  110.16    9.44
   2   3   2  132.32    7.48
   2   3   2  113.16    9.32
   2  -3  -2  113.78    7.58
  -2  -3   2  122.60    9.13
   2  -3  -2  114.56   10.48
   2   3   3  717.43   37.41
   2   3   3  809.87   36.73
   2   3   3  769.33   37.07
   2  -3  -3  728.14   38.33
  -2  -3   3  762.82   34.38
  -2  -3   3  732.78   37.79
   2   3   3  767.82   34.17
  -2  -3   3  743.38   35.81
   2  -3  -3  747.26   36.37
  -2  -3   3  744.10   36.32
  -2   3  -3  723.46   34.02
   2   3   3  774.93   37.10
   2   3   3  768.02   34.57
  -2  -3   3  752.24   33.95
   2   3   4  120.75   10.40
  -2  -3   4  131.37    9.41
  -2  -3   4  138.00   11.11
  -2  -3   4  130.66    8.13
  -2  -3   4  132.94    8.58
  -2   3  -4  137.12    8.70
  -2   3  -4  108.99    6.89
   2   3   4  129.22    9.54
   2   3   4  129.72    8.09
   2  -3  -4  127.04    9.56
   2   3   4  128.44    8.04
   2   3   4  124.39   10.01
   2  -3  -4  122.02   10.87
   2   3   5  218.70   12.16
  -2  -3   5  207.23   13.11
   2   3   5  223.57   14.93
  -2  -3   5  219.79   13.02
  -2  -3   5  204.64   12.12
  -2   3  -5  220.50   12.72
   2   3   5  216.26   11.59
   2  -3  -5  233.67   13.72
   2   3   5  201.51   14.18
  -2   3  -5  190.14   10.81
  -2  -3   5  210.30   15.08
   2   3   5  220.30   13.36
   2  -3  -5  204.17   14.64
   2  -3  -6  552.65   29.40
   2   3   6  539.34   27.29
  -2   3  -6  512.06   24.63
   2   3   6  556.49   29.30
  -2   3  -6  558.17   27.24
  -2  -3   6  572.89   30.48
   2  -3  -6  581.42   26.69
  -2  -3   6  506.66   26.51
   2   3   6  554.54   29.59
  -2  -3   6  551.08   27.64
  -2  -3   6  525.50   27.33
   2   3   6  557.72   29.07
   2   3   6  528.29   26.43
  -2   3  -6  551.85   29.51
   2   3   7  766.07   39.08
  -2  -3   7  741.92   36.46
  -2  -3   7  716.80   36.49
   2   3   7  732.10   36.03
   2   3   7  788.31   39.04
  -2  -3   7  810.44   40.28
  -2  -3   7  727.34   37.21
  -2   3  -7  801.53   39.50
   2  -3  -7  755.80   36.16
   2   3   7  758.01   36.09
  -2   3  -7  785.23   36.92
   2   3   8  249.66   14.81
   2   3   8  268.16   17.87
  -2  -3   8  285.47   19.48
  -2  -3   8  254.85   15.59
  -2  -3   8  247.35   15.94
  -2   3  -8  255.44   15.98
   2  -3  -8  266.15   15.58
   2   3   8  250.86   17.73
  -2   3  -8  269.52   18.34
  -2  -3   8  267.30   16.90
   2   3   8  248.55   15.42
   2   3   9  158.81   10.42
   2   3   9  173.61   12.01
  -2  -3   9  172.97   13.25
  -2  -3   9  151.51   12.10
   2  -3  -9  169.71   11.81
  -2  -3   9  168.43   11.66
  -2   3  -9  141.66   13.46
  -2   3  -9  199.21   13.00
  -2  -3   9  150.68    8.59
   2   3   9  178.44   14.15
   2   3   9  180.52   14.02
   2   3  10  149.34   12.99
   2   3  10  128.06   11.95
  -2  -3  10  117.14    7.16
  -2  -3  10  120.43    6.89
   2   3  10  125.81    7.33
  -2  -3  10  110.21   11.07
  -2  -3  10  120.61   11.01
  -2   3 -10  118.58   10.51
   2  -3 -10  128.80   10.41
  -2   3 -10  144.53   14.18
  -2  -3  10  134.96    8.41
  -2  -3  10  116.81    9.63
   2   3  10  118.79   10.27
  -2  -3  10  130.14    7.26
   2  -3 -10  118.60    7.44
  -2   3 -10  129.46   12.90
  -2  -3  10  119.60    7.32
   2   3  11  140.01    8.76
   2   3  11  133.67   12.90
  -2  -3  11  149.81   11.05
  -2  -3  11  166.77   14.06
  -2  -3  11  138.77   12.65
   2   3  11  147.36    8.59
  -2  -3  11  159.50    8.61
  -2   3 -11  148.28   12.46
   2  -3 -11  168.25   12.58
   2  -3 -11  148.55    8.44
  -2   3 -11  148.94   15.27
   2  -3 -11  157.26    8.94
  -2  -3  11  153.63    8.71
   2   3  11  142.23    8.57
  -2   3 -11  151.93   14.49
  -2  -3  11  151.83    9.51
   2   3  11  165.10   14.75
  -2  -3  11  150.82    8.21
  -2  -3  11  144.59    8.39
   2   3  11  144.50    8.69
   2   3  11  140.96   11.86
  -2  -3  12   63.64    5.70
  -2   3 -12   45.71    8.72
  -2  -3  12   62.21    4.79
  -2  -3  12   52.47    5.94
  -2  -3  12   50.45    8.16
  -2  -3  12   61.83    8.76
  -2  -3  12   48.09    4.09
  -2  -3  12   55.78    4.56
   2  -3 -12   57.28    7.45
  -2   3 -12   50.23    7.29
  -2  -3  12   54.89    4.52
  -2   3 -12   53.89   10.06
   2   3  12   50.46    7.82
   2   3  12   42.02    6.70
   2   3  12   40.33    4.35
   2   3  12   45.22    4.50
   2  -3 -12   53.23    4.74
   2   3  12   58.96    4.67
   2   3  12   54.23    8.70
   2  -3 -12   46.08    4.18
   2  -3 -13  184.75   10.75
   2   3  13  173.17   15.37
   2   3  13  184.63   10.54
  -2  -3  13  180.84   16.35
  -2  -3  13  183.26   10.32
   2   3  13  186.00   14.87
  -2  -3  13  184.62    9.93
  -2   3 -13  186.34   15.17
   2   3  13  175.34    9.64
   2  -3 -13  170.21    9.90
  -2   3 -13  167.69   17.98
  -2  -3  13  174.77   10.18
  -2  -3  13  211.05   11.83
  -2  -3  13  185.38   10.31
   2   3  13  179.27   10.56
   2   3  13  187.52    9.54
  -2  -3  13  181.51   16.01
   2  -3 -13  199.08   15.04
   2   3  13  172.37   16.46
   2  -3 -14  288.12   19.39
   2   3  14  232.48   13.76
  -2   3 -14  279.30   19.53
  -2  -3  14  246.76   20.66
   2   3  14  248.14   19.53
   2   3  14  273.15   21.56
  -2  -3  14  229.35   19.73
   2   3  14  285.04   19.68
  -2  -3  14  273.75   13.99
  -2  -3  14  259.07   13.45
   2   3  14  268.14   13.34
  -2   3 -14  231.95   22.20
  -2  -3  14  262.51   13.97
   2   3  14  267.51   14.30
   2  -3 -14  266.74   14.40
   2  -3 -14  295.58   13.54
   2   3  14  259.78   13.01
  -2   3 -14  251.53   19.06
  -2   3 -14  254.42   18.96
  -2  -3  14  266.20   13.83
   2   3  15   66.32    9.31
  -2   3 -15   77.69   12.05
  -2  -3  15   75.50    5.99
   2  -3 -15   83.60    5.65
   2   3  15   72.90    5.40
   2   3  15   77.87    9.85
  -2  -3  15   64.77   10.33
  -2  -3  15   86.25   12.06
  -2   3 -15   62.95    8.98
  -2   3 -15   70.40    9.48
  -2   3 -15   84.49   10.23
  -2  -3  15   73.87    5.54
   2  -3 -15   65.20    9.03
  -2  -3  15   80.19    6.21
   2   3  15   85.39    5.36
   2   3  15   80.96    6.45
   2  -3 -15   75.25    6.34
  -2  -3  15   87.18    6.09
   2  -3 -16  102.49    6.56
  -2  -3  16   93.09   12.56
  -2   3 -16  105.42   11.48
  -2   3 -16   92.63   10.87
  -2  -3  16   75.10   11.61
  -2   3 -16  103.65   11.48
  -2  -3  16   92.08    6.58
   2   3  16   91.48    6.30
   2  -3 -16   93.33   10.93
   2   3  16   79.14   10.46
   2   3  16  102.16    6.77
  -2   3 -16   98.72   13.39
  -2  -3  16   96.89    7.11
   2   3  16   98.95    6.18
   2  -3 -16  108.73    7.71
  -2  -3  16  102.39    7.06
   2   3  16  102.72    7.42
  -2  -3  16   97.87    6.73
  -2  -3  17   23.95    3.43
  -2   3 -17   20.83    5.74
  -2   3 -17   26.04    6.16
   2   3  17   27.05    6.24
  -2  -3  17   21.96    7.25
  -2  -3  17   15.92    6.63
  -2  -3  17   24.74    3.32
   2   3  17   22.95    3.00
  -2   3 -17   17.13    5.52
   2  -3 -17   16.20    5.07
   2   3  17   23.89    3.26
  -2   3 -17   17.47    6.87
  -2   3 -17   17.54    6.17
   2  -3 -17   25.06    3.82
   2   3  17   20.57    2.65
   2   3  17   22.63    3.71
   2  -3 -17   19.03    3.04
  -2  -3  17   19.84    3.67
  -2  -3  18  127.94    8.19
   2  -3 -18  138.28    7.86
  -2  -3  18  132.24    8.00
   2   3  18  129.42    7.77
   2   3  18  142.61    8.04
   2   3  18  123.67    7.34
  -2  -3  18  132.50    8.67
   2   3  18  116.26    8.35
   2  -3 -18  122.38    8.08
   2  -3 -18  120.90    8.47
   2  -3 -19   27.89    3.10
  -2   3 -19   28.83    3.79
  -2  -3  19   27.33    3.59
   2   3  19   31.28    3.22
  -2  -3  19   23.79    3.19
   2  -3 -19   28.59    3.90
  -2  -3  19   30.03    3.91
   2   3  19   27.99    4.09
   2  -3 -19   19.58    3.23
   2   3  19   32.03    3.24
   2  -3 -20   18.22    2.42
   2   3  20   16.83    2.37
  -2  -3  20   18.52    2.98
  -2  -3  20   18.42    2.76
   2   3  20   15.31    2.23
   2   3  20   15.97    3.00
   2  -3 -20   21.93    3.18
  -2  -3  20   19.44    3.21
   2  -3 -20   18.72    2.68
  -2   3 -20   15.68    2.95
  -2  -3  21    0.50    1.55
   2  -3 -21    0.74    1.56
   2  -3 -21    1.70    1.68
   2   3  21    0.15    1.30
  -2  -3  21   -0.94    1.84
   2  -3 -21    1.14    1.56
  -2  -3  21   -1.34    2.21
   2   3  21   -2.55    1.81
  -2   3 -21    5.48    1.83
   2  -3 -21    1.94    1.87
  -2  -3  22   37.82    3.38
  -2  -3  22   45.91    3.37
   2   3  22   39.70    2.99
   2  -3 -22   45.86    3.09
   2  -3 -22   41.32    2.95
   2  -3 -22   39.43    3.56
   2  -3 -22   45.93    3.03
  -2  -3  22   38.42    3.64
  -2   3 -22   35.26    3.31
   2  -3 -23   50.15    2.81
  -2  -3  23   46.24    3.21
  -2  -3  23   48.68    3.14
  -2  -3  23   41.27    2.98
   2   3  23   47.16    3.00
   2  -3 -23   39.53    3.12
  -2  -3  23   46.30    3.48
  -2   3 -23   37.46    2.99
  -2   3 -23   50.35    2.84
   2   4 -23  120.14    6.51
  -2  -4 -22   94.53    5.48
  -2  -4 -22  115.44    5.53
   2  -4  22  101.82    5.56
  -2   4  22   97.39    5.22
   2   4 -22  104.52    6.29
  -2  -4 -22  103.98    5.25
  -2  -4 -22   92.87    5.42
  -2  -4 -22   98.37    5.18
  -2   4  21   53.88    4.09
  -2   4  21   74.28    4.46
   2  -4  21   63.35    5.20
  -2   4  21   75.56    4.84
  -2  -4 -21   66.29    4.29
  -2  -4 -21   82.20    4.69
  -2  -4 -21   73.86    4.42
   2   4 -21   63.45    4.66
  -2   4  21   55.77    4.49
  -2  -4 -21   69.81    4.70
  -2  -4 -21   70.05    4.68
  -2   4  20  108.08    5.86
   2  -4  20  111.02    7.14
  -2   4  20  126.69    6.05
  -2  -4 -20  144.20    6.42
  -2  -4 -20  126.96    6.56
  -2  -4 -20  132.00    6.12
  -2  -4 -20  131.77    6.12
   2   4 -20  112.09    6.42
  -2   4  20  122.87    6.54
  -2   4  20  124.45    6.55
   2  -4  20  121.39    5.96
  -2  -4 -20  131.91    6.67
  -2  -4 -19   82.62    5.54
  -2   4  19   78.86    5.54
   2  -4  19   74.52    4.92
  -2   4  19   85.11    5.55
  -2  -4 -19   89.84    6.16
   2  -4  19   83.12    6.73
  -2  -4 -19   90.02    5.72
  -2  -4 -19   85.10    5.58
   2   4 -19   75.62    5.95
  -2   4  19   84.27    6.04
  -2   4  19   94.06    6.12
   2  -4  19   89.89    5.70
  -2  -4 -19   78.74    5.94
  -2   4  18  123.49    7.51
   2  -4  18  114.21    7.62
   2  -4  18  118.70    6.83
  -2   4  18  129.38    7.51
  -2  -4 -18  117.01    7.21
  -2  -4 -18  135.04    7.60
   2  -4  18  116.84    8.65
  -2  -4 -18  119.33    7.36
  -2   4  18  113.46    7.72
   2   4 -18  131.10    8.20
  -2   4  18  115.47    7.72
  -2  -4 -18  127.24    7.99
  -2  -4 -18  135.34    8.09
  -2   4  17   47.53    4.30
   2  -4  17   44.80    4.63
  -2  -4 -17   42.44    4.07
   2  -4  17   45.02    3.69
  -2   4  17   43.20    4.08
  -2  -4 -17   55.71    4.42
   2   4 -17   63.71    6.17
  -2   4  17   48.74    4.60
   2   4 -17   48.98    4.80
  -2   4  17   49.38    4.72
  -2  -4 -17   55.06    4.94
   2  -4  17   46.34    5.41
   2   4 -16   89.77   11.08
  -2   4  16   87.62   11.14
  -2   4  16  112.34   13.13
  -2   4  16  100.31   11.63
   2   4 -16   98.29   11.20
  -2   4  16   75.61   11.38
   2   4 -16   88.81   10.77
   2   4 -16   74.25   10.19
   2  -4  16   90.66    5.84
  -2   4  16  101.81    6.82
  -2   4  16  105.90    6.49
  -2  -4 -16  101.74    6.63
   2  -4  16   97.55    7.12
  -2  -4 -16   79.42   11.82
  -2   4  16   98.21    6.92
   2  -4  16   98.16    7.73
   2   4 -16   88.02    6.89
  -2  -4 -16   93.21   12.09
  -2  -4 -16   95.68    6.94
  -2  -4 -16  112.89    6.73
  -2   4  16   98.31    6.53
   2  -4  15  319.11   17.59
  -2   4  15  339.12   24.75
   2  -4  15  325.42   16.19
  -2   4  15  341.17   25.51
  -2   4  15  365.50   25.84
   2   4 -15  323.29   23.06
  -2   4  15  323.65   23.38
   2   4 -15  309.87   22.89
   2   4 -15  325.06   23.69
   2   4 -15  363.49   24.13
  -2   4  15  335.21   16.62
  -2  -4 -15  343.41   17.02
  -2  -4 -15  305.79   25.48
  -2  -4 -15  377.28   17.01
  -2   4  15  359.12   17.30
  -2   4  15  354.48   17.34
   2  -4  15  335.49   18.30
  -2  -4 -15  354.71   17.57
   2   4 -15  352.59   17.68
  -2  -4 -15  316.51   24.67
  -2   4  15  355.25   16.94
  -2  -4 -14   62.27    9.80
  -2   4  14   51.94    4.54
   2   4 -14   50.26    8.55
  -2   4  14   47.16    8.30
  -2   4  14   57.67    4.41
  -2   4  14   62.72    8.87
  -2   4  14   55.51    9.38
   2  -4  14   57.84    4.14
  -2  -4 -14   58.70    5.14
  -2  -4 -14   39.16    4.77
   2  -4  14   60.15    5.44
  -2  -4 -14   56.76   10.08
   2   4 -14   50.31    7.96
  -2   4  14   63.92    5.09
   2  -4  14   65.80    6.04
   2   4 -14   53.69    5.11
   2  -4  14   61.50    4.90
  -2  -4 -14   62.60    4.67
   2  -4  13  175.17   10.27
  -2   4  13  178.34   16.19
  -2  -4 -13  199.45   10.07
  -2   4  13  187.20   10.02
   2  -4  13  181.70    9.46
  -2   4  13  223.99   16.38
  -2  -4 -13  174.32   10.44
   2   4 -13  176.38   15.86
  -2  -4 -13  147.64   16.35
  -2  -4 -13  197.87   15.28
  -2   4  13  197.84   16.94
   2  -4  13  186.35   11.02
  -2   4  13  192.99   10.38
  -2  -4 -13  190.32   16.99
   2  -4  13  185.15   11.27
   2   4 -13  188.25   10.79
   2  -4  13  182.78   10.17
   2   4 -13  199.88   15.92
  -2   4  13  176.24    9.69
   2  -4  12    2.12    1.76
   2   4 -12    2.89    2.83
  -2   4  12    3.66    3.82
   2  -4  12    2.65    2.35
   2  -4  12    0.82    1.58
   2  -4  12    2.58    1.24
  -2   4  12    3.56    1.48
   2   4 -12    0.80    3.36
  -2  -4 -12    2.20    2.78
  -2   4  12    1.68    1.49
  -2  -4 -12    1.51    1.65
   2   4 -12    3.71    3.87
  -2  -4 -12    4.68    5.02
  -2  -4 -12    3.83    1.59
  -2   4  12    4.50    2.01
   2  -4  12    1.21    2.27
  -2   4  12    1.59    3.12
  -2  -4 -12    2.06    3.46
   2   4 -12    5.28    2.01
   2   4 -12    2.20    2.96
   2   4 -11  127.66    7.84
   2  -4  11  127.30    8.28
  -2   4  11  121.44   11.94
   2  -4  11  127.17    7.57
  -2  -4 -11  147.48   11.74
  -2  -4 -11  133.65    7.29
  -2  -4 -11  128.43    7.60
  -2  -4 -11  126.90   14.22
  -2  -4 -11  131.50   13.24
  -2   4  11  122.98    6.99
  -2   4  11  141.86    7.65
   2  -4  11  128.47    8.33
   2  -4  11  122.70    7.41
   2   4 -11  116.58   11.26
  -2   4  11  143.51   12.02
   2   4 -11  124.54   12.54
   2   4 -11  128.62   11.59
   2  -4  11  110.59    7.58
   2   4 -10  137.29   12.24
   2  -4  10  121.62    7.61
  -2   4  10  154.26   12.68
   2   4 -10  142.87   12.00
  -2  -4 -10  132.69    7.83
  -2  -4 -10  133.40   13.80
  -2  -4 -10  152.37   13.70
  -2   4  10  131.39    7.21
   2   4 -10  119.11   12.12
  -2   4  10  141.96    7.75
  -2   4  10  138.82   11.49
   2  -4  10  127.66    8.41
   2  -4  10  132.16    8.42
   2   4 -10  142.75    8.14
   2  -4  10  146.88    8.36
  -2  -4 -10  149.66    7.57
   2  -4  10  134.05    7.58
   2  -4   9  297.48   16.05
   2   4  -9  323.90   20.92
  -2  -4  -9  305.79   18.71
  -2   4   9  338.58   20.59
   2   4  -9  320.41   19.89
   2  -4   9  315.95   15.39
   2   4  -9  339.39   21.54
  -2  -4  -9  319.19   15.50
  -2  -4  -9  324.53   22.76
   2  -4   9  319.17   15.89
  -2  -4  -9  360.06   15.21
   2  -4   9  319.42   16.08
  -2   4   9  324.60   19.63
  -2  -4  -9  304.20   15.56
   2  -4   8  234.73   16.36
  -2  -4  -8  244.75   18.57
  -2   4   8  243.83   16.13
  -2  -4  -8  232.58   15.24
   2   4  -8  237.40   16.77
  -2  -4  -8  223.65   11.83
  -2   4   8  248.63   15.41
   2   4  -8  256.59   15.98
   2   4  -8  245.79   17.02
  -2  -4  -7  198.48   13.44
   2  -4   7  187.44   13.64
   2   4  -7  197.64   13.14
   2   4  -7  194.75   14.65
   2  -4   7  182.58   14.62
  -2  -4  -7  203.25   14.91
  -2  -4  -7  161.19   14.54
   2   4  -7  214.14   14.89
  -2   4   7  179.52   12.47
  -2   4   7  190.75   13.48
   2  -4   6  399.78   21.67
  -2   4   6  357.09   21.13
   2   4  -6  384.05   22.99
   2   4  -6  374.76   22.45
  -2  -4  -6  371.21   21.48
   2  -4   6  379.63   23.58
   2   4  -6  381.81   20.97
  -2  -4  -6  404.97   24.21
  -2  -4  -6  358.38   22.39
  -2   4   6  391.90   20.69
   2   4  -5  143.74   11.86
   2  -4   5  140.79   10.21
   2   4  -5  150.73   10.23
  -2   4   5  154.07   10.65
  -2  -4  -5  128.60   11.79
  -2  -4  -5  126.87   10.40
  -2   4   5  126.66    9.28
   2  -4   5  139.27   12.25
  -2  -4  -5  138.11   11.15
  -2  -4  -4  161.82   11.44
   2   4  -4  148.66   12.07
  -2   4   4  145.43   10.44
   2  -4   4  140.59   12.46
   2  -4   4  150.99   10.07
  -2  -4  -4  139.07   11.07
  -2   4   4  154.48    9.79
  -2  -4  -4  148.43   12.49
  -2   4   4  134.71    9.06
   2   4  -4  143.35   12.04
  -2  -4  -3  875.25   42.52
   2  -4   3  888.26   40.63
  -2   4   3  848.98   40.98
  -2  -4  -3  894.70   42.19
  -2  -4  -3  878.09   42.99
  -2   4   3  875.84   41.65
   2   4  -3  854.62   43.58
   2  -4   3  938.62   45.56
   2   4  -3  905.50   42.70
  -2   4   3  907.68   40.73
   2   4  -3  899.12   42.13
   2   4  -3  865.58   43.71
   2   4  -2  474.57   25.43
   2  -4   2  506.22   22.10
  -2  -4  -2  503.93   24.23
  -2   4   2  437.71   23.36
  -2  -4  -2  502.18   22.69
   2  -4   2  494.58   27.13
   2   4  -2  455.52   24.02
  -2  -4  -2  476.05   24.12
  -2  -4  -2  399.42   19.25
   2   4  -2  447.91   25.26
   2   4  -2  505.53   24.49
   2  -4   2  454.98   22.09
  -2   4   2  496.85   22.63
  -2  -4  -2  465.97   24.77
   2   4  -1  764.71   38.57
   2   4  -1  822.99   37.94
  -2  -4  -1  773.01   38.28
  -2  -4  -1  811.67   37.30
   2  -4   1  802.40   34.66
  -2   4   1  704.72   33.72
  -2  -4  -1  772.07   38.98
  -2  -4  -1  796.49   37.38
   2  -4   1  740.63   35.18
  -2  -4  -1  821.44   36.03
   2   4  -1  758.40   38.58
   2   4  -1  789.14   37.25
   2   4   0 1080.55   43.36
   2  -4   0 1028.90   39.68
   2   4   0 1108.00   44.51
  -2  -4   0  975.11   44.62
  -2  -4   0 1107.22   45.80
   2  -4   0  983.90   46.64
   2   4   0 1067.59   45.07
   2  -4   0 1002.45   41.75
  -2  -4   0 1109.51   42.18
  -2  -4   0 1104.91   43.95
   2  -4   0 1007.39   41.00
  -2  -4   1  757.65   37.82
   2  -4  -1  755.07   39.66
   2  -4  -1  744.83   32.59
   2   4   1  784.08   37.65
   2   4   1  766.45   37.34
  -2  -4   1  798.07   36.34
   2   4   1  788.80   36.10
  -2  -4   1  714.92   32.12
  -2  -4   1  783.49   36.94
   2   4   1  800.09   37.93
   2  -4  -1  780.07   35.03
   2   4   1  687.51   37.05
   2   4   2  492.33   25.79
   2   4   2  487.48   25.27
  -2  -4   2  453.19   25.60
   2  -4  -2  436.06   26.64
  -2  -4   2  442.17   20.61
   2   4   2  496.80   22.72
  -2  -4   2  451.86   21.66
  -2  -4   2  499.56   24.16
   2   4   2  489.88   25.32
   2   4   2  451.59   25.27
   2  -4  -2  501.45   23.06
   2   4   2  474.02   23.59
   2  -4  -2  420.19   20.10
  -2  -4   2  478.86   24.94
   2  -4  -3  864.69   43.50
   2   4   3  867.53   41.99
   2   4   3  860.04   41.73
  -2  -4   3  853.60   38.52
   2   4   3  915.29   39.01
   2  -4  -3  758.57   36.14
  -2  -4   3  892.85   40.30
   2   4   3  977.23   42.13
  -2  -4   3  822.73   37.23
   2   4   3  875.41   41.81
   2   4   3  910.75   39.80
  -2  -4   3  877.23   41.49
  -2  -4   4  153.52   10.29
  -2  -4   4  128.69    9.12
   2   4   4  157.89    9.52
   2  -4  -4  117.15    7.17
  -2   4  -4  122.02    7.65
   2  -4  -4  120.41   11.64
   2   4   4  155.22   11.94
   2   4   4  141.90   10.86
  -2  -4   4  140.22    8.37
   2   4   4  159.20   11.55
   2   4   4  144.98    9.45
   2   4   4  151.89   11.54
  -2   4  -5  116.72    8.06
   2   4   5  145.35   11.31
  -2  -4   5  129.68    8.54
   2  -4  -5  133.94   12.01
  -2  -4   5  123.33    9.37
  -2  -4   5  145.86    9.97
  -2   4  -5  129.22    9.59
  -2  -4   5  143.29   12.36
   2   4   5  102.36   10.18
   2   4   5  139.68   10.62
   2   4   5  124.49    8.88
   2   4   6  409.73   22.11
  -2  -4   6  389.95   24.16
  -2  -4   6  383.12   20.10
  -2  -4   6  366.81   21.10
  -2   4  -6  402.56   21.34
  -2   4  -6  346.03   18.79
   2   4   6  391.48   20.54
  -2  -4   6  393.39   20.93
   2   4   6  389.40   22.87
   2   4   6  405.89   22.99
   2  -4  -6  348.68   23.19
   2  -4  -7  193.07   14.75
   2   4   7  183.32   13.09
   2   4   7  185.76   14.78
  -2   4  -7  171.26   10.70
  -2  -4   7  179.46   12.21
  -2  -4   7  204.17   13.68
  -2   4  -7  196.75   13.22
  -2  -4   7  210.09   16.24
   2   4   7  186.88   14.37
[truncated: 630,435 more chars]
