# Supplementary material for: Functional characterization and structural bases of two class I diterpene synthases in pimarane-type diterpene biosynthesis
Source: Commun Chem. 2021 Sep 30;4:140. doi: 10.1038/s42004-021-00578-z (PMC9814573; doi:10.1038/s42004-021-00578-z)
Supplement: Supplementary file 9 — Supplementary Data-7 [file 42004_2021_578_MOESM9_ESM.cif]

####################################################################### 
# 
# This file contains crystal structure data downloaded from the 
# Cambridge Structural Database (CSD) hosted by the Cambridge 
# Crystallographic Data Centre (CCDC).
# 
# Full information about CCDC data access policies and citation 
# guidelines are available at http://www.ccdc.cam.ac.uk/access/V1 
# 
# Audit and citation data items may have been added by the CCDC. 
# Please retain this information to preserve the provenance of 
# this file and to allow appropriate attribution of the data. 
# 
#######################################################################

data_dt_p6a
_database_code_depnum_ccdc_archive 'CCDC 2054940'
loop_
_audit_author_name
_audit_author_address
'Baiying Xing'
;Peking University
China
;
_audit_update_record             
;
2021-01-10 deposited with the CCDC.	2021-05-22 downloaded from the CCDC.
;
_audit_creation_date             2020-08-13
_audit_creation_method           
;
Olex2 1.2
(compiled 2018.05.29 svn.r3508 for OlexSys, GUI svn.r5506)
;
_shelx_SHELXL_version_number     2014/7
_audit_contact_author_address    ?
_audit_contact_author_email      ?
_audit_contact_author_phone      ?
_publ_contact_author_id_orcid    ?
_publ_section_references         
;
Dolomanov, O.V., Bourhis, L.J., Gildea, R.J, Howard, J.A.K. & Puschmann, H.
 (2009), J. Appl. Cryst. 42, 339-341.

Sheldrick, G.M. (2008). Acta Cryst. A64, 112-122.

Sheldrick, G.M. (2015). Acta Cryst. C71, 3-8.
;
_chemical_name_common            ?
_chemical_name_systematic        ?
_chemical_formula_moiety         'C20 H32'
_chemical_formula_sum            'C20 H32'
_chemical_formula_weight         272.45
_chemical_absolute_configuration ad
_chemical_melting_point          ?
loop_
_atom_type_symbol
_atom_type_description
_atom_type_scat_dispersion_real
_atom_type_scat_dispersion_imag
_atom_type_scat_source
C C 0.0181 0.0091 'International Tables Vol C Tables 4.2.6.8 and 6.1.1.4'
H H 0.0000 0.0000 'International Tables Vol C Tables 4.2.6.8 and 6.1.1.4'

_shelx_space_group_comment       
;
The symmetry employed for this shelxl refinement is uniquely defined
by the following loop, which should always be used as a source of
symmetry information in preference to the above space-group names.
They are only intended as comments.
;
_space_group_crystal_system      monoclinic
_space_group_IT_number           4
_space_group_name_H-M_alt        'P 1 21 1'
_space_group_name_Hall           'P 2yb'
loop_
_space_group_symop_operation_xyz
'x, y, z'
'-x, y+1/2, -z'

_cell_length_a                   10.69420(10)
_cell_length_b                   7.61100(10)
_cell_length_c                   20.5454(3)
_cell_angle_alpha                90
_cell_angle_beta                 102.4630(10)
_cell_angle_gamma                90
_cell_volume                     1632.86(4)
_cell_formula_units_Z            4
_cell_measurement_reflns_used    16325
_cell_measurement_temperature    100.00(10)
_cell_measurement_theta_max      75.0280
_cell_measurement_theta_min      4.2060
_shelx_estimated_absorpt_T_max   0.991
_shelx_estimated_absorpt_T_min   0.912
_exptl_absorpt_coefficient_mu    0.446
_exptl_absorpt_correction_T_max  1.00000
_exptl_absorpt_correction_T_min  0.68781
_exptl_absorpt_correction_type   multi-scan
_exptl_absorpt_process_details   
;
CrysAlisPro 1.171.40.42a (Rigaku Oxford Diffraction, 2019)
Empirical absorption correction using spherical harmonics,
 implemented in SCALE3 ABSPACK scaling algorithm.
;
_exptl_absorpt_special_details   ?
_exptl_crystal_colour            colourless
_exptl_crystal_colour_primary    colourless
_exptl_crystal_density_diffrn    1.108
_exptl_crystal_density_meas      ?
_exptl_crystal_density_method    ?
_exptl_crystal_description       block
_exptl_crystal_F_000             608
_exptl_crystal_size_max          0.21
_exptl_crystal_size_mid          0.08
_exptl_crystal_size_min          0.02
_exptl_transmission_factor_max   ?
_exptl_transmission_factor_min   ?
_diffrn_reflns_av_R_equivalents  0.0386
_diffrn_reflns_av_unetI/netI     0.0273
_diffrn_reflns_Laue_measured_fraction_full 0.999
_diffrn_reflns_Laue_measured_fraction_max 0.976
_diffrn_reflns_limit_h_max       13
_diffrn_reflns_limit_h_min       -13
_diffrn_reflns_limit_k_max       9
_diffrn_reflns_limit_k_min       -9
_diffrn_reflns_limit_l_max       24
_diffrn_reflns_limit_l_min       -25
_diffrn_reflns_number            26938
_diffrn_reflns_point_group_measured_fraction_full 0.996
_diffrn_reflns_point_group_measured_fraction_max 0.958
_diffrn_reflns_theta_full        67.684
_diffrn_reflns_theta_max         75.287
_diffrn_reflns_theta_min         4.234
_diffrn_ambient_environment      N~2~
_diffrn_ambient_temperature      100.00(10)
_diffrn_detector                 'CCD plate'
_diffrn_detector_area_resol_mean 10.0000
_diffrn_detector_type            HyPix
_diffrn_measured_fraction_theta_full 0.999
_diffrn_measured_fraction_theta_max 0.976
_diffrn_measurement_details      
;
List of Runs (angles in degrees, time in seconds):

  # Type    Start    End  Width  t~exp~   \w     \q     \k     \f   Frames
#--------------------------------------------------------------------------
  1  \w    -60.00  25.00   0.50    0.14    --  -47.70  61.00  77.00  170
  2  \w   -116.00 -45.00   0.50    0.14    --  -47.70 -61.00 -61.00  142
  3  \w    -23.00  59.00   0.50    0.14    --   47.70 -61.00 -61.00  164
  4  \w    -69.00 -28.00   0.50    0.56    -- -101.00  61.00  77.00   82
  5  \w   -153.00-128.00   0.50    0.56    -- -101.00 -61.00 -61.00   50
  6  \w    138.00 172.00   0.50    0.56    --  103.25  61.00  77.00   68
  7  \w     32.00 104.00   0.50    0.56    --  103.25 -61.00 -61.00  144
  8  \w    109.00 135.00   0.50    0.56    --  103.25  61.00  77.00   52
  9  \w   -114.00 -75.00   0.50    0.14    --  -47.70-125.00  60.00   78
 10  \w   -117.00 -75.00   0.50    0.14    --  -47.70-125.00  30.00   84
 11  \w      2.00  32.00   0.50    0.14    --   47.70 -37.00 -60.00   60
 12  \w     51.00  76.00   0.50    0.14    --   47.70  61.00  77.00   50
 13  \w     41.00 120.00   0.50    0.14    --   47.70  37.00-150.00  158
 14  \w   -170.00-129.00   0.50    0.56    -- -101.00 -61.00-180.00   82
 15  \w    -55.00 -30.00   0.50    0.56    -- -101.00  45.00 -60.00   50
 16  \w   -166.00-104.00   0.50    0.56    -- -101.00 -15.00-180.00  124
 17  \w   -111.00 -79.00   0.50    0.56    -- -101.00 -77.00-150.00   64
 18  \w   -123.00 -80.00   0.50    0.56    -- -101.00 -77.00-120.00   86
 19  \w   -168.00 -89.00   0.50    0.56    -- -101.00 -30.00-120.00  158
 20  \w   -172.00 -88.00   0.50    0.56    -- -101.00 -45.00 150.00  168
 21  \w   -103.00 -29.00   0.50    0.56    -- -101.00 125.00-180.00  148
 22  \w   -117.00 -84.00   0.50    0.56    -- -101.00 -61.00-180.00   66
 23  \w     35.00  99.00   0.50    0.56    --  103.25 -94.00 -90.00  128
 24  \w    140.00 174.00   0.50    0.56    --  103.25  45.00-120.00   68
 25  \w    104.00 174.00   0.50    0.56    --  103.25  45.00  30.00  140
 26  \w     78.00 105.00   0.50    0.56    --  103.25 -94.00-150.00   54
 27  \w     39.00  66.00   0.50    0.56    --  103.25 -94.00-150.00   54
 28  \w     39.00 116.00   0.50    0.56    --  103.25 -15.00 -60.00  154
 29  \w    103.00 175.00   0.50    0.56    --  103.25  45.00   0.00  144
 30  \w    151.00 176.00   0.50    0.56    --  103.25  61.00  77.00   50
 31  \w   -119.00 -25.00   0.50    0.14    --  -47.82 -77.00   0.00  188
 32  \w   -119.00 -25.00   0.50    0.14    --  -47.82 -77.00-120.00  188
 33  \w   -119.00 -25.00   0.50    0.14    --  -47.82 -77.00  60.00  188
 34  \w   -119.00 -25.00   0.50    0.14    --  -47.82 -77.00 120.00  188
 35  \w   -119.00 -25.00   0.50    0.14    --  -47.82 -77.00 150.00  188
 36  \w   -119.00 -25.00   0.50    0.14    --  -47.82 -77.00 -60.00  188
 37  \w   -121.00 -35.00   0.50    0.14    --  -47.82 -37.00 -30.00  172
 38  \w     19.00  96.00   0.50    0.14    --   47.82-125.00-180.00  154
 39  \w   -173.00 -88.00   0.50    0.56    -- -101.00 -45.00  90.00  170
;
_diffrn_measurement_device       'four-circle diffractometer'
_diffrn_measurement_device_type  'XtaLAB Synergy R, HyPix'
_diffrn_measurement_method       '\w scans'
_diffrn_orient_matrix_type       
'CrysAlisPro convention (1999,Acta A55,543-557)'
_diffrn_orient_matrix_UB_11      0.0499251000
_diffrn_orient_matrix_UB_12      -0.1438849000
_diffrn_orient_matrix_UB_13      -0.0406163000
_diffrn_orient_matrix_UB_21      -0.1352416000
_diffrn_orient_matrix_UB_22      -0.0205780000
_diffrn_orient_matrix_UB_23      -0.0441560000
_diffrn_orient_matrix_UB_31      0.0312219000
_diffrn_orient_matrix_UB_32      0.1409365000
_diffrn_orient_matrix_UB_33      -0.0479356000
_diffrn_oxdiff_digest_frames     
;
01dbf55b91556dfa8404112cc72988535502990303f
;
_diffrn_oxdiff_digest_hkl        
;
0175691645385dfc24abb09a9a058ff38d00b7
;
_diffrn_radiation_monochromator  mirror
_diffrn_radiation_probe          x-ray
_diffrn_radiation_type           CuK\a
_diffrn_radiation_wavelength     1.54184
_diffrn_source                   'Rotating-anode X-ray tube'
_diffrn_source_type              'PhotonJet R (Cu) X-ray Source'
_reflns_Friedel_coverage         0.821
_reflns_Friedel_fraction_full    0.993
_reflns_Friedel_fraction_max     0.938
_reflns_number_gt                6172
_reflns_number_total             6488
_reflns_odcompleteness_completeness 99.97
_reflns_odcompleteness_iscentric 1
_reflns_odcompleteness_theta     66.97
_reflns_special_details          
;
 Reflections were merged by SHELXL according to the crystal
 class for the calculation of statistics and refinement.
 
 _reflns_Friedel_fraction is defined as the number of unique
 Friedel pairs measured divided by the number that would be
 possible theoretically, ignoring centric projections and
 systematic absences.
;
_reflns_threshold_expression     'I > 2\s(I)'
_computing_cell_refinement       'CrysAlisPro 1.171.40.42a (Rigaku OD, 2019)'
_computing_data_collection       'CrysAlisPro 1.171.40.42a (Rigaku OD, 2019)'
_computing_data_reduction        'CrysAlisPro 1.171.40.42a (Rigaku OD, 2019)'
_computing_molecular_graphics    'Olex2 (Dolomanov et al., 2009)'
_computing_publication_material  'Olex2 (Dolomanov et al., 2009)'
_computing_structure_refinement  'ShelXL (Sheldrick, 2015)'
_computing_structure_solution    'ShelXS (Sheldrick, 2008)'
_refine_diff_density_max         0.198
_refine_diff_density_min         -0.194
_refine_diff_density_rms         0.038
_refine_ls_abs_structure_details 
;
 Flack x determined using 2672 quotients [(I+)-(I-)]/[(I+)+(I-)]
 (Parsons, Flack and Wagner, Acta Cryst. B69 (2013) 249-259).
;
_refine_ls_abs_structure_Flack   0.0(3)
_refine_ls_extinction_coef       .
_refine_ls_extinction_method     none
_refine_ls_goodness_of_fit_ref   1.075
_refine_ls_hydrogen_treatment    constr
_refine_ls_matrix_type           full
_refine_ls_number_parameters     367
_refine_ls_number_reflns         6488
_refine_ls_number_restraints     1
_refine_ls_R_factor_all          0.0397
_refine_ls_R_factor_gt           0.0377
_refine_ls_restrained_S_all      1.075
_refine_ls_shift/su_max          0.000
_refine_ls_shift/su_mean         0.000
_refine_ls_structure_factor_coef Fsqd
_refine_ls_weighting_details     
'w=1/[\s^2^(Fo^2^)+(0.0515P)^2^+0.2740P] where P=(Fo^2^+2Fc^2^)/3'
_refine_ls_weighting_scheme      calc
_refine_ls_wR_factor_gt          0.0989
_refine_ls_wR_factor_ref         0.1013
_refine_special_details          ?
_olex2_refinement_description    
;
1. Fixed Uiso
 At 1.2 times of:
  All C(H) groups, All C(H,H) groups
 At 1.5 times of:
  All C(H,H,H) groups
2.a Ternary CH refined with riding coordinates:
 C1(H1), C9(H9), C32(H32), C29(H29), C12(H12), C21(H21)
2.b Secondary CH2 refined with riding coordinates:
 C7(H7A,H7B), C5(H5A,H5B), C2(H2A,H2B), C6(H6A,H6B), C36(H36A,H36B), C14(H14A,
 H14B), C11(H11A,H11B), C10(H10A,H10B), C25(H25A,H25B), C30(H30A,H30B),
 C13(H13A,H13B), C26(H26A,H26B), C27(H27A,H27B), C22(H22A,H22B), C15(H15A,H15B),
  C31(H31A,H31B), C35(H35A,H35B), C33(H33A,H33B)
2.c X=CH2 refined with riding coordinates:
 C17(H17A,H17B), C37(H37A,H37B)
2.d Idealised Me refined as rotating group:
 C20(H20A,H20B,H20C), C40(H40A,H40B,H40C), C18(H18A,H18B,H18C), C19(H19A,H19B,
 H19C), C38(H38A,H38B,H38C), C39(H39A,H39B,H39C)
;
_atom_sites_solution_hydrogens   geom
_atom_sites_solution_primary     direct
_atom_sites_solution_secondary   ?
loop_
_atom_site_label
_atom_site_type_symbol
_atom_site_fract_x
_atom_site_fract_y
_atom_site_fract_z
_atom_site_U_iso_or_equiv
_atom_site_adp_type
_atom_site_occupancy
_atom_site_site_symmetry_order
_atom_site_calc_flag
_atom_site_refinement_flags_posn
_atom_site_refinement_flags_adp
_atom_site_refinement_flags_occupancy
_atom_site_disorder_assembly
_atom_site_disorder_group
C7 C -0.66596(18) -0.2350(3) -0.07518(9) 0.0232(4) Uani 1 1 d . . . . .
H7A H -0.7567 -0.2604 -0.0820 0.028 Uiso 1 1 calc R . . . .
H7B H -0.6305 -0.2367 -0.0276 0.028 Uiso 1 1 calc R . . . .
C5 C -0.70491(17) -0.0458(3) -0.17676(9) 0.0229(4) Uani 1 1 d . . . . .
H5A H -0.6956 0.0724 -0.1927 0.027 Uiso 1 1 calc R . . . .
H5B H -0.7957 -0.0722 -0.1849 0.027 Uiso 1 1 calc R . . . .
C4 C -0.63956(16) -0.1760(2) -0.21650(9) 0.0193(4) Uani 1 1 d . . . . .
C3 C -0.71116(17) -0.1751(2) -0.29262(9) 0.0199(4) Uani 1 1 d . . . . .
C24 C -0.11591(18) -0.6888(2) -0.22625(9) 0.0212(4) Uani 1 1 d . . . . .
C2 C -0.85771(17) -0.1970(2) -0.30629(9) 0.0206(4) Uani 1 1 d . . . . .
H2A H -0.8986 -0.0929 -0.2933 0.025 Uiso 1 1 calc R . . . .
H2B H -0.8817 -0.2981 -0.2829 0.025 Uiso 1 1 calc R . . . .
C6 C -0.64919(18) -0.0524(3) -0.10169(9) 0.0242(4) Uani 1 1 d . . . . .
H6A H -0.5589 -0.0227 -0.0929 0.029 Uiso 1 1 calc R . . . .
H6B H -0.6924 0.0329 -0.0792 0.029 Uiso 1 1 calc R . . . .
C1 C -0.89313(18) -0.2241(3) -0.38255(9) 0.0246(4) Uani 1 1 d . . . . .
H1 H -0.9782 -0.2768 -0.3969 0.029 Uiso 1 1 calc R . . . .
C23 C -0.19534(17) -0.6950(2) -0.30070(9) 0.0217(4) Uani 1 1 d . . . . .
C9 C -0.64520(16) -0.3626(2) -0.18619(9) 0.0191(4) Uani 1 1 d . . . . .
H9 H -0.7362 -0.3939 -0.1963 0.023 Uiso 1 1 calc R . . . .
C36 C -0.14210(18) -0.5556(3) -0.34305(9) 0.0271(4) Uani 1 1 d . . . . .
H36A H -0.1439 -0.4418 -0.3220 0.033 Uiso 1 1 calc R . . . .
H36B H -0.0532 -0.5835 -0.3421 0.033 Uiso 1 1 calc R . . . .
C14 C -0.68633(18) 0.0025(3) -0.32496(9) 0.0256(4) Uani 1 1 d . . . . .
H14A H -0.7151 0.0968 -0.3000 0.031 Uiso 1 1 calc R . . . .
H14B H -0.5947 0.0161 -0.3204 0.031 Uiso 1 1 calc R . . . .
C11 C -0.65818(19) -0.5071(2) -0.29605(9) 0.0248(4) Uani 1 1 d . . . . .
H11A H -0.7427 -0.5527 -0.2957 0.030 Uiso 1 1 calc R . . . .
H11B H -0.6165 -0.5903 -0.3202 0.030 Uiso 1 1 calc R . . . .
C10 C -0.58176(18) -0.4963(3) -0.22450(9) 0.0245(4) Uani 1 1 d . . . . .
H10A H -0.4945 -0.4605 -0.2240 0.029 Uiso 1 1 calc R . . . .
H10B H -0.5793 -0.6107 -0.2034 0.029 Uiso 1 1 calc R . . . .
C32 C -0.19583(18) -0.8790(3) -0.33374(9) 0.0255(4) Uani 1 1 d . . . . .
H32 H -0.1178 -0.8939 -0.3509 0.031 Uiso 1 1 calc R . . . .
C28 C -0.11286(18) -0.8393(2) -0.10818(9) 0.0241(4) Uani 1 1 d . . . . .
C20 C -0.49975(17) -0.1183(3) -0.21184(10) 0.0265(4) Uani 1 1 d . . . . .
H20A H -0.4490 -0.1508 -0.1691 0.040 Uiso 1 1 calc GR . . . .
H20B H -0.4966 0.0068 -0.2172 0.040 Uiso 1 1 calc GR . . . .
H20C H -0.4667 -0.1750 -0.2463 0.040 Uiso 1 1 calc GR . . . .
C8 C -0.60156(17) -0.3802(2) -0.10843(9) 0.0210(4) Uani 1 1 d . . . . .
C40 C 0.02748(18) -0.7002(3) -0.22719(10) 0.0274(4) Uani 1 1 d . . . . .
H40A H 0.0578 -0.5865 -0.2368 0.041 Uiso 1 1 calc GR . . . .
H40B H 0.0394 -0.7821 -0.2608 0.041 Uiso 1 1 calc GR . . . .
H40C H 0.0746 -0.7391 -0.1844 0.041 Uiso 1 1 calc GR . . . .
C16 C -0.88517(19) -0.0494(3) -0.41499(9) 0.0268(4) Uani 1 1 d . . . . .
C29 C -0.15767(18) -0.8440(2) -0.18607(9) 0.0215(4) Uani 1 1 d . . . . .
H29 H -0.2513 -0.8365 -0.1947 0.026 Uiso 1 1 calc R . . . .
C12 C -0.67307(18) -0.3319(3) -0.33360(9) 0.0225(4) Uani 1 1 d . . . . .
H12 H -0.5940 -0.3039 -0.3482 0.027 Uiso 1 1 calc R . . . .
C25 C -0.1406(2) -0.5144(3) -0.19300(10) 0.0288(4) Uani 1 1 d . . . . .
H25A H -0.1065 -0.4184 -0.2149 0.035 Uiso 1 1 calc R . . . .
H25B H -0.2323 -0.4968 -0.1992 0.035 Uiso 1 1 calc R . . . .
C30 C -0.1298(2) -1.0184(3) -0.21684(10) 0.0293(4) Uani 1 1 d . . . . .
H30A H -0.0395 -1.0255 -0.2175 0.035 Uiso 1 1 calc R . . . .
H30B H -0.1503 -1.1151 -0.1902 0.035 Uiso 1 1 calc R . . . .
C13 C -0.78651(19) -0.3490(3) -0.39532(10) 0.0274(4) Uani 1 1 d . . . . .
H13A H -0.7594 -0.3154 -0.4357 0.033 Uiso 1 1 calc R . . . .
H13B H -0.8173 -0.4692 -0.4001 0.033 Uiso 1 1 calc R . . . .
C26 C -0.0803(2) -0.5091(3) -0.11854(10) 0.0342(5) Uani 1 1 d . . . . .
H26A H 0.0118 -0.5230 -0.1118 0.041 Uiso 1 1 calc R . . . .
H26B H -0.0974 -0.3963 -0.1003 0.041 Uiso 1 1 calc R . . . .
C18 C -0.45564(18) -0.3762(3) -0.08069(10) 0.0276(4) Uani 1 1 d . . . . .
H18A H -0.4367 -0.4234 -0.0363 0.041 Uiso 1 1 calc GR . . . .
H18B H -0.4256 -0.2571 -0.0798 0.041 Uiso 1 1 calc GR . . . .
H18C H -0.4138 -0.4455 -0.1087 0.041 Uiso 1 1 calc GR . . . .
C27 C -0.1354(2) -0.6558(3) -0.08285(10) 0.0301(5) Uani 1 1 d . . . . .
H27A H -0.2268 -0.6372 -0.0883 0.036 Uiso 1 1 calc R . . . .
H27B H -0.0972 -0.6495 -0.0356 0.036 Uiso 1 1 calc R . . . .
C22 C -0.33992(18) -0.6600(3) -0.30998(9) 0.0292(4) Uani 1 1 d . . . . .
H22A H -0.3568 -0.5377 -0.3017 0.035 Uiso 1 1 calc R . . . .
H22B H -0.3777 -0.7339 -0.2809 0.035 Uiso 1 1 calc R . . . .
C15 C -0.7514(2) 0.0244(3) -0.39908(10) 0.0294(4) Uani 1 1 d . . . . .
H15A H -0.7547 0.1483 -0.4104 0.035 Uiso 1 1 calc R . . . .
H15B H -0.7005 -0.0345 -0.4262 0.035 Uiso 1 1 calc R . . . .
C17 C -0.9847(2) 0.0326(3) -0.45243(10) 0.0347(5) Uani 1 1 d . . . . .
H17A H -1.0656 -0.0184 -0.4599 0.042 Uiso 1 1 calc R . . . .
H17B H -0.9736 0.1411 -0.4712 0.042 Uiso 1 1 calc R . . . .
C19 C -0.6490(2) -0.5578(3) -0.08795(10) 0.0302(4) Uani 1 1 d . . . . .
H19A H -0.7383 -0.5711 -0.1079 0.045 Uiso 1 1 calc GR . . . .
H19B H -0.6370 -0.5626 -0.0403 0.045 Uiso 1 1 calc GR . . . .
H19C H -0.6014 -0.6509 -0.1028 0.045 Uiso 1 1 calc GR . . . .
C38 C 0.02723(19) -0.8928(3) -0.08090(10) 0.0315(5) Uani 1 1 d . . . . .
H38A H 0.0829 -0.8032 -0.0914 0.047 Uiso 1 1 calc GR . . . .
H38B H 0.0443 -1.0018 -0.1008 0.047 Uiso 1 1 calc GR . . . .
H38C H 0.0420 -0.9068 -0.0334 0.047 Uiso 1 1 calc GR . . . .
C31 C -0.2095(2) -1.0323(3) -0.28743(10) 0.0347(5) Uani 1 1 d . . . . .
H31A H -0.2989 -1.0421 -0.2852 0.042 Uiso 1 1 calc R . . . .
H31B H -0.1861 -1.1398 -0.3071 0.042 Uiso 1 1 calc R . . . .
C35 C -0.2138(2) -0.5402(3) -0.41649(10) 0.0335(5) Uani 1 1 d . . . . .
H35A H -0.1953 -0.4268 -0.4338 0.040 Uiso 1 1 calc R . . . .
H35B H -0.1829 -0.6304 -0.4425 0.040 Uiso 1 1 calc R . . . .
C21 C -0.39023(19) -0.7085(4) -0.38403(10) 0.0360(5) Uani 1 1 d . . . . .
H21 H -0.4828 -0.7301 -0.3940 0.043 Uiso 1 1 calc R . . . .
C39 C -0.1960(2) -0.9666(3) -0.07804(10) 0.0329(5) Uani 1 1 d . . . . .
H39A H -0.1794 -1.0849 -0.0900 0.049 Uiso 1 1 calc GR . . . .
H39B H -0.2848 -0.9394 -0.0949 0.049 Uiso 1 1 calc GR . . . .
H39C H -0.1760 -0.9552 -0.0304 0.049 Uiso 1 1 calc GR . . . .
C34 C -0.3560(2) -0.5593(4) -0.42437(10) 0.0379(5) Uani 1 1 d . . . . .
C33 C -0.3146(2) -0.8765(3) -0.39260(10) 0.0351(5) Uani 1 1 d . . . . .
H33A H -0.2882 -0.8744 -0.4349 0.042 Uiso 1 1 calc R . . . .
H33B H -0.3670 -0.9800 -0.3913 0.042 Uiso 1 1 calc R . . . .
C37 C -0.4415(3) -0.4502(5) -0.45998(12) 0.0552(8) Uani 1 1 d . . . . .
H37A H -0.5282 -0.4646 -0.4607 0.066 Uiso 1 1 calc R . . . .
H37B H -0.4146 -0.3597 -0.4841 0.066 Uiso 1 1 calc R . . . .

loop_
_atom_site_aniso_label
_atom_site_aniso_U_11
_atom_site_aniso_U_22
_atom_site_aniso_U_33
_atom_site_aniso_U_23
_atom_site_aniso_U_13
_atom_site_aniso_U_12
C7 0.0261(9) 0.0251(9) 0.0174(9) -0.0001(7) 0.0026(7) 0.0006(7)
C5 0.0276(9) 0.0183(8) 0.0207(9) -0.0005(7) 0.0005(7) 0.0011(8)
C4 0.0205(8) 0.0189(8) 0.0172(8) -0.0002(7) 0.0016(7) -0.0010(7)
C3 0.0210(8) 0.0194(9) 0.0183(9) 0.0006(7) 0.0022(7) -0.0009(7)
C24 0.0232(8) 0.0187(9) 0.0200(9) -0.0016(7) 0.0007(7) -0.0001(7)
C2 0.0199(8) 0.0228(9) 0.0181(9) 0.0012(7) 0.0019(7) 0.0011(7)
C6 0.0294(9) 0.0214(9) 0.0200(9) -0.0033(7) 0.0010(7) 0.0035(8)
C1 0.0228(9) 0.0301(10) 0.0186(9) -0.0010(7) -0.0003(7) 0.0004(7)
C23 0.0214(8) 0.0232(9) 0.0193(9) -0.0024(7) 0.0018(7) 0.0007(7)
C9 0.0191(8) 0.0183(9) 0.0184(9) -0.0007(7) 0.0008(6) 0.0005(7)
C36 0.0292(9) 0.0262(10) 0.0239(10) 0.0005(8) 0.0010(7) 0.0006(8)
C14 0.0289(9) 0.0244(10) 0.0225(10) 0.0034(7) 0.0037(7) -0.0045(8)
C11 0.0295(9) 0.0222(9) 0.0222(9) -0.0049(7) 0.0047(7) 0.0027(7)
C10 0.0279(9) 0.0215(9) 0.0231(9) -0.0007(7) 0.0033(7) 0.0054(7)
C32 0.0278(9) 0.0283(10) 0.0216(9) -0.0059(8) 0.0078(7) -0.0051(8)
C28 0.0291(9) 0.0215(9) 0.0213(9) 0.0005(7) 0.0041(7) 0.0003(8)
C20 0.0221(9) 0.0317(10) 0.0238(10) 0.0035(8) 0.0008(7) -0.0063(8)
C8 0.0235(9) 0.0200(9) 0.0184(9) 0.0018(7) 0.0017(7) 0.0013(7)
C40 0.0248(9) 0.0300(11) 0.0250(10) 0.0067(8) -0.0002(7) -0.0035(8)
C16 0.0331(10) 0.0309(10) 0.0164(9) 0.0006(8) 0.0054(7) 0.0039(9)
C29 0.0237(8) 0.0196(9) 0.0211(9) -0.0028(7) 0.0051(7) -0.0011(7)
C12 0.0229(9) 0.0258(10) 0.0189(9) -0.0022(7) 0.0049(7) 0.0021(7)
C25 0.0401(11) 0.0194(10) 0.0228(10) -0.0019(7) -0.0022(8) 0.0033(8)
C30 0.0440(11) 0.0186(10) 0.0288(11) -0.0014(8) 0.0157(9) -0.0031(8)
C13 0.0306(10) 0.0299(10) 0.0196(9) -0.0036(8) 0.0010(7) 0.0027(8)
C26 0.0529(13) 0.0196(10) 0.0243(10) -0.0028(8) -0.0041(9) 0.0012(9)
C18 0.0267(9) 0.0314(11) 0.0222(9) 0.0012(8) -0.0007(7) 0.0052(8)
C27 0.0405(11) 0.0272(10) 0.0192(9) -0.0036(8) -0.0007(8) 0.0084(9)
C22 0.0230(9) 0.0456(12) 0.0175(9) -0.0040(8) 0.0014(7) 0.0049(9)
C15 0.0369(11) 0.0283(10) 0.0227(10) 0.0071(8) 0.0056(8) -0.0008(9)
C17 0.0375(11) 0.0439(12) 0.0219(10) 0.0043(9) 0.0048(8) 0.0112(10)
C19 0.0395(11) 0.0249(10) 0.0245(10) 0.0054(8) 0.0028(8) -0.0013(9)
C38 0.0331(10) 0.0329(11) 0.0273(10) 0.0088(8) 0.0038(8) 0.0075(9)
C31 0.0515(13) 0.0261(11) 0.0301(11) -0.0122(9) 0.0170(9) -0.0132(10)
C35 0.0353(10) 0.0404(12) 0.0236(10) 0.0042(9) 0.0036(8) 0.0035(10)
C21 0.0217(9) 0.0642(16) 0.0199(10) -0.0061(10) -0.0002(8) 0.0004(9)
C39 0.0421(12) 0.0337(11) 0.0251(10) -0.0002(9) 0.0119(9) -0.0041(9)
C34 0.0330(10) 0.0607(15) 0.0181(9) -0.0044(10) 0.0013(8) 0.0111(11)
C33 0.0318(10) 0.0485(13) 0.0249(11) -0.0123(10) 0.0058(8) -0.0130(10)
C37 0.0463(14) 0.093(2) 0.0243(12) 0.0043(13) 0.0021(10) 0.0269(15)

_geom_special_details            
;
 All esds (except the esd in the dihedral angle between two l.s. planes)
 are estimated using the full covariance matrix.  The cell esds are taken
 into account individually in the estimation of esds in distances, angles
 and torsion angles; correlations between esds in cell parameters are only
 used when they are defined by crystal symmetry.  An approximate (isotropic)
 treatment of cell esds is used for estimating esds involving l.s. planes.
;
loop_
_geom_bond_atom_site_label_1
_geom_bond_atom_site_label_2
_geom_bond_distance
_geom_bond_site_symmetry_2
_geom_bond_publ_flag
C7 H7A 0.9700 . ?
C7 H7B 0.9700 . ?
C7 C6 1.518(3) . ?
C7 C8 1.538(3) . ?
C5 H5A 0.9700 . ?
C5 H5B 0.9700 . ?
C5 C4 1.544(3) . ?
C5 C6 1.530(2) . ?
C4 C3 1.586(2) . ?
C4 C9 1.557(2) . ?
C4 C20 1.541(2) . ?
C3 C2 1.540(2) . ?
C3 C14 1.554(3) . ?
C3 C12 1.564(3) . ?
C24 C23 1.582(2) . ?
C24 C40 1.540(3) . ?
C24 C29 1.561(3) . ?
C24 C25 1.541(3) . ?
C2 H2A 0.9700 . ?
C2 H2B 0.9700 . ?
C2 C1 1.544(2) . ?
C6 H6A 0.9700 . ?
C6 H6B 0.9700 . ?
C1 H1 0.9800 . ?
C1 C16 1.498(3) . ?
C1 C13 1.550(3) . ?
C23 C36 1.556(3) . ?
C23 C32 1.556(3) . ?
C23 C22 1.540(3) . ?
C9 H9 0.9800 . ?
C9 C10 1.532(2) . ?
C9 C8 1.570(2) . ?
C36 H36A 0.9700 . ?
C36 H36B 0.9700 . ?
C36 C35 1.542(2) . ?
C14 H14A 0.9700 . ?
C14 H14B 0.9700 . ?
C14 C15 1.541(3) . ?
C11 H11A 0.9700 . ?
C11 H11B 0.9700 . ?
C11 C10 1.522(2) . ?
C11 C12 1.532(3) . ?
C10 H10A 0.9700 . ?
C10 H10B 0.9700 . ?
C32 H32 0.9800 . ?
C32 C31 1.532(3) . ?
C32 C33 1.554(3) . ?
C28 C29 1.569(3) . ?
C28 C27 1.528(3) . ?
C28 C38 1.537(3) . ?
C28 C39 1.533(3) . ?
C20 H20A 0.9600 . ?
C20 H20B 0.9600 . ?
C20 H20C 0.9600 . ?
C8 C18 1.542(2) . ?
C8 C19 1.534(3) . ?
C40 H40A 0.9600 . ?
C40 H40B 0.9600 . ?
C40 H40C 0.9600 . ?
C16 C15 1.505(3) . ?
C16 C17 1.327(3) . ?
C29 H29 0.9800 . ?
C29 C30 1.527(3) . ?
C12 H12 0.9800 . ?
C12 C13 1.560(3) . ?
C25 H25A 0.9700 . ?
C25 H25B 0.9700 . ?
C25 C26 1.527(3) . ?
C30 H30A 0.9700 . ?
C30 H30B 0.9700 . ?
C30 C31 1.519(3) . ?
C13 H13A 0.9700 . ?
C13 H13B 0.9700 . ?
C26 H26A 0.9700 . ?
C26 H26B 0.9700 . ?
C26 C27 1.523(3) . ?
C18 H18A 0.9600 . ?
C18 H18B 0.9600 . ?
C18 H18C 0.9600 . ?
C27 H27A 0.9700 . ?
C27 H27B 0.9700 . ?
C22 H22A 0.9700 . ?
C22 H22B 0.9700 . ?
C22 C21 1.545(3) . ?
C15 H15A 0.9700 . ?
C15 H15B 0.9700 . ?
C17 H17A 0.9300 . ?
C17 H17B 0.9300 . ?
C19 H19A 0.9600 . ?
C19 H19B 0.9600 . ?
C19 H19C 0.9600 . ?
C38 H38A 0.9600 . ?
C38 H38B 0.9600 . ?
C38 H38C 0.9600 . ?
C31 H31A 0.9700 . ?
C31 H31B 0.9700 . ?
C35 H35A 0.9700 . ?
C35 H35B 0.9700 . ?
C35 C34 1.501(3) . ?
C21 H21 0.9800 . ?
C21 C34 1.497(4) . ?
C21 C33 1.543(3) . ?
C39 H39A 0.9600 . ?
C39 H39B 0.9600 . ?
C39 H39C 0.9600 . ?
C34 C37 1.331(3) . ?
C33 H33A 0.9700 . ?
C33 H33B 0.9700 . ?
C37 H37A 0.9300 . ?
C37 H37B 0.9300 . ?

loop_
_geom_angle_atom_site_label_1
_geom_angle_atom_site_label_2
_geom_angle_atom_site_label_3
_geom_angle
_geom_angle_site_symmetry_1
_geom_angle_site_symmetry_3
_geom_angle_publ_flag
H7A C7 H7B 107.7 . . ?
C6 C7 H7A 108.9 . . ?
C6 C7 H7B 108.9 . . ?
C6 C7 C8 113.56(16) . . ?
C8 C7 H7A 108.9 . . ?
C8 C7 H7B 108.9 . . ?
H5A C5 H5B 107.8 . . ?
C4 C5 H5A 109.0 . . ?
C4 C5 H5B 109.0 . . ?
C6 C5 H5A 109.0 . . ?
C6 C5 H5B 109.0 . . ?
C6 C5 C4 112.95(14) . . ?
C5 C4 C3 109.97(14) . . ?
C5 C4 C9 108.23(14) . . ?
C9 C4 C3 110.26(14) . . ?
C20 C4 C5 109.15(16) . . ?
C20 C4 C3 108.39(14) . . ?
C20 C4 C9 110.84(15) . . ?
C2 C3 C4 115.78(14) . . ?
C2 C3 C14 106.10(15) . . ?
C2 C3 C12 101.07(14) . . ?
C14 C3 C4 109.56(14) . . ?
C14 C3 C12 110.18(15) . . ?
C12 C3 C4 113.65(14) . . ?
C40 C24 C23 108.34(15) . . ?
C40 C24 C29 111.30(15) . . ?
C40 C24 C25 108.69(16) . . ?
C29 C24 C23 109.50(14) . . ?
C25 C24 C23 110.27(15) . . ?
C25 C24 C29 108.74(15) . . ?
C3 C2 H2A 111.3 . . ?
C3 C2 H2B 111.3 . . ?
C3 C2 C1 102.51(14) . . ?
H2A C2 H2B 109.2 . . ?
C1 C2 H2A 111.3 . . ?
C1 C2 H2B 111.3 . . ?
C7 C6 C5 109.97(15) . . ?
C7 C6 H6A 109.7 . . ?
C7 C6 H6B 109.7 . . ?
C5 C6 H6A 109.7 . . ?
C5 C6 H6B 109.7 . . ?
H6A C6 H6B 108.2 . . ?
C2 C1 H1 111.6 . . ?
C2 C1 C13 103.03(14) . . ?
C16 C1 C2 107.91(16) . . ?
C16 C1 H1 111.6 . . ?
C16 C1 C13 110.78(16) . . ?
C13 C1 H1 111.6 . . ?
C36 C23 C24 109.60(14) . . ?
C36 C23 C32 109.69(15) . . ?
C32 C23 C24 113.52(15) . . ?
C22 C23 C24 115.47(15) . . ?
C22 C23 C36 106.96(16) . . ?
C22 C23 C32 101.12(15) . . ?
C4 C9 H9 105.0 . . ?
C4 C9 C8 117.14(14) . . ?
C10 C9 C4 109.93(15) . . ?
C10 C9 H9 105.0 . . ?
C10 C9 C8 113.49(14) . . ?
C8 C9 H9 105.0 . . ?
C23 C36 H36A 108.3 . . ?
C23 C36 H36B 108.3 . . ?
H36A C36 H36B 107.4 . . ?
C35 C36 C23 115.75(16) . . ?
C35 C36 H36A 108.3 . . ?
C35 C36 H36B 108.3 . . ?
C3 C14 H14A 108.3 . . ?
C3 C14 H14B 108.3 . . ?
H14A C14 H14B 107.4 . . ?
C15 C14 C3 115.76(16) . . ?
C15 C14 H14A 108.3 . . ?
C15 C14 H14B 108.3 . . ?
H11A C11 H11B 107.6 . . ?
C10 C11 H11A 108.6 . . ?
C10 C11 H11B 108.6 . . ?
C10 C11 C12 114.53(15) . . ?
C12 C11 H11A 108.6 . . ?
C12 C11 H11B 108.6 . . ?
C9 C10 H10A 109.9 . . ?
C9 C10 H10B 109.9 . . ?
C11 C10 C9 109.09(15) . . ?
C11 C10 H10A 109.9 . . ?
C11 C10 H10B 109.9 . . ?
H10A C10 H10B 108.3 . . ?
C23 C32 H32 109.8 . . ?
C31 C32 C23 113.96(15) . . ?
C31 C32 H32 109.8 . . ?
C31 C32 C33 108.73(17) . . ?
C33 C32 C23 104.71(16) . . ?
C33 C32 H32 109.8 . . ?
C27 C28 C29 109.40(15) . . ?
C27 C28 C38 109.32(17) . . ?
C27 C28 C39 106.98(17) . . ?
C38 C28 C29 115.17(16) . . ?
C39 C28 C29 108.76(15) . . ?
C39 C28 C38 106.88(16) . . ?
C4 C20 H20A 109.5 . . ?
C4 C20 H20B 109.5 . . ?
C4 C20 H20C 109.5 . . ?
H20A C20 H20B 109.5 . . ?
H20A C20 H20C 109.5 . . ?
H20B C20 H20C 109.5 . . ?
C7 C8 C9 109.10(14) . . ?
C7 C8 C18 109.64(15) . . ?
C18 C8 C9 115.42(15) . . ?
C19 C8 C7 107.75(15) . . ?
C19 C8 C9 108.12(14) . . ?
C19 C8 C18 106.53(15) . . ?
C24 C40 H40A 109.5 . . ?
C24 C40 H40B 109.5 . . ?
C24 C40 H40C 109.5 . . ?
H40A C40 H40B 109.5 . . ?
H40A C40 H40C 109.5 . . ?
H40B C40 H40C 109.5 . . ?
C1 C16 C15 112.16(16) . . ?
C17 C16 C1 124.1(2) . . ?
C17 C16 C15 123.8(2) . . ?
C24 C29 C28 117.60(14) . . ?
C24 C29 H29 105.0 . . ?
C28 C29 H29 105.0 . . ?
C30 C29 C24 109.58(15) . . ?
C30 C29 C28 113.46(15) . . ?
C30 C29 H29 105.0 . . ?
C3 C12 H12 109.9 . . ?
C11 C12 C3 113.83(15) . . ?
C11 C12 H12 109.9 . . ?
C11 C12 C13 108.34(16) . . ?
C13 C12 C3 104.73(15) . . ?
C13 C12 H12 109.9 . . ?
C24 C25 H25A 109.0 . . ?
C24 C25 H25B 109.0 . . ?
H25A C25 H25B 107.8 . . ?
C26 C25 C24 113.02(15) . . ?
C26 C25 H25A 109.0 . . ?
C26 C25 H25B 109.0 . . ?
C29 C30 H30A 109.7 . . ?
C29 C30 H30B 109.7 . . ?
H30A C30 H30B 108.2 . . ?
C31 C30 C29 109.65(17) . . ?
C31 C30 H30A 109.7 . . ?
C31 C30 H30B 109.7 . . ?
C1 C13 C12 106.41(15) . . ?
C1 C13 H13A 110.4 . . ?
C1 C13 H13B 110.4 . . ?
C12 C13 H13A 110.4 . . ?
C12 C13 H13B 110.4 . . ?
H13A C13 H13B 108.6 . . ?
C25 C26 H26A 109.7 . . ?
C25 C26 H26B 109.7 . . ?
H26A C26 H26B 108.2 . . ?
C27 C26 C25 109.82(17) . . ?
C27 C26 H26A 109.7 . . ?
C27 C26 H26B 109.7 . . ?
C8 C18 H18A 109.5 . . ?
C8 C18 H18B 109.5 . . ?
C8 C18 H18C 109.5 . . ?
H18A C18 H18B 109.5 . . ?
H18A C18 H18C 109.5 . . ?
H18B C18 H18C 109.5 . . ?
C28 C27 H27A 108.8 . . ?
C28 C27 H27B 108.8 . . ?
C26 C27 C28 113.61(17) . . ?
C26 C27 H27A 108.8 . . ?
C26 C27 H27B 108.8 . . ?
H27A C27 H27B 107.7 . . ?
C23 C22 H22A 111.4 . . ?
C23 C22 H22B 111.4 . . ?
C23 C22 C21 101.98(15) . . ?
H22A C22 H22B 109.2 . . ?
C21 C22 H22A 111.4 . . ?
C21 C22 H22B 111.4 . . ?
C14 C15 H15A 109.1 . . ?
C14 C15 H15B 109.1 . . ?
C16 C15 C14 112.31(16) . . ?
C16 C15 H15A 109.1 . . ?
C16 C15 H15B 109.1 . . ?
H15A C15 H15B 107.9 . . ?
C16 C17 H17A 120.0 . . ?
C16 C17 H17B 120.0 . . ?
H17A C17 H17B 120.0 . . ?
C8 C19 H19A 109.5 . . ?
C8 C19 H19B 109.5 . . ?
C8 C19 H19C 109.5 . . ?
H19A C19 H19B 109.5 . . ?
H19A C19 H19C 109.5 . . ?
H19B C19 H19C 109.5 . . ?
C28 C38 H38A 109.5 . . ?
C28 C38 H38B 109.5 . . ?
C28 C38 H38C 109.5 . . ?
H38A C38 H38B 109.5 . . ?
H38A C38 H38C 109.5 . . ?
H38B C38 H38C 109.5 . . ?
C32 C31 H31A 108.4 . . ?
C32 C31 H31B 108.4 . . ?
C30 C31 C32 115.55(16) . . ?
C30 C31 H31A 108.4 . . ?
C30 C31 H31B 108.4 . . ?
H31A C31 H31B 107.5 . . ?
C36 C35 H35A 109.2 . . ?
C36 C35 H35B 109.2 . . ?
H35A C35 H35B 107.9 . . ?
C34 C35 C36 112.09(17) . . ?
C34 C35 H35A 109.2 . . ?
C34 C35 H35B 109.2 . . ?
C22 C21 H21 111.6 . . ?
C34 C21 C22 106.79(19) . . ?
C34 C21 H21 111.6 . . ?
C34 C21 C33 111.62(18) . . ?
C33 C21 C22 103.35(17) . . ?
C33 C21 H21 111.6 . . ?
C28 C39 H39A 109.5 . . ?
C28 C39 H39B 109.5 . . ?
C28 C39 H39C 109.5 . . ?
H39A C39 H39B 109.5 . . ?
H39A C39 H39C 109.5 . . ?
H39B C39 H39C 109.5 . . ?
C21 C34 C35 112.15(18) . . ?
C37 C34 C35 124.0(3) . . ?
C37 C34 C21 123.8(2) . . ?
C32 C33 H33A 110.5 . . ?
C32 C33 H33B 110.5 . . ?
C21 C33 C32 106.37(16) . . ?
C21 C33 H33A 110.5 . . ?
C21 C33 H33B 110.5 . . ?
H33A C33 H33B 108.6 . . ?
C34 C37 H37A 120.0 . . ?
C34 C37 H37B 120.0 . . ?
H37A C37 H37B 120.0 . . ?

loop_
_geom_torsion_atom_site_label_1
_geom_torsion_atom_site_label_2
_geom_torsion_atom_site_label_3
_geom_torsion_atom_site_label_4
_geom_torsion
_geom_torsion_site_symmetry_1
_geom_torsion_site_symmetry_2
_geom_torsion_site_symmetry_3
_geom_torsion_site_symmetry_4
_geom_torsion_publ_flag
C5 C4 C3 C2 -50.2(2) . . . . ?
C5 C4 C3 C14 69.66(18) . . . . ?
C5 C4 C3 C12 -166.61(15) . . . . ?
C5 C4 C9 C10 179.73(14) . . . . ?
C5 C4 C9 C8 -48.79(19) . . . . ?
C4 C5 C6 C7 -60.3(2) . . . . ?
C4 C3 C2 C1 -170.19(15) . . . . ?
C4 C3 C14 C15 -179.23(16) . . . . ?
C4 C3 C12 C11 40.4(2) . . . . ?
C4 C3 C12 C13 158.56(15) . . . . ?
C4 C9 C10 C11 -64.00(19) . . . . ?
C4 C9 C8 C7 47.6(2) . . . . ?
C4 C9 C8 C18 -76.3(2) . . . . ?
C4 C9 C8 C19 164.51(15) . . . . ?
C3 C4 C9 C10 59.42(18) . . . . ?
C3 C4 C9 C8 -169.11(14) . . . . ?
C3 C2 C1 C16 -75.35(18) . . . . ?
C3 C2 C1 C13 41.87(18) . . . . ?
C3 C14 C15 C16 40.0(2) . . . . ?
C3 C12 C13 C1 -8.5(2) . . . . ?
C24 C23 C36 C35 -177.49(16) . . . . ?
C24 C23 C32 C31 40.5(2) . . . . ?
C24 C23 C32 C33 159.22(16) . . . . ?
C24 C23 C22 C21 -170.13(17) . . . . ?
C24 C29 C30 C31 -63.2(2) . . . . ?
C24 C25 C26 C27 -60.3(2) . . . . ?
C2 C3 C14 C15 -53.6(2) . . . . ?
C2 C3 C12 C11 -84.31(17) . . . . ?
C2 C3 C12 C13 33.84(18) . . . . ?
C2 C1 C16 C15 63.0(2) . . . . ?
C2 C1 C16 C17 -115.8(2) . . . . ?
C2 C1 C13 C12 -20.2(2) . . . . ?
C6 C7 C8 C9 -51.27(19) . . . . ?
C6 C7 C8 C18 76.02(19) . . . . ?
C6 C7 C8 C19 -168.42(15) . . . . ?
C6 C5 C4 C3 174.42(15) . . . . ?
C6 C5 C4 C9 53.92(19) . . . . ?
C6 C5 C4 C20 -66.8(2) . . . . ?
C1 C16 C15 C14 -43.4(2) . . . . ?
C23 C24 C29 C28 -167.15(15) . . . . ?
C23 C24 C29 C30 61.34(19) . . . . ?
C23 C24 C25 C26 172.76(17) . . . . ?
C23 C36 C35 C34 38.4(3) . . . . ?
C23 C32 C31 C30 -43.0(2) . . . . ?
C23 C32 C33 C21 -9.7(2) . . . . ?
C23 C22 C21 C34 -76.5(2) . . . . ?
C23 C22 C21 C33 41.4(2) . . . . ?
C9 C4 C3 C2 69.04(19) . . . . ?
C9 C4 C3 C14 -171.07(15) . . . . ?
C9 C4 C3 C12 -47.35(19) . . . . ?
C36 C23 C32 C31 163.52(17) . . . . ?
C36 C23 C32 C33 -77.79(19) . . . . ?
C36 C23 C22 C21 67.6(2) . . . . ?
C36 C35 C34 C21 -44.5(3) . . . . ?
C36 C35 C34 C37 131.8(2) . . . . ?
C14 C3 C2 C1 68.06(17) . . . . ?
C14 C3 C12 C11 163.79(15) . . . . ?
C14 C3 C12 C13 -78.05(18) . . . . ?
C11 C12 C13 C1 113.30(17) . . . . ?
C10 C9 C8 C7 177.41(16) . . . . ?
C10 C9 C8 C18 53.5(2) . . . . ?
C10 C9 C8 C19 -65.7(2) . . . . ?
C10 C11 C12 C3 -45.7(2) . . . . ?
C10 C11 C12 C13 -161.80(16) . . . . ?
C32 C23 C36 C35 57.2(2) . . . . ?
C32 C23 C22 C21 -47.2(2) . . . . ?
C28 C29 C30 C31 163.11(16) . . . . ?
C20 C4 C3 C2 -169.47(17) . . . . ?
C20 C4 C3 C14 -49.58(19) . . . . ?
C20 C4 C3 C12 74.14(19) . . . . ?
C20 C4 C9 C10 -60.61(18) . . . . ?
C20 C4 C9 C8 70.87(19) . . . . ?
C8 C7 C6 C5 58.8(2) . . . . ?
C8 C9 C10 C11 162.63(15) . . . . ?
C40 C24 C23 C36 -51.26(19) . . . . ?
C40 C24 C23 C32 71.77(19) . . . . ?
C40 C24 C23 C22 -172.10(17) . . . . ?
C40 C24 C29 C28 73.1(2) . . . . ?
C40 C24 C29 C30 -58.42(19) . . . . ?
C40 C24 C25 C26 -68.6(2) . . . . ?
C16 C1 C13 C12 95.00(18) . . . . ?
C29 C24 C23 C36 -172.81(15) . . . . ?
C29 C24 C23 C32 -49.8(2) . . . . ?
C29 C24 C23 C22 66.3(2) . . . . ?
C29 C24 C25 C26 52.7(2) . . . . ?
C29 C28 C27 C26 -51.1(2) . . . . ?
C29 C30 C31 C32 54.3(2) . . . . ?
C12 C3 C2 C1 -46.93(17) . . . . ?
C12 C3 C14 C15 55.0(2) . . . . ?
C12 C11 C10 C9 57.3(2) . . . . ?
C25 C24 C23 C36 67.6(2) . . . . ?
C25 C24 C23 C32 -169.39(16) . . . . ?
C25 C24 C23 C22 -53.3(2) . . . . ?
C25 C24 C29 C28 -46.6(2) . . . . ?
C25 C24 C29 C30 -178.12(16) . . . . ?
C25 C26 C27 C28 59.5(2) . . . . ?
C13 C1 C16 C15 -49.1(2) . . . . ?
C13 C1 C16 C17 132.1(2) . . . . ?
C27 C28 C29 C24 45.9(2) . . . . ?
C27 C28 C29 C30 175.65(17) . . . . ?
C22 C23 C36 C35 -51.6(2) . . . . ?
C22 C23 C32 C31 -83.76(19) . . . . ?
C22 C23 C32 C33 34.92(19) . . . . ?
C22 C21 C34 C35 65.5(2) . . . . ?
C22 C21 C34 C37 -110.8(3) . . . . ?
C22 C21 C33 C32 -19.3(2) . . . . ?
C17 C16 C15 C14 135.4(2) . . . . ?
C38 C28 C29 C24 -77.7(2) . . . . ?
C38 C28 C29 C30 52.1(2) . . . . ?
C38 C28 C27 C26 75.9(2) . . . . ?
C31 C32 C33 C21 112.45(19) . . . . ?
C39 C28 C29 C24 162.46(16) . . . . ?
C39 C28 C29 C30 -67.8(2) . . . . ?
C39 C28 C27 C26 -168.74(17) . . . . ?
C34 C21 C33 C32 95.1(2) . . . . ?
C33 C32 C31 C30 -159.41(18) . . . . ?
C33 C21 C34 C35 -46.8(2) . . . . ?
C33 C21 C34 C37 136.9(2) . . . . ?

_shelx_res_file                  
;
    dt_p6a.res created by SHELXL-2014/7

TITL dt_p6a_a.res in P2(1)
REM Old TITL DT_P6A in P2(1)/m
REM SHELXT solution in P2(1)
REM R1 0.139, Rweak 0.016, Alpha 0.003, Orientation as input
REM Flack x = 0.427 ( 0.160 ) from Parsons' quotients
REM Formula found by SHELXT: C38 O2
CELL 1.54184 10.6942 7.611 20.5454 90 102.463 90
ZERR 4 0.0001 0.0001 0.0003 0 0.001 0
LATT -1
SYMM -X,0.5+Y,-Z
SFAC C H
UNIT 80 128

L.S. 4
PLAN  8
SIZE 0.21 0.08 0.02
MORE -1
BOND $H
CONF
fmap 2
acta
OMIT -8 5 17
OMIT 9 6 0
OMIT 9 6 1
OMIT 0 0 3
OMIT -9 6 1
REM <olex2.extras>
REM <HklSrc "%.\\DT_P6A.hkl">
REM </olex2.extras>

WGHT    0.051500    0.274000
FVAR       0.71076
C7    1   -0.665959   -0.235033   -0.075185    11.00000    0.02613    0.02514 =
         0.01741   -0.00013    0.00260    0.00059
AFIX  23
H7A   2   -0.756739   -0.260445   -0.081974    11.00000   -1.20000
H7B   2   -0.630463   -0.236707   -0.027572    11.00000   -1.20000
AFIX   0
C5    1   -0.704907   -0.045798   -0.176763    11.00000    0.02755    0.01825 =
         0.02068   -0.00048    0.00053    0.00111
AFIX  23
H5A   2   -0.695631    0.072409   -0.192729    11.00000   -1.20000
H5B   2   -0.795691   -0.072245   -0.184947    11.00000   -1.20000
AFIX   0
C4    1   -0.639562   -0.175996   -0.216504    11.00000    0.02055    0.01893 =
         0.01722   -0.00018    0.00157   -0.00105
C3    1   -0.711157   -0.175096   -0.292621    11.00000    0.02099    0.01936 =
         0.01832    0.00058    0.00216   -0.00087

C24   1   -0.115905   -0.688787   -0.226253    11.00000    0.02321    0.01867 =
         0.02000   -0.00160    0.00072   -0.00008
C2    1   -0.857707   -0.197022   -0.306289    11.00000    0.01994    0.02275 =
         0.01808    0.00122    0.00189    0.00107
AFIX  23
H2A   2   -0.898593   -0.092940   -0.293260    11.00000   -1.20000
H2B   2   -0.881664   -0.298114   -0.282936    11.00000   -1.20000
AFIX   0
C6    1   -0.649190   -0.052411   -0.101695    11.00000    0.02944    0.02135 =
         0.01999   -0.00331    0.00101    0.00347
AFIX  23
H6A   2   -0.558901   -0.022657   -0.092852    11.00000   -1.20000
H6B   2   -0.692399    0.032883   -0.079192    11.00000   -1.20000
AFIX   0
C1    1   -0.893127   -0.224146   -0.382552    11.00000    0.02283    0.03013 =
         0.01857   -0.00096   -0.00026    0.00039
AFIX  13
H1    2   -0.978250   -0.276824   -0.396874    11.00000   -1.20000
AFIX   0

C23   1   -0.195343   -0.694961   -0.300698    11.00000    0.02145    0.02323 =
         0.01930   -0.00237    0.00183    0.00067
C9    1   -0.645203   -0.362582   -0.186186    11.00000    0.01913    0.01834 =
         0.01844   -0.00073    0.00076    0.00052
AFIX  13
H9    2   -0.736239   -0.393874   -0.196328    11.00000   -1.20000
AFIX   0

C36   1   -0.142103   -0.555615   -0.343046    11.00000    0.02917    0.02617 =
         0.02391    0.00048    0.00103    0.00059
AFIX  23
H36A  2   -0.143879   -0.441822   -0.322004    11.00000   -1.20000
H36B  2   -0.053211   -0.583492   -0.342073    11.00000   -1.20000
AFIX   0

C14   1   -0.686332    0.002467   -0.324960    11.00000    0.02894    0.02438 =
         0.02249    0.00342    0.00366   -0.00448
AFIX  23
H14A  2   -0.715113    0.096783   -0.300010    11.00000   -1.20000
H14B  2   -0.594678    0.016126   -0.320445    11.00000   -1.20000
AFIX   0
C11   1   -0.658177   -0.507143   -0.296045    11.00000    0.02952    0.02217 =
         0.02220   -0.00485    0.00474    0.00269
AFIX  23
H11A  2   -0.742732   -0.552746   -0.295704    11.00000   -1.20000
H11B  2   -0.616527   -0.590285   -0.320216    11.00000   -1.20000
AFIX   0
C10   1   -0.581756   -0.496343   -0.224503    11.00000    0.02788    0.02149 =
         0.02311   -0.00067    0.00333    0.00541
AFIX  23
H10A  2   -0.494513   -0.460534   -0.224025    11.00000   -1.20000
H10B  2   -0.579250   -0.610725   -0.203437    11.00000   -1.20000
AFIX   0

C32   1   -0.195833   -0.879008   -0.333744    11.00000    0.02777    0.02825 =
         0.02163   -0.00592    0.00784   -0.00508
AFIX  13
H32   2   -0.117810   -0.893896   -0.350907    11.00000   -1.20000
AFIX   0
C28   1   -0.112857   -0.839323   -0.108185    11.00000    0.02908    0.02146 =
         0.02126    0.00045    0.00410    0.00033

C20   1   -0.499754   -0.118308   -0.211838    11.00000    0.02209    0.03170 =
         0.02383    0.00349    0.00084   -0.00635
AFIX 137
H20A  2   -0.448954   -0.150823   -0.169097    11.00000   -1.50000
H20B  2   -0.496571    0.006806   -0.217186    11.00000   -1.50000
H20C  2   -0.466658   -0.174974   -0.246326    11.00000   -1.50000
AFIX   0
C8    1   -0.601557   -0.380210   -0.108427    11.00000    0.02351    0.01996 =
         0.01837    0.00179    0.00173    0.00129

C40   1    0.027480   -0.700218   -0.227187    11.00000    0.02480    0.02997 =
         0.02499    0.00667   -0.00015   -0.00351
AFIX 137
H40A  2    0.057808   -0.586488   -0.236844    11.00000   -1.50000
H40B  2    0.039428   -0.782145   -0.260850    11.00000   -1.50000
H40C  2    0.074582   -0.739146   -0.184450    11.00000   -1.50000
AFIX   0

C16   1   -0.885169   -0.049377   -0.414989    11.00000    0.03308    0.03093 =
         0.01638    0.00065    0.00538    0.00393
C29   1   -0.157667   -0.843968   -0.186066    11.00000    0.02375    0.01959 =
         0.02113   -0.00285    0.00509   -0.00105
AFIX  13
H29   2   -0.251285   -0.836517   -0.194689    11.00000   -1.20000
AFIX   0

C12   1   -0.673070   -0.331896   -0.333602    11.00000    0.02287    0.02579 =
         0.01892   -0.00220    0.00491    0.00209
AFIX  13
H12   2   -0.593968   -0.303871   -0.348192    11.00000   -1.20000
AFIX   0

C25   1   -0.140599   -0.514388   -0.193002    11.00000    0.04010    0.01942 =
         0.02285   -0.00190   -0.00216    0.00327
AFIX  23
H25A  2   -0.106474   -0.418387   -0.214926    11.00000   -1.20000
H25B  2   -0.232254   -0.496784   -0.199244    11.00000   -1.20000
AFIX   0
C30   1   -0.129810   -1.018395   -0.216843    11.00000    0.04399    0.01857 =
         0.02882   -0.00145    0.01575   -0.00314
AFIX  23
H30A  2   -0.039529   -1.025469   -0.217504    11.00000   -1.20000
H30B  2   -0.150297   -1.115073   -0.190197    11.00000   -1.20000
AFIX   0

C13   1   -0.786514   -0.349045   -0.395324    11.00000    0.03063    0.02987 =
         0.01961   -0.00358    0.00098    0.00272
AFIX  23
H13A  2   -0.759402   -0.315393   -0.435680    11.00000   -1.20000
H13B  2   -0.817342   -0.469214   -0.400132    11.00000   -1.20000
AFIX   0

C26   1   -0.080260   -0.509060   -0.118539    11.00000    0.05293    0.01965 =
         0.02430   -0.00277   -0.00411    0.00123
AFIX  23
H26A  2    0.011805   -0.523022   -0.111767    11.00000   -1.20000
H26B  2   -0.097400   -0.396305   -0.100255    11.00000   -1.20000
AFIX   0

C18   1   -0.455642   -0.376161   -0.080687    11.00000    0.02668    0.03136 =
         0.02217    0.00120   -0.00072    0.00523
AFIX 137
H18A  2   -0.436657   -0.423352   -0.036310    11.00000   -1.50000
H18B  2   -0.425648   -0.257114   -0.079777    11.00000   -1.50000
H18C  2   -0.413761   -0.445496   -0.108701    11.00000   -1.50000
AFIX   0

C27   1   -0.135397   -0.655777   -0.082849    11.00000    0.04052    0.02724 =
         0.01919   -0.00364   -0.00067    0.00838
AFIX  23
H27A  2   -0.226808   -0.637217   -0.088295    11.00000   -1.20000
H27B  2   -0.097242   -0.649487   -0.035580    11.00000   -1.20000
AFIX   0
C22   1   -0.339921   -0.659966   -0.309982    11.00000    0.02305    0.04563 =
         0.01749   -0.00395    0.00138    0.00486
AFIX  23
H22A  2   -0.356824   -0.537719   -0.301664    11.00000   -1.20000
H22B  2   -0.377746   -0.733882   -0.280919    11.00000   -1.20000
AFIX   0

C15   1   -0.751448    0.024443   -0.399082    11.00000    0.03693    0.02830 =
         0.02268    0.00712    0.00562   -0.00078
AFIX  23
H15A  2   -0.754662    0.148319   -0.410420    11.00000   -1.20000
H15B  2   -0.700476   -0.034523   -0.426230    11.00000   -1.20000
AFIX   0
C17   1   -0.984703    0.032639   -0.452432    11.00000    0.03754    0.04389 =
         0.02192    0.00432    0.00479    0.01123
AFIX  93
H17A  2   -1.065570   -0.018363   -0.459866    11.00000   -1.20000
H17B  2   -0.973590    0.141118   -0.471237    11.00000   -1.20000
AFIX   0
C19   1   -0.649020   -0.557835   -0.087947    11.00000    0.03949    0.02485 =
         0.02450    0.00541    0.00276   -0.00125
AFIX 137
H19A  2   -0.738334   -0.571140   -0.107901    11.00000   -1.50000
H19B  2   -0.637007   -0.562581   -0.040306    11.00000   -1.50000
H19C  2   -0.601414   -0.650914   -0.102821    11.00000   -1.50000
AFIX   0

C38   1    0.027234   -0.892773   -0.080902    11.00000    0.03307    0.03287 =
         0.02728    0.00884    0.00382    0.00754
AFIX 137
H38A  2    0.082930   -0.803193   -0.091401    11.00000   -1.50000
H38B  2    0.044312   -1.001758   -0.100846    11.00000   -1.50000
H38C  2    0.041971   -0.906757   -0.033417    11.00000   -1.50000
AFIX   0
C31   1   -0.209477   -1.032252   -0.287426    11.00000    0.05148    0.02607 =
         0.03015   -0.01215    0.01702   -0.01324
AFIX  23
H31A  2   -0.298878   -1.042126   -0.285179    11.00000   -1.20000
H31B  2   -0.186110   -1.139840   -0.307150    11.00000   -1.20000
AFIX   0
C35   1   -0.213779   -0.540197   -0.416492    11.00000    0.03527    0.04036 =
         0.02364    0.00423    0.00359    0.00347
AFIX  23
H35A  2   -0.195290   -0.426787   -0.433797    11.00000   -1.20000
H35B  2   -0.182949   -0.630354   -0.442491    11.00000   -1.20000
AFIX   0
C21   1   -0.390233   -0.708542   -0.384026    11.00000    0.02169    0.06422 =
         0.01987   -0.00608   -0.00023    0.00043
AFIX  13
H21   2   -0.482755   -0.730099   -0.394016    11.00000   -1.20000
AFIX   0
C39   1   -0.196029   -0.966596   -0.078043    11.00000    0.04209    0.03367 =
         0.02514   -0.00019    0.01190   -0.00409
AFIX 137
H39A  2   -0.179398   -1.084888   -0.090015    11.00000   -1.50000
H39B  2   -0.284790   -0.939422   -0.094855    11.00000   -1.50000
H39C  2   -0.175976   -0.955168   -0.030387    11.00000   -1.50000
AFIX   0
C34   1   -0.355983   -0.559345   -0.424374    11.00000    0.03302    0.06072 =
         0.01812   -0.00442    0.00134    0.01108
C33   1   -0.314629   -0.876537   -0.392598    11.00000    0.03177    0.04852 =
         0.02494   -0.01234    0.00584   -0.01297
AFIX  23
H33A  2   -0.288158   -0.874374   -0.434872    11.00000   -1.20000
H33B  2   -0.367036   -0.979979   -0.391332    11.00000   -1.20000
AFIX   0
C37   1   -0.441533   -0.450248   -0.459984    11.00000    0.04633    0.09253 =
         0.02431    0.00428    0.00210    0.02691
AFIX  93
H37A  2   -0.528191   -0.464560   -0.460718    11.00000   -1.20000
H37B  2   -0.414629   -0.359736   -0.484123    11.00000   -1.20000
AFIX   0
HKLF 4

REM  dt_p6a_a.res in P2(1)
REM R1 =  0.0377 for    6172 Fo > 4sig(Fo)  and  0.0397 for all    6488 data
REM    367 parameters refined using      1 restraints

END

WGHT      0.0515      0.2740

REM Highest difference peak  0.198,  deepest hole -0.194,  1-sigma level  0.038
Q1    1  -0.6242 -0.3682 -0.1490  11.00000  0.05    0.20
Q2    1  -0.1350 -0.8457 -0.1482  11.00000  0.05    0.18
Q3    1  -0.6742 -0.1794 -0.2550  11.00000  0.05    0.17
Q4    1  -0.8776 -0.2188 -0.3460  11.00000  0.05    0.16
Q5    1  -0.1574 -0.6947 -0.2628  11.00000  0.05    0.16
Q6    1  -0.6181 -0.4373 -0.2044  11.00000  0.05    0.13
Q7    1  -0.7106  0.0099 -0.3631  11.00000  0.05    0.13
Q8    1  -0.1681 -1.0051 -0.2525  11.00000  0.05    0.13
;
_shelx_res_checksum              44796
_shelx_hkl_file                  
;
   0   0  -2 3500.90  127.60
   0   0  -2 3345.33  127.67
   0   0   2 3312.12  127.64
   0   0  -2 3320.51  127.48
   0   0   2 3370.37  127.33
   0   0   3   66.33    3.13
   0   0  -3   58.79    2.88
   0   0   3   58.68    2.54
   0   0  -3   56.82    3.02
   0   0  -3   59.06    2.76
   0   0  -4 2370.79   93.95
   0   0  -4 2502.03   93.56
   0   0  -4 2438.35   93.85
   0   0  -4 2492.40   93.47
   0   0  -4 2532.40   93.84
   0   0   4 2444.83   93.94
   0   0   4 2433.01   93.26
   0   0   5  156.51    7.33
   0   0  -5  159.74    6.73
   0   0  -5  152.56    7.10
   0   0  -5  155.68    7.20
   0   0  -5  161.39    6.86
   0   0   5  161.51    6.50
   0   0   6 3049.06  117.68
   0   0  -6 3083.12  116.91
   0   0  -6 3041.41  117.01
   0   0  -6 3147.66  117.53
   0   0  -6 3090.30  117.56
   0   0   6 3057.81  116.60
   0   0   7 1314.52   50.58
   0   0  -7 1286.44   51.65
   0   0   7 1367.65   51.98
   0   0  -7 1282.64   51.61
   0   0  -7 1354.84   51.09
   0   0  -8 3374.57  128.60
   0   0  -8 3388.97  127.75
   0   0   8 3247.09  128.91
   0   0  -8 3350.77  128.52
   0   0   8 3343.85  127.17
   0   0   9  928.11   37.37
   0   0  -9  894.62   36.86
   0   0  -9  928.50   37.06
   0   0   9  905.95   35.36
   0   0  -9  919.01   35.98
   0   0 -10 5017.40  191.86
   0   0 -10 4977.16  190.48
   0   0  10 4980.92  189.82
   0   0  10 5109.88  192.27
   0   0 -11    5.70    1.23
   0   0  11    4.28    1.92
   0   0 -11    3.12    1.67
   0   0  11    3.48    0.81
   0   0 -12    0.60    0.83
   0   0 -12    0.51    0.76
   0   0 -12    0.83    1.53
   0   0  12    0.61    1.76
   0   0  13  378.42   18.05
   0   0 -13  355.89   14.73
   0   0 -13  346.03   14.21
   0   0 -13  355.53   17.51
   0   0 -14   49.06    2.76
   0   0 -14   54.28    3.36
   0   0  14   55.61    5.73
   0   0 -14   42.61    4.82
   0   0 -14   51.40    2.82
   0   0 -15    6.08    0.98
   0   0 -15    5.85    1.03
   0   0  15    7.81    2.95
   0   0 -15    6.06    2.44
   0   0 -15    5.18    1.40
   0   0  16  183.64   14.59
   0   0 -16  216.09    9.21
   0   0 -16  215.71    9.87
   0   0  16  187.02   13.02
   0   0 -16  205.30   13.00
   0   0 -16  218.93    9.74
   0   0 -16  214.61    9.09
   0   0 -17    2.85    1.29
   0   0  17    3.51    2.57
   0   0 -17    0.96    2.31
   0   0 -17    2.83    0.94
   0   0  17    0.72    2.62
   0   0 -17    3.15    1.10
   0   0 -17    1.95    1.36
   0   0  18    8.01    2.72
   0   0 -18    3.64    2.83
   0   0 -18    6.68    1.52
   0   0 -18    5.47    1.05
   0   0 -18    5.20    1.49
   0   0  18    4.50    3.34
   0   0  18    1.04    2.24
   0   0 -19  228.04    9.39
   0   0 -19  202.30   13.93
   0   0  19  221.71   13.31
   0   0 -19  216.63   10.14
   0   0  19  174.60   15.16
   0   0  19  205.38   13.85
   0   0  19  196.72   14.18
   0   0 -19  210.59    9.94
   0   0 -20   20.56    1.75
   0   0 -20   20.66    2.23
   0   0 -20   19.23    2.33
   0   0 -21    0.40    0.69
   0   0 -21   -1.29    1.22
   0   0 -22    3.02    1.20
   0   0 -23   31.57    2.34
   0   0 -24   20.60    1.67
   0   0 -25   87.64    3.95
   0  -1   0    0.28    0.38
   0   1   0    0.11    0.69
   0   1   0   -0.15    0.60
   0  -1   0    0.17    0.32
   0   1   0    0.33    0.49
   0   1   0    0.71    0.64
   0   1   0    0.64    0.57
   0   1   1   13.62    1.39
   0   1   1   15.09    1.35
   0   1  -1   14.84    1.30
   0   1  -1   15.01    0.98
   0   1   1   16.59    1.27
   0  -1  -1   14.63    1.13
   0   1   1   13.45    1.06
   0   1  -1   14.85    0.81
   0  -1  -1   15.55    0.82
   0  -1  -1   15.50    1.17
   0  -1  -1   13.98    1.03
   0  -1  -1   13.51    0.72
   0   1  -1   18.01    1.51
   0   1  -1   16.01    1.34
   0   1   1   14.21    1.33
   0   1   2   19.32    1.63
   0  -1  -2   16.39    1.09
   0  -1  -2   14.00    1.37
   0  -1  -2   16.34    1.38
   0   1   2   15.09    1.00
   0   1  -2   20.63    1.67
   0   1   2   18.48    1.70
   0   1  -2   18.44    1.12
   0  -1  -2   18.17    1.31
   0  -1  -3   33.01    2.00
   0   1   3   33.76    2.49
   0  -1  -3   39.51    2.39
   0   1   3   29.86    2.51
   0   1  -3   39.14    2.07
   0  -1  -4    3.35    0.92
   0   1   4    4.38    1.41
   0  -1  -4    3.38    1.26
   0   1   4    3.60    1.53
   0   1  -4    3.76    0.93
   0   1  -4    5.39    1.27
   0   1   4    4.41    0.63
   0   1  -5    2.73    1.33
   0   1   5    2.90    0.58
   0   1  -5    3.84    1.05
   0   1   5    2.18    1.40
   0  -1  -5    1.87    1.01
   0  -1  -6   72.51    3.87
   0  -1   6   70.66    3.58
   0   1   6   73.56    3.41
   0  -1  -6   75.31    4.20
   0   1  -6   71.66    4.11
   0   1   6   71.36    4.57
   0  -1   6   78.26    3.60
   0   1  -6   75.31    4.39
   0  -1   7   55.99    2.97
   0   1   7   63.37    4.35
   0   1   7   61.17    2.93
   0   1  -7   63.12    3.88
   0  -1  -7   57.37    3.80
   0  -1   7   57.81    3.11
   0   1  -7   63.35    3.98
   0  -1  -7   55.31    3.36
   0   1   8   92.72    4.35
   0  -1   8   95.13    4.41
   0   1  -8  103.66    5.62
   0  -1  -8   98.63    5.84
   0  -1  -8   99.38    5.01
   0   1   8   99.99    6.13
   0  -1   8   92.73    4.62
   0   1  -8   95.73    5.53
   0  -1  -8   92.50    5.50
   0  -1  -9   63.86    3.90
   0   1  -9   66.52    4.61
   0  -1   9   67.73    3.57
   0  -1   9   63.77    3.19
   0  -1  -9   69.31    4.67
   0   1   9   74.64    5.37
   0   1  -9   67.88    4.46
   0  -1  -9   68.13    4.79
   0  -1   9   66.30    4.70
   0   1   9   64.33    3.28
   0   1  10  197.40   10.56
   0  -1 -10  189.47   10.00
   0   1 -10  187.29    9.85
   0   1  10  179.13    7.98
   0  -1 -10  195.92    8.94
   0  -1  10  197.52   10.04
   0  -1 -10  186.85    9.82
   0   1 -10  202.13    9.60
   0  -1  10  186.55    8.35
   0  -1 -11   20.28    3.02
   0   1 -11   23.95    2.75
   0  -1 -11   24.28    2.34
   0  -1  11   21.71    3.27
   0   1  11   19.15    3.69
   0  -1 -11   23.04    3.02
   0   1  11   24.79    3.51
   0  -1  11   22.33    1.86
   0   1 -11   23.55    3.01
   0  -1 -12   14.81    1.55
   0  -1 -12   12.81    1.27
   0  -1 -12   17.17    2.86
   0  -1 -12   14.14    1.30
   0  -1 -12   14.61    1.38
   0  -1 -12   14.42    2.70
   0  -1  12   11.81    2.54
   0   1 -12   15.51    1.59
   0   1 -12   16.41    2.41
   0   1  12   15.15    3.08
   0   1  12   13.47    3.61
   0  -1  12   13.30    1.47
   0   1 -12   18.90    2.95
   0   1 -13   29.09    2.33
   0   1  13   30.43    5.17
   0  -1 -13   33.95    2.14
   0  -1 -13   34.90    2.43
   0  -1 -13   33.47    2.13
   0   1 -13   31.75    3.35
   0  -1  13   24.17    3.64
   0  -1 -13   34.43    4.01
   0  -1 -13   37.97    4.27
   0   1  13   34.94    4.61
   0  -1 -13   29.69    2.15
   0   1 -13   35.71    4.18
   0  -1 -14   19.07    1.75
   0  -1  14   20.53    3.51
   0   1 -14   21.49    2.03
   0  -1 -14   21.43    2.04
   0  -1 -14   21.12    1.72
   0  -1 -14   19.24    1.67
   0   1  14   21.21    4.02
   0  -1 -14   21.84    3.65
   0   1 -14   19.27    3.51
   0   1  14   17.59    4.40
   0   1 -14   22.40    2.87
   0   1  15    4.51    3.02
   0   1  15    5.23    2.72
   0  -1 -15    5.02    1.03
   0   1 -15    2.48    2.21
   0  -1 -15    6.61    2.41
   0  -1 -15    3.33    0.93
   0   1 -15    2.97    1.26
   0  -1  15    0.81    2.04
   0  -1 -15    4.24    1.24
   0  -1  16   80.37    7.32
   0   1 -16   79.22    7.38
   0   1  16   72.31    8.62
   0  -1 -16   79.86    4.73
   0  -1 -16   85.35    4.63
   0  -1 -16   80.74    4.25
   0   1 -16   80.74    4.60
   0   1  16   79.25    7.81
   0  -1 -16   79.73    4.18
   0   1 -16   79.81    4.68
   0  -1 -16   74.55    7.13
   0  -1 -17   63.61    3.85
   0  -1  17   58.68    6.42
   0  -1 -17   54.24    3.80
   0   1  17   63.78    7.03
   0   1 -17   58.26    3.89
   0   1 -17   53.96    6.18
   0   1 -17   60.19    3.80
   0  -1 -17   54.62    3.30
   0   1  17   55.59    7.73
   0  -1 -17   59.09    3.41
   0  -1 -17   59.24    6.54
   0   1  18   -0.74    2.91
   0   1  18    3.00    3.14
   0  -1  18    0.49    2.10
   0  -1 -18    3.81    1.37
   0   1  18    3.26    2.85
   0   1 -18    3.60    2.29
   0   1  18    4.91    2.27
   0   1 -18    2.41    1.45
   0  -1  18    6.69    3.81
   0  -1 -18    3.59    1.09
   0  -1 -18    7.19    2.99
   0  -1 -18    1.58    1.38
   0  -1  18    5.47    2.41
   0  -1 -18    3.98    1.06
   0   1 -18    4.20    1.36
   0  -1 -19   13.56    3.52
   0  -1 -19   11.27    1.77
   0  -1  19    6.66    3.05
   0   1  19    3.64    2.78
   0   1 -19   11.87    1.91
   0  -1 -19   14.29    1.50
   0   1  19   14.80    3.25
   0   1  19   10.65    3.37
   0   1  19   13.71    3.92
   0  -1  19   14.90    3.24
   0  -1  19   11.95    4.08
   0   1 -19   10.67    1.76
   0   1 -19   10.46    3.17
   0  -1  19    9.23    3.04
   0   1  19   12.35    1.28
   0  -1 -19   14.16    1.56
   0  -1 -19   10.66    1.91
   0  -1 -20   17.97    2.23
   0   1  20   17.30    1.39
   0  -1 -20   13.68    1.89
   0   1 -20   14.36    1.93
   0  -1 -20   15.90    1.50
   0   1 -20   15.31    2.13
   0  -1 -20   17.71    1.70
   0   1 -21    7.41    1.52
   0  -1 -21    5.88    0.86
   0  -1 -21    8.26    1.20
   0   1  21    6.70    0.89
   0  -1 -21    7.94    1.54
   0  -1 -22    5.62    1.29
   0  -1 -22    5.95    1.01
   0   1 -22    7.47    1.39
   0   1 -23   27.01    1.81
   0  -1 -23   29.27    1.87
   0   1 -24   11.77    1.25
   0  -1 -24   11.71    1.24
   0  -2   0 2979.98  114.45
   0   2   0 2978.96  115.84
   0  -2   0 3112.85  114.99
   0   2   0 3042.20  115.48
   0   2   0 2930.26  114.97
   0   2   0 3123.14  116.00
   0   2   0 3119.70  115.46
   0   2   1   30.41    2.28
   0   2  -1   37.39    2.05
   0  -2   1   36.51    2.01
   0   2  -1   37.24    2.73
   0   2  -1   32.64    2.65
   0  -2  -1   36.57    2.30
   0   2   1   31.17    2.32
   0   2   1   27.07    2.33
   0   2   1   30.15    2.82
   0  -2  -1   32.78    2.37
   0   2   2 1387.64   53.47
   0  -2  -2 1466.26   53.39
   0   2   2 1402.52   53.61
   0   2   2 1376.96   53.80
   0  -2  -2 1273.51   53.23
   0   2  -2 1355.53   52.50
   0   2   2 1438.51   53.06
   0   2   2 1293.85   53.79
   0  -2  -2 1384.22   52.51
   0   2  -2 1405.82   53.77
   0  -2  -3  613.23   23.08
   0  -2  -3  556.33   22.42
   0   2   3  569.22   23.53
   0  -2  -3  534.39   23.08
   0   2   3  609.26   23.52
   0   2   3  569.75   22.45
   0   2   3  505.30   23.47
   0   2   3  583.43   23.56
   0   2  -3  602.23   22.50
   0   2  -3  587.99   23.57
   0  -2  -4  830.97   32.84
   0   2   4  830.06   33.59
   0   2   4  810.30   31.87
   0  -2  -4  813.93   32.44
   0   2  -4  846.16   33.51
   0  -2  -4  849.35   33.21
   0   2   4  853.66   33.56
   0   2  -4  865.44   32.50
   0   2   5    0.89    1.40
   0  -2  -5   -0.98    1.34
   0   2   5    1.16    1.49
   0  -2  -5    1.11    0.88
   0  -2  -5    0.21    0.83
   0   2  -5    0.67    0.89
   0   2  -6  147.85    7.01
   0   2   6  142.59    8.05
   0   2  -6  144.42    7.73
   0   2   6  139.99    7.75
   0  -2  -6  140.12    6.93
   0  -2  -6  136.65    7.44
   0   2   7  180.10    9.33
   0  -2  -7  163.40    8.34
   0  -2   7  177.57    8.01
   0  -2  -7  176.06    8.93
   0   2  -7  177.74    9.04
   0   2  -7  164.47    8.36
   0   2   7  168.87    9.52
   0  -2   8  360.18   14.19
   0  -2   8  349.05   14.05
   0   2   8  345.02   15.85
   0   2  -8  371.42   15.61
   0  -2  -8  351.48   14.88
   0  -2  -8  296.42   13.03
   0   2   8  350.11   16.40
   0   2  -8  353.26   14.94
   0  -2  -9  401.16   18.19
   0   2  -9  421.97   18.33
   0   2   9  430.85   19.41
   0  -2   9  398.98   17.12
   0   2   9  401.48   19.75
   0   2  -9  403.81   18.58
   0  -2   9  418.71   17.23
   0  -2  -9  425.99   17.70
   0   2 -10  101.77    6.50
   0   2  10   91.84    6.88
   0  -2  10   94.35    5.05
   0   2  10   90.44    7.33
   0  -2 -10   93.77    5.46
   0  -2  10   89.39    4.91
   0   2 -10   95.39    6.19
   0  -2 -10   96.80    6.22
   0   2  11  207.61   13.42
   0  -2 -11  245.39   12.24
   0  -2 -11  223.69    9.66
   0  -2  11  233.69   12.16
   0   2  11  249.23   13.26
   0  -2 -11  238.78   11.18
   0  -2 -11  220.14   12.23
   0   2 -11  245.21   12.23
   0  -2 -11  228.37    9.70
   0  -2  11  234.96   10.48
   0   2 -11  239.98   12.17
   0   2 -12  110.24    5.27
   0  -2  12  105.21    7.23
   0  -2 -12  106.62    5.25
   0   2 -12  114.65    7.38
   0   2 -12  108.44    7.35
   0   2  12  105.91    4.69
   0   2  12  106.90    8.10
   0  -2 -12  111.37    7.65
   0  -2 -12  110.95    7.42
   0  -2  12  107.61    5.69
   0   2  12   94.21    8.51
   0  -2 -12  115.79    6.47
   0  -2 -12   97.59    4.97
   0  -2 -12  106.17    5.07
   0   2 -13  304.36   15.84
   0   2  13  321.55   17.05
   0   2  13  298.55   17.82
   0  -2 -13  309.28   16.12
   0  -2 -13  299.50   12.97
   0   2 -13  307.54   12.94
   0   2 -13  317.06   15.51
   0  -2 -13  292.89   12.70
   0  -2 -13  315.91   14.45
   0   2  13  322.05   12.34
   0  -2  13  282.23   15.52
   0  -2  13  308.18   13.42
   0  -2 -13  300.39   12.72
   0  -2 -13  298.41   12.69
   0  -2 -13  318.00   15.98
   0   2  14  412.69   16.03
   0   2  14  362.70   21.89
   0   2 -14  410.31   19.42
   0   2  14  421.78   21.42
   0  -2  14  395.00   19.93
   0  -2 -14  408.93   16.55
   0   2 -14  408.15   16.69
   0  -2 -14  421.45   16.75
   0  -2 -14  386.85   16.49
   0  -2 -14  400.25   16.46
   0   2 -14  400.70   16.79
   0  -2 -14  379.19   16.75
   0  -2 -14  409.48   20.26
   0  -2 -14  406.03   20.18
   0   2 -14  411.84   20.23
   0  -2  15  308.25   16.98
   0   2 -15  332.29   13.79
   0  -2 -15  314.75   13.89
   0   2  15  341.49   18.65
   0  -2 -15  315.70   13.49
   0   2  15  304.88   19.31
   0   2 -15  313.83   13.82
   0   2  15  319.62   18.99
   0   2 -15  322.20   16.31
   0  -2 -15  336.19   17.60
   0  -2 -15  329.35   13.60
   0  -2 -15  304.37   17.05
   0   2 -15  316.95   17.42
   0  -2 -15  340.26   13.81
   0   2  15  321.42   13.01
   0  -2 -15  323.14   13.55
   0  -2 -16  107.33    9.03
   0   2  16  123.03    5.42
   0   2 -16  126.77    9.44
   0   2  16  101.15   10.36
   0  -2 -16  126.81    6.24
   0  -2 -16  123.92    6.01
   0  -2 -16  120.48    5.90
   0   2  16  118.13   10.37
   0  -2  16  119.22    9.05
   0  -2 -16  117.83    5.95
   0   2  16  133.83   10.36
   0   2 -16  118.75    6.23
   0   2 -16  129.63    6.25
   0  -2 -16  117.71    6.28
   0  -2  17   36.87    5.00
   0  -2 -17   48.84    3.02
   0  -2 -17   44.23    3.16
   0   2 -17   43.34    3.22
   0   2  17   42.43    4.97
   0  -2 -17   41.68    5.47
   0  -2 -17   48.32    3.07
   0  -2  17   36.34    4.74
   0   2  17   45.77    6.15
   0   2  17   44.43    6.62
   0  -2 -17   44.70    3.32
   0   2 -17   46.95    3.26
   0   2 -17   52.66    6.06
   0  -2 -18   41.26    2.76
   0  -2 -18   37.01    3.08
   0  -2  18   40.99    5.45
   0  -2 -18   32.97    5.01
   0  -2 -18   44.53    2.87
   0   2  18   31.26    5.37
   0   2 -18   37.50    3.00
   0   2 -18   28.75    4.94
   0   2 -18   40.94    3.07
   0  -2 -18   43.64    3.05
   0   2  18   35.80    4.74
   0  -2  18   35.41    5.01
   0  -2 -19  105.62    5.70
   0   2 -19  100.60    5.52
   0  -2 -19  108.54    5.35
   0  -2 -19  102.84    5.17
   0   2 -19  101.06    5.57
   0  -2 -19  102.55    5.53
   0   2  19  105.17    4.90
   0   2 -20    7.71    1.50
   0  -2 -20    5.27    1.16
   0  -2 -20    7.52    1.30
   0   2  20    6.34    1.00
   0  -2 -20    7.23    1.45
   0  -2 -21    7.45    1.39
   0  -2 -21    9.33    1.22
   0   2 -21    8.54    1.44
   0  -2 -21    9.61    1.31
   0   2  21   11.01    1.12
   0   2 -22   39.33    2.55
   0  -2 -22   36.32    2.28
   0  -2 -22   35.92    2.47
   0   2  22   35.70    1.97
   0   2 -23   81.30    4.14
   0  -2 -23   85.00    4.16
   0   2  23   81.94    3.63
   0   3   0   -0.17    0.84
   0   3   0    1.06    1.42
   0  -3   0    0.13    1.04
   0   3   0    1.40    1.67
   0  -3   0    0.11    0.92
   0   3   0    0.60    1.21
   0  -3   1   19.58    2.10
   0  -3   1   22.26    1.86
   0   3   1   19.03    2.66
   0   3   1   22.52    2.31
   0  -3  -1   19.69    2.05
   0   3  -1   22.82    2.93
   0   3  -1   22.08    1.71
   0  -3  -1   23.65    2.30
   0   3  -1   24.66    2.60
   0   3   1   21.93    2.20
   0   3  -1   24.06    2.61
   0   3   1   18.56    2.00
   0  -3  -2  344.06   16.07
   0   3  -2  385.50   16.86
   0  -3   2  395.64   15.57
   0   3   2  374.42   16.26
   0  -3  -2  389.41   16.29
   0   3   2  368.40   16.08
   0   3   2  382.05   17.09
   0   3   2  393.99   16.10
   0   3   3  920.51   38.45
   0   3   3  922.82   37.78
   0   3   3  925.97   37.86
   0   3  -3  964.27   38.53
   0   3   3  937.00   37.16
   0  -3  -3  900.57   37.72
   0  -3  -3  965.80   37.72
   0  -3   3  987.15   36.85
   0  -3   4  678.70   27.13
   0  -3   4  735.73   27.54
   0   3   4  734.93   29.96
   0  -3  -4  652.20   27.38
   0   3  -4  732.76   29.54
   0   3   4  693.59   27.60
   0   3   4  708.77   28.93
   0   3   4  702.23   29.33
   0   3   4  708.86   27.19
   0  -3  -4  730.90   28.87
   0  -3  -4  741.78   28.60
   0   3   4  717.64   28.91
   0   3  -4  674.17   27.42
   0   3   4  700.09   29.30
   0   3   5   22.83    2.88
   0   3   5   24.70    2.92
   0   3  -5   24.18    3.09
   0   3   5   29.47    3.21
   0  -3  -5   25.64    2.86
   0  -3  -5   25.20    2.11
   0   3   5   24.23    2.99
   0   3   5   28.42    3.47
   0  -3  -5   28.54    2.60
   0   3  -5   25.01    2.08
   0  -3  -6   22.01    2.31
   0   3   6   21.67    2.97
   0   3   6   18.76    2.72
   0   3  -6   20.30    2.04
   0  -3  -6   14.72    1.88
   0  -3  -6   24.42    2.85
   0   3   6   20.19    2.95
   0   3   6   15.38    2.59
   0  -3  -7    9.86    1.69
   0   3   7   10.57    2.28
   0  -3  -7   14.81    2.12
   0   3   7   12.69    2.45
   0   3   7   13.88    2.68
   0   3  -7   13.73    1.88
   0  -3   7   13.35    1.95
   0  -3  -7   12.73    2.40
   0   3   7   12.16    2.52
   0   3   8   10.48    2.66
   0  -3  -8   11.20    1.31
   0  -3   8   11.24    1.81
   0   3   8   13.45    2.34
   0   3   8   19.33    3.08
   0   3  -8   12.74    2.69
   0   3  -8   12.53    2.05
   0  -3  -8   12.27    1.94
   0   3   8   10.12    2.49
   0  -3  -8    7.32    2.06
   0   3  -9   43.02    4.43
   0  -3  -9   38.54    3.58
   0  -3  -9   41.96    2.43
   0   3  -9   40.02    2.25
   0  -3   9   45.69    3.48
   0   3   9   25.61    3.34
   0   3   9   40.14    4.50
   0  -3  -9   39.00    4.13
   0   3   9   43.69    4.69
   0  -3   9   43.50    3.24
   0   3   9   40.33    4.46
   0   3  -9   41.95    3.68
   0  -3  -9   41.96    2.44
   0  -3  10   17.18    2.06
   0   3  10   16.64    3.17
   0   3  10   17.90    1.41
   0  -3 -10   13.46    2.39
   0   3  10   15.16    1.27
   0   3  10   17.30    3.51
   0   3  10   16.86    3.24
   0  -3 -10   16.01    1.45
   0  -3  10   12.46    1.92
   0   3 -10   14.91    1.30
   0  -3 -10   14.06    1.46
   0  -3 -10   16.59    1.70
   0   3 -10   17.14    2.73
   0   3  10   14.79    2.42
   0  -3 -10   15.49    1.48
   0  -3 -10   14.51    2.91
   0   3 -10   14.88    3.00
   0  -3 -11  240.13   10.19
   0   3 -11  256.22   13.46
   0   3 -11  224.12   12.45
   0   3  11  248.23   10.06
   0  -3 -11  236.00   10.21
   0  -3 -11  267.76   12.22
   0  -3  11  253.01   11.44
   0  -3 -11  227.98   13.10
   0  -3  11  256.68   11.53
   0   3  11  235.47   13.96
   0   3  11  245.43   13.87
   0   3  11  239.40    9.88
   0  -3 -11  248.16   12.67
   0  -3 -11  255.24   10.36
   0   3 -11  223.75    9.74
   0   3 -11  236.61   10.15
   0   3  11  245.75   14.44
   0   3 -12   91.32    6.73
   0  -3 -12   84.21    4.26
   0  -3 -12   86.58    6.57
   0   3  12   80.57    4.05
   0   3  12   80.50    7.81
   0  -3 -12   97.67    6.05
   0   3 -12   76.03    4.21
   0   3  12   86.20    7.41
   0   3 -12   78.87    4.24
   0   3  12   87.66    4.00
   0  -3 -12   83.86    4.39
   0  -3 -12   82.20    4.32
   0   3  12   76.87    7.36
   0   3 -12   80.28    6.79
   0  -3 -12   85.15    4.33
   0  -3 -12   85.57    4.35
   0  -3  12   82.26    5.14
   0  -3 -13  134.38    7.88
   0  -3 -13  124.05    5.97
   0  -3 -13  133.10    6.12
   0   3 -13  130.84    9.00
   0   3  13  138.01   10.02
   0  -3 -13  113.43    8.36
   0  -3  13  137.18    8.86
   0   3 -13  119.49    6.01
   0   3 -13  120.57    8.59
   0  -3 -13  123.78    6.10
   0  -3 -13  120.38    5.94
   0   3  13  132.59    8.07
   0  -3  13  127.03    6.94
   0   3  13  127.22    5.74
   0   3  13  128.98    5.66
   0   3 -13  123.74    5.99
   0   3  13  116.68    9.75
   0   3  13  118.66   10.04
   0  -3 -14   65.66    6.37
   0  -3 -14   52.42    5.63
   0   3 -14   55.79    5.85
   0  -3 -14   63.92    3.58
   0   3  14   60.41    7.09
   0   3 -14   66.51    3.68
   0  -3  14   60.49    5.85
   0   3  14   55.56    3.13
   0  -3 -14   57.03    3.55
   0  -3 -14   67.44    3.57
   0  -3 -14   71.17    5.22
   0   3 -14   58.33    3.58
   0  -3  14   55.70    5.14
   0  -3 -14   63.69    3.71
   0   3  14   56.79    6.58
   0   3  14   56.53    6.62
   0   3  14   56.14    5.19
   0  -3 -14   62.64    3.65
   0   3 -14   58.17    5.96
   0   3  14   59.36    3.24
   0  -3  15   10.18    2.96
   0  -3 -15   14.66    1.72
   0   3  15   14.38    1.41
   0   3  15   15.39    2.93
   0   3  15    7.85    3.61
   0  -3  15   13.69    2.67
   0   3 -15   12.21    2.96
   0  -3 -15   14.65    1.65
   0   3 -15   16.66    3.38
   0  -3 -15   11.62    3.31
   0   3 -15   14.41    1.68
   0  -3 -15   13.11    1.79
   0  -3 -15   12.64    1.74
   0  -3 -15   14.43    1.69
   0   3 -15   11.16    1.64
   0   3  15   10.01    3.34
   0  -3 -15   10.50    2.89
   0  -3 -16  133.82   10.31
   0   3 -16  153.25    7.26
   0  -3  16  135.33    9.38
   0  -3 -16  163.60    7.29
   0  -3 -16  150.37    7.21
   0   3  16  134.00   11.61
   0   3 -16  150.19    7.25
   0   3  16  158.56    6.75
   0   3 -16  140.00   10.41
   0  -3 -16  152.21    7.38
   0  -3 -16  150.99    7.23
   0  -3  16  147.64   10.39
   0   3  16  166.81   11.87
   0   3  16  144.29    9.58
   0   3 -16  154.73   10.28
   0   3 -17   61.62    6.67
   0  -3  17   59.23    6.43
   0   3  17   52.10    7.21
   0  -3 -17   62.08    3.98
   0   3 -17   64.78    3.95
   0   3  17   71.83    3.49
   0  -3 -17   65.38    3.88
   0  -3 -17   71.97    4.03
   0   3 -17   70.71    4.02
   0   3  17   59.89    5.80
   0   3  17   71.44    7.48
   0  -3 -18   -0.43    1.06
   0  -3 -18    0.21    0.97
   0   3 -18   -0.11    1.02
   0   3  18    0.99    0.72
   0   3  18    0.22    0.79
   0  -3 -18    0.41    1.01
   0   3  19    5.46    0.87
   0   3 -19    4.84    1.21
   0  -3 -19    6.11    1.39
   0  -3 -19    4.70    0.92
   0   3  19    6.24    1.08
   0  -3 -19    6.90    1.31
   0  -3 -19    8.02    1.36
   0  -3 -20   50.51    2.44
   0  -3 -20   45.66    2.23
   0   3 -20   46.23    2.35
   0  -3 -20   40.59    2.24
   0   3  20   45.69    1.91
   0  -3 -21   36.07    2.18
   0  -3 -21   34.90    2.33
   0   3  21   33.29    1.95
   0   3 -21   29.16    2.14
   0  -3 -21   29.33    2.16
   0   3  22   21.47    1.14
   0  -3 -22   24.76    1.52
   0  -3 -22   20.70    1.35
   0  -3 -23   81.90    3.45
   0   3  23   67.03    3.08
   0   4   0   80.53    6.04
   0   4   0   63.20    3.81
   0   4   0   80.87    5.35
   0  -4   0   85.97    5.19
   0  -4   0   66.25    4.50
   0   4   0   93.34    6.10
   0  -4  -1  118.04    6.61
   0   4   1  101.27    5.66
   0  -4  -1  106.59    6.33
   0  -4   1  112.36    6.54
   0   4   1  121.93    6.84
   0   4  -1  127.26    7.29
   0   4   1  117.53    7.57
   0   4  -1  136.46    7.78
   0  -4   1  104.09    6.01
   0   4  -1  134.73    8.20
   0   4   2   55.20    4.80
   0  -4   2   52.80    3.54
   0   4   2   56.21    4.05
   0   4   2   41.09    3.45
   0  -4  -2   52.62    4.04
   0  -4  -2   58.43    4.14
   0  -4   2   55.61    4.04
   0   4  -2   56.10    4.64
   0   4   3   98.12    6.21
   0   4  -3  114.08    7.35
   0   4   3  113.76    7.40
   0  -4   3  110.36    6.51
   0  -4   3  118.95    5.93
   0  -4  -3  122.82    6.91
   0   4   3  104.08    6.35
   0   4   3  118.88    6.34
   0  -4  -3  122.62    6.76
   0   4   4  408.42   18.43
   0  -4  -4  441.85   19.15
   0   4   4  437.18   20.19
   0   4   4  419.32   17.79
   0   4  -4  419.01   19.78
   0  -4   4  428.11   17.57
   0   4   4  432.08   19.72
   0  -4  -4  453.67   18.84
   0   4   4  379.15   18.48
   0   4  -5   61.72    5.30
   0   4   5   58.77    3.12
   0   4   5   55.84    4.95
   0   4   5   49.91    4.52
   0   4   5   50.92    4.23
   0  -4   5   63.37    3.62
   0  -4  -5   72.81    4.80
   0   4   5   63.10    5.65
   0  -4  -5   65.84    4.94
   0   4   6   55.85    2.88
   0  -4  -6   57.54    4.92
   0   4  -6   62.31    5.55
   0   4   6   57.52    4.97
   0   4   6   62.89    3.19
   0   4   6   52.21    5.28
   0  -4  -6   59.11    3.10
   0   4   6   53.48    4.46
   0   4  -6   64.54    3.00
   0   4   6   61.62    5.26
   0  -4   6   61.65    4.71
   0  -4  -6   65.24    4.66
   0   4   6   50.39    4.75
   0   4   7   86.95    6.31
   0  -4  -7   86.91    5.64
   0  -4  -7   97.79    4.75
   0  -4  -7  105.22    4.82
   0  -4  -7  103.22    6.44
   0   4   7   99.26    7.17
   0  -4   7  116.19    6.84
   0   4  -7  106.10    4.65
   0   4   7   94.63    7.69
   0   4   7   98.45    6.80
   0  -4  -7  107.23    7.13
   0   4   7  107.46    7.45
   0   4  -7  105.25    7.60
   0   4   7  104.26    4.84
   0   4  -8    4.22    0.81
   0   4   8    3.71    2.06
   0   4   8    0.79    1.13
   0  -4   8    2.45    1.41
   0   4   8    2.82    2.11
   0  -4  -8    2.35    0.92
   0  -4  -8    3.26    0.93
   0  -4  -8    4.41    1.01
   0   4   8    3.72    0.97
   0  -4  -8    3.45    2.05
   0   4   8    2.60    1.52
   0   4   8    0.35    1.81
   0  -4  -8    4.09    1.65
   0  -4   9    4.41    1.42
   0   4   9    1.73    2.52
   0   4   9    3.40    2.10
   0  -4  -9    5.50    1.86
   0  -4   9    5.50    1.74
   0  -4  -9    4.23    0.96
   0  -4  -9    4.75    0.99
   0  -4  -9    4.76    2.11
   0   4  -9    4.53    0.86
   0  -4  -9    4.54    1.09
   0   4   9    4.37    1.04
   0   4   9    3.89    0.85
   0   4   9    4.11    2.35
   0  -4  10    7.08    1.88
   0  -4 -10    3.59    1.00
   0  -4  10    3.68    1.44
   0  -4 -10    5.50    1.17
   0   4  10    4.21    2.25
   0   4  10    4.84    2.50
   0   4  10    5.12    1.08
   0   4  10    2.62    0.85
   0  -4 -10    3.32    1.29
   0  -4 -10    7.76    2.42
   0   4 -10    3.33    0.88
   0  -4 -10    4.77    1.04
   0   4 -10    1.21    2.03
   0   4  10    5.06    2.60
   0   4  11  101.26    8.77
   0  -4 -11  106.92    5.57
   0  -4  11  114.38    7.12
   0   4  11  106.98    5.29
   0  -4 -11  110.55    5.45
   0   4  11  104.45    8.52
   0  -4  11  125.39    7.04
   0   4 -11  111.37    5.22
   0   4 -11  111.97    8.56
   0  -4 -11  109.37    5.46
   0  -4 -11  107.54    8.26
   0   4  11  109.67    5.13
   0   4  11  100.12    8.87
   0  -4 -11  117.31    5.46
   0   4  12  345.98   18.64
   0  -4 -12  346.28   14.27
   0  -4 -12  337.33   14.25
   0   4 -12  348.43   18.43
   0   4  12  326.32   14.04
   0  -4 -12  350.21   18.25
   0  -4 -12  344.32   14.40
   0   4  12  313.41   18.83
   0   4  12  317.31   18.71
   0  -4  12  363.34   16.03
   0   4  12  343.31   13.89
   0  -4 -12  341.33   14.29
   0  -4 -13 1011.57   43.74
   0  -4 -13 1030.04   39.10
   0  -4  13 1043.33   43.20
   0   4  13  948.13   38.73
   0  -4 -13  987.28   39.01
   0  -4 -13  980.67   38.98
   0  -4  13 1028.96   40.76
   0  -4 -13  992.09   39.07
   0   4  13  997.71   44.23
   0   4  13  905.41   44.32
   0   4  13 1007.13   38.63
   0  -4 -13 1051.53   41.70
   0   4 -13  990.49   43.67
   0   4  13  950.89   44.41
   0  -4 -14   54.69    3.33
   0   4  14   46.26    6.31
   0   4  14   46.16    6.74
   0   4  14   56.47    6.54
   0  -4 -14   50.87    3.26
   0  -4 -14   46.46    3.13
   0   4  14   47.95    2.95
   0  -4 -14   45.34    5.68
   0   4 -14   38.66    5.24
   0   4  14   50.77    2.90
   0  -4  14   47.84    5.43
   0  -4 -14   51.18    3.28
   0  -4 -14   50.10    4.64
   0  -4 -15   26.90    2.32
   0  -4 -15   26.51    2.30
   0  -4 -15   20.49    3.11
   0   4  15   28.89    5.31
   0   4  15   25.37    4.49
   0  -4  15   24.71    4.04
   0  -4 -15   24.85    2.13
   0   4 -15   18.94    3.77
   0   4  15   23.95    1.87
   0   4  15   24.56    1.95
   0   4  15   21.82    4.30
   0   4  16   10.69    1.35
   0  -4 -16   19.68    1.96
   0  -4 -16   17.61    1.91
   0   4  16   20.57    4.11
   0   4  16   18.95    1.62
   0   4  16   20.06    4.45
   0   4  16   19.37    3.86
   0   4  16   17.27    1.61
   0  -4  16   15.53    3.37
   0   4  17   56.02    3.11
   0   4  17   58.76    3.22
   0  -4 -17   58.64    3.58
   0  -4 -18    0.48    0.85
   0   4  18   -0.06    0.71
   0   4  18    0.27    0.83
   0  -4 -18   -0.10    1.05
   0   4  19   14.05    1.36
   0   4  19   12.15    1.19
   0  -4 -19   12.25    1.30
   0  -4 -19   14.85    1.63
   0  -4 -19   12.67    1.50
   0  -4 -20   11.41    1.12
   0   4  20   10.97    0.99
   0  -4 -20   13.32    1.40
   0   4  20   12.66    1.21
   0   4  21   86.21    3.81
   0  -4 -21   80.91    3.98
   0   4  22    1.20    0.48
   0  -4 -22    0.35    0.64
   0  -5   0    0.44    1.20
   0   5   0   -0.17    0.62
   0  -5   0    1.20    1.40
   0   5   0    0.29    1.53
   0  -5  -1   15.56    2.48
   0   5   1   21.99    1.52
   0  -5   1   16.16    2.34
   0  -5   1   24.65    2.98
   0  -5  -1   17.58    2.64
   0   5  -1   20.06    3.24
   0   5   1   18.55    2.96
   0   5  -1   18.59    1.40
   0   5   2   69.88    3.31
   0  -5  -2   69.58    5.27
   0  -5   2   61.52    4.85
   0   5  -2   64.47    5.72
   0   5   2   59.85    4.89
   0  -5   2   56.97    4.37
   0   5  -2   61.52    3.16
   0   5   2   63.38    3.06
   0   5   2   73.63    6.55
   0  -5  -2   62.50    4.97
   0  -5  -3   81.28    5.94
   0   5   3   73.14    3.58
   0   5   3   85.30    3.86
   0  -5   3   69.11    5.27
   0   5  -3   78.22    6.47
   0  -5  -3   75.33    5.60
   0   5   3   75.08    6.70
   0   5  -3   73.82    3.65
   0   5   4   17.33    3.38
   0  -5  -4   16.01    2.84
   0  -5   4   19.83    3.06
   0  -5  -4   19.24    1.60
   0   5  -4   18.27    1.46
   0   5   4   20.04    1.79
   0   5  -4   24.77    3.79
   0   5   4   19.49    1.44
   0  -5  -4   25.16    3.09
   0  -5   4   20.50    2.80
   0   5   4   17.04    3.47
   0   5   4   26.19    1.77
   0  -5  -5    0.62    1.67
   0  -5  -5    1.18    1.26
   0   5  -5    2.73    2.31
   0  -5  -5    1.97    0.85
   0   5  -5    1.74    0.71
   0   5   5    2.73    0.87
   0  -5  -5    0.26    1.27
   0   5   5   -0.81    1.98
   0   5   5    1.55    0.95
   0  -5   5    0.73    1.19
   0   5   5    0.70    1.64
   0  -5   5    1.19    1.52
   0   5   5    2.24    0.72
   0   5   5    1.16    0.61
   0   5   6   35.92    2.04
   0  -5  -6   39.45    3.91
   0   5   6   38.40    4.38
   0  -5   6   36.22    3.60
   0  -5  -6   28.75    3.92
   0  -5   6   32.14    3.84
   0   5   6   34.91    4.72
   0  -5  -6   35.89    3.55
   0   5  -6   43.64    5.12
   0   5   6   38.45    2.52
   0  -5  -6   38.17    2.41
   0   5  -6   33.96    2.05
   0  -5  -6   34.43    2.19
   0   5   6   32.78    2.11
   0  -5  -6   32.85    2.20
   0   5  -6   37.09    2.21
   0  -5   7    4.10    1.87
   0  -5  -7    3.93    2.08
   0  -5   7    1.46    1.23
   0   5   7    2.51    0.72
   0   5  -7    0.90    0.65
   0   5  -7    1.16    0.76
   0  -5  -7    3.27    1.48
   0   5   7    1.62    1.44
   0  -5  -7    1.99    0.83
   0  -5  -7    2.17    0.98
   0  -5  -7    1.74    1.16
   0   5  -7    0.43    1.92
   0  -5  -7    2.32    0.82
   0   5   7    2.85    1.03
   0   5   7    1.89    0.78
   0   5   7    2.18    2.04
   0  -5  -8    0.38    1.87
   0   5   8    1.42    1.00
   0  -5   8    1.61    1.75
   0   5  -8    2.36    0.81
   0   5  -8    2.61    0.73
   0   5   8    1.62    1.90
   0  -5  -8    2.05    0.84
   0  -5  -8    1.82    0.86
   0   5  -8    3.62    2.46
   0  -5  -8    1.97    1.50
   0   5   8    1.93    0.83
   0  -5  -8    2.75    1.06
   0   5   8    1.56    0.76
   0  -5  -8    3.84    1.23
   0   5   8    0.46    1.85
   0   5  -9   13.21    3.30
   0  -5  -9   12.52    2.93
   0  -5   9   15.39    2.82
   0   5   9   11.92    3.08
   0   5  -9   11.59    1.08
   0   5   9   11.34    3.23
   0  -5  -9    5.84    1.34
   0  -5  -9   13.59    1.60
   0  -5  -9   12.93    2.46
   0  -5  -9   13.82    1.50
   0   5   9   11.90    1.24
   0   5   9   13.78    1.64
   0  -5   9   15.19    2.62
   0   5   9   13.39    2.89
   0   5  -9   10.25    1.27
   0  -5 -10   39.88    5.18
   0   5  10   34.38    4.97
   0   5  10   34.14    4.73
   0  -5  10   41.13    4.51
   0  -5 -10   38.07    3.05
   0  -5  10   42.56    4.22
   0   5  10   35.39    2.77
   0   5  10   36.42    5.25
   0   5 -10   37.00    2.53
   0  -5 -10   42.45    4.31
   0  -5 -10   36.78    2.71
   0   5  10   41.63    2.53
   0  -5 -10   37.58    2.82
   0  -5 -11    7.43    1.33
   0   5  11    6.39    1.30
   0   5  11    8.30    1.23
   0  -5  11    8.90    2.27
   0  -5 -11    8.34    2.18
   0  -5  11    7.95    2.04
   0   5  11    8.05    3.08
   0   5 -11    2.99    2.51
   0   5  11    9.39    1.18
   0  -5 -11    7.58    1.43
   0   5  11    7.90    2.97
   0   5 -11    8.20    1.19
   0  -5 -11    3.45    1.36
   0  -5 -11   12.09    3.26
   0  -5 -11    4.85    1.50
   0  -5 -12   15.35    1.76
   0  -5 -12   15.29    1.93
   0   5  12   14.01    1.72
   0   5  12   15.08    1.49
   0   5  12    9.10    3.06
   0  -5  12   19.04    2.76
   0   5 -12   12.11    3.34
   0  -5 -12   15.65    1.81
   0  -5 -12   13.41    1.63
   0  -5 -12   11.54    3.18
   0   5  12   13.21    3.57
   0   5  12   16.30    1.58
   0   5  13   15.45    1.53
   0  -5  13   13.36    2.53
   0  -5 -13   16.40    1.94
   0   5  13   16.89    1.73
   0  -5 -13   15.73    1.83
   0   5  13    7.79    2.89
   0   5  13   14.07    1.55
   0   5 -13   18.60    3.94
   0  -5 -13   13.69    1.65
   0   5  13   16.14    3.58
   0  -5 -13   13.20    3.39
   0  -5 -13   15.40    1.75
   0  -5 -14   16.57    1.91
   0  -5 -14   11.73    3.24
   0  -5 -14   15.94    2.73
   0  -5  14   15.31    3.42
   0   5  14   19.18    1.65
   0   5 -14   14.31    3.52
   0  -5 -14   19.21    1.94
   0   5  14   14.83    1.65
   0  -5 -14   19.16    1.92
   0   5  14   18.24    1.68
   0   5  14   11.65    3.27
   0  -5 -14   17.05    1.88
   0  -5 -15   12.73    1.68
   0  -5 -15   13.86    1.83
   0  -5 -15   17.97    1.89
   0   5  15   15.71    1.55
   0   5  15   14.38    1.49
   0  -5 -15   18.24    1.81
   0   5  16   20.34    1.74
   0   5  16   24.24    1.83
   0  -5 -16   21.95    2.10
   0  -5 -16   23.53    2.04
   0  -5 -16   23.15    2.03
   0  -5 -16   24.48    2.11
   0  -5 -17   -0.09    0.94
   0  -5 -17    0.58    0.88
   0  -5 -17    0.18    0.99
   0   5  17    0.51    0.79
   0  -5 -18   10.53    1.36
   0  -5 -18    8.17    1.28
   0  -5 -18    9.79    1.20
   0   5  18   11.29    1.17
   0   5  19    8.50    0.94
   0  -5 -19    9.70    1.20
   0  -5 -19   10.17    1.26
   0  -5 -19   11.16    1.13
   0  -5 -20   26.87    1.72
   0  -5 -20   22.02    1.40
   0  -5 -20   26.38    1.67
   0   5  20   23.99    1.45
   0  -5 -21   13.32    1.06
   0   5  21   10.60    0.84
   0   6   0 1761.10   67.54
   0   6   0 1729.56   71.44
   0  -6   0 1776.15   71.35
   0  -6   0 1792.50   70.82
   0   6  -1    6.97    1.02
   0   6   1    5.52    0.95
   0  -6  -1    9.84    2.26
   0   6  -1    9.01    2.62
   0   6   1    6.78    1.00
   0  -6  -1    7.84    2.25
   0  -6   1    6.53    2.03
   0  -6  -2  435.26   21.24
   0  -6   2  482.32   21.14
   0   6   2  438.10   17.93
   0  -6  -2  428.70   20.95
   0   6  -2  458.80   18.13
   0  -6  -2  489.92   21.35
   0   6  -2  454.97   22.36
   0   6   2  463.30   18.12
   0   6  -3   11.04    2.96
   0  -6  -3    6.08    2.13
   0  -6   3    6.61    2.03
   0  -6  -3    5.45    1.05
   0   6   3    5.05    1.01
   0  -6  -3    5.35    1.83
   0  -6  -3    5.94    1.06
   0   6   3    2.82    2.32
   0   6  -3    7.22    1.06
   0   6   3    8.59    1.00
   0  -6   3    9.53    2.49
   0  -6  -3    5.98    2.04
   0  -6   4  133.17    8.11
   0  -6  -4  121.89    8.23
   0   6  -4  125.13    5.80
   0   6  -4  130.89    9.73
   0  -6  -4  125.92    8.30
   0   6   4  141.84   10.14
   0  -6   4  139.77    9.01
   0  -6  -4  110.15    8.35
   0  -6  -4  127.25    5.91
   0   6   4  126.96    5.73
   0   6   4  131.69    5.85
   0   6   5    2.48    0.78
   0  -6  -5    1.26    0.92
   0   6  -5    1.16    0.81
   0  -6  -5    1.82    1.70
   0  -6   5    0.73    1.58
   0   6  -5    1.90    0.80
   0   6  -5   -0.47    1.95
   0  -6  -5    0.61    1.23
   0   6   5    0.15    0.78
   0  -6  -5    1.19    1.28
   0   6   5   -0.96    2.18
   0   6   6   32.70    4.88
   0  -6   6   36.26    4.43
   0   6  -6   34.96    2.20
   0  -6  -6   42.55    4.35
   0   6  -6   32.76    2.23
   0   6   6   40.83    2.44
   0   6  -6   36.92    5.20
   0  -6  -6   32.55    2.41
   0  -6  -6   31.37    4.33
   0   6   6   38.32    2.33
   0  -6  -6   30.04    3.71
   0  -6  -7    2.32    1.03
   0   6  -7    1.74    0.76
   0   6   7    3.89    2.65
   0   6  -7    3.01    2.73
   0  -6  -7    2.93    1.45
   0   6   7    2.38    0.77
   0   6   7    2.85    0.96
   0  -6  -7    2.01    2.15
   0  -6  -7    1.56    1.46
   0  -6   7    1.14    1.69
   0   6  -7    2.50    0.83
   0   6   7    3.01    0.95
   0  -6   8   61.18    5.71
   0   6   8   51.53    2.73
   0  -6  -8   44.22    2.90
   0   6   8   51.23    2.98
   0   6  -8   52.01    6.21
   0  -6  -8   41.17    5.28
   0   6  -8   53.75    2.76
   0   6   8   44.20    5.72
   0  -6  -8   47.80    4.76
   0  -6  -8   49.45    3.17
   0   6  -8   50.75    2.96
   0   6   8   64.32    3.27
   0  -6   8   62.37    5.26
   0  -6  -8   47.10    2.90
   0  -6  -9   44.77    2.82
   0   6   9   46.67    2.61
   0  -6  -9   41.96    5.38
   0  -6  -9   47.33    3.48
   0  -6   9   46.33    5.06
   0   6   9   53.41    3.02
   0   6  -9   48.30    6.03
   0  -6   9   58.77    5.10
   0  -6  -9   49.47    4.81
   0  -6  -9   47.27    3.07
   0   6  -9   47.87    2.84
   0  -6  -9   42.06    2.81
   0   6  -9   49.91    2.58
   0   6   9   47.11    2.86
   0   6   9   43.64    5.67
   0   6 -10  337.99   19.56
   0  -6 -10  348.71   14.65
   0  -6 -10  330.54   17.09
   0  -6  10  377.88   18.29
   0  -6  10  407.64   17.81
   0   6 -10  324.81   14.24
   0  -6 -10  316.00   14.35
   0   6  10  333.07   19.00
   0  -6 -10  344.16   18.82
   0  -6 -10  360.90   15.12
   0   6  10  344.27   14.10
   0  -6 -10  331.41   14.38
   0   6  10  340.31   14.35
   0   6 -11   73.36    7.58
   0  -6 -11   75.09    4.10
   0  -6 -11   72.97    7.18
   0  -6 -11   73.91    4.11
   0  -6 -11   75.71    4.57
   0   6  11   72.67    3.81
   0  -6 -11   76.34    4.29
   0  -6 -12   78.79    4.64
   0   6  12   79.49    4.00
   0  -6 -12   75.81    4.28
   0  -6 -12   79.05    4.28
   0  -6 -12   79.94    4.43
   0   6  13   14.89    1.57
   0  -6 -13   13.29    1.51
   0   6  13   14.56    1.40
   0  -6 -13   15.14    1.80
   0   6  13   19.68    1.82
   0  -6 -13   14.84    1.86
   0  -6 -13   14.02    1.71
   0  -6 -13   15.45    1.60
   0  -6 -13   17.45    1.70
   0   6  14    4.20    1.08
   0  -6 -14    4.87    1.23
   0  -6 -14    6.20    1.22
   0   6  14    5.55    1.01
   0  -6 -14    4.95    0.90
   0  -6 -14    7.22    1.36
   0  -6 -14    5.52    1.12
   0  -6 -14    6.48    1.33
   0   6  14    7.28    1.15
   0  -6 -15   41.02    2.81
   0  -6 -15   47.85    2.83
   0   6  15   41.51    2.58
   0  -6 -15   43.43    2.79
   0   6  15   45.61    2.55
   0  -6 -15   43.23    2.75
   0   6  16    3.62    0.80
   0   6  16    2.03    0.76
   0  -6 -16    3.90    0.98
   0   6  16    4.70    0.94
   0  -6 -16    2.80    0.96
   0   6  17   81.37    3.80
   0  -6 -17   82.81    4.04
   0  -6 -17   88.51    4.10
   0  -6 -17   86.13    4.08
   0   6  17   80.93    3.86
   0  -6 -18   14.69    1.21
   0   6  18   12.47    1.05
   0   6  18   13.34    1.05
   0  -6 -18   13.78    1.18
   0   6  19   24.09    1.35
   0  -6 -19   27.26    1.46
   0   6  19   22.69    1.33
   0  -6 -19   26.67    1.53
   0   7   0   -0.21    0.68
   0  -7   0   -0.37    1.82
   0  -7   0   -1.15    1.31
   0  -7   1    2.26    1.77
   0  -7  -1    6.42    1.92
   0   7  -1    5.11    0.91
   0  -7  -1    5.10    2.13
   0   7   1    4.89    0.89
   0   7   2  103.48    4.75
   0  -7  -2  113.49    8.13
   0   7  -2  107.58    4.95
   0  -7  -2  104.87    7.37
   0   7   2  102.23    4.87
   0   7   3   84.51    4.02
   0  -7  -3   88.00    6.56
   0  -7   3   83.73    7.16
   0   7  -3   89.05    4.18
   0   7  -3   82.42    4.06
   0   7   3   76.75    3.91
   0   7   4    3.63    0.81
   0  -7   4    1.17    2.24
   0  -7  -4    3.99    1.78
   0  -7  -4    2.01    0.82
   0   7   4    2.57    0.81
   0   7  -4    2.96    0.86
   0   7  -4    4.60    2.36
   0   7  -4    3.27    0.98
   0  -7  -4    4.54    1.77
   0   7  -5   11.29    1.35
   0   7   5   10.42    1.25
   0   7  -5    8.09    2.85
   0  -7   5   11.16    2.50
   0  -7  -5   11.40    1.33
   0  -7  -5   15.16    2.63
   0  -7  -5    9.15    2.32
   0  -7  -5   10.90    1.37
   0   7  -5   12.13    1.26
   0  -7   5   11.74    2.87
   0   7   5   11.31    1.21
   0  -7  -6    9.21    1.85
   0   7  -6    8.51    1.12
   0  -7  -6    9.97    1.29
   0  -7  -6    6.53    1.15
   0   7  -6    7.80    1.10
   0   7   6    8.16    1.15
   0   7   6    8.89    1.11
   0  -7  -7   21.89    2.36
   0   7  -7   18.15    1.50
   0  -7  -7   19.31    1.77
   0  -7  -7   19.56    1.75
   0   7   7   18.02    1.50
   0   7  -7   18.48    1.56
   0   7   7   21.99    1.72
   0   7  -8   34.56    2.20
   0  -7  -8   37.79    3.07
   0   7   8   33.01    2.26
   0  -7  -8   35.56    2.40
   0  -7  -8   34.58    2.41
   0   7   8   35.72    2.13
   0   7  -8   34.91    2.06
   0  -7  -9   32.31    2.32
   0  -7  -9   31.73    2.24
   0   7   9   32.84    2.19
   0   7   9   29.80    1.97
   0   7  -9   32.39    2.08
   0   7  10   44.76    2.53
   0  -7 -10   37.94    2.56
   0   7  10   44.06    2.31
   0  -7 -10   43.18    2.65
   0  -7 -11   15.92    1.58
   0   7  11   17.94    1.54
   0  -7 -11   17.74    1.96
   0  -7 -11   16.20    1.57
   0  -7 -11   18.90    1.77
   0   7  11   16.80    1.30
   0   7  11   13.80    1.19
   0  -7 -11   14.30    1.32
   0   7  12    2.42    0.66
   0  -7 -12    1.38    0.71
   0  -7 -12    2.75    0.95
   0   7  12    3.57    0.94
   0  -7 -12    2.85    0.94
   0  -7 -12    2.90    1.18
   0  -7 -12    1.87    0.99
   0  -7 -13    1.16    0.74
   0  -7 -13    0.69    0.83
   0   7  13    0.44    0.54
   0  -7 -13    0.34    0.93
   0  -7 -13    1.06    0.83
   0  -7 -14    4.33    1.06
   0  -7 -14    5.63    0.96
   0   7  14    5.26    0.72
   0   7  15   17.64    1.17
   0   7  15   20.22    1.38
   0  -7 -15   22.03    1.50
   0  -7 -16    1.42    0.62
   0   7  16    1.18    0.55
   0   7  17   42.35    1.98
   0   8   0    2.78    0.93
   0   8   0    1.42    0.65
   0  -8   0    0.19    1.03
   0  -8  -1   32.69    2.42
   0  -8   1   27.46    2.18
   0   8  -1   25.83    1.72
   0   8  -1   30.16    1.99
   0   8  -2    9.56    1.02
   0   8  -2   11.27    1.24
   0  -8  -2   10.12    1.53
   0  -8   2    9.78    1.36
   0  -8  -3    9.07    1.57
   0   8  -3    6.94    0.89
   0   8  -3    8.94    1.11
   0   8  -4   20.08    1.48
   0  -8  -4   22.01    2.09
   0   8   5   16.52    1.34
   0   8  -5   18.62    1.36
   0  -8  -6    2.24    1.23
   0   8  -6    1.80    0.62
   0   8  -6    1.72    0.68
   0   8   6    0.48    0.64
   0  -8  -7   27.58    1.76
   0   8   7   27.30    1.75
   0  -8  -7   32.17    2.41
   0  -8  -8    5.93    1.29
   0  -8  -8    6.67    0.87
   0   8   8    3.81    0.85
   0  -8  -8    7.26    1.28
   0   8   9    1.92    0.70
   0  -8  -9    2.61    0.68
   0  -8  -9    3.42    0.99
   0  -8  -9    3.85    1.24
   0   8  10    7.40    0.83
   0  -8 -10    6.25    0.83
   0   8  10    6.71    0.87
   0  -8 -10    8.30    1.14
   0  -8 -11   -0.20    0.83
   0   8  11    1.33    0.50
   0  -8 -11    0.43    0.53
   0  -8 -11    0.48    0.69
   0   8  11    1.13    0.60
   0  -8 -12    1.45    0.80
   0  -8 -12    1.64    0.57
   0  -8 -12    2.40    0.57
   0   8  12    1.18    0.55
   0   8  13    8.57    0.77
   0  -9   0   -0.36    0.64
   0   9   0   -0.59    0.57
   0   9   1   10.96    0.98
   0   9  -1    9.47    0.90
   0  -9   1    9.41    0.97
   0  -9  -1    9.31    1.05
   0  -9  -1    8.12    0.94
   0  -9  -2   81.52    3.99
   0   9  -2   91.49    3.85
   0  -9  -2   91.17    4.14
   0  -9  -3   21.99    1.59
   0  -9  -3   18.96    1.50
   0   9  -3   24.20    1.35
   0  -9  -4   36.22    2.11
   0   9   4   36.25    1.88
   0  -9  -4   33.53    2.06
   0   9   5    4.78    0.70
   0  -9  -5    5.41    0.91
   0  -9  -5    6.61    0.91
   0  -9  -6   27.25    1.72
   0  -9  -6   26.53    1.74
   0   9   6   29.89    1.55
   0  -9  -7    8.93    0.94
   0   9   7    8.64    0.74
   1   0 -25    6.84    0.94
   1   0 -24   -0.53    0.84
   1   0 -23   48.78    3.08
   1   0 -22   11.83    1.73
   1   0 -22   12.55    1.77
   1   0 -21    6.05    1.52
   1   0 -21    7.85    1.67
   1   0 -20    1.67    1.42
   1   0 -20   -0.26    1.24
   1   0 -20    0.44    0.70
   1   0 -19   38.18    6.13
   1   0 -19   31.96    2.18
   1   0 -19   36.13    2.97
  -1   0  19   26.18    4.98
  -1   0  19   18.97    5.23
  -1   0  19   31.58    4.96
   1   0 -19   30.43    2.73
  -1   0  18    3.94    2.53
  -1   0  18    7.88    3.17
  -1   0  18    3.91    3.47
   1   0 -18    4.61    1.52
   1   0 -18    6.11    1.49
   1   0 -18    4.29    3.13
   1   0 -18    4.56    0.95
   1   0 -18    3.79    0.94
   1   0 -17  144.31    7.08
  -1   0  17  120.55   10.46
   1   0 -17  145.91    7.26
  -1   0  17  135.20   10.23
   1   0 -17  134.35    6.37
  -1   0  17  127.38   12.14
   1   0 -17  135.94   10.55
   1   0 -17  156.23    6.55
   1   0 -16    5.46    0.98
   1   0 -16    5.25    1.41
   1   0 -16    5.22    1.37
   1   0 -16    0.93    2.01
   1   0 -16    5.13    0.94
  -1   0  16    5.78    2.68
  -1   0  16    2.10    3.03
   1   0 -15   20.87    1.98
   1   0 -15   19.10    2.12
  -1   0  15   23.78    4.95
   1   0 -15   24.29    3.99
   1   0 -15   18.94    1.54
   1   0 -15   18.62    1.58
  -1   0  15   24.83    3.93
   1   0 -14    9.50    1.09
  -1   0  14    4.76    2.26
   1   0 -14   10.25    1.38
   1   0 -14    9.16    1.10
   1   0 -14    7.08    2.58
   1   0 -14    7.63    1.35
   1   0 -13  181.64   10.97
   1   0 -13  180.18    8.37
  -1   0  13  197.76   11.20
   1   0 -13  192.11    8.34
   1   0 -12   48.23    4.50
  -1   0  12   41.41    4.31
  -1   0  11   51.10    4.42
   1   0 -11   47.73    4.40
  -1   0  10    0.21    1.51
   1   0 -10    0.91    0.97
   1   0 -10   -0.44    1.49
   1   0  -9  103.65    6.22
   1   0  -9   94.09    5.25
  -1   0   9  103.58    6.13
  -1   0   9  100.36    4.25
   1   0  -9  108.71    6.37
  -1   0   8    5.79    1.75
   1   0  -8    6.69    0.96
  -1   0   8    6.16    0.60
   1   0  -8    7.94    1.95
   1   0  -8    5.94    1.31
   1   0  -8    7.45    1.79
  -1   0   7   78.27    3.33
   1   0  -7   80.97    3.81
  -1   0   7   81.04    4.69
   1   0  -7   77.28    4.22
   1   0  -7   84.14    4.90
   1   0  -7   76.89    4.72
   1   0  -6   38.94    2.99
   1   0  -6   37.38    2.07
   1   0  -6   38.15    2.89
   1   0  -6   36.88    2.54
  -1   0   6   35.21    2.74
  -1   0   6   38.71    1.71
  -1   0   5  156.60    6.93
   1   0  -5  145.00    7.06
  -1   0   5  151.60    5.93
   1   0  -5  153.77    7.14
   1   0  -5  155.56    6.77
   1   0  -5  148.71    6.26
   1   0  -4   79.80    4.20
   1   0  -4   77.89    3.87
   1   0  -4   83.63    4.15
  -1   0   4   77.11    3.10
   1   0  -4   81.94    3.40
  -1   0   4   78.49    3.87
   1   0  -3    0.41    0.31
   1   0  -3    0.54    0.32
   1   0  -3   -0.07    0.86
   1   0  -3    0.53    0.69
  -1   0   3    0.29    0.53
   1   0  -3    0.06    0.75
  -1   0   2   30.92    2.18
  -1   0   2   31.89    2.01
   1   0  -2   29.62    1.95
   1   0  -2   32.05    1.54
  -1   0   2   30.66    1.53
   1   0  -2   31.91    1.34
   1   0  -2   32.66    1.86
   1   0  -2   32.26    1.44
  -1   0   1   20.85    1.43
  -1   0   1   21.89    1.64
   1   0  -1   23.22    1.37
   1   0  -1   23.14    1.06
  -1   0   0   25.26    1.40
   1   0   0   25.65    1.36
  -1   0   0   23.74    1.37
  -1   0   0   24.51    1.50
  -1   0   0   25.63    1.51
  -1   0  -1    0.32    0.30
  -1   0  -1    0.35    0.46
   1   0   1    0.34    0.46
   1   0   1    0.60    0.42
  -1   0  -1    0.29    0.47
   1   0   1    0.26    0.34
  -1   0  -2    8.65    0.83
  -1   0  -2   11.46    0.86
  -1   0  -2   10.03    0.96
   1   0   2   10.57    1.00
   1   0   2    8.71    0.82
   1   0   2   10.18    0.84
  -1   0  -2    8.69    0.93
   1   0   3    3.79    0.70
   1   0   3    3.17    0.64
  -1   0  -3    3.48    0.85
  -1   0  -3    4.62    0.87
  -1   0  -3    4.64    0.83
  -1   0  -4    4.45    1.05
   1   0   4    4.19    0.69
   1   0   4    3.63    0.71
  -1   0  -4    3.03    0.94
  -1   0  -4    4.19    0.93
  -1   0  -5    6.84    1.28
   1   0   5    6.73    0.82
  -1   0  -5    6.27    1.06
   1   0   5    7.66    0.94
  -1   0  -5    9.01    1.33
  -1   0  -5    7.32    1.18
   1   0   6    3.55    0.64
   1   0   6    4.84    0.89
  -1   0  -6    4.93    1.26
  -1   0  -6    3.85    1.04
  -1   0  -6    3.07    1.06
   1   0   7   -0.07    0.69
  -1   0  -7    1.21    0.89
   1   0   7    0.56    0.44
  -1   0  -7    1.36    1.06
  -1   0  -7    1.22    1.11
   1   0   8  180.65    7.58
  -1   0  -8  178.26    8.49
   1   0   8  159.43    6.83
   1   0   8  177.52    9.02
  -1   0  -8  170.34    7.73
  -1   0  -8  174.64    8.35
  -1   0  -9    6.02    1.32
   1   0   9    5.39    1.00
   1   0   9    5.25    2.03
  -1   0  -9    3.47    1.41
  -1   0  -9    7.02    1.66
  -1   0 -10   91.69    5.73
  -1   0 -10   96.06    6.08
  -1   0 -10   90.08    4.95
   1   0  10   96.33    4.84
   1   0  10   89.56    6.51
  -1   0 -11   14.80    2.34
   1   0  11   16.36    3.00
  -1   0 -11   16.09    2.42
  -1   0 -11   13.15    1.66
   1   0  11   15.44    1.65
  -1   0 -12   30.77    2.71
  -1   0 -12   24.66    3.36
  -1   0 -12   24.78    1.79
   1   0  12   28.10    2.28
   1   0  12   30.03    4.07
  -1   0 -13   16.73    1.48
   1   0  13   17.33    3.33
  -1   0 -13   16.50    1.80
  -1   0 -13   16.11    1.43
  -1   0 -13   12.67    2.72
  -1   0 -14   18.09    1.51
   1   0  14   19.34    3.77
  -1   0 -14   19.67    1.64
  -1   0 -14   16.80    3.25
  -1   0 -14   18.49    2.25
   1   0  15    9.20    2.75
  -1   0 -15    9.37    2.88
  -1   0 -15   11.15    1.37
   1   0  15    7.86    3.00
  -1   0 -15    9.33    1.18
  -1   0 -15    9.64    1.75
  -1   0 -16    2.53    0.97
  -1   0 -16    2.52    0.83
  -1   0 -16    0.83    1.37
   1   0  16   -0.50    2.27
   1   0  16    0.40    1.95
  -1   0 -16    3.56    2.23
  -1   0 -17    0.93    0.91
   1   0  17    0.84    1.92
  -1   0 -17    0.15    0.69
  -1   0 -17    2.90    2.67
   1   0  17   -0.70    3.18
   1   0  17    1.57    2.90
  -1   0 -17    0.15    1.24
  -1   0 -18   -0.26    1.13
   1   0  18   -1.43    2.69
   1   0  18   -1.60    2.30
  -1   0 -18   -0.60    1.38
  -1   0 -18    1.68    0.89
   1   0  18   -0.86    1.86
  -1   0 -18   -1.00    2.10
  -1   0 -19   28.90    2.16
  -1   0 -19   28.61    2.62
  -1   0 -20    2.40    1.31
  -1   0 -20    0.80    0.79
  -1   0 -21   -0.11    1.07
  -1   0 -21    0.46    0.68
  -1   0 -22   -0.10    0.94
  -1   0 -23    6.93    1.15
  -1   0 -24    0.46    0.67
   1  -1 -24    3.88    0.97
   1   1 -24    3.19    0.92
   1   1 -23   16.58    1.63
   1  -1 -23   18.11    1.63
   1   1 -22   37.82    2.76
   1  -1 -22   32.23    2.56
   1  -1 -22   33.95    2.73
   1  -1 -22   36.77    2.19
  -1   1  22   33.66    1.92
   1   1 -22   33.55    2.58
   1  -1 -21  113.42    5.23
   1  -1 -21  104.32    5.68
   1   1 -21  101.25    5.66
   1  -1 -21  106.24    5.83
  -1   1  21  115.32    4.93
   1   1 -21  106.51    5.78
   1  -1 -20    0.26    0.82
   1  -1 -20    0.68    1.23
   1   1 -20   -0.68    1.24
   1   1 -20   -0.77    1.20
   1  -1 -20    0.71    0.82
   1  -1 -20    1.41    1.26
  -1   1  19   48.86    6.82
   1   1 -19   68.17    4.19
   1   1 -19   63.30    7.26
  -1  -1  19   58.43    6.95
   1   1 -19   65.51    4.18
   1  -1 -19   61.91    3.51
   1  -1 -19   65.36    4.12
   1  -1 -19   50.63    6.80
  -1   1  19   58.68    8.37
   1  -1 -19   69.25    3.72
  -1   1  19   67.43    7.13
  -1  -1  19   55.70    7.96
   1  -1 -19   68.07    4.24
  -1  -1  19   50.46    6.12
  -1  -1  18   22.09    5.29
   1  -1 -18   31.26    2.25
  -1   1  18   28.54    5.07
  -1  -1  18   20.86    4.38
   1  -1 -18   33.91    2.36
   1   1 -18   33.27    2.70
   1   1 -18   22.89    4.57
   1  -1 -18   33.07    2.82
   1  -1 -18   20.19    4.39
  -1  -1  18   33.55    4.73
   1  -1 -18   32.68    2.72
  -1   1  18   30.13    4.91
  -1   1  18   25.33    5.73
   1   1 -18   32.84    2.86
   1  -1 -17   48.20    2.98
  -1  -1  17   35.00    6.41
  -1   1  17   46.77    6.33
   1   1 -17   47.45    3.39
   1  -1 -17   49.02    2.99
   1  -1 -17   48.92    3.36
   1  -1 -17   42.26    5.78
  -1   1  17   48.85    6.03
  -1   1  17   41.62    7.12
  -1  -1  17   46.80    5.66
   1   1 -17   43.83    5.69
   1  -1 -17   48.39    3.43
   1   1 -17   51.61    3.43
   1   1 -16   27.54    2.41
   1  -1 -16   27.95    2.47
   1  -1 -16   28.03    2.39
   1  -1 -16   30.09    2.15
  -1   1  16   18.98    4.88
   1  -1 -16   27.86    4.50
  -1   1  16   17.52    4.26
  -1   1  16   21.24    4.29
   1   1 -16   32.08    2.58
   1   1 -16   21.38    4.15
   1  -1 -16   29.87    2.17
  -1  -1  16   27.69    4.34
  -1   1  15  114.55   11.00
   1   1 -15  132.56    9.40
  -1  -1  15  129.87    9.06
  -1   1  15  130.73    9.68
   1   1 -15  135.71    6.43
   1  -1 -15  127.45    6.32
   1  -1 -15  123.16    9.20
   1  -1 -15  125.91    5.94
   1  -1 -15  128.56    6.39
   1  -1 -15  123.24    5.92
   1   1 -15  129.41    6.31
   1  -1 -14   84.59    4.39
  -1  -1  14   76.89    6.42
   1  -1 -14   65.62    6.31
  -1   1  14   86.27    7.28
   1  -1 -14   75.93    3.99
   1   1 -14   78.01    4.28
  -1   1  14   80.99    8.46
   1  -1 -14   77.88    4.38
   1   1 -14   76.22    6.58
   1   1 -14   84.11    4.40
   1  -1 -14   81.95    4.04
   1   1 -14   76.89    5.69
   1  -1 -13   68.53    5.99
   1   1 -13   78.45    6.33
   1  -1 -13   78.92    4.10
  -1   1  13   78.72    6.65
   1   1 -13   73.03    3.98
  -1   1  13   57.35    7.04
   1  -1 -13   69.63    3.91
   1  -1 -13   74.08    3.81
   1  -1 -13   71.07    3.70
   1   1 -13   75.35    3.96
   1  -1 -13   75.86    3.71
   1   1 -13   73.04    5.37
  -1  -1  13   78.58    6.07
   1  -1 -12  164.58    8.10
   1   1 -12  164.66    8.95
  -1   1  12  151.34   11.24
  -1   1  12  173.89   10.14
  -1  -1  12  160.62    9.35
   1   1 -12  159.60    9.65
   1  -1 -12  169.97    7.34
   1   1 -12  172.46    7.35
   1  -1 -12  153.65    7.09
   1  -1 -12  158.08    9.61
   1  -1 -11  117.27    6.08
  -1  -1  11  117.49    7.19
   1  -1 -11  116.24    7.39
   1  -1 -11  112.39    7.32
  -1   1  11  124.54    7.81
   1   1 -11  113.86    6.81
  -1   1  11  125.43    9.25
  -1  -1  11  114.44    5.34
   1   1 -11  116.81    7.38
   1  -1 -10  330.59   16.06
  -1   1  10  335.69   17.83
   1   1 -10  360.25   15.76
   1   1 -10  338.32   16.11
  -1  -1  10  337.42   14.06
   1  -1 -10  341.83   16.16
  -1   1  10  381.15   16.69
  -1  -1  10  346.30   15.89
   1  -1 -10  363.22   14.83
   1   1  -9   18.23    2.30
   1   1  -9   18.77    2.59
  -1   1   9   11.88    3.05
   1  -1  -9   15.20    1.65
  -1  -1   9   16.62    2.34
  -1   1   9   15.34    2.60
  -1  -1   9   16.00    1.20
   1  -1  -9   14.17    2.37
  -1  -1   9   18.40    1.38
  -1  -1   8  898.39   34.22
   1   1  -8  855.00   34.45
   1  -1  -8  852.01   33.36
   1   1  -8  850.73   34.41
   1   1  -8  877.78   34.30
  -1   1   8  868.42   34.68
   1  -1  -8  824.21   34.37
  -1  -1   8  816.42   32.82
  -1   1   8  849.71   36.02
   1  -1  -8  836.01   34.42
  -1   1   7  650.90   26.72
   1   1  -7  669.33   26.56
   1   1  -7  642.38   26.51
   1  -1  -7  637.99   26.53
   1   1  -7  633.03   26.52
  -1   1   7  652.75   27.97
   1  -1  -7  659.38   25.71
   1  -1  -7  634.05   26.51
   1  -1  -6  279.33   12.20
   1   1  -6  281.23   12.12
   1  -1  -6  283.81   12.26
   1  -1  -6  272.89   12.02
   1  -1  -6  287.67   11.45
   1   1  -6  291.18   12.06
   1  -1  -6  262.54   10.57
  -1   1   6  263.72   13.11
   1   1  -6  292.79   12.21
  -1   1   6  273.17   12.19
   1  -1  -6  264.11   12.01
  -1   1   5 1943.72   77.27
   1   1  -5 2094.30   77.06
   1  -1  -5 2048.11   77.06
   1   1  -5 1959.94   77.24
   1  -1  -5 1986.21   76.58
   1  -1  -5 2047.92   77.14
   1   1  -5 2034.58   77.14
  -1   1   5 1961.38   78.19
   1  -1  -5 1965.08   76.01
   1  -1  -5 2035.16   77.24
   1  -1  -5 2020.40   77.29
   1  -1  -4  813.69   32.58
   1  -1  -4  846.14   32.37
   1   1  -4  859.02   32.60
   1  -1  -4  823.43   32.87
   1   1  -4  863.94   32.34
  -1   1   4  811.22   32.83
   1   1  -4  835.13   32.72
   1  -1  -4  829.62   32.73
  -1   1   4  831.08   33.71
   1  -1  -4  815.30   31.96
   1  -1  -4  833.20   32.79
   1   1  -3 1045.17   39.13
   1   1  -3 1073.79   39.41
   1  -1  -3 1026.63   39.60
   1  -1  -3  981.99   39.66
   1  -1  -3 1024.65   39.40
  -1   1   3 1059.42   39.70
   1  -1  -3  982.48   39.09
   1   1  -3  986.25   39.51
   1  -1  -3 1002.89   39.56
   1  -1  -2 5474.47  206.40
   1   1  -2 5518.93  206.41
   1  -1  -2 5519.09  206.43
   1  -1  -2 5486.53  206.70
  -1   1   2 5512.10  206.71
  -1  -1   2 5478.27  206.13
   1   1  -2 5044.48  206.59
   1   1  -2 5488.21  206.84
   1  -1  -2 5483.52  206.60
   1   1  -1 2108.29   77.74
  -1   1   1 2036.72   77.12
   1  -1  -1 2065.96   77.39
   1   1  -1 2028.02   77.32
   1  -1  -1 2067.61   77.34
  -1   1   1 1891.85   77.59
  -1  -1   1 2030.51   77.15
  -1  -1   0 8564.85  325.53
  -1   1   0 8539.62  325.54
   1   1   0 8262.73  325.78
  -1  -1   0 8356.38  325.52
   1  -1   0 8824.80  325.83
  -1   1   0 8751.83  325.43
  -1   1   0 8617.05  326.00
   1   1   0 8760.76  325.88
  -1  -1   0 8529.41  325.60
   1  -1   0 8761.55  325.42
   1   1   0 8763.15  325.82
  -1   1  -1 1691.00   63.72
  -1  -1  -1 1667.24   63.90
  -1   1  -1 1840.46   64.08
  -1  -1  -1 1635.52   63.75
   1   1   1 1523.62   63.97
  -1   1  -1 1731.91   63.68
  -1  -1  -1 1646.69   63.74
   1   1   1 1688.86   64.15
   1   1   1 1607.92   63.83
   1  -1   1 1720.64   64.01
  -1   1  -1 1665.87   64.20
   1   1   1 1675.68   63.78
  -1  -1  -1 1678.99   63.71
   1  -1   1 1698.04   63.75
  -1   1  -1 1610.18   64.50
  -1   1  -1 1772.70   64.56
   1   1   1 1640.50   63.75
  -1   1  -2 1061.22   38.40
   1  -1   2 1027.02   37.67
   1   1   2  999.90   37.67
  -1  -1  -2  994.45   37.61
  -1   1  -2 1003.26   37.64
  -1  -1  -2 1020.37   37.67
   1   1   2  981.81   38.10
   1   1   2  841.17   37.28
   1  -1   2 1003.98   37.86
   1   1   2 1002.03   37.61
  -1  -1  -2 1009.64   37.64
  -1   1  -2  996.16   37.63
  -1   1  -3 1192.11   39.87
  -1  -1  -3 1005.26   38.92
  -1  -1  -3 1028.35   38.97
   1  -1   3 1080.31   39.09
   1  -1   3 1075.09   38.97
  -1   1  -3 1062.81   39.04
  -1  -1  -3 1058.38   39.02
  -1   1  -3 1095.87   39.05
   1   1   3 1023.75   38.82
   1  -1   4  583.54   22.71
  -1  -1  -4  580.00   22.75
  -1   1  -4  549.02   23.13
  -1   1  -4  592.05   22.74
   1   1   4  576.10   22.50
   1  -1   4  580.69   22.62
  -1  -1  -4  574.25   22.71
  -1  -1  -4  548.84   22.72
  -1   1  -4  579.89   22.83
  -1  -1  -5  587.25   22.95
  -1   1  -5  548.51   23.39
  -1  -1  -5  531.66   22.95
  -1  -1  -5  597.98   23.49
  -1   1  -5  587.96   23.08
  -1  -1  -5  598.12   23.11
   1  -1   5  592.94   22.89
   1  -1   5  577.63   22.83
   1   1   5  573.74   22.67
  -1  -1  -6  234.40   10.27
  -1   1  -6  224.58   10.21
  -1  -1  -6  214.24   10.10
   1   1   6  233.86    9.72
   1  -1   6  234.75    9.90
   1  -1   6  237.59    9.85
  -1   1  -6  231.17   10.51
  -1  -1  -6  244.11   10.72
  -1  -1  -7   25.74    2.64
  -1   1  -7   30.60    2.50
   1  -1   7   27.74    1.98
   1  -1   7   27.33    2.06
  -1  -1  -7   29.46    2.54
   1   1   7   28.30    1.95
  -1   1  -7   26.10    2.54
   1   1   8 2619.71   98.18
  -1   1  -8 2605.27   99.24
   1  -1   8 2603.85   99.69
  -1  -1  -8 2567.94   99.52
   1  -1   8 2580.09   98.35
  -1  -1  -8 2528.98   99.12
  -1   1  -8 2596.13   99.27
   1  -1   8 2486.52   98.05
   1  -1   9  187.25    9.92
  -1  -1  -9  185.34    9.46
  -1   1  -9  188.12    9.48
  -1  -1  -9  189.98    8.95
   1  -1   9  190.74    8.63
   1   1   9  186.69    8.41
  -1   1  -9  206.31    9.56
   1  -1   9  185.75    8.17
  -1  -1  -9  191.86    9.81
  -1  -1 -10  710.04   30.55
   1  -1  10  737.03   29.06
  -1  -1 -10  745.15   30.45
   1   1  10  722.31   28.81
  -1   1 -10  708.86   29.97
  -1   1 -10  735.53   30.42
   1  -1  10  697.50   30.73
   1   1  10  744.80   31.50
  -1  -1 -11  132.68    6.05
  -1   1 -11  152.95    8.42
   1   1  11  141.79    6.71
  -1  -1 -11  127.24    8.04
   1  -1  11  150.78    8.82
   1   1  11  137.08    9.03
   1  -1  11  145.57    6.96
  -1  -1 -11  140.46    8.34
  -1   1 -11  158.03    8.00
  -1   1 -11  138.34    6.07
  -1  -1 -12  131.80    5.91
  -1  -1 -12  132.27    5.87
  -1  -1 -12  135.72    8.30
   1  -1  12  130.76    6.61
  -1   1 -12  130.94    6.21
  -1   1 -12  139.58    8.39
  -1  -1 -12  123.71    6.18
  -1  -1 -12  139.56    8.40
   1  -1  12  137.43    8.65
  -1  -1 -12  131.69    5.84
  -1   1 -12  132.94    7.54
  -1  -1 -12  129.77    5.92
   1   1  12  147.29    9.44
  -1   1 -12  122.36    5.77
   1   1  13   93.06    7.66
  -1   1 -13   91.99    4.30
  -1   1 -13   87.14    5.91
  -1  -1 -13   95.03    6.89
  -1  -1 -13   89.01    4.44
  -1  -1 -13   87.70    4.80
  -1  -1 -13   90.95    4.42
   1  -1  13   87.51    5.01
  -1   1 -13   91.40    6.92
  -1  -1 -13   88.87    4.35
   1   1  13   80.14    7.98
  -1   1 -13   87.55    4.73
   1  -1  13   89.99    7.18
  -1  -1 -13   85.41    6.76
  -1  -1 -14  143.52    6.77
  -1  -1 -14  153.99    6.91
  -1   1 -14  145.79    7.25
   1  -1  14  153.79   10.20
  -1   1 -14  154.32    9.92
   1   1  14  164.33   10.99
   1   1  14  137.16   11.20
  -1   1 -14  152.10    6.71
  -1  -1 -14  152.74    7.34
  -1  -1 -14  163.04    9.87
  -1  -1 -14  149.46    6.79
  -1  -1 -14  159.57   10.02
  -1  -1 -15   78.79    4.73
  -1  -1 -15   85.95    4.41
   1  -1  15   82.34    7.43
  -1  -1 -15   85.03    4.29
  -1   1 -15   81.09    4.73
  -1  -1 -15   87.78    7.27
  -1   1 -15   78.15    6.89
  -1  -1 -15   83.12    4.23
   1   1  15   83.77    7.87
  -1   1 -15   80.35    4.13
   1   1  15   69.73    8.22
   1  -1  15   88.52    7.03
   1   1  15   83.31    6.86
   1  -1  16    6.33    2.39
   1   1  16    5.26    3.24
   1   1  16    6.37    1.03
  -1   1 -16    5.17    1.56
  -1   1 -16    3.17    2.08
  -1  -1 -16    5.32    1.18
  -1   1 -16    7.58    1.11
   1  -1  16    5.16    2.65
  -1  -1 -16    2.71    2.07
  -1  -1 -16    8.07    1.36
   1   1  16    7.45    2.54
  -1  -1 -16    5.26    1.56
   1   1  16    8.02    3.22
  -1  -1 -17   24.96    2.28
   1   1  17   20.19    3.65
  -1   1 -17   23.42    2.26
   1   1  17   20.49    4.90
  -1  -1 -17   22.38    1.96
   1   1  17   12.20    3.74
   1  -1  17   20.23    4.03
  -1  -1 -17   17.08    1.69
  -1   1 -17   18.22    1.65
  -1  -1 -17   15.24    2.11
  -1   1 -17   16.39    2.15
   1  -1  17   13.79    3.40
  -1   1 -17   13.94    3.48
  -1  -1 -17   15.33    3.72
   1   1  17   21.03    1.60
  -1  -1 -18  108.35    9.59
  -1   1 -18  115.29    6.72
   1   1  18  127.64    9.55
  -1  -1 -18  117.74    6.77
  -1   1 -18  122.68   10.03
  -1   1 -18  142.67    6.86
   1  -1  18  143.99   10.03
   1   1  18  141.09   11.08
  -1  -1 -18  147.25    6.85
  -1  -1 -18  138.35    6.46
  -1  -1 -18  133.44    6.19
   1   1  18  138.11    5.93
   1   1  18  116.89   11.18
   1  -1  18  114.86    9.82
  -1   1 -19  139.11    7.03
  -1  -1 -19  140.70    6.74
  -1  -1 -19  141.87    6.49
   1   1  19  143.95    6.21
  -1  -1 -19  142.79    7.05
  -1  -1 -20    2.65    0.83
   1   1  20    3.08    0.80
  -1  -1 -20    1.53    1.27
  -1   1 -20    2.01    1.25
  -1  -1 -20    2.46    1.02
  -1  -1 -21   16.81    1.57
  -1   1 -21   14.26    1.74
  -1  -1 -21   17.67    1.88
  -1  -1 -22   47.23    2.56
  -1  -1 -22   42.06    2.85
  -1   1 -22   45.04    2.91
  -1   1 -23   15.92    1.40
  -1  -1 -23   16.05    1.39
  -1   1 -24   14.14    1.23
  -1  -1 -24   15.02    1.25
   1  -2 -23  113.32    5.64
   1   2 -23  118.23    5.68
  -1   2  23  123.03    5.17
  -1   2  22    7.18    0.89
   1  -2 -22    5.48    1.21
   1  -2 -22    7.15    1.09
   1   2 -22    6.18    1.25
   1   2 -21   14.14    1.79
   1  -2 -21   12.51    1.36
   1   2 -21   13.09    1.67
   1  -2 -21   16.04    1.57
  -1   2  21   14.01    1.26
   1  -2 -21   13.64    1.76
   1  -2 -21   12.15    1.71
   1  -2 -20    1.54    1.17
   1  -2 -20    2.87    0.98
   1   2 -20    1.67    1.23
  -1   2  20    2.04    0.86
   1  -2 -20    2.91    1.34
   1  -2 -20    1.30    0.98
   1   2 -20    2.67    1.32
   1  -2 -19   26.42    2.48
   1  -2 -19   21.35    2.28
   1   2 -19   27.13    2.39
   1   2 -19   22.24    2.27
   1  -2 -19   23.37    2.03
   1  -2 -19   27.95    2.16
   1  -2 -18    0.10    0.91
  -1   2  18    1.05    2.46
   1   2 -18    1.29    1.19
   1   2 -18    0.53    2.43
   1  -2 -18    0.40    1.25
   1  -2 -18   -0.13    1.17
   1  -2 -18    0.69    0.68
  -1   2  18    0.74    3.21
   1  -2 -18    1.48    1.04
   1  -2 -18    0.53    2.48
  -1  -2  18    0.43    2.13
   1   2 -18   -0.13    1.14
   1  -2 -17   67.04    3.78
   1  -2 -17   67.40    4.18
   1  -2 -17   66.01    4.03
   1   2 -17   66.48    4.07
   1  -2 -17   64.17    3.46
   1   2 -17   60.52    7.32
   1   2 -17   66.97    4.09
  -1   2  17   63.69    3.27
   1  -2 -17   51.98    6.48
   1  -2 -17   73.61    3.88
  -1   2  17   69.93    8.70
  -1   2  17   63.67    7.10
  -1  -2  17   61.56    6.32
   1  -2 -16   36.73    2.88
   1   2 -16   42.04    3.04
   1  -2 -16   38.17    5.36
  -1   2  16   45.85    5.89
   1  -2 -16   40.02    2.76
  -1   2  16   42.25    2.36
  -1   2  16   36.11    6.28
   1  -2 -16   43.25    2.79
   1   2 -16   42.85    4.68
   1   2 -16   42.98    3.00
   1  -2 -16   43.02    3.10
   1   2 -16   36.51    5.21
  -1  -2  16   33.83    4.65
  -1   2  15  384.99   22.28
   1   2 -15  348.23   17.92
   1  -2 -15  370.02   19.29
   1  -2 -15  372.63   15.12
   1  -2 -15  368.93   15.33
  -1  -2  15  321.75   18.05
   1  -2 -15  368.41   15.08
   1   2 -15  377.62   15.37
  -1   2  15  361.13   14.58
   1   2 -15  379.83   19.46
  -1   2  15  392.27   20.08
   1   2 -15  360.89   15.33
   1  -2 -15  364.58   15.42
   1  -2 -15  349.68   15.10
   1  -2 -14   24.45    2.08
  -1   2  14   23.64    1.59
   1  -2 -14   20.20    1.78
  -1  -2  14   17.08    3.32
   1  -2 -14   22.99    2.06
   1   2 -14   21.38    3.68
   1   2 -14   24.89    2.15
  -1   2  14   19.57    3.98
   1  -2 -14   19.78    1.80
  -1   2  14   20.77    4.63
   1  -2 -14   20.81    3.81
   1   2 -14   18.81    3.20
   1  -2 -14   24.30    2.75
   1  -2 -14   21.02    1.91
   1   2 -14   22.10    2.20
   1  -2 -13  439.78   17.84
  -1  -2  13  433.04   20.75
   1  -2 -13  436.10   18.00
   1  -2 -13  433.48   17.90
   1  -2 -13  452.18   17.92
   1  -2 -13  449.95   18.11
   1   2 -13  420.51   17.53
   1  -2 -13  457.43   21.44
   1   2 -13  457.64   18.07
  -1   2  13  488.52   22.44
  -1   2  13  435.01   17.46
   1   2 -13  459.97   18.08
   1   2 -13  445.05   20.80
  -1   2  13  449.46   23.90
   1   2 -13  429.22   21.19
   1  -2 -13  481.78   19.59
   1  -2 -13  440.86   17.87
   1   2 -12   16.36    1.45
  -1  -2  12   20.42    2.95
   1  -2 -12   18.32    1.61
   1  -2 -12   18.50    1.61
   1  -2 -12   22.87    1.93
  -1  -2  12   16.40    1.71
  -1   2  12   17.96    1.34
   1   2 -12   20.22    1.63
   1   2 -12   22.71    3.32
  -1   2  12   14.43    3.99
   1   2 -12   18.13    1.67
  -1   2  12   16.41    3.31
   1  -2 -12   20.84    1.74
   1  -2 -12   23.08    3.34
   1   2 -12   17.54    3.00
   1  -2 -12   16.81    2.23
  -1  -2  11   18.54    2.78
   1   2 -11   16.48    2.77
  -1   2  11   20.83    3.38
   1  -2 -11   22.77    3.19
   1   2 -11   26.79    3.25
   1  -2 -11   21.29    1.66
  -1  -2  11   22.33    1.93
  -1   2  11   23.88    4.50
   1  -2 -11   24.21    2.41
   1   2 -10   23.02    3.13
  -1   2  10   20.93    3.82
  -1   2  10   20.35    3.76
  -1   2  10   30.34    3.69
   1  -2 -10   20.75    2.82
   1  -2 -10   25.75    2.42
  -1  -2  10   24.02    1.97
  -1  -2  10   20.25    1.91
   1  -2 -10   23.43    3.20
   1   2 -10   24.22    2.98
  -1  -2   9    1.57    0.71
  -1   2   9    2.04    1.87
   1  -2  -9    2.29    1.51
  -1   2   9    2.15    2.22
   1  -2  -9    2.10    1.06
  -1   2   9    0.62    1.81
   1  -2  -9    1.15    1.67
   1   2  -9    1.91    1.45
   1   2  -9    0.90    1.49
   1  -2  -8  105.62    6.31
   1   2  -8  110.67    6.37
  -1   2   8  118.75    7.06
   1  -2  -8  112.12    6.65
   1  -2  -8  103.80    4.70
   1   2  -8  110.79    6.64
  -1   2   8  113.60    7.76
  -1   2   8  116.93    7.50
   1  -2  -8  116.51    5.92
   1  -2  -7   10.99    1.92
  -1   2   7   10.96    2.14
   1   2  -7    9.51    2.14
   1  -2  -7   11.75    1.57
   1  -2  -7   10.07    1.97
   1  -2  -7   10.15    1.04
  -1   2   7    9.48    2.45
   1   2  -7    8.30    1.75
   1  -2  -7   10.30    1.83
  -1   2   7    7.49    2.21
   1  -2  -6   74.85    4.57
   1  -2  -6   79.26    3.85
  -1   2   6   74.64    5.80
   1  -2  -6   85.76    5.05
   1  -2  -6   73.38    4.46
   1  -2  -6   78.52    4.43
  -1   2   6   79.04    5.11
   1   2  -6   82.42    4.54
  -1   2   6   76.88    5.44
   1   2  -6   75.94    4.58
   1  -2  -6   78.13    4.91
   1   2  -5  189.07    8.57
   1  -2  -5  174.66    8.43
   1   2  -5  191.61    8.34
   1  -2  -5  174.86    7.89
  -1   2   5  195.42    9.22
   1  -2  -5  181.88    8.80
  -1   2   5  186.83    9.84
   1  -2  -5  187.39    8.87
   1  -2  -5  185.42    8.37
  -1   2   5  182.56    9.53
   1  -2  -4  129.97    6.47
  -1   2   4  140.07    7.52
   1  -2  -4  118.42    6.09
  -1   2   4  126.24    6.83
   1   2  -4  138.38    5.99
   1  -2  -4  123.39    6.43
   1   2  -4  123.06    6.13
   1   2  -4  137.77    6.92
   1  -2  -4  129.91    5.99
   1  -2  -4  124.88    5.88
  -1   2   4  126.29    6.98
   1  -2  -3   15.09    1.60
  -1   2   3   13.45    1.87
   1  -2  -3   16.18    1.74
   1   2  -3   11.76    1.42
   1   2  -3   16.01    2.09
   1  -2  -3   15.40    1.75
  -1   2   3   13.75    2.34
   1   2  -3   14.30    1.33
   1  -2  -3   14.94    1.47
   1  -2  -3   12.55    1.36
  -1   2   3   13.59    2.09
  -1   2   2  365.37   15.94
   1   2  -2  383.71   15.52
   1  -2  -2  363.36   14.95
  -1   2   2  364.93   15.56
   1  -2  -2  365.11   14.37
   1  -2  -2  344.38   15.08
   1  -2  -2  357.07   14.96
  -1   2   2  392.91   15.46
   1   2  -2  364.99   14.33
  -1  -2   2  348.69   14.60
   1  -2  -1   33.03    1.66
  -1  -2   1   29.12    2.04
  -1  -2   1   29.04    1.53
   1  -2  -1   30.25    2.03
   1   2  -1   29.98    1.61
  -1  -2   1   33.13    2.08
  -1   2   1   33.92    3.01
  -1   2   1   33.45    2.62
   1   2  -1   28.28    2.45
  -1  -2   1   30.81    1.80
  -1   2   1   31.26    2.82
  -1   2   1   27.32    1.58
   1  -2   0   20.62    1.23
   1   2   0   21.13    1.97
   1   2   0   19.30    1.90
  -1  -2   0   18.62    1.09
  -1   2   0   20.64    2.14
  -1   2   0   16.35    1.93
   1   2   0   19.63    2.01
  -1  -2   0   19.22    1.57
  -1   2   0   17.79    1.10
   1  -2   0   20.06    1.46
   1   2   0   16.27    1.16
  -1  -2   0   19.38    1.68
  -1   2   0   19.95    2.26
   1   2   0   19.85    1.18
  -1  -2   0   18.54    1.26
  -1   2  -1   74.47    5.06
   1   2   1   82.45    3.89
  -1   2  -1   77.17    4.64
  -1   2  -1   81.86    4.55
   1   2   1   73.72    4.08
   1  -2   1   71.95    3.54
  -1  -2  -1   82.64    3.49
  -1  -2  -1   75.71    3.56
  -1  -2  -1   83.96    4.08
  -1   2  -1   80.32    4.81
  -1   2  -1   78.89    4.34
   1   2   1   87.32    4.58
   1   2   1   79.19    4.37
  -1   2  -1   80.82    3.49
   1   2   1   88.73    4.67
  -1  -2  -1   80.76    4.18
  -1  -2  -2  478.27   19.03
  -1   2  -2  516.79   20.91
   1   2   2  494.25   19.16
   1  -2   2  468.78   18.83
  -1   2  -2  599.08   20.47
  -1  -2  -2  493.73   19.84
   1  -2   2  499.03   19.85
  -1   2  -2  506.61   19.06
  -1  -2  -2  469.40   19.05
   1   2   2  472.20   19.38
   1   2   2  446.47   19.08
  -1   2  -2  532.69   19.99
  -1  -2  -2  492.86   19.59
   1   2   2  482.15   20.22
   1   2   2  493.16   19.75
   1  -2   2  493.98   19.14
  -1   2  -2  469.28   20.25
   1   2   2  529.10   20.35
   1   2   3   32.16    2.10
  -1  -2  -3   31.10    1.96
   1  -2   3   33.55    2.10
  -1   2  -3   34.92    2.03
   1  -2   3   37.12    2.55
  -1  -2  -3   32.12    2.32
   1  -2   3   32.63    1.59
  -1  -2  -3   33.32    2.02
   1   2   3   34.31    2.92
  -1   2  -3   32.61    2.89
   1   2   3   31.39    2.90
  -1  -2  -3   31.00    2.58
   1   2   3   35.50    2.26
  -1   2  -3   38.01    3.26
   1   2   3   30.58    2.29
   1   2   3   30.30    1.94
  -1  -2  -4   97.01    4.61
   1   2   4   81.94    4.66
   1   2   4   92.29    5.03
  -1  -2  -4   99.60    4.71
  -1  -2  -4   97.87    4.99
   1  -2   4   98.16    4.74
  -1   2  -4  105.05    4.71
  -1  -2  -4   82.01    5.19
   1  -2   4  100.51    5.09
   1   2   4  102.46    4.78
   1  -2   5   24.06    1.98
  -1  -2  -5   23.12    1.91
  -1   2  -5   24.62    1.97
   1   2   5   18.10    2.26
  -1  -2  -5   22.80    2.51
  -1  -2  -5   21.26    2.06
   1  -2   5   25.79    2.15
   1   2   5   20.29    1.91
  -1  -2  -5   24.32    2.03
   1  -2   6    3.15    1.01
  -1   2  -6    5.11    1.81
  -1   2  -6    3.40    1.09
   1   2   6    3.63    1.60
   1   2   6    2.35    1.03
  -1  -2  -6    3.28    1.16
  -1  -2  -6    1.92    0.98
   1  -2   6    4.17    1.19
   1  -2   7    1.94    1.01
   1   2   7    2.51    1.62
   1   2   7    2.53    1.03
  -1   2  -7    4.01    1.28
  -1  -2  -7    2.32    1.06
  -1  -2  -7    1.65    1.03
   1  -2   7    1.86    1.03
  -1   2  -7    2.59    1.53
   1   2   8    8.88    1.43
  -1  -2  -8   10.96    2.20
   1   2   8   11.49    2.40
  -1  -2  -8   14.76    1.99
  -1   2  -8   11.04    1.80
  -1   2  -8   10.40    2.30
   1  -2   8    8.16    1.44
   1  -2   8   10.41    1.47
  -1   2  -9   12.80    1.93
  -1   2  -9    9.15    2.19
  -1  -2  -9   13.02    2.49
   1  -2   9   10.79    1.57
   1  -2   9    9.88    1.48
  -1  -2  -9    7.72    1.66
   1   2   9   11.46    2.71
   1  -2  10   87.85    5.01
   1  -2  10   81.55    4.73
  -1   2 -10   94.56    5.96
   1   2  10   80.30    6.69
  -1  -2 -10   95.46    6.01
  -1   2 -10   89.62    6.12
  -1  -2 -10   82.00    4.12
  -1  -2 -10   85.13    6.18
  -1  -2 -10   87.16    4.13
  -1   2 -11   51.29    4.63
   1  -2  11   54.76    4.84
   1  -2  11   55.12    3.69
  -1  -2 -11   49.17    2.84
  -1  -2 -11   52.06    4.49
   1   2  11   42.83    5.23
  -1  -2 -11   52.10    2.89
  -1  -2 -11   54.41    4.93
   1   2  11   53.36    2.71
  -1  -2 -11   46.43    3.01
  -1  -2 -11   56.64    4.11
  -1   2 -11   50.30    3.01
  -1   2 -11   49.42    4.46
   1  -2  12   34.32    2.96
  -1  -2 -12   40.32    4.44
   1   2  12   32.44    4.78
   1  -2  12   33.43    4.08
   1   2  12   34.88    2.05
  -1  -2 -12   36.14    2.34
   1   2  12   38.92    5.00
  -1  -2 -12   30.46    3.24
  -1   2 -12   32.88    3.89
  -1  -2 -12   44.11    4.36
   1   2  12   37.41    2.20
  -1  -2 -12   41.45    2.72
  -1   2 -12   36.23    3.97
  -1   2 -12   43.10    2.67
  -1  -2 -12   36.06    2.38
   1   2  13    3.93    0.79
  -1   2 -13    4.49    2.08
  -1  -2 -13    3.10    1.94
   1   2  13    3.56    0.80
   1  -2  13    1.07    1.83
  -1  -2 -13    2.93    1.20
   1  -2  13    2.73    1.11
   1  -2  13    4.78    1.95
   1   2  13    1.37    2.14
  -1  -2 -13    4.02    1.24
   1   2  13    3.32    1.85
  -1  -2 -13    3.88    1.00
   1   2  13    2.49    2.50
  -1   2 -13    2.76    1.18
  -1   2 -13    1.20    1.66
  -1  -2 -13    1.08    1.69
  -1  -2 -14   85.53    4.47
  -1  -2 -14   84.32    4.44
  -1  -2 -14   80.65    4.74
   1   2  14   83.59    4.12
   1   2  14   97.99    8.41
   1   2  14   70.66    7.78
  -1   2 -14   98.33    7.48
  -1  -2 -14   75.98    6.82
   1  -2  14   84.13    7.15
  -1   2 -14   81.61    6.45
  -1   2 -14   86.63    4.76
  -1  -2 -14   86.42    4.54
   1   2  14   91.20    4.06
   1  -2  14   85.18    6.71
  -1  -2 -14   89.07    7.31
   1   2  14   85.35    6.69
   1  -2  15    5.12    2.61
  -1   2 -15    6.99    1.48
   1   2  15    6.67    1.03
  -1  -2 -15    6.24    1.19
   1  -2  15    7.20    2.36
  -1  -2 -15    6.30    2.38
  -1   2 -15    5.91    2.47
  -1  -2 -15    7.67    1.33
   1   2  15    8.99    2.59
  -1  -2 -15    3.69    1.93
  -1  -2 -15    5.95    1.56
  -1  -2 -15    7.72    1.29
   1   2  15    6.92    3.01
   1   2  15    7.55    3.28
   1   2  15    6.99    0.98
  -1  -2 -16    9.00    2.92
   1   2  16    7.62    2.75
  -1  -2 -16    9.79    1.44
  -1   2 -16    8.15    3.40
   1  -2  16    4.55    2.40
  -1   2 -16    9.89    1.70
  -1  -2 -16    7.04    1.29
  -1   2 -16    8.40    1.55
   1  -2  16    5.76    2.30
  -1  -2 -16    9.91    1.49
   1   2  16   11.41    1.26
   1   2  16   10.56    4.16
  -1  -2 -16    9.28    1.54
  -1  -2 -16    8.21    1.68
  -1  -2 -17   32.24    2.50
  -1  -2 -17   26.84    4.44
  -1  -2 -17   34.10    2.42
   1   2  17   27.83    2.05
  -1   2 -17   34.92    2.69
   1  -2  17   27.91    4.57
  -1  -2 -17   29.85    2.71
  -1  -2 -17   32.52    2.59
   1   2  17   27.50    4.16
   1   2  17   29.85    5.23
  -1   2 -17   27.37    2.59
   1   2  17   26.60    5.06
   1  -2  17   28.81    4.28
  -1   2 -17   25.15    4.35
  -1  -2 -18    8.03    1.31
  -1  -2 -18    9.64    1.48
   1   2  18    8.28    3.33
   1  -2  18    4.77    2.61
  -1   2 -18    9.64    1.57
   1   2  18    5.51    3.15
  -1  -2 -18    7.30    1.49
   1   2  18   10.00    1.27
   1   2  19   33.11    2.19
  -1  -2 -19   37.10    2.82
  -1  -2 -19   36.95    2.68
  -1   2 -19   38.41    2.80
  -1  -2 -19   35.17    2.43
  -1  -2 -20    4.79    1.25
   1   2  20    5.45    0.93
  -1  -2 -20    5.62    1.07
  -1   2 -20    4.29    1.24
  -1  -2 -20    6.51    1.28
  -1  -2 -21   24.63    1.91
  -1  -2 -21   18.56    1.57
  -1  -2 -21   23.34    1.97
   1   2  21   20.30    1.48
   1   2  22   20.61    1.07
  -1  -2 -22   22.75    1.50
  -1   2 -22   20.56    1.57
  -1  -2 -22   19.05    1.52
  -1   2 -23   36.50    2.23
  -1  -2 -23   42.55    2.16
  -1  -2 -23   40.04    2.28
  -1   3  23   78.21    3.56
   1  -3 -23   89.91    3.87
  -1   3  22    9.71    0.98
   1  -3 -22    9.83    1.15
   1  -3 -22    8.66    1.08
   1  -3 -21    0.82    0.87
   1   3 -21    1.32    0.87
   1  -3 -21    2.06    0.92
  -1   3  21    1.99    0.76
   1  -3 -21    2.89    0.94
   1   3 -20   15.03    1.68
   1  -3 -20   20.25    1.77
  -1   3  20   17.92    1.47
   1  -3 -20   17.72    1.79
   1  -3 -20   18.31    1.69
   1  -3 -19   12.49    1.53
   1  -3 -19    9.86    1.48
   1  -3 -19   10.40    1.46
  -1   3  19    7.25    1.00
   1   3 -19    9.89    1.54
   1  -3 -19   10.34    1.57
   1  -3 -19    7.87    1.12
   1   3 -19    9.38    1.44
   1  -3 -18   89.16    4.73
   1  -3 -18   80.17    4.64
  -1   3  18   88.53    4.17
   1  -3 -18   89.44    4.39
   1   3 -18   82.66    4.70
   1   3 -18   81.03    4.64
   1  -3 -18   87.41    4.83
   1  -3 -18   94.19    4.75
   1  -3 -17  112.47    5.56
   1  -3 -17  104.69    5.51
  -1  -3  17  100.71    7.76
  -1   3  17  107.22    7.81
   1   3 -17  110.20    5.54
  -1  -3  17   92.94    8.09
   1  -3 -17  109.18    5.65
  -1   3  17   91.04    9.51
  -1   3  17   95.42    9.05
   1   3 -17   92.75    8.63
   1   3 -17  108.20    5.56
   1  -3 -17  107.02    5.49
  -1   3  17  112.66    5.04
   1  -3 -17  107.96    5.26
   1  -3 -16   38.37    5.13
   1   3 -16   37.64    2.82
   1   3 -16   41.68    4.99
   1  -3 -16   40.85    2.95
   1   3 -16   41.53    5.60
  -1   3  16   37.06    6.07
   1   3 -16   39.91    2.86
   1  -3 -16   43.54    2.95
  -1   3  16   41.56    2.48
  -1   3  16   37.63    6.19
  -1  -3  16   39.43    4.85
  -1   3  16   40.48    5.74
   1  -3 -16   41.78    2.86
   1  -3 -15 1047.55   41.75
   1   3 -15 1057.85   46.35
  -1   3  15 1107.62   48.76
  -1   3  15 1121.97   47.56
   1  -3 -15 1067.25   41.87
   1  -3 -15 1174.00   44.25
  -1   3  15 1103.15   41.27
   1   3 -15 1084.93   45.94
   1  -3 -15  995.89   45.91
   1  -3 -15 1111.67   41.71
   1   3 -15 1030.16   41.75
  -1   3  15  952.13   47.84
   1   3 -15 1023.98   41.70
  -1  -3  15  979.40   45.15
  -1   3  14  233.05   13.91
   1  -3 -14  233.74   11.52
   1  -3 -14  210.98    9.51
  -1   3  14  233.02   14.94
   1   3 -14  195.57    9.46
   1  -3 -14  228.55    9.61
   1   3 -14  211.82    9.51
   1   3 -14  209.37   12.91
  -1   3  14  193.72   14.27
   1   3 -14  239.60   13.30
  -1   3  14  229.66    9.17
   1  -3 -14  206.19    9.55
  -1  -3  14  223.35   12.53
   1  -3 -14  213.39   12.85
   1   3 -13 1944.85   77.72
   1   3 -13 2153.80   82.22
   1  -3 -13 1962.03   77.73
   1  -3 -13 2198.11   80.14
  -1   3  13 1937.57   83.97
  -1   3  13 2145.26   84.20
   1   3 -13 2038.60   81.89
   1   3 -13 1979.80   77.78
  -1  -3  13 2042.74   81.22
   1  -3 -13 1961.07   77.80
   1  -3 -13 2102.34   77.83
   1   3 -13 1931.90   77.30
   1  -3 -13 2092.51   82.27
   1  -3 -13 2022.83   81.58
  -1   3  13 2165.13   83.17
  -1   3  13 2105.41   77.41
   1  -3 -13 2071.98   77.83
   1  -3 -13 2070.32   77.89
   1  -3 -12   51.58    4.99
   1   3 -12   43.74    2.83
   1  -3 -12   52.09    3.06
   1  -3 -12   56.39    5.41
   1  -3 -12   43.57    2.82
  -1   3  12   43.76    5.86
   1   3 -12   51.12    2.82
   1  -3 -12   55.75    4.26
  -1   3  12   49.87    5.47
  -1   3  12   50.63    6.03
   1   3 -12   46.88    2.63
  -1   3  12   50.74    2.67
   1  -3 -12   49.79    3.02
   1   3 -12   54.67    5.35
   1   3 -12   43.06    2.87
   1  -3 -12   54.52    3.14
  -1  -3  12   56.94    3.77
  -1   3  12   52.30    2.76
   1   3 -12   49.32    4.96
   1  -3 -11   38.51    3.42
   1  -3 -11   31.14    4.03
   1   3 -11   38.16    4.27
   1  -3 -11   29.31    2.10
   1  -3 -11   32.54    2.27
   1   3 -11   27.12    2.00
  -1   3  11   22.55    4.13
  -1   3  11   26.32    1.88
  -1  -3  11   32.71    2.87
  -1   3  11   29.17    4.11
   1   3 -11   31.69    1.99
   1   3 -11   26.50    3.52
   1  -3 -11   27.24    2.07
  -1   3  11   32.02    1.89
   1   3 -11   27.97    1.84
  -1  -3  11   33.24    2.81
  -1   3  11   22.68    4.12
   1  -3 -11   29.30    3.59
   1  -3 -10   39.82    2.47
  -1  -3  10   44.17    3.21
   1  -3 -10   37.69    4.16
  -1   3  10   42.22    4.64
   1   3 -10   33.89    3.81
   1   3 -10   40.54    2.31
   1  -3 -10   39.66    2.45
   1  -3 -10   43.31    3.58
   1   3 -10   40.06    4.29
  -1   3  10   43.02    5.02
   1  -3 -10   38.62    2.55
  -1   3  10   41.61    2.24
   1  -3 -10   39.20    3.97
  -1  -3  10   40.72    3.32
  -1   3  10   33.49    4.78
   1  -3  -9  136.09    6.11
   1  -3  -9  135.39    6.13
   1   3  -9  146.55    6.02
   1  -3  -9  125.21    7.70
   1   3  -9  136.58    8.01
  -1   3   9  146.23    9.46
  -1   3   9  120.45    8.99
   1  -3  -9  135.87    8.41
   1   3  -9  134.43    8.59
  -1   3   9  143.64    8.80
   1  -3  -9  143.40    7.71
   1  -3  -8   71.29    5.32
  -1   3   8   59.57    5.57
   1  -3  -8   69.18    3.83
   1  -3  -8   66.90    4.68
   1  -3  -8   72.53    4.74
  -1   3   8   64.71    5.95
  -1   3   8   71.58    5.70
   1   3  -8   70.28    4.88
   1  -3  -7    7.83    1.66
   1  -3  -7    5.46    1.06
   1  -3  -7    5.93    1.85
   1   3  -7    3.95    1.42
  -1   3   7    7.73    2.30
  -1   3   7    3.39    1.88
  -1   3   7    7.02    2.42
   1  -3  -6  561.12   23.07
  -1   3   6  537.13   24.63
  -1   3   6  562.97   25.21
  -1   3   6  584.98   25.09
   1  -3  -6  597.21   24.37
   1  -3  -6  555.28   23.44
   1   3  -6  629.01   25.16
   1   3  -6  552.42   23.44
   1  -3  -5 4234.40  161.33
  -1   3   5 4241.79  163.28
  -1   3   5 4109.32  163.56
  -1   3   5 4383.45  163.02
   1   3  -5 3880.96  161.16
  -1   3   5 4336.23  162.72
   1  -3  -5 4201.11  161.32
   1  -3  -5 4371.34  162.10
  -1   3   5 4217.43  160.98
   1  -3  -5 4397.59  162.29
   1   3  -5 4485.93  163.09
   1  -3  -4 3258.43  123.89
  -1   3   4 3234.03  123.21
   1  -3  -4 3119.67  123.31
  -1   3   4 3210.02  124.37
   1  -3  -4 3273.22  123.62
  -1   3   4 3053.83  125.22
   1  -3  -4 3334.14  123.96
  -1   3   4 3321.53  125.36
  -1   3   4 3191.17  124.91
  -1   3   4 3106.65  124.41
   1   3  -4 3318.62  124.67
  -1   3   3 2001.51   73.85
  -1   3   3 1956.71   75.47
   1  -3  -3 2022.11   74.32
  -1   3   3 2000.27   75.14
   1  -3  -3 1993.97   73.72
   1  -3  -3 1986.01   74.04
  -1  -3   3 1941.61   73.51
  -1  -3   3 2068.68   73.53
  -1  -3   3 1733.80   72.35
  -1   3   3 1993.57   74.64
   1   3  -3 1953.41   74.82
  -1   3   3 1923.97   75.57
  -1   3   3 1894.09   74.54
  -1   3   2   44.11    3.73
  -1   3   2   38.29    3.30
  -1   3   2   33.80    2.99
   1  -3  -2   37.89    2.83
   1  -3  -2   41.84    2.72
  -1  -3   2   37.87    2.69
   1  -3  -2   36.92    3.17
  -1  -3   2   37.04    2.21
  -1  -3   2   37.47    2.66
  -1   3   2   35.83    3.89
  -1   3   2   43.22    3.78
   1   3  -2   41.32    3.50
  -1   3   1  337.57   14.39
  -1  -3   1  308.37   12.91
   1  -3  -1  309.89   14.31
  -1   3   1  337.51   14.50
  -1   3   1  355.80   15.17
  -1   3   1  327.13   14.90
   1  -3  -1  313.05   13.48
  -1  -3   1  325.61   13.85
  -1   3   1  320.58   15.46
   1   3  -1  351.88   14.66
  -1  -3   1  343.83   13.92
   1  -3  -1  332.21   13.82
  -1  -3   0   85.18    4.54
   1   3   0   64.56    3.18
   1   3   0   82.33    4.79
  -1  -3   0   78.64    3.34
  -1   3   0   88.20    5.26
   1   3   0   84.05    5.24
  -1   3   0   90.98    5.34
   1  -3   0   76.61    3.86
  -1   3   0   82.51    4.65
  -1   3   0   80.68    4.97
  -1  -3   0   84.20    4.43
   1  -3   0   77.98    4.10
   1   3   1  179.78    8.18
  -1   3  -1  164.24    8.67
  -1  -3  -1  162.61    6.72
   1   3   1  193.64    8.88
   1  -3   1  152.62    7.31
  -1   3  -1  179.36    8.07
   1   3   1  150.58    7.21
  -1   3  -1  194.23    8.98
  -1  -3  -1  181.98    8.02
  -1  -3  -1  186.57    8.26
   1   3   1  161.14    8.66
  -1   3  -2  475.14   16.90
   1   3   2  393.54   16.31
  -1  -3  -2  366.15   14.21
  -1   3  -2  327.18   14.10
   1  -3   2  399.13   16.00
  -1  -3  -2  338.47   14.10
   1   3   2  386.23   15.44
  -1  -3  -2  403.89   15.59
  -1   3  -2  397.36   16.56
   1   3   2  376.07   15.19
   1  -3   2  343.02   14.59
  -1   3  -2  447.91   17.59
   1   3   2  384.91   16.48
  -1  -3  -2  400.28   15.93
   1   3   2  387.21   16.09
  -1  -3  -3   35.55    2.87
  -1   3  -3   35.11    3.45
  -1   3  -3   36.18    2.08
  -1  -3  -3   34.97    2.05
   1  -3   3   39.37    3.08
   1   3   3   32.94    2.31
   1   3   3   36.55    2.90
   1  -3   3   33.46    2.04
  -1  -3  -3   32.50    3.06
   1   3   3   35.99    2.60
   1   3   3   39.89    3.56
   1   3   3   39.09    3.43
  -1   3  -3   45.67    4.13
   1   3   3   39.67    3.15
  -1  -3  -4  275.75   13.82
   1   3   4  303.70   13.59
  -1   3  -4  314.16   14.64
   1  -3   4  326.61   12.68
  -1  -3  -4  297.89   12.63
   1  -3   4  339.81   13.96
   1   3   4  289.09   12.52
   1   3   4  306.35   14.42
   1   3   4  310.35   13.83
  -1   3  -4  314.09   12.69
   1  -3   4  301.40   12.20
  -1  -3  -4  323.89   13.64
   1   3   4  321.60   14.66
   1   3   4  292.06   12.86
  -1   3  -5   86.71    6.01
   1  -3   5   96.54    5.43
   1   3   5   92.27    5.11
   1   3   5   88.85    4.56
   1   3   5   74.06    4.67
  -1  -3  -5   95.09    5.77
   1   3   5   85.13    5.63
  -1   3  -5   87.67    4.61
  -1  -3  -5   87.29    4.57
  -1  -3  -5   90.13    5.15
   1  -3   5   84.69    4.48
   1   3   5   76.48    5.87
  -1   3  -6   36.67    2.70
   1   3   6   24.44    2.53
   1   3   6   30.67    3.63
   1   3   6   31.14    2.52
   1   3   6   30.54    2.84
   1  -3   6   27.62    2.38
   1  -3   6   39.94    3.22
  -1  -3  -6   38.75    3.55
  -1  -3  -6   32.66    2.57
  -1  -3  -6   34.07    2.90
  -1  -3  -7   21.98    2.46
   1  -3   7   23.75    2.58
   1   3   7   19.67    2.09
  -1  -3  -7   23.26    2.34
  -1  -3  -7   27.66    3.22
   1   3   7   20.53    2.56
   1   3   7   22.44    2.36
   1  -3   7   23.44    2.39
  -1   3  -7   26.91    2.53
   1   3   7   22.15    3.32
   1  -3   7   23.04    2.28
  -1  -3  -8  167.67    7.34
  -1  -3  -8  172.40    8.86
  -1  -3  -8  174.92    9.82
   1  -3   8  186.12    8.73
  -1  -3  -8  164.85    8.66
   1   3   8  190.02    8.76
   1  -3   8  172.24    8.51
  -1   3  -8  189.71    8.99
  -1   3  -8  179.17   10.16
  -1  -3  -8  163.41    7.33
   1  -3   8  189.65    9.04
  -1  -3  -9   92.67    5.68
  -1   3  -9   90.46    6.70
   1  -3   9   82.95    5.33
  -1  -3  -9   84.84    4.19
   1   3   9   89.54    4.18
   1  -3   9   97.87    5.70
  -1  -3  -9   81.97    5.59
  -1  -3  -9   81.58    4.16
  -1   3  -9   87.38    4.03
  -1   3  -9   86.97    5.71
   1   3   9   87.33    5.51
   1  -3   9   91.95    5.37
   1   3   9   87.65    3.99
   1   3   9   70.63    5.86
  -1  -3 -10  186.95    8.29
  -1   3 -10  183.10   11.08
   1  -3  10  186.00    9.61
   1  -3  10  201.94    9.67
   1  -3  10  196.43    9.90
   1   3  10  203.49   10.09
   1   3  10  190.43    8.00
  -1   3 -10  197.96   10.44
  -1  -3 -10  207.14   10.49
   1   3  10  180.26   10.77
   1   3  10  195.83    8.20
  -1  -3 -10  184.16    8.28
   1   3  11   26.89    1.75
  -1  -3 -11   23.86    1.97
  -1  -3 -11   27.79    2.00
  -1  -3 -11   26.15    3.33
   1  -3  11   25.54    2.73
  -1  -3 -11   23.61    1.96
  -1   3 -11   29.47    3.58
   1   3  11   27.77    1.91
   1   3  11   25.37    3.13
   1  -3  11   24.33    2.97
  -1   3 -11   16.45    3.37
  -1  -3 -11   26.93    2.00
  -1   3 -11   21.54    1.94
   1   3  12 1184.24   43.97
   1   3  12 1217.98   47.12
   1   3  12 1171.18   44.15
   1  -3  12 1143.19   46.72
   1  -3  12 1152.80   45.86
  -1  -3 -12 1096.74   47.33
  -1   3 -12 1153.09   47.67
  -1  -3 -12 1159.52   44.37
  -1  -3 -12 1156.85   44.35
  -1  -3 -12 1161.49   48.48
  -1  -3 -12 1058.61   44.41
  -1   3 -12 1039.80   44.28
   1  -3  12 1115.42   47.96
  -1   3 -12 1206.54   48.43
  -1  -3 -12 1150.88   44.26
  -1  -3 -13  403.34   17.14
   1   3  13  349.19   19.72
  -1   3 -13  353.67   18.08
   1  -3  13  343.72   18.03
  -1   3 -13  352.39   17.87
  -1  -3 -13  365.51   14.70
  -1  -3 -13  343.36   17.71
   1   3  13  355.04   14.39
   1   3  13  351.66   14.18
   1  -3  13  329.47   15.79
  -1  -3 -13  338.51   14.72
  -1   3 -13  320.15   14.57
   1   3  13  373.58   17.32
  -1  -3 -13  348.25   14.43
  -1  -3 -13  349.81   18.40
   1  -3  13  350.32   16.98
  -1  -3 -13  362.24   14.64
  -1   3 -14 1170.16   44.61
  -1  -3 -14 1144.50   44.59
   1   3  14 1154.79   44.09
   1   3  14 1201.06   44.21
  -1   3 -14 1108.23   48.38
   1  -3  14 1084.48   47.29
   1   3  14 1177.31   50.40
  -1  -3 -14 1115.79   48.96
   1  -3  14 1098.45   48.61
   1   3  14 1118.51   44.22
  -1  -3 -14 1080.11   48.21
  -1  -3 -14 1041.76   44.63
  -1  -3 -14 1182.09   44.58
  -1  -3 -14 1138.69   44.55
  -1   3 -14 1159.33   48.53
   1   3  14 1172.19   47.70
   1   3  14 1123.67   50.80
  -1   3 -15   20.60    3.84
  -1  -3 -15   22.04    2.10
  -1  -3 -15   20.49    2.06
   1   3  15   18.05    1.69
  -1  -3 -15   21.00    2.00
   1   3  15   22.65    1.71
  -1  -3 -15   19.03    1.92
   1   3  15   29.28    5.19
  -1   3 -15   22.66    3.63
  -1   3 -15   24.36    2.09
   1  -3  15   18.25    3.58
  -1  -3 -15   11.66    3.24
   1   3  15   17.44    4.47
   1   3  15   22.85    1.83
  -1  -3 -15   21.18    3.82
   1   3  15   17.95    3.22
   1  -3  15   18.63    3.26
   1   3  16   39.12    5.89
  -1  -3 -16   46.71    3.05
   1   3  16   43.76    2.65
  -1  -3 -16   40.70    5.32
   1   3  16   47.14    2.63
  -1  -3 -16   30.46    4.63
   1   3  16   45.45    4.92
   1   3  16   43.04    6.42
  -1  -3 -16   48.12    3.10
   1  -3  16   34.36    5.04
   1  -3  16   38.88    4.61
  -1  -3 -16   46.92    3.07
  -1   3 -16   31.22    4.68
   1   3  16   44.51    2.72
  -1   3 -16   52.00    3.17
   1   3  17  104.74    4.70
   1   3  17   89.08    8.68
   1   3  17   87.46    9.05
  -1   3 -17   96.83    5.18
  -1  -3 -17   94.74    5.14
  -1  -3 -17   99.27    5.16
   1   3  17  102.02    4.84
   1  -3  17   85.30    7.95
  -1  -3 -17  100.78    5.15
   1   3  18   20.19    1.56
  -1  -3 -18   19.51    1.95
  -1   3 -18   18.71    1.91
  -1  -3 -18   21.64    1.98
   1   3  18   21.70    1.73
  -1   3 -19    3.48    1.09
  -1  -3 -19    3.80    1.04
  -1  -3 -19    3.77    1.12
   1   3  19    2.85    0.89
  -1  -3 -19    4.11    1.23
  -1  -3 -20    6.57    1.12
  -1  -3 -20    6.12    1.18
  -1   3 -20    5.23    1.12
   1   3  20    4.98    0.89
  -1  -3 -20    4.14    1.03
  -1   3 -21  126.68    6.34
   1   3  21  158.47    6.25
  -1  -3 -21  162.24    6.70
  -1  -3 -21  151.40    6.43
  -1  -3 -21  136.94    6.40
   1   3  22   65.04    2.91
  -1  -3 -22   60.02    3.00
  -1  -3 -22   67.34    3.27
  -1  -3 -23  130.33    5.48
  -1   4  23   23.82    1.28
   1  -4 -23   27.26    1.48
   1  -4 -22    2.83    0.74
  -1   4  22    2.18    0.60
   1  -4 -21   -0.04    0.21
  -1   4  21    5.87    0.82
  -1   4  20   29.26    1.74
   1  -4 -20   27.30    1.81
   1  -4 -20   32.48    2.17
  -1   4  20   27.78    1.84
  -1   4  19   15.09    1.31
  -1   4  19   14.90    1.42
   1  -4 -19   16.09    1.46
  -1   4  18    6.95    1.17
   1  -4 -18    7.06    1.22
   1  -4 -18   10.04    1.47
  -1   4  18    7.57    1.10
  -1   4  17   12.62    1.35
   1  -4 -17   11.91    1.61
   1  -4 -17   11.38    1.44
   1  -4 -16   16.45    1.80
   1   4 -16    8.95    2.90
   1  -4 -16   15.37    1.70
  -1   4  16   16.50    3.81
  -1   4  16   16.57    4.24
  -1  -4  16   13.70    3.06
  -1   4  16   16.77    4.48
   1  -4 -16   13.86    1.76
  -1   4  16   15.40    1.46
   1  -4 -16   13.95    1.76
   1  -4 -16   13.71    2.58
   1  -4 -15   98.32    6.82
   1  -4 -15   94.64    5.00
  -1   4  15   96.17    8.50
  -1   4  15   83.48    8.78
   1  -4 -15   99.30    5.09
  -1   4  15   93.81    4.60
   1  -4 -15   96.43    5.05
  -1  -4  15   79.54    7.28
   1  -4 -15  100.28    5.06
   1  -4 -15   89.41    8.10
  -1   4  15   83.77    8.67
   1   4 -15   84.56    7.93
  -1   4  14  113.15   10.02
  -1  -4  14  108.37    8.30
   1  -4 -14  117.84    5.84
   1  -4 -14  112.45    8.97
  -1   4  14  106.10    9.83
  -1   4  14  114.59    5.39
  -1   4  14  111.10    5.37
   1  -4 -14  118.72    5.82
   1   4 -14  114.47    9.17
   1  -4 -14  118.16    7.60
   1  -4 -14  114.07    5.80
  -1   4  14  123.93    9.62
   1  -4 -14  116.48    5.78
  -1   4  13  398.18   22.25
   1  -4 -13  372.84   20.52
   1  -4 -13  444.63   19.30
   1   4 -13  394.34   20.92
   1  -4 -13  398.98   16.74
  -1   4  13  389.84   16.39
  -1   4  13  436.77   21.67
   1  -4 -13  402.80   16.86
   1   4 -13  396.07   16.12
  -1   4  13  413.12   16.36
   1  -4 -13  406.46   16.80
   1  -4 -13  417.68   16.79
   1  -4 -13  411.19   16.48
  -1  -4  13  418.86   20.15
  -1   4  13  392.17   21.97
  -1  -4  12    4.79    1.44
   1  -4 -12    6.37    1.87
   1  -4 -12    2.47    2.03
   1   4 -12    4.64    0.97
   1   4 -12    4.39    2.60
  -1   4  12    7.65    3.13
   1  -4 -12    5.10    1.21
   1  -4 -12    6.66    1.35
   1  -4 -12    3.68    1.23
  -1   4  12    5.37    2.30
  -1   4  12    4.79    1.01
  -1   4  12    4.04    1.00
   1  -4 -12    6.86    1.27
  -1   4  12    6.21    2.50
   1   4 -12    2.67    0.98
  -1   4  12    9.86    3.12
  -1   4  11   33.45    4.94
   1  -4 -11   38.87    4.76
  -1  -4  11   46.32    3.76
   1   4 -11   33.21    2.13
  -1   4  11   42.03    2.35
  -1   4  11   36.10    2.40
   1   4 -11   31.91    4.59
  -1   4  11   31.54    5.23
  -1   4  11   34.44    4.78
  -1   4  11   38.89    4.82
   1  -4 -11   32.17    2.46
   1  -4 -11   35.09    2.51
  -1  -4  11   38.22    3.75
   1  -4 -11   44.89    4.05
   1  -4 -11   37.08    2.70
   1   4 -11   42.72    2.44
  -1   4  10   48.99    5.49
  -1   4  10   56.06    3.13
   1  -4 -10   53.23    5.34
   1  -4 -10   59.66    3.27
   1  -4 -10   49.61    4.53
  -1   4  10   50.50    6.13
   1  -4 -10   58.81    3.48
   1   4 -10   52.38    2.77
   1  -4 -10   54.40    3.16
   1   4 -10   54.56    3.01
  -1   4  10   59.72    3.02
  -1   4  10   54.32    5.43
  -1  -4  10   56.63    4.62
  -1   4  10   57.52    5.71
  -1   4  10   53.14    5.94
   1  -4  -9   54.77    3.10
   1   4  -9   55.20    2.75
   1  -4  -9   52.35    3.10
  -1   4   9   49.92    5.92
  -1   4   9   50.80    5.35
  -1   4   9   45.03    5.06
  -1   4   9   48.84    5.32
   1   4  -9   57.11    2.99
   1  -4  -9   56.63    5.28
  -1   4   9   54.00    5.75
   1  -4  -9   62.57    3.48
  -1   4   9   54.34    3.07
   1   4  -9   57.52    2.76
  -1  -4   9   63.33    4.76
  -1   4   8   99.08    8.08
   1  -4  -8   97.74    4.68
  -1   4   8   96.10    7.47
   1  -4  -8   89.29    5.42
   1   4  -8  101.02    4.35
   1   4  -8  105.79    4.62
  -1  -4   8   90.24    5.27
  -1   4   8   87.40    7.21
   1  -4  -8   97.04    4.68
  -1   4   8   93.69    4.66
  -1   4   8  107.66    7.49
   1  -4  -8   97.52    6.90
   1   4  -8  108.57    7.76
  -1   4   8   87.17    7.04
  -1  -4   7   16.49    2.05
   1  -4  -7   16.47    2.10
  -1   4   7   20.85    3.20
   1  -4  -7   20.46    2.62
  -1   4   7   19.49    3.11
  -1   4   7   16.87    3.11
   1   4  -7   18.78    1.41
  -1   4   7   16.63    1.32
   1   4  -7   20.12    3.43
   1  -4  -7   17.76    1.64
   1  -4  -7   17.76    1.50
   1  -4  -7   20.41    3.02
  -1   4   7   16.39    3.19
  -1   4   7   16.88    1.57
  -1  -4   7   17.26    1.94
  -1   4   6   15.28    2.73
   1   4  -6   17.18    1.31
  -1  -4   6   15.42    1.82
  -1   4   6   17.38    2.94
  -1  -4   6   13.15    1.91
  -1   4   6   11.96    2.68
   1  -4  -6   14.85    2.65
  -1   4   6   16.80    1.45
   1  -4  -6   16.90    2.15
   1   4  -6   16.07    2.90
   1  -4  -6   22.15    2.69
  -1   4   6   20.04    3.41
  -1   4   5  140.06    8.57
  -1   4   5  139.59    8.51
   1  -4  -5  152.17    8.21
  -1   4   5  143.81    8.64
   1  -4  -5  131.80    7.52
  -1   4   5  144.12    9.27
  -1  -4   5  143.92    7.16
   1  -4  -5  141.34    8.12
  -1  -4   5  148.39    7.44
   1   4  -5  141.50    8.90
   1   4  -4  289.10   14.22
  -1   4   4  270.00   12.62
  -1   4   4  280.11   14.58
  -1  -4   4  287.98   12.65
   1  -4  -4  287.03   13.40
   1  -4  -4  270.49   13.16
  -1   4   4  275.00   13.56
   1  -4  -4  258.16   12.81
  -1   4   4  272.91   13.78
  -1   4   4  274.00   14.55
  -1  -4   4  284.19   12.41
  -1   4   3  499.03   22.64
   1   4  -3  515.17   23.39
  -1  -4   3  545.75   21.97
  -1   4   3  547.91   22.46
   1  -4  -3  535.19   22.48
   1  -4  -3  502.42   22.25
  -1   4   3  523.49   23.24
   1  -4  -3  523.09   22.78
  -1  -4   3  533.97   22.06
  -1   4   3  508.61   24.03
  -1   4   3  513.99   23.79
  -1   4   2   53.88    4.34
   1  -4  -2   64.39    4.40
  -1  -4   2   71.19    4.37
  -1   4   2   65.33    4.73
   1  -4  -2   63.97    4.61
  -1   4   2   71.33    5.88
  -1   4   2   68.26    5.11
   1  -4  -2   68.27    4.89
  -1  -4   2   62.82    4.19
  -1   4   2   61.89    5.36
   1   4  -2   71.74    5.27
  -1   4   1   68.40    4.95
   1   4  -1   62.67    4.84
  -1  -4   1   69.55    4.45
  -1   4   1   57.79    4.27
   1  -4  -1   58.22    4.50
  -1   4   1   61.52    5.43
   1  -4  -1   60.87    4.12
  -1   4   1   73.50    5.27
   1  -4  -1   61.05    4.77
  -1   4   1   67.57    5.40
  -1  -4   1   69.49    4.36
   1   4   0   91.04    5.91
  -1   4   0   93.79    5.44
  -1   4   0  104.03    7.30
  -1  -4   0   87.24    5.55
  -1   4   0   97.28    6.73
   1  -4   0   89.85    5.17
   1  -4   0   94.30    5.95
  -1  -4   0   96.28    5.54
  -1   4   0   91.57    6.20
   1   4   0   96.26    6.52
  -1   4  -1   32.41    4.11
  -1   4  -1   37.11    3.76
  -1  -4  -1   30.81    3.06
   1   4   1   35.63    3.76
  -1  -4  -1   30.70    2.79
  -1   4  -1   35.40    3.68
   1  -4   1   29.06    3.05
   1  -4   1   27.49    2.42
   1   4   1   30.65    3.09
  -1  -4  -2  166.64    9.49
  -1   4  -2  202.02   10.53
  -1  -4  -2  191.41    9.35
   1  -4   2  188.13    8.48
   1   4   2  188.14   10.37
   1  -4   2  196.92    9.82
   1   4   2  175.52    9.14
  -1   4  -3   62.34    5.21
   1   4   3   70.38    5.29
  -1  -4  -3   51.40    4.37
  -1  -4  -3   63.31    4.28
   1   4   3   53.92    3.88
   1  -4   3   62.50    4.56
   1   4   3   49.36    3.63
   1   4   4  110.81    7.29
   1   4   4   88.56    6.03
   1   4   4  115.18    7.53
  -1  -4  -4  116.79    7.14
   1   4   4  122.85    7.06
  -1   4  -4  108.52    7.50
   1  -4   4  122.97    7.08
  -1  -4  -4  120.51    6.60
   1   4   5   41.70    3.85
   1   4   5   43.29    4.45
   1   4   5   46.23    2.69
   1  -4   5   49.98    4.14
   1   4   5   46.14    4.64
  -1  -4  -5   53.97    4.04
  -1   4  -5   56.11    5.12
   1   4   5   47.86    4.15
  -1  -4  -5   48.54    4.39
  -1   4  -6    4.07    2.31
  -1  -4  -6    2.58    1.68
   1   4   6    4.60    2.18
   1   4   6    4.18    0.92
  -1  -4  -6    4.69    0.85
   1   4   6    4.02    1.39
  -1   4  -6    4.77    0.79
  -1  -4  -6    3.06    1.38
   1   4   6    4.65    2.23
   1   4   6    2.70    1.48
   1  -4   6    6.29    1.83
  -1  -4  -7   14.10    1.43
   1  -4   7   13.07    2.33
   1  -4   7   12.94    2.20
  -1   4  -7   16.54    3.32
  -1  -4  -7   13.63    2.18
   1   4   7   13.67    2.70
   1   4   7   15.04    1.22
  -1  -4  -7   11.99    1.27
   1   4   7   15.53    1.54
  -1  -4  -7   14.99    1.45
  -1   4  -7   17.07    1.39
  -1  -4  -7   12.39    2.77
   1   4   7   16.17    3.10
   1   4   8    0.59    0.59
   1   4   8    0.33    1.56
   1   4   8    3.01    2.09
  -1  -4  -8    2.67    2.15
   1  -4   8    1.29    1.40
   1   4   8    0.54    0.81
   1  -4   8    1.50    1.31
  -1  -4  -8    0.75    0.73
  -1  -4  -8    0.94    0.85
   1   4   8    1.36    0.71
  -1   4  -8    2.32    0.73
  -1  -4  -8    0.68    1.31
  -1  -4  -8    0.64    0.70
   1   4   9   20.74    1.48
   1   4   9   16.42    1.43
  -1  -4  -9   21.98    2.76
   1  -4   9   18.89    2.77
   1   4   9   16.52    1.61
  -1  -4  -9   16.59    3.35
  -1   4  -9   23.24    3.85
   1   4   9   15.98    3.25
  -1  -4  -9   15.20    1.59
  -1  -4  -9   17.20    1.68
  -1  -4  -9   18.44    1.65
   1   4   9   14.81    3.07
  -1   4  -9   18.41    1.45
   1  -4   9   19.72    2.65
   1   4  10   23.63    4.13
   1   4  10   35.28    2.10
  -1  -4 -10   31.23    2.31
   1   4  10   34.62    2.34
  -1   4 -10   29.35    4.46
  -1  -4 -10   28.84    2.22
   1   4  10   32.88    2.08
  -1  -4 -10   32.03    4.51
  -1  -4 -10   31.42    2.34
  -1  -4 -10   30.40    3.42
   1   4  10   28.19    4.31
   1  -4  10   35.13    3.42
   1  -4  10   29.67    3.45
  -1  -4 -11   68.08    3.76
  -1  -4 -11   61.22    3.59
   1   4  11   67.88    3.66
  -1  -4 -11   70.47    5.36
  -1   4 -11   55.69    6.07
   1  -4  11   62.62    5.04
  -1  -4 -11   61.20    6.21
   1   4  11   65.70    3.38
  -1  -4 -11   64.08    3.67
  -1  -4 -11   61.31    3.72
   1   4  11   60.45    6.55
   1   4  11   61.60    3.37
   1  -4  11   61.37    4.89
   1   4  11   58.84    6.60
  -1  -4 -12  237.15   10.01
   1  -4  12  237.36   11.70
   1   4  12  206.21   13.93
   1   4  12  211.27   13.68
   1   4  12  226.74    9.80
  -1   4 -12  216.36   13.68
   1   4  12  212.48    9.49
  -1  -4 -12  230.53    9.96
  -1  -4 -12  225.50    9.91
  -1  -4 -13   13.15    1.65
   1   4  13    9.57    3.23
   1   4  13   12.46    1.43
   1   4  13   12.97    1.57
  -1  -4 -13   12.23    1.63
   1   4  13   11.63    3.11
   1  -4  13   16.28    2.43
   1  -4  13   18.16    3.59
  -1   4 -13   13.60    3.39
  -1  -4 -13   11.28    1.60
   1   4  14   41.30    2.51
   1  -4  14   33.68    4.79
  -1  -4 -14   32.22    4.82
  -1  -4 -14   35.66    2.60
  -1  -4 -14   40.34    4.17
   1   4  14   25.60    4.90
  -1  -4 -14   37.95    2.79
   1   4  14   37.75    2.59
   1   4  14   40.26    5.22
  -1  -4 -14   39.26    2.83
  -1   4 -14   32.96    4.79
   1   4  15    6.37    1.17
   1   4  15    6.25    1.11
  -1  -4 -15    5.37    1.24
  -1  -4 -15    8.40    1.52
   1   4  15    5.66    2.66
   1   4  15    5.81    1.16
   1  -4  15    8.51    2.86
  -1  -4 -15    7.97    2.91
  -1  -4 -15    6.60    1.42
  -1  -4 -15    7.39    1.38
  -1   4 -15    5.25    2.34
   1   4  16   38.06    2.37
   1   4  16   38.16    2.44
   1   4  16   34.65    2.37
  -1  -4 -16   35.52    2.72
  -1  -4 -16   35.90    2.74
  -1  -4 -16   38.11    2.81
   1   4  17    7.61    1.17
   1   4  17    8.97    1.25
  -1  -4 -17    9.71    1.50
  -1  -4 -17   10.81    1.59
   1   4  17    9.53    1.18
   1   4  18    1.45    0.72
   1   4  18    2.52    0.91
  -1  -4 -18    0.98    1.04
  -1  -4 -19   15.79    1.37
   1   4  19   14.48    1.21
  -1  -4 -19   15.09    1.58
  -1  -4 -19   14.38    1.60
   1   4  19   17.83    1.44
  -1  -4 -20    1.08    0.80
   1   4  20    2.04    0.71
  -1  -4 -20    1.12    0.61
  -1  -4 -20    1.51    0.92
   1   4  21   45.67    2.32
  -1  -4 -21   49.19    2.52
   1   4  22   35.06    1.69
   1  -5 -21   37.34    1.98
  -1   5  21   31.12    1.71
  -1   5  20   50.90    2.54
   1  -5 -20   54.36    2.69
   1  -5 -19   75.14    3.82
   1  -5 -19   82.92    4.06
   1  -5 -19   84.22    4.08
  -1   5  19   79.68    3.69
  -1   5  18   77.19    3.76
   1  -5 -18   78.23    4.11
   1  -5 -18   79.78    3.98
   1  -5 -18   78.37    4.11
   1  -5 -17   26.92    2.16
  -1   5  17   25.95    1.87
  -1   5  17   25.36    1.84
   1  -5 -17   25.41    2.03
   1  -5 -17   26.78    2.15
   1  -5 -16   39.05    2.63
  -1   5  16   36.73    2.37
   1  -5 -16   38.75    2.76
   1  -5 -16   40.53    2.74
  -1   5  16   37.38    2.41
   1  -5 -15   11.73    1.66
  -1   5  15   10.14    1.34
   1  -5 -15   12.08    1.56
   1  -5 -15   10.68    1.61
   1  -5 -15   11.27    1.60
   1  -5 -15   11.81    1.65
  -1   5  15   11.79    1.35
  -1   5  14   47.37    2.81
  -1   5  14   41.35    5.47
   1  -5 -14   37.34    5.19
   1  -5 -14   46.57    4.52
  -1   5  14   41.07    5.74
   1  -5 -14   48.01    3.24
   1  -5 -14   47.27    3.13
  -1  -5  14   40.76    5.05
   1  -5 -14   46.84    3.09
  -1   5  14   35.32    5.39
   1  -5 -14   46.29    3.05
   1  -5 -14   46.64    2.81
   1   5 -14   40.97    5.55
   1   5 -13   26.42    4.55
  -1   5  13   21.46    1.83
  -1   5  13   10.86    3.39
   1  -5 -13   23.12    1.97
   1  -5 -13   17.89    3.90
   1  -5 -13   25.50    3.38
   1  -5 -13   21.64    2.26
   1  -5 -13   21.49    2.09
  -1   5  13   18.63    4.13
   1  -5 -13   22.34    2.13
  -1   5  13   20.91    4.03
   1  -5 -13   25.29    2.09
   1  -5 -12   91.19    4.99
   1  -5 -12  101.41    5.35
  -1   5  12   89.89    8.45
   1   5 -12   94.64    4.78
  -1   5  12   75.03    7.58
   1   5 -12   94.67    8.52
   1  -5 -12  100.95    7.02
  -1   5  12   91.01    8.72
   1  -5 -12   98.17    5.01
  -1   5  12   94.46    4.70
   1  -5 -12  105.47    5.13
   1  -5 -12   90.18    8.00
  -1  -5  12   98.01    6.60
   1   5 -11   10.92    1.36
  -1   5  11   10.39    3.09
   1  -5 -11   10.79    3.06
  -1   5  11   13.48    1.60
  -1   5  11   10.16    3.34
   1  -5 -11   12.01    1.54
   1  -5 -11   12.32    1.52
  -1  -5  11   15.20    2.47
  -1   5  11   13.13    3.39
   1  -5 -11   13.10    1.88
  -1  -5  11   11.83    2.52
   1  -5 -11   11.17    1.58
  -1   5  10  107.71    5.18
   1   5 -10  112.94    9.00
  -1   5  10   91.84    8.65
  -1   5  10   97.15    8.18
   1  -5 -10  101.83    8.16
   1  -5 -10  105.73    5.16
  -1  -5  10  125.59    7.33
  -1   5  10   90.38    8.05
  -1  -5  10  115.69    7.61
   1  -5 -10  102.16    5.10
   1  -5 -10  115.05    5.62
   1   5 -10  110.18    4.99
  -1  -5   9  103.58    7.06
  -1   5   9   85.63    4.24
   1   5  -9   86.68    4.31
  -1   5   9   71.35    6.70
   1   5  -9   90.92    4.09
   1  -5  -9   89.08    4.50
  -1   5   9   63.82    6.67
   1  -5  -9   77.88    7.07
   1  -5  -9   94.17    6.58
   1   5  -9   86.18    7.80
  -1   5   9   86.31    4.55
   1  -5  -9   85.61    4.45
  -1   5   9   92.70    8.23
   1  -5  -8    5.08    2.52
   1  -5  -8    2.18    0.94
  -1   5   8    4.45    2.05
  -1  -5   8    5.08    2.05
   1  -5  -8    2.87    1.16
   1   5  -8    4.36    0.91
  -1   5   8    2.75    1.03
  -1   5   8    2.38    2.34
   1  -5  -8    3.86    0.99
  -1   5   8    2.34    1.87
  -1   5   8    3.51    0.88
   1   5  -8    3.73    0.87
   1  -5  -8    4.03    1.78
   1   5  -8    2.23    2.33
  -1   5   7   21.73    3.46
   1   5  -7   32.13    2.10
   1  -5  -7   30.72    3.26
   1   5  -7   33.55    2.03
   1  -5  -7   30.84    2.13
  -1   5   7   35.03    4.62
   1  -5  -7   24.96    3.72
   1  -5  -7   29.50    2.15
  -1   5   7   34.89    2.08
   1  -5  -7   29.48    3.57
   1   5  -7   36.15    4.83
   1  -5  -6   18.49    1.68
   1   5  -6   18.61    3.52
  -1   5   6   16.56    3.39
  -1   5   6   20.11    2.95
  -1   5   6   26.97    1.82
  -1   5   6   15.08    2.78
   1  -5  -6   16.39    2.76
   1  -5  -6   18.78    1.61
   1   5  -6   21.49    1.53
  -1   5   6   22.20    1.56
   1  -5  -6   17.14    2.58
   1   5  -6   22.70    1.66
   1  -5  -6   18.41    3.02
  -1   5   5   42.12    2.30
  -1   5   5   31.83    3.73
   1  -5  -5   42.37    4.06
   1  -5  -5   31.98    3.82
   1   5  -5   42.16    4.88
   1  -5  -5   34.63    2.23
   1  -5  -5   30.64    3.47
   1   5  -5   36.23    2.21
   1   5  -5   32.69    2.06
  -1  -5   5   34.01    3.19
  -1   5   5   28.65    3.52
  -1   5   5   40.92    4.93
  -1   5   5   35.88    2.09
  -1  -5   4  153.24    8.46
  -1   5   4  134.97    8.70
   1   5  -4  165.69   10.31
  -1   5   4  148.27   10.31
  -1   5   4  158.52    9.51
  -1  -5   4  151.92    8.42
  -1   5   4  164.27   10.71
   1  -5  -4  161.92    6.98
   1  -5  -4  162.48    9.48
   1   5  -4  165.49    7.01
   1  -5  -4  143.21    9.05
  -1   5   4  153.63    6.80
  -1   5   4  187.21    7.03
   1  -5  -4  159.31    9.13
   1   5  -3   10.26    2.70
  -1   5   3   19.75    2.82
  -1   5   3   19.42    3.43
   1  -5  -3   18.69    2.84
  -1   5   3   20.26    3.86
  -1   5   3   17.36    1.35
   1   5  -3   20.95    1.51
  -1  -5   3   21.69    2.54
  -1   5   3   21.81    1.48
   1  -5  -3   18.41    2.81
  -1  -5   3   18.70    2.49
   1  -5  -3   15.05    2.55
  -1  -5   2  565.95   25.32
  -1   5   2  602.49   23.18
   1   5  -2  624.53   23.37
   1  -5  -2  570.49   23.35
   1  -5  -2  622.83   26.28
  -1   5   2  660.18   27.87
  -1   5   2  568.60   23.04
   1   5  -2  595.42   26.80
  -1   5   2  654.60   28.66
   1  -5  -2  587.41   26.03
  -1   5   2  628.16   26.29
   1  -5  -2  560.24   25.34
  -1  -5   2  628.19   25.45
  -1   5   1  169.77    9.94
  -1  -5   1  175.58    9.13
   1   5  -1  156.68    9.85
   1  -5  -1  177.39    9.82
  -1   5   1  193.77   11.75
  -1  -5   1  151.26    9.07
   1  -5  -1  172.54    9.69
   1   5  -1  180.22    7.40
   1  -5  -1  155.39    8.83
  -1   5   1  177.37   10.97
  -1   5   1  172.05    7.19
  -1   5   0  457.99   21.71
   1  -5   0  401.04   19.22
  -1  -5   0  380.68   18.77
   1  -5   0  414.60   19.41
  -1   5   0  424.65   19.90
   1   5   0  383.99   19.14
   1   5   0  441.69   16.63
  -1  -5   0  410.30   18.56
  -1   5   0  465.17   20.98
  -1   5   0  401.35   16.36
   1  -5   1   62.27    5.06
  -1   5  -1   60.20    3.02
  -1  -5  -1   61.12    4.64
   1   5   1   62.19    3.03
   1   5   1   58.14    4.95
  -1  -5  -1   61.77    5.12
   1   5   1   56.73    3.32
  -1   5  -1   75.70    6.12
   1   5   1   70.61    3.33
  -1  -5  -2  135.39    7.70
  -1  -5  -2  139.56    8.33
   1  -5   2  127.68    8.14
   1   5   2  150.72    9.29
   1   5   2  150.46    6.05
   1   5   2  117.41    5.91
  -1   5  -2  127.68    5.63
   1   5   2  122.04    5.61
  -1   5  -2  132.17    8.86
   1  -5   2  136.17    8.15
  -1   5  -3   87.86    7.28
  -1   5  -3   90.64    4.38
   1  -5   3  106.68    7.07
  -1  -5  -3  106.87    7.13
   1  -5   3   92.77    6.60
   1   5   3   92.59    4.40
   1   5   3  118.43    4.89
   1   5   3   90.90    7.27
  -1  -5  -3   91.05    6.19
   1  -5   4   24.94    3.33
  -1  -5  -4   21.11    3.32
   1  -5   4   18.49    2.78
   1   5   4   19.28    1.51
  -1  -5  -4   17.86    2.57
  -1   5  -4   21.24    1.52
   1   5   4   19.97    1.45
   1   5   4   29.93    2.01
  -1   5  -4   19.89    3.64
   1   5   4   23.90    3.79
   1   5   5   19.33    1.80
  -1  -5  -5   18.53    2.70
  -1   5  -5   18.44    1.43
   1  -5   5   19.25    3.04
   1   5   5   24.20    3.68
  -1  -5  -5   19.71    3.38
   1   5   5   18.17    1.46
  -1  -5  -5   16.54    1.47
   1   5   5   17.87    1.35
  -1   5  -5   17.28    3.69
  -1  -5  -6   83.03    4.20
  -1  -5  -6   87.63    6.09
  -1   5  -6   85.84    4.09
  -1   5  -6   84.99    3.94
   1  -5   6   91.73    6.69
  -1  -5  -6   94.92    4.49
   1   5   6   84.96    4.00
  -1   5  -6   88.41    7.53
   1   5   6   83.35    7.13
  -1  -5  -6   79.57    6.75
   1   5   6   83.59    4.14
   1   5   6   87.79    4.48
   1  -5   7   41.36    4.35
  -1  -5  -7   30.42    2.15
  -1  -5  -7   39.10    2.54
  -1  -5  -7   37.20    3.82
  -1   5  -7   30.17    4.64
   1   5   7   33.34    2.45
  -1   5  -7   30.74    2.06
  -1   5  -7   34.26    1.94
   1   5   7   30.29    4.46
   1  -5   7   34.96    3.67
   1   5   7   31.43    2.15
  -1  -5  -7   31.43    4.34
   1   5   7   36.52    2.11
  -1  -5  -7   34.59    2.28
   1   5   8   49.36    5.56
  -1  -5  -8   48.54    2.93
  -1  -5  -8   42.47    5.27
  -1   5  -8   46.46    2.73
  -1  -5  -8   54.97    3.05
   1   5   8   50.41    2.73
   1  -5   8   48.67    4.50
   1  -5   8   61.80    5.36
  -1  -5  -8   50.97    3.13
   1   5   8   38.85    5.20
  -1   5  -8   53.14    6.09
  -1  -5  -8   48.04    4.54
   1   5   8   48.32    3.10
   1  -5   9   69.13    5.79
   1   5   9   63.09    3.62
  -1  -5  -9   53.80    6.05
  -1   5  -9   61.54    3.20
  -1  -5  -9   64.22    3.63
  -1  -5  -9   69.15    5.37
   1   5   9   59.75    6.28
   1   5   9   59.28    6.20
  -1  -5  -9   62.97    3.48
   1  -5   9   64.12    5.19
   1   5   9   60.71    3.16
   1   5  10  174.72    7.15
   1  -5  10  177.97    9.76
  -1  -5 -10  183.58    9.93
   1   5  10  171.48    7.58
  -1  -5 -10  168.07    7.48
  -1  -5 -10  164.00   11.04
  -1  -5 -10  164.13    7.55
   1  -5  10  184.43   10.36
   1   5  10  160.32   11.06
   1   5  10  163.53    7.22
   1   5  10  156.89   11.06
  -1  -5 -10  173.06    7.85
  -1   5 -11   61.79    6.79
  -1  -5 -11   56.69    3.53
   1   5  11   60.00    3.68
   1  -5  11   73.34    5.53
  -1  -5 -11   61.78    3.67
   1   5  11   62.27    3.46
  -1  -5 -11   62.73    3.78
  -1  -5 -11   61.77    5.31
  -1  -5 -11   64.42    3.90
  -1  -5 -11   61.80    6.53
   1   5  11   50.44    5.94
   1   5  11   64.70    3.39
  -1  -5 -12   59.86    3.67
  -1  -5 -12   60.46    5.29
  -1  -5 -12   62.50    6.64
  -1  -5 -12   59.71    3.62
   1   5  12   59.21    3.29
  -1  -5 -12   60.53    3.76
   1   5  12   64.07    6.55
   1   5  12   59.56    3.38
  -1  -5 -12   61.45    3.62
   1  -5  12   53.70    4.92
  -1   5 -12   56.73    6.53
   1   5  12   58.66    3.58
  -1  -5 -13   66.05    3.78
   1  -5  13   59.88    6.40
   1   5  13   61.75    3.38
  -1  -5 -13   47.94    6.16
   1   5  13   59.39    3.61
   1  -5  13   59.96    5.04
  -1  -5 -13   59.40    5.29
   1   5  13   54.00    6.13
  -1  -5 -13   58.47    3.73
  -1  -5 -13   67.64    3.91
  -1  -5 -13   66.26    3.74
   1   5  13   59.21    3.40
  -1   5 -13   63.77    6.91
  -1  -5 -14  115.85    5.86
   1   5  14  124.13    5.58
  -1  -5 -14  114.66    5.84
  -1  -5 -14  113.65    5.72
  -1  -5 -14  119.08    5.88
   1   5  14  109.95    5.64
   1   5  14  118.23    5.50
  -1  -5 -15   69.93    3.81
   1   5  15   61.39    3.38
  -1  -5 -15   65.58    3.75
   1   5  15   57.86    3.42
   1   5  15   63.41    3.41
  -1  -5 -15   61.98    3.75
  -1  -5 -15   61.45    3.50
   1   5  16   22.97    1.84
  -1  -5 -16   25.62    2.16
  -1  -5 -16   25.63    2.14
   1   5  16   27.45    1.92
   1   5  17    3.13    0.85
  -1  -5 -17    3.78    1.11
  -1  -5 -17    3.84    1.08
  -1  -5 -17    3.16    0.97
  -1  -5 -18    9.82    1.32
   1   5  18   10.91    1.10
  -1  -5 -18   13.01    1.41
  -1  -5 -18   12.20    1.29
   1   5  19    7.32    0.91
   1   5  19    5.46    0.75
  -1  -5 -19    9.31    1.10
  -1  -5 -19    8.43    1.11
  -1  -5 -19    5.89    0.87
   1   5  20   10.17    0.90
   1   5  20   12.56    0.96
  -1  -5 -20    9.23    0.82
  -1  -5 -20   12.68    1.13
   1  -6 -19   16.73    1.14
  -1   6  19   14.36    1.02
   1  -6 -19   18.29    1.25
  -1   6  19   13.60    1.02
  -1   6  18    6.41    0.81
   1  -6 -18    6.62    0.93
  -1   6  18    5.59    0.81
   1  -6 -18    7.14    0.96
  -1   6  17   55.63    2.96
   1  -6 -17   59.72    3.16
  -1   6  17   60.33    2.92
   1  -6 -17   62.74    3.20
  -1   6  16    2.02    0.75
   1  -6 -16    3.71    0.99
  -1   6  16    3.19    0.88
   1  -6 -16    2.69    0.91
  -1   6  15   16.33    1.40
   1  -6 -15   17.83    1.63
   1  -6 -15   14.66    1.59
  -1   6  15   18.39    1.58
   1  -6 -15   18.55    1.85
   1  -6 -14    4.66    1.12
   1  -6 -14    5.65    1.48
   1  -6 -14    6.50    1.10
   1  -6 -14    4.82    1.21
   1  -6 -14    5.51    1.17
   1  -6 -14    7.08    1.29
  -1   6  14    6.87    1.15
  -1   6  14    5.42    0.96
   1  -6 -13   11.72    1.49
  -1   6  13   10.79    1.21
   1  -6 -13   11.69    1.41
   1  -6 -13   10.31    1.75
   1  -6 -13    9.87    1.48
   1  -6 -13   10.81    1.50
   1  -6 -13    9.77    1.37
   1   6 -12   36.65    2.05
   1  -6 -12   36.74    2.91
  -1   6  12   37.43    2.24
   1  -6 -12   36.83    2.55
   1  -6 -12   34.44    2.59
   1  -6 -12   37.90    2.67
   1  -6 -12   39.00    2.56
   1  -6 -12   35.53    2.63
   1   6 -11  113.75    9.68
   1   6 -11  120.53    5.71
   1  -6 -11  127.16    6.44
   1  -6 -11  125.61    8.25
  -1   6  11  109.70    9.51
  -1  -6  11  144.99    8.54
   1  -6 -11  118.51    5.80
   1  -6 -11  126.62    5.86
  -1   6  11  122.40    5.70
   1  -6 -11   98.90    8.64
   1  -6 -11  114.50    5.87
   1  -6 -11  124.54    6.04
  -1   6  11  119.80    5.44
   1  -6 -10   49.59    4.83
  -1  -6  10   53.92    4.92
  -1  -6  10   49.18    5.19
   1   6 -10   41.85    5.87
   1  -6 -10   47.20    3.13
  -1   6  10   40.90    5.60
   1  -6 -10   43.17    5.32
  -1   6  10   50.89    2.94
  -1   6  10   51.61    2.70
   1  -6 -10   48.13    3.08
   1   6 -10   51.55    2.98
   1  -6 -10   48.44    2.98
   1  -6 -10   45.73    2.92
   1   6  -9   96.08    4.67
   1  -6  -9   92.72    4.86
   1  -6  -9   88.68    4.59
   1   6  -9   91.47    8.50
  -1   6   9   69.13    7.59
  -1  -6   9   95.35    7.49
   1  -6  -9   74.66    7.17
  -1   6   9   95.77    4.32
   1  -6  -9   95.89    4.80
  -1   6   9   92.10    4.57
   1  -6  -9   88.47    4.62
  -1  -6   9  117.39    7.46
   1  -6  -9   91.81    6.95
   1   6  -9   94.69    4.38
   1  -6  -8   19.71    1.75
   1   6  -8   23.14    1.68
   1  -6  -8   20.79    1.76
  -1   6   8   21.39    4.07
  -1   6   8   21.02    1.54
   1   6  -8   23.91    1.84
  -1   6   8   24.50    1.83
   1  -6  -8   20.26    1.90
   1  -6  -8   21.78    2.00
   1  -6  -8   17.68    3.51
  -1  -6   8   20.78    3.50
   1   6  -8   26.18    4.57
   1  -6  -8   24.01    3.44
   1  -6  -8   24.94    2.52
   1  -6  -7   16.23    3.00
  -1   6   7   15.50    1.48
  -1   6   7   11.48    3.47
  -1  -6   7   13.88    2.83
   1  -6  -7   15.40    1.64
   1   6  -7   10.43    3.29
   1   6  -7   15.26    1.53
   1  -6  -7   14.53    2.52
   1  -6  -7   13.13    1.54
   1   6  -7   18.14    1.50
   1  -6  -7   12.68    2.92
   1  -6  -7   18.01    2.15
   1  -6  -6   43.47    4.85
   1   6  -6   48.98    2.85
   1  -6  -6   47.26    4.54
  -1   6   6   42.80    5.49
   1   6  -6   46.92    2.69
   1  -6  -6   45.49    2.82
  -1  -6   6   47.15    5.05
   1  -6  -6   54.61    4.99
   1   6  -6   42.22    5.53
  -1   6   6   47.62    2.72
   1  -6  -6   46.02    2.93
   1  -6  -5   25.23    1.99
   1   6  -5   29.98    2.06
   1  -6  -5   36.88    4.15
   1   6  -5   29.96    2.00
  -1  -6   5   29.60    3.97
   1  -6  -5   23.90    3.39
  -1   6   5   30.49    4.78
   1   6  -5   23.93    4.29
   1  -6  -5   26.06    2.04
   1  -6  -5   25.62    3.59
  -1   6   5   25.52    1.83
  -1  -6   4   25.44    3.68
   1  -6  -4   17.05    3.01
   1  -6  -4   19.59    1.78
   1   6  -4   23.36    1.81
   1  -6  -4   20.70    3.17
   1   6  -4   17.55    3.68
  -1   6   4   23.64    1.67
   1   6  -4   23.75    1.76
   1  -6  -3   27.19    3.66
   1  -6  -3   29.54    2.14
   1   6  -3   33.62    4.58
  -1   6   3   30.36    4.75
   1   6  -3   34.83    2.19
   1  -6  -3   28.63    3.69
  -1   6   3   31.89    1.97
  -1   6   2  921.61   36.67
   1   6  -2  995.25   37.05
   1  -6  -2  931.11   37.00
  -1   6   2  946.36   36.78
  -1  -6   2 1004.53   39.48
   1   6  -2  912.98   41.15
   1  -6  -2  970.73   40.72
   1  -6  -2 1037.64   40.77
   1   6  -1   49.31    5.47
  -1   6   1   65.77    3.25
  -1   6   1   60.98    5.77
   1  -6  -1   59.86    5.58
   1  -6  -1   71.86    5.91
  -1  -6   1   68.10    5.20
   1   6  -1   66.84    3.48
  -1   6   0   28.95    4.25
  -1   6   0   40.14    2.21
   1   6   0   38.69    2.38
  -1  -6   0   34.44    4.03
   1   6   0   34.69    2.14
   1  -6   0   34.31    4.23
  -1  -6   0   41.17    3.93
   1  -6   0   35.50    4.15
   1   6   1   89.93    4.18
  -1  -6  -1   91.86    6.32
   1  -6   1   95.58    6.91
  -1   6  -1   71.43    6.94
  -1  -6  -1   80.40    6.61
   1   6   1   90.42    4.37
  -1   6  -1   88.19    4.18
   1  -6   2  154.18    9.57
  -1   6  -2  155.57    6.80
   1   6   2  167.18    7.08
  -1   6  -2  168.60   10.86
   1   6   2  151.88    6.81
  -1  -6  -2  155.38    9.14
  -1  -6  -2  153.03    9.89
   1   6   3  216.31    8.58
   1  -6   3  199.94   11.25
   1  -6   3  196.60   11.65
  -1  -6  -3  180.68   11.40
  -1   6  -3  186.34   12.29
  -1  -6  -3  196.30    8.52
   1   6   3  181.54    8.25
  -1   6  -3  191.42    8.23
  -1  -6  -3  202.10   10.89
   1   6   4   68.46    3.57
  -1   6  -4   61.18    6.69
  -1  -6  -4   65.01    5.49
  -1  -6  -4   65.35    6.24
   1  -6   4   81.12    6.25
   1   6   4   83.16    3.92
  -1  -6  -4   68.89    3.79
  -1   6  -4   66.73    3.48
  -1  -6  -4   56.23    5.38
   1  -6   4   76.82    6.49
   1   6   5   74.40    3.73
   1  -6   5   87.65    7.00
  -1  -6  -5   76.16    6.09
  -1   6  -5   70.46    7.25
  -1  -6  -5   76.53    6.89
  -1  -6  -5   79.23    6.01
  -1  -6  -5   87.76    4.35
   1   6   5   92.52    7.90
  -1   6  -5   76.30    3.84
   1  -6   5   82.90    6.13
   1   6   5   79.17    4.01
  -1   6  -5   80.27    3.92
   1  -6   5   78.27    6.29
   1   6   5   89.26    4.31
  -1  -6  -6   34.25    2.46
   1   6   6   28.64    2.13
  -1  -6  -6   34.27    3.75
   1   6   6   36.06    2.40
   1   6   6   33.91    4.95
   1  -6   6   26.92    3.97
   1  -6   6   25.89    3.60
  -1  -6  -6   27.50    3.59
  -1   6  -6   31.94    1.99
   1   6   6   31.00    1.94
  -1   6  -6   35.49    4.99
  -1  -6  -6   30.65    4.40
  -1   6  -6   28.72    2.00
   1  -6   6   35.63    4.02
   1   6   6   30.68    2.45
   1   6   7   11.59    1.25
  -1   6  -7   11.82    3.60
   1  -6   7   13.99    2.65
  -1  -6  -7   13.71    1.43
  -1  -6  -7   15.20    2.67
   1   6   7   18.63    1.75
   1   6   7   13.49    1.48
   1   6   7   14.18    1.84
  -1   6  -7   12.47    1.30
  -1   6  -7   13.23    1.24
   1   6   7   12.12    3.38
  -1  -6  -7   15.93    3.47
  -1  -6  -7   13.58    1.68
   1  -6   7   12.40    2.85
  -1  -6  -8   28.36    3.65
   1   6   8   29.64    4.54
   1   6   8   26.27    1.90
   1   6   8   40.84    2.56
   1  -6   8   30.12    4.10
  -1   6  -8   32.50    5.05
  -1  -6  -8   34.80    4.83
  -1   6  -8   24.63    1.88
  -1  -6  -8   28.56    2.09
   1  -6   8   26.73    3.61
  -1  -6  -8   29.27    2.38
   1   6   8   25.71    2.30
  -1   6  -8   29.79    1.82
   1   6   8   27.96    2.11
  -1   6  -9   25.38    4.71
   1   6   9   27.78    1.93
  -1  -6  -9   28.99    2.15
   1   6   9   25.45    2.09
   1   6   9   31.54    4.71
   1  -6   9   27.93    3.66
   1   6   9   28.56    2.41
   1   6   9   37.16    2.53
  -1  -6  -9   30.93    3.76
  -1   6  -9   25.96    1.90
  -1  -6  -9   25.58    4.30
  -1  -6  -9   28.42    2.10
  -1  -6  -9   29.66    2.71
  -1  -6  -9   28.57    2.37
   1  -6   9   22.74    3.64
  -1  -6 -10  134.75    8.59
  -1  -6 -10  120.61    9.76
  -1  -6 -10  134.99    6.54
  -1   6 -10  119.74   10.21
   1  -6  10  139.56    8.75
   1   6  10  141.01   10.09
   1  -6  10  130.24    9.13
  -1  -6 -10  125.42    6.24
  -1  -6 -10  134.26    6.84
   1   6  10  132.84    6.04
  -1  -6 -10  131.49    6.25
   1   6  10  121.29    6.47
   1   6  11   90.79    4.43
  -1  -6 -11   92.67    5.11
  -1  -6 -11   85.00    4.63
   1   6  11   85.27    4.82
  -1  -6 -11   89.33    4.87
  -1  -6 -11   91.46    4.65
   1   6  12   40.38    2.54
  -1  -6 -12   39.74    2.77
  -1  -6 -12   42.84    2.76
  -1  -6 -12   45.78    3.15
   1   6  12   44.71    2.94
   1   6  12   42.71    2.76
  -1  -6 -12   44.30    3.03
  -1  -6 -13   24.31    1.90
  -1  -6 -13   28.19    2.12
   1   6  13   28.43    2.06
  -1  -6 -13   25.03    2.22
   1   6  13   23.26    1.84
  -1  -6 -13   24.90    2.05
  -1  -6 -13   28.55    2.37
   1   6  14  108.42    5.05
  -1  -6 -14  102.05    5.27
   1   6  14  106.98    5.18
  -1  -6 -14  103.96    5.40
  -1  -6 -14  114.98    5.35
  -1  -6 -14  101.27    5.30
  -1  -6 -15    5.75    1.07
   1   6  15    7.68    1.24
   1   6  15    6.60    1.04
  -1  -6 -15    4.82    1.09
  -1  -6 -15    5.22    1.05
  -1  -6 -15    6.42    1.27
   1   6  15    4.83    0.92
  -1  -6 -16   22.02    1.84
  -1  -6 -16   20.40    1.70
   1   6  16   21.23    1.60
   1   6  16   22.35    1.57
  -1  -6 -16   22.09    1.69
  -1  -6 -17   78.71    3.75
  -1  -6 -17   78.00    3.75
   1   6  17   85.04    3.58
   1   6  17   73.28    3.52
  -1  -6 -17   76.89    3.75
   1   6  17   72.74    3.54
   1   6  18   -0.03    0.48
  -1  -6 -18    0.19    0.60
  -1  -6 -18   -0.09    0.56
   1   6  18    0.10    0.48
  -1  -6 -18    0.31    0.54
  -1   7  17  113.61    4.72
   1  -7 -16   23.15    1.53
  -1   7  16   20.69    1.36
  -1   7  15   19.16    1.21
   1  -7 -15   21.06    1.37
  -1   7  14    6.96    0.74
   1  -7 -14    9.55    1.17
   1  -7 -14    8.51    1.28
   1  -7 -14   10.60    0.96
  -1   7  13    0.87    0.53
   1  -7 -13    0.47    0.77
   1  -7 -13    1.86    0.68
  -1   7  13    1.24    0.80
   1  -7 -13    1.59    0.84
   1  -7 -13    1.79    1.12
   1  -7 -12    7.78    1.22
   1  -7 -12    6.93    1.42
   1  -7 -12    7.62    0.97
  -1   7  12    6.76    1.09
   1  -7 -12    6.79    1.21
  -1   7  12    7.28    0.83
   1   7 -11    8.20    0.86
   1  -7 -11    8.73    1.43
   1  -7 -11   10.31    1.33
   1  -7 -11    6.76    1.14
  -1   7  11    9.88    1.25
  -1   7  11    8.48    0.85
   1  -7 -10    7.35    1.23
   1   7 -10    9.86    1.20
  -1   7  10   10.05    1.26
   1  -7 -10    9.27    1.28
   1  -7 -10    9.84    1.50
   1   7  -9    4.85    0.97
   1  -7  -9    5.52    1.17
   1  -7  -9    5.91    1.59
  -1   7   9    5.44    1.05
   1  -7  -9    5.57    1.10
   1  -7  -8   31.87    2.81
   1   7  -8   29.93    2.09
  -1   7   8   30.55    2.07
   1  -7  -8   28.33    2.10
   1  -7  -8   27.93    2.16
   1   7  -8   31.12    1.98
   1   7  -7    1.58    0.80
   1  -7  -7    0.77    1.28
   1   7  -7    1.36    0.77
   1  -7  -7    2.04    0.91
  -1   7   7    2.60    0.85
   1   7  -6   -0.56    0.76
  -1   7   6   -0.07    0.70
   1   7  -6    0.46    0.77
   1  -7  -6   -1.30    1.38
   1  -7  -6    0.92    0.85
   1  -7  -5    6.71    1.99
  -1  -7   5    7.69    2.32
   1  -7  -5    7.24    1.64
  -1   7   5    5.68    0.97
   1   7  -5    7.94    1.17
   1   7  -5    3.73    2.30
   1  -7  -5    6.82    1.12
   1  -7  -5    6.11    2.01
   1   7  -5    7.46    1.13
   1   7  -4   24.43    1.93
  -1  -7   4   20.30    3.62
   1  -7  -4   29.21    2.54
   1  -7  -4   25.84    3.64
  -1   7   4   24.85    1.74
   1   7  -4   26.91    1.95
   1  -7  -4   24.41    1.90
   1  -7  -4   23.33    3.50
   1   7  -4   23.22    4.02
   1   7  -3   41.25    2.51
  -1  -7   3   37.91    4.68
   1  -7  -3   42.34    4.70
   1  -7  -3   34.82    4.38
   1  -7  -3   46.29    3.19
   1   7  -3   42.78    2.55
  -1   7   3   32.90    2.14
   1   7  -2   93.76    4.67
   1  -7  -2   99.95    7.36
   1   7  -2   96.66    4.73
   1  -7  -2  102.35    7.65
   1   7  -1   60.56    3.25
   1  -7  -1   53.48    5.54
  -1  -7   1   63.88    5.93
   1  -7  -1   55.81    5.24
   1  -7   0  233.59   13.51
   1   7   0  233.41   10.02
  -1  -7   0  239.21   13.47
   1  -7   0  254.59   13.19
   1  -7   1   13.07    2.92
   1   7   1   14.49    1.26
   1  -7   1   11.86    2.48
   1   7   1   13.85    1.39
  -1  -7  -1   12.14    2.66
   1   7   2   23.70    1.83
   1  -7   2   24.31    3.29
   1  -7   2   23.38    3.23
   1   7   2   22.52    1.65
  -1  -7  -2   20.95    3.42
  -1  -7  -3   32.22    4.12
   1  -7   3   42.23    4.31
  -1  -7  -3   44.28    2.62
   1  -7   3   36.53    4.86
   1   7   3   44.41    2.57
  -1   7  -3   36.33    5.00
  -1   7  -3   43.93    2.52
   1   7   3   35.60    2.36
  -1  -7  -3   39.04    4.03
  -1   7  -4   38.78    2.24
  -1  -7  -4   30.77    3.57
  -1   7  -4   33.08    4.71
   1  -7   4   30.36    4.26
   1   7   4   34.82    2.22
  -1  -7  -4   31.94    2.28
   1  -7   4   40.33    4.18
  -1  -7  -4   25.68    3.65
  -1   7  -4   31.08    2.00
  -1  -7  -4   31.00    2.17
   1   7   4   30.61    2.13
  -1   7  -5   40.74    2.37
  -1  -7  -5   40.55    2.52
   1   7   5   41.55    2.49
  -1   7  -5   40.25    2.33
  -1  -7  -5   41.74    2.66
   1   7   5   36.95    2.44
  -1   7  -6    4.13    0.83
  -1   7  -6    4.02    0.80
   1   7   6    4.78    1.04
  -1  -7  -6    3.98    1.00
  -1  -7  -6    4.03    1.08
   1   7   6    4.43    0.96
  -1   7  -7    7.12    0.92
   1   7   7    7.92    1.12
  -1  -7  -7    7.90    1.33
  -1  -7  -7    7.60    1.19
  -1   7  -7    5.39    0.89
   1   7   7    8.92    1.24
   1   7   8  130.41    5.86
  -1  -7  -8  112.39    5.82
   1   7   8  134.53    5.79
  -1  -7  -8  132.36    6.05
  -1   7  -8  123.57    5.39
  -1  -7  -9   69.10    3.91
   1   7   9   66.33    3.30
   1   7   9   77.40    3.67
   1   7   9   69.49    3.68
  -1  -7  -9   78.97    4.39
  -1  -7  -9   65.95    3.72
   1   7  10   51.89    2.82
   1   7  10   61.12    3.26
  -1  -7 -10   55.92    3.25
   1   7  10   64.27    3.15
  -1  -7 -10   60.42    3.72
  -1  -7 -10   61.72    3.38
   1   7  11    1.73    0.66
  -1  -7 -11    2.93    1.28
   1   7  11    1.35    0.70
  -1  -7 -11    1.87    0.97
   1   7  11    2.73    0.90
  -1  -7 -11    1.55    0.84
  -1  -7 -11    2.10    0.74
  -1  -7 -12   16.82    1.61
   1   7  12   14.46    1.13
  -1  -7 -12   16.85    1.51
  -1  -7 -12   15.64    1.33
   1   7  12   20.36    1.40
  -1  -7 -12   16.78    1.50
   1   7  12   15.13    1.23
  -1  -7 -12   20.53    1.84
  -1  -7 -13    4.58    0.95
   1   7  13    4.38    0.70
  -1  -7 -13    3.93    1.05
   1   7  13    4.23    0.72
  -1  -7 -13    4.71    1.01
  -1  -7 -13    2.99    0.73
   1   7  14    1.76    0.58
   1   7  14    2.23    0.55
  -1  -7 -14    1.55    0.79
   1   7  14    1.66    0.74
  -1  -7 -14    2.58    0.75
  -1  -7 -14    2.26    0.62
  -1  -7 -14    1.56    1.15
  -1  -7 -15   58.77    2.76
   1   7  15   54.46    2.61
   1   7  16   18.19    1.16
  -1  -7 -16   19.34    1.28
   1  -8 -13    1.97    0.50
  -1   8  13    1.76    0.50
  -1   8  12    5.21    0.65
   1  -8 -12    6.31    0.82
  -1   8  12    6.00    0.72
   1  -8 -12    6.21    0.76
  -1   8  11   16.58    1.21
   1  -8 -11   17.60    1.43
   1  -8 -11   19.23    1.31
  -1   8  10    3.07    0.68
   1  -8 -10    5.08    1.15
   1  -8 -10    3.36    0.72
   1  -8 -10    4.81    0.99
   1  -8  -9    8.02    1.36
   1  -8  -9    6.46    1.15
   1  -8  -9    5.81    0.86
  -1   8   9    6.03    0.83
   1   8  -8    0.53    0.61
   1  -8  -8    1.09    1.08
   1  -8  -8    1.35    0.67
  -1   8   8    0.98    0.59
   1   8  -7    9.99    1.02
   1  -8  -7   11.53    1.58
  -1   8   7    8.57    0.96
   1  -8  -7    9.53    1.04
   1  -8  -6    7.43    1.34
   1   8  -6    7.97    0.98
  -1   8   6    6.60    0.86
   1  -8  -6    8.71    1.45
   1   8  -6    7.60    0.94
   1   8  -5    5.85    0.90
   1  -8  -5    5.06    1.29
   1   8  -5    6.40    0.96
   1   8  -4   17.40    1.39
   1  -8  -4   17.09    1.83
   1   8  -4   17.56    1.48
   1   8  -3    4.44    0.97
   1   8  -3    2.22    0.69
   1  -8  -3    2.82    1.15
   1   8  -2   91.75    4.31
   1  -8  -2   90.12    4.62
   1   8  -2   85.40    4.14
   1  -8  -1   14.92    1.62
   1   8  -1   18.43    1.40
  -1   8   0   19.48    1.54
   1   8   0   18.47    1.43
   1  -8   0   17.25    1.73
   1  -8   1    4.69    1.07
  -1   8  -1    4.17    0.89
   1   8   1    4.38    0.81
   1   8   1    3.94    1.00
   1  -8   2   54.66    3.17
   1   8   2   51.22    2.81
  -1   8  -2   59.21    2.96
   1   8   2   57.31    3.06
  -1  -8  -3    5.04    1.34
  -1   8  -3    3.44    0.83
   1   8   3    2.75    0.75
   1  -8   3    3.34    0.92
   1   8   3    3.94    0.99
  -1   8  -4    5.17    0.86
   1   8   4    5.86    0.84
   1   8   4    2.94    0.73
  -1  -8  -4    7.16    1.48
   1   8   4    1.94    0.88
   1   8   5    1.66    0.61
   1   8   5    2.41    0.75
   1   8   5    1.31    0.80
  -1   8  -5    2.74    0.69
   1   8   6   10.82    1.16
  -1   8  -6   10.25    0.93
   1   8   6    9.05    0.96
   1   8   6    9.23    1.04
  -1  -8  -6   10.14    1.61
  -1  -8  -7    3.75    0.81
   1   8   7    3.58    0.84
  -1  -8  -7    5.01    1.34
   1   8   7    4.61    0.72
  -1  -8  -7    3.66    0.72
   1   8   7    4.70    0.86
   1   8   8   12.58    0.98
   1   8   8   12.86    1.17
   1   8   8   10.68    1.07
  -1  -8  -8   11.52    1.07
  -1  -8  -8   11.58    1.13
  -1  -8  -9    1.60    0.68
  -1  -8  -9    1.56    0.86
   1   8   9    1.69    0.72
  -1  -8  -9    1.33    0.59
   1   8   9    1.15    0.57
   1   8  10    3.99    0.62
   1   8  10    4.44    0.76
  -1  -8 -10    5.45    0.94
  -1  -8 -10    3.97    0.69
  -1  -8 -10    6.78    1.12
  -1  -8 -10    3.99    0.75
   1   8  11    3.94    0.74
  -1  -8 -11    4.14    0.74
  -1  -8 -11    4.03    0.65
  -1  -8 -11    4.50    0.97
  -1  -8 -12   51.48    2.52
  -1  -8 -12   47.10    2.27
   1   8  12   46.68    2.28
  -1   9   8    1.10    0.40
  -1   9   7   41.18    1.90
   1  -9  -7   37.05    2.05
   1  -9  -7   36.42    2.04
   1  -9  -6    9.05    0.97
   1  -9  -6    9.88    0.99
  -1   9   6    8.29    0.80
  -1   9   5   16.05    1.08
   1  -9  -5   12.36    1.15
   1  -9  -5   15.11    1.25
   1  -9  -4   30.72    1.83
   1  -9  -4   32.30    1.95
  -1   9   3   91.37    3.86
   1  -9  -3   86.25    4.03
   1   9  -3   96.55    3.84
  -1   9   2    7.44    0.84
  -1  -9   2    8.13    0.89
   1   9  -2    8.57    0.85
   1  -9  -2    6.82    0.92
   1  -9  -2    6.77    0.83
   1  -9  -1   15.99    1.29
  -1   9   1   19.52    1.21
  -1  -9   1   13.50    1.19
  -1  -9   1   15.30    1.26
   1   9  -1   17.93    1.22
   1  -9   0    7.83    0.88
  -1   9   0    7.19    0.79
  -1  -9   0    7.17    0.99
  -1  -9   0    7.11    0.92
   1  -9   1   19.73    1.22
   1  -9   1   17.14    1.26
  -1  -9  -1   20.85    1.51
  -1  -9  -1   21.04    1.53
  -1   9  -1   22.14    1.28
  -1  -9  -2   63.24    3.22
  -1  -9  -2   63.16    3.21
   1   9   2   69.82    3.05
  -1   9  -2   63.72    2.88
   1   9   3    1.04    0.55
  -1  -9  -3    0.55    0.71
  -1  -9  -3    0.38    0.67
  -1   9  -3    0.64    0.40
  -1  -9  -4   44.71    2.44
  -1  -9  -4   44.57    2.44
   1   9   4   44.82    2.20
   1   9   5    3.72    0.61
  -1  -9  -5    3.94    0.78
  -1  -9  -5    4.14    0.85
   1   9   6    6.20    0.66
  -1  -9  -6    7.63    0.94
  -1  -9  -7    1.11    0.68
  -1  -9  -7    2.27    0.57
   2   0 -24    1.83    0.94
   2   0 -23    2.27    1.12
   2   0 -23    1.44    1.10
   2   0 -22   46.90    3.26
   2   0 -22   44.31    3.16
   2   0 -21   53.89    3.74
   2   0 -21   63.07    3.95
   2   0 -20   88.94    5.03
   2   0 -20   83.24    5.03
  -2   0  19  139.46   11.67
   2   0 -19  175.41    7.41
   2   0 -19  175.33    8.33
  -2   0  19  151.13   13.91
   2   0 -19  164.96    8.16
  -2   0  19  150.13   11.20
   2   0 -19  166.03   12.38
   2   0 -18   84.11    8.67
   2   0 -18   98.69    5.54
   2   0 -18  104.13    5.67
  -2   0  18   80.19    8.43
  -2   0  18   94.58    8.34
  -2   0  18   91.60   10.49
   2   0 -18  108.45    4.89
  -2   0  17  183.13   14.99
   2   0 -17  190.51    9.04
   2   0 -17  186.01   12.89
   2   0 -17  187.46    8.38
   2   0 -17  196.30    9.19
  -2   0  17  210.98   12.72
  -2   0  17  198.64   13.30
   2   0 -17  200.12    8.39
   2   0 -16   75.26    7.11
   2   0 -16   59.91    3.94
  -2   0  16   53.51    6.43
   2   0 -16   65.20    3.46
  -2   0  16   61.16    8.14
  -2   0  16   65.90    6.40
   2   0 -16   64.49    3.38
   2   0 -16   74.16    4.17
   2   0 -15   69.28    3.45
   2   0 -15   72.70    6.78
   2   0 -15   66.72    3.51
   2   0 -15   68.18    4.13
  -2   0  15   70.39    6.85
  -2   0  15   66.57    6.23
   2   0 -15   65.43    3.93
  -2   0  14    5.83    2.25
   2   0 -14    4.38    2.36
   2   0 -14    4.41    0.91
  -2   0  14    4.66    2.55
   2   0 -14    6.23    1.28
   2   0 -14    4.50    0.83
   2   0 -14    6.05    1.21
   2   0 -13   97.77    5.08
  -2   0  13   93.49    7.53
   2   0 -13   99.07    4.93
   2   0 -13   91.48    7.32
  -2   0  13  103.11    7.14
   2   0 -12   86.50    4.51
   2   0 -12   96.11    6.92
   2   0 -12   85.77    6.53
  -2   0  12  106.91    6.74
   2   0 -11   47.38    4.51
   2   0 -11   45.28    4.38
  -2   0  11   44.87    4.02
   2   0 -10  136.98    8.19
  -2   0  10  147.00    9.92
  -2   0  10  149.85    8.06
   2   0 -10  138.93    8.43
   2   0  -9   24.67    1.75
   2   0  -9   21.45    2.95
  -2   0   9   27.37    2.82
   2   0  -9   31.08    3.19
   2   0  -9   27.48    3.00
  -2   0   8  804.08   32.21
   2   0  -8  774.80   32.88
   2   0  -8  823.66   32.67
   2   0  -8  803.03   30.97
   2   0  -8  775.89   32.59
   2   0  -7   86.76    5.08
   2   0  -7   78.17    4.95
  -2   0   7   86.91    5.52
   2   0  -7   82.54    3.79
  -2   0   7   79.94    6.12
   2   0  -7   78.90    5.26
  -2   0   7   87.47    4.70
   2   0  -6  104.34    4.49
  -2   0   6  108.39    6.77
   2   0  -6  102.93    5.69
   2   0  -6  102.29    5.93
   2   0  -6  110.02    5.73
  -2   0   6  101.80    5.19
  -2   0   6  104.13    6.04
  -2   0   5   13.94    2.11
   2   0  -5   14.95    1.00
  -2   0   5   13.68    2.62
   2   0  -5   14.30    1.14
   2   0  -5   11.47    1.81
   2   0  -5   14.58    1.91
   2   0  -5   12.12    2.10
  -2   0   5   14.43    1.47
   2   0  -4 3014.76  118.26
   2   0  -4 3000.01  116.84
  -2   0   4 3114.00  117.16
   2   0  -4 3202.57  117.16
  -2   0   4 3204.96  118.30
  -2   0   4 3157.72  118.93
   2   0  -4 3013.90  117.81
  -2   0   3 4401.83  170.23
   2   0  -3 4372.90  170.99
   2   0  -3 4525.91  170.13
  -2   0   3 4562.03  171.35
   2   0  -3 4604.85  170.55
  -2   0   3 4635.17  171.93
  -2   0   2 9779.79  371.34
  -2   0   2 9999.00  371.85
   2   0  -2 9808.45  370.42
   2   0  -2 9794.50  371.10
   2   0  -2 9728.20  370.77
   2   0  -1 9207.12  351.35
  -2   0   1 9690.19  351.92
  -2   0   1 9259.35  352.30
  -2   0   1 9087.43  352.06
  -2   0   0 1526.57   62.10
  -2   0   0 1599.50   61.85
   2   0   0 1617.16   61.76
   2   0   0 1656.42   61.28
  -2   0   0 1574.51   62.10
  -2   0  -1 2440.56   91.93
  -2   0  -1 2354.48   91.93
   2   0   1 2479.57   91.62
  -2   0  -1 2376.42   92.09
   2   0   1 2361.94   91.88
   2   0   2 2760.34  105.12
  -2   0  -2 2802.39  105.27
   2   0   2 2789.30  104.95
  -2   0  -2 2831.63  105.22
  -2   0  -2 2486.57  104.87
   2   0   2 2826.54  105.31
  -2   0  -2 2810.73  104.78
   2   0   2 2845.00  105.08
   2   0   3  513.71   20.39
  -2   0  -3  539.14   20.24
   2   0   3  511.81   20.47
   2   0   3  517.52   20.76
  -2   0  -3  489.40   20.29
  -2   0  -3  519.80   20.67
   2   0   3  523.00   20.69
  -2   0  -3  511.63   20.72
  -2   0  -4    0.28    0.90
   2   0   4    0.57    0.69
   2   0   4    0.94    1.09
   2   0   4    0.71    1.11
   2   0   4    0.29    0.70
  -2   0  -4    1.26    0.92
  -2   0  -4    0.77    0.97
  -2   0  -5  205.70    9.03
  -2   0  -5  215.15    9.41
   2   0   5  210.59    9.43
   2   0   5  200.99    8.86
  -2   0  -5  193.49    9.18
   2   0   5  208.26    9.53
   2   0   5  204.72    8.80
   2   0   6  303.53   13.22
   2   0   6  329.68   14.34
  -2   0  -6  321.22   13.88
   2   0   6  320.77   13.47
   2   0   6  338.72   14.16
  -2   0  -6  354.43   13.84
  -2   0  -6  306.76   13.88
   2   0   7 1789.23   68.02
   2   0   7 1778.83   67.17
  -2   0  -7 1774.00   67.57
  -2   0  -7 1675.26   67.20
  -2   0  -7 1753.24   67.84
  -2   0  -7 1738.20   67.80
   2   0   7 1784.82   68.37
   2   0   7 1692.53   66.79
   2   0   8 6425.71  235.76
   2   0   8 5948.99  235.15
   2   0   8 6342.47  237.33
   2   0   8 6592.82  236.89
  -2   0  -8 6218.39  236.27
  -2   0  -8 5957.70  235.73
  -2   0  -8 6379.13  236.56
  -2   0  -9 1957.83   76.83
  -2   0  -9 1941.78   77.85
   2   0   9 2006.29   76.84
  -2   0  -9 2020.74   77.55
   2   0   9 2024.08   78.19
  -2   0 -10 1265.87   52.22
  -2   0 -10 1400.35   53.75
   2   0  10 1344.59   52.37
  -2   0 -10 1308.22   53.16
   2   0  10 1447.52   54.14
  -2   0 -11    5.26    1.83
   2   0  11    6.08    1.96
  -2   0 -11    4.87    1.48
  -2   0 -11    4.94    0.89
  -2   0 -11    4.38    1.47
   2   0  11    6.42    1.30
  -2   0 -12  982.79   38.46
   2   0  12 1016.77   39.67
   2   0  12  994.04   38.15
  -2   0 -12 1019.45   41.71
  -2   0 -12 1013.25   38.60
  -2   0 -12  920.62   38.91
  -2   0 -12  986.30   38.32
   2   0  12 1133.13   42.22
   2   0  13   11.62    1.07
   2   0  13    9.62    2.63
  -2   0 -13   10.87    1.17
   2   0  13   10.05    1.64
  -2   0 -13    9.94    1.29
  -2   0 -13    9.89    2.59
  -2   0 -13   12.77    1.41
  -2   0 -13    8.17    1.77
   2   0  14   72.12    3.55
  -2   0 -14   76.04    3.98
  -2   0 -14   79.12    3.82
  -2   0 -14   70.25    4.45
   2   0  14   79.41    6.62
  -2   0 -14   75.49    6.52
  -2   0 -14   74.91    4.03
  -2   0 -15  136.81    9.45
  -2   0 -15  124.37    5.73
   2   0  15  132.72    9.17
  -2   0 -15  113.87    6.47
  -2   0 -15  128.21    6.06
   2   0  16    3.79    2.53
  -2   0 -16    4.54    3.15
  -2   0 -16    2.47    0.82
  -2   0 -16    1.60    0.98
  -2   0 -17    7.61    2.71
  -2   0 -17   10.90    1.50
   2   0  17    9.94    3.69
   2   0  17   10.94    3.13
  -2   0 -17   11.04    1.22
   2   0  18    2.64    2.30
  -2   0 -18    0.39    0.96
  -2   0 -18   -1.47    2.29
  -2   0 -19    8.36    1.63
  -2   0 -19    8.85    1.32
  -2   0 -20    1.19    0.81
  -2   0 -20    0.56    1.17
  -2   0 -21   25.30    2.20
  -2   0 -21   26.74    1.83
  -2   0 -22    5.28    1.19
  -2   0 -23    8.19    1.40
   2   1 -24    6.93    1.19
   2  -1 -24    8.60    1.23
   2   1 -23    1.13    1.02
   2  -1 -23    1.22    1.03
   2   1 -23    0.19    0.99
   2  -1 -23   -0.59    1.03
  -2   1  22    1.65    0.68
   2   1 -22    2.10    1.12
   2  -1 -22    2.31    1.23
   2   1 -22    3.92    1.24
   2  -1 -22    2.74    0.78
   2  -1 -22    1.94    1.19
   2  -1 -21   13.49    1.37
   2   1 -21   14.00    1.93
   2  -1 -21   11.32    1.75
   2  -1 -21   13.48    1.88
   2   1 -21   11.35    1.76
   2  -1 -20   86.76    5.05
   2  -1 -20   90.66    4.50
   2  -1 -20   91.47    5.16
   2   1 -20   95.66    5.16
   2   1 -20   81.45    4.99
   2  -1 -19  183.68    8.23
   2   1 -19  202.65    9.04
   2   1 -19  167.72   12.86
  -2   1  19  147.29   12.48
  -2   1  19  174.08   12.20
   2   1 -19  179.82    8.83
   2  -1 -19  201.76    8.33
  -2  -1  19  154.07   11.38
   2  -1 -19  185.62    8.86
   2  -1 -19  193.59    8.98
   2  -1 -19  188.39   13.31
  -2   1  19  150.45   14.29
  -2  -1  19  182.58   12.85
  -2  -1  18  157.59   11.12
  -2  -1  18  173.18   12.34
  -2   1  18  178.89   12.05
   2  -1 -18  162.13   12.20
  -2   1  18  151.10   12.25
   2   1 -18  174.94    8.36
   2  -1 -18  174.44    8.39
   2   1 -18  165.74    8.30
   2  -1 -18  185.87    7.84
   2  -1 -18  171.49    7.80
   2  -1 -18  174.50    8.41
  -2   1  18  157.83   14.36
   2   1 -18  178.95   12.65
   2  -1 -17  120.75    6.41
  -2   1  17  107.83   11.55
   2  -1 -17  122.03   10.17
   2   1 -17  119.55    9.96
  -2   1  17  120.30   10.34
  -2  -1  17  114.71    8.93
   2   1 -17  123.93    6.43
  -2   1  17  119.96    9.53
   2   1 -17  133.27    6.50
   2  -1 -17  121.92    5.93
  -2  -1  17  124.91    9.89
   2  -1 -17  129.87    6.59
   2  -1 -17  132.12    5.98
   2  -1 -16    1.13    0.90
   2  -1 -16    0.85    1.15
  -2  -1  16    2.34    2.29
  -2   1  16    0.54    2.28
   2  -1 -16    0.98    0.77
  -2  -1  16    2.68    2.20
  -2  -1  16    0.70    2.64
  -2   1  16    0.76    2.99
   2  -1 -16   -0.98    2.52
  -2   1  16   -0.90   90.73
   2   1 -16    0.72    1.10
   2   1 -16    0.49    2.13
   2  -1 -16    1.19    1.15
   2   1 -16    2.39    1.21
   2   1 -15   28.81    2.30
   2   1 -15   20.59    4.00
  -2   1  15   27.54    4.29
  -2   1  15   19.80    4.35
  -2  -1  15   23.73    3.97
   2   1 -15   26.45    2.26
  -2  -1  15   22.84    3.59
   2  -1 -15   26.61    2.30
  -2   1  15   22.39    1.59
  -2  -1  15   17.37    4.61
  -2   1  15   25.57    5.44
   2  -1 -15   25.57    1.97
   2  -1 -15   27.70    4.36
   2  -1 -15   26.73    1.98
   2  -1 -15   28.14    2.34
  -2   1  14   15.56    4.58
  -2  -1  14   12.66    2.79
   2   1 -14   10.65    3.05
  -2  -1  14   10.60    2.78
  -2   1  14   12.16    3.26
   2  -1 -14   15.12    3.41
   2   1 -14   16.04    1.67
  -2   1  14   10.64    2.92
   2  -1 -14   16.92    1.75
   2   1 -14   19.62    1.83
   2  -1 -14   13.88    1.62
   2  -1 -14   14.15    1.47
   2   1 -13  124.98    8.96
   2  -1 -13  128.92    6.42
   2  -1 -13  145.40    6.55
  -2   1  13  143.89   10.01
   2   1 -13  136.24    6.47
   2  -1 -13  134.34    6.16
   2   1 -13  144.61    6.54
  -2  -1  13  148.16    8.68
  -2   1  13  132.88    8.97
   2  -1 -13  140.09    7.05
  -2   1  13  141.63   11.40
   2  -1 -13  132.17    9.15
   2  -1 -12   26.22    2.28
   2   1 -12   24.46    3.04
  -2  -1  12   27.07    3.35
   2   1 -12   19.59    3.30
  -2   1  12   23.02    3.49
   2  -1 -12   26.52    1.94
   2  -1 -12   25.04    3.59
   2  -1 -12   22.60    1.71
  -2   1  12   31.05    5.10
  -2   1  12   23.98    3.93
   2   1 -12   24.84    1.93
   2  -1 -11   37.49    2.63
   2   1 -11   39.41    3.64
  -2   1  11   23.33    3.90
   2  -1 -11   31.54    3.65
   2  -1 -11   34.82    3.96
  -2  -1  11   30.50    3.29
  -2   1  11   35.11    3.88
  -2   1  11   28.12    4.72
   2   1 -11   29.86    3.51
   2   1 -11   36.74    4.01
   2  -1 -10  103.15    6.86
   2  -1 -10  109.45    7.19
  -2   1  10  102.37    7.74
   2   1 -10  111.85    6.76
  -2   1  10  116.09    7.11
   2   1 -10  111.13    7.24
   2  -1 -10  116.04    5.70
   2   1 -10  110.14    6.97
  -2   1  10  120.95    8.89
  -2  -1  10  119.79    6.67
   2   1  -9   16.25    2.62
   2   1  -9   16.43    2.49
  -2  -1   9   16.45    1.20
   2  -1  -9   18.66    2.71
  -2   1   9   15.32    3.11
   2  -1  -9   17.00    2.55
  -2   1   9   18.24    2.57
  -2  -1   9   16.87    2.22
   2  -1  -9   18.65    2.75
  -2   1   9   17.28    3.43
   2   1  -9   20.83    2.61
   2  -1  -9   15.29    1.58
   2   1  -8   23.96    2.68
   2  -1  -8   20.39    1.75
   2  -1  -8   21.38    2.61
   2   1  -8   18.11    2.62
  -2   1   8   18.25    2.49
   2  -1  -8   22.57    2.66
   2  -1  -8   17.50    2.57
   2   1  -8   20.68    2.57
  -2  -1   8   20.94    2.19
  -2   1   8   24.52    3.21
   2  -1  -8   20.19    2.68
   2  -1  -7   28.08    2.02
   2   1  -7   27.05    2.48
  -2   1   7   28.33    3.33
  -2  -1   7   25.83    2.21
   2   1  -7   24.45    2.71
   2  -1  -7   24.36    1.47
   2   1  -7   30.63    2.81
  -2   1   7   26.87    2.65
   2  -1  -7   28.81    2.84
   2  -1  -7   24.01    2.61
   2  -1  -7   31.07    3.04
   2   1  -7   24.22    2.83
   2  -1  -7   26.80    2.83
   2  -1  -6   21.11    2.56
   2   1  -6   20.33    2.54
   2  -1  -6   21.42    1.74
  -2  -1   6   23.19    2.41
   2  -1  -6   23.62    1.51
   2  -1  -6   25.04    2.54
  -2   1   6   24.24    2.27
   2   1  -6   22.69    2.13
   2   1  -6   19.36    2.23
   2  -1  -6   22.92    2.40
  -2   1   6   24.50    2.99
   2   1  -6   22.00    2.42
   2  -1  -6   16.70    2.32
   2  -1  -5  318.43   14.58
   2   1  -5  326.39   14.62
   2  -1  -5  327.20   13.66
  -2   1   5  349.56   15.11
   2  -1  -5  331.61   14.52
   2  -1  -5  328.84   14.17
   2  -1  -5  336.72   13.43
  -2  -1   5  362.03   14.28
   2  -1  -5  329.51   14.37
   2   1  -5  327.74   13.95
  -2   1   5  336.85   14.10
   2   1  -5  329.46   14.14
   2  -1  -4  551.17   22.00
   2   1  -4  538.98   21.40
  -2  -1   4  540.71   21.30
   2  -1  -4  527.85   21.09
   2  -1  -4  538.13   21.44
   2   1  -4  511.93   21.85
   2  -1  -4  517.66   20.32
   2  -1  -4  553.20   20.95
   2  -1  -4  503.39   21.48
  -2   1   4  541.86   21.31
  -2   1   4  546.87   22.26
   2  -1  -3  107.35    4.83
   2   1  -3   93.11    5.31
   2  -1  -3   98.96    5.02
   2   1  -3  104.07    5.02
  -2   1   3  102.68    4.86
  -2  -1   3   99.47    4.78
  -2   1   3  100.14    5.67
  -2   1   3  103.91    6.22
   2  -1  -3  101.47    4.27
  -2   1   2  150.74    7.51
   2  -1  -2  156.70    6.77
  -2  -1   2  146.45    6.97
   2   1  -2  146.35    7.16
  -2  -1   2  153.33    6.53
  -2   1   2  149.71    6.58
  -2   1   2  160.20    8.03
   2  -1  -2  149.78    6.29
   2   1  -2  157.66    6.86
   2  -1  -2  155.71    6.87
  -2  -1   1  268.29   10.73
  -2  -1   1  272.52   11.03
   2  -1  -1  266.00   10.64
  -2   1   1  269.53   10.80
  -2  -1   1  254.08   10.85
  -2   1   1  267.97   11.03
  -2   1   1  279.67   12.14
  -2  -1   1  250.68   10.35
  -2  -1   1  285.13   11.07
  -2   1   0  164.35    6.71
  -2  -1   0  158.78    6.39
   2  -1   0  155.69    6.99
  -2  -1   0  137.05    6.19
  -2  -1   0  155.39    6.79
  -2   1   0  157.32    6.83
   2   1   0  162.84    6.67
   2  -1   0  159.00    6.60
  -2   1   0  159.21    6.88
  -2   1   0  166.69    7.82
  -2  -1   0  157.24    6.84
  -2   1  -1  380.57   15.40
   2   1   1  392.34   15.48
   2  -1   1  389.97   15.58
  -2   1  -1  369.44   16.23
  -2   1  -1  380.98   16.29
   2   1   1  392.37   15.29
  -2   1  -1  402.11   15.26
  -2  -1  -1  375.78   15.40
   2   1   1  356.07   15.08
  -2  -1  -1  375.57   15.37
  -2  -1  -1  379.58   15.11
  -2   1  -1  384.48   15.30
  -2   1  -2   77.46    3.89
   2  -1   2   75.88    3.95
   2  -1   2   76.30    3.92
  -2   1  -2   80.26    4.70
  -2  -1  -2   71.76    3.80
   2   1   2   67.55    3.52
  -2   1  -2   81.22    3.85
   2   1   2   74.05    4.03
  -2  -1  -2   74.07    3.82
   2  -1   2   73.26    3.70
  -2  -1  -2   70.68    3.61
  -2   1  -2   68.84    4.39
   2   1   2   72.78    3.89
  -2  -1  -2   76.67    3.84
   2   1   2   73.35    3.68
  -2   1  -3    5.77    1.15
  -2   1  -3    5.30    1.12
   2  -1   3    5.14    1.23
  -2  -1  -3    5.34    1.18
  -2  -1  -3    5.34    1.08
   2   1   3    4.31    1.40
   2  -1   3    5.36    1.17
  -2   1  -3    6.65    1.47
   2  -1   3    5.54    1.00
   2   1   3    5.41    1.03
  -2  -1  -3    5.97    1.12
  -2  -1  -3    5.63    0.97
   2   1   3    7.07    1.29
  -2   1  -4    7.62    1.27
  -2   1  -4    7.19    1.29
  -2  -1  -4    8.96    1.37
   2   1   4    7.54    1.12
   2   1   4    6.02    1.46
  -2  -1  -4    8.53    1.32
  -2   1  -4    7.69    1.47
  -2  -1  -4    6.30    1.42
   2   1   4    7.05    1.44
   2  -1   4    8.26    1.38
   2  -1   4    7.04    1.25
   2  -1   4    6.91    1.18
  -2  -1  -4    5.88    1.12
  -2   1  -5   21.88    2.10
  -2  -1  -5   19.74    1.95
   2  -1   5   21.95    1.88
   2  -1   5   23.46    2.21
  -2  -1  -5   18.70    2.13
   2   1   5   22.05    2.47
   2   1   5   25.04    1.87
  -2   1  -5   21.11    1.98
  -2  -1  -5   19.64    1.97
   2   1   5   21.29    2.24
   2  -1   5   20.70    1.92
  -2  -1  -5   21.66    1.93
   2  -1   6   11.84    1.51
  -2  -1  -6    8.30    0.97
   2   1   6   12.56    2.14
  -2  -1  -6   10.33    1.65
  -2  -1  -6   10.12    1.45
  -2   1  -6   12.40    1.75
   2  -1   6   12.76    1.85
   2   1   6   11.58    1.39
   2  -1   6   12.85    1.50
   2   1   6   10.76    1.80
  -2  -1  -6   11.03    1.60
  -2   1  -6   12.98    1.67
  -2   1  -6   10.45    1.81
  -2  -1  -6   11.83    1.84
   2  -1   7   10.86    1.83
  -2  -1  -7   14.46    1.88
   2   1   7   12.12    1.44
  -2   1  -7   12.19    1.97
  -2  -1  -7   11.03    1.94
  -2   1  -7   11.21    1.76
   2  -1   7   14.47    1.61
   2   1   7   12.76    2.33
  -2  -1  -7    7.46    0.86
   2  -1   7   11.83    1.48
  -2  -1  -7   10.19    1.73
   2   1   7   13.30    2.05
  -2   1  -8    5.90    1.61
   2  -1   8    5.79    1.20
  -2  -1  -8    2.44    1.42
   2   1   8    5.24    1.89
   2  -1   8    5.38    1.13
   2   1   8    7.05    1.25
   2  -1   8    5.06    1.66
  -2  -1  -8    9.11    1.63
  -2   1  -8    7.29    1.52
   2   1   8    6.00    1.82
   2   1   9   13.70    2.37
  -2  -1  -9   12.28    2.00
   2  -1   9   11.75    2.08
   2  -1   9   13.11    1.73
  -2   1  -9   15.18    2.16
   2   1   9   12.95    1.64
  -2  -1  -9   11.21    2.16
   2   1   9   13.43    2.76
   2  -1   9   10.62    1.40
  -2   1  -9    8.97    1.91
  -2   1 -10    1.01    1.23
   2   1  10    0.94    1.46
   2   1  10    1.57    1.99
   2   1  10    1.59    0.95
   2  -1  10    2.26    0.98
  -2  -1 -10    2.14    1.74
  -2   1 -10    2.22    1.47
   2  -1  10    1.41    1.51
  -2  -1 -10    0.89    1.16
   2   1  11    4.59    0.79
  -2   1 -11    5.87    0.94
   2   1  11    4.79    1.86
  -2  -1 -11    6.45    1.95
  -2   1 -11    5.68    1.94
  -2   1 -11    5.46    1.20
   2  -1  11    3.70    1.76
   2  -1  11    4.40    1.20
  -2  -1 -11    4.95    0.88
   2   1  11    5.65    1.27
   2   1  11    4.60    0.77
  -2  -1 -11    4.84    1.00
  -2   1 -11    3.83    1.50
  -2  -1 -11    4.23    1.86
  -2  -1 -11    3.93    0.88
  -2  -1 -11    4.87    1.26
   2  -1  12    8.02    0.85
   2  -1  12    7.85    1.62
  -2  -1 -12    4.66    2.04
  -2  -1 -12    7.59    1.08
   2   1  12    8.53    0.96
  -2   1 -12    8.26    2.18
  -2   1 -12    8.97    1.92
  -2   1 -12    7.96    1.06
  -2   1 -12    7.36    1.37
  -2  -1 -12    8.50    1.22
  -2  -1 -12    8.64    1.09
   2   1  12    8.28    1.43
   2   1  12    8.51    0.94
  -2  -1 -12    7.14    1.38
  -2  -1 -12   10.30    2.48
   2  -1  12    8.34    2.27
  -2   1 -12    7.35    1.12
  -2  -1 -12    7.35    1.07
   2   1  12    5.09    2.08
   2  -1  13    1.17    0.91
  -2  -1 -13    3.47    1.90
   2  -1  13    0.92    0.52
  -2   1 -13    1.60    0.73
   2  -1  13    5.63    1.77
  -2  -1 -13    2.50    0.88
  -2   1 -13    1.64    1.16
  -2   1 -13    1.36    1.59
  -2  -1 -13    2.13    0.83
  -2  -1 -13    1.50    1.05
   2   1  13    2.70    0.70
   2   1  13    2.33    1.63
   2   1  13    2.05    0.72
  -2  -1 -13    2.47    1.17
  -2  -1 -13    1.35    1.66
  -2  -1 -13    2.21    0.97
  -2   1 -13    3.22    0.87
  -2  -1 -14    1.56    0.85
  -2   1 -14    1.26    0.61
  -2   1 -14    0.76    1.72
  -2  -1 -14    0.38    1.67
   2   1  14    1.46    1.98
  -2  -1 -14    3.02    1.92
   2   1  14    2.17    2.48
  -2   1 -14    1.85    0.83
   2  -1  14    2.55    2.12
   2   1  14    1.87    0.73
  -2  -1 -14    1.22    0.83
  -2   1 -14    1.92    1.30
  -2  -1 -14    2.46    1.28
  -2  -1 -14    1.92    0.93
   2   1  14    2.31    0.71
   2   1  15    7.02    3.13
  -2   1 -15    8.31    0.88
  -2  -1 -15    6.31    2.58
  -2  -1 -15    7.98    1.21
   2   1  15    5.52    2.46
   2   1  15    6.75    0.98
   2   1  15    7.79    1.07
  -2   1 -15    8.03    2.81
  -2  -1 -15    7.97    1.24
  -2  -1 -15    9.93    1.45
   2  -1  15   10.66    2.93
  -2   1 -15    5.48    1.54
  -2  -1 -15    6.68    1.68
  -2   1 -15    8.10    1.19
   2  -1  16    5.92    3.19
  -2  -1 -16    7.22    2.84
   2   1  16    5.06    0.95
   2   1  16    3.34    2.23
   2   1  16    4.91    0.90
   2  -1  16    3.35    2.24
  -2  -1 -16    5.03    1.14
   2   1  16    4.90    3.01
  -2   1 -16    6.02    1.12
  -2  -1 -16    5.56    1.32
  -2   1 -16    4.53    2.23
   2   1  17    0.70    0.75
  -2   1 -17    0.35    0.83
   2  -1  17   -0.86    2.17
   2   1  17   -1.28    2.00
  -2  -1 -17    0.61    0.82
   2  -1  17    2.04    2.26
  -2  -1 -17    0.96    2.12
  -2   1 -17    1.92    2.19
  -2  -1 -17    1.31    1.10
  -2  -1 -18    1.86    1.28
  -2   1 -18    3.13    0.96
  -2   1 -18    2.87    1.28
   2   1  18    2.81    0.78
  -2  -1 -18    3.00    0.92
  -2  -1 -18    2.57    1.10
  -2   1 -19    2.73    1.30
  -2  -1 -19    2.60    1.25
  -2  -1 -19    2.98    0.87
   2   1  19    2.44    0.77
  -2  -1 -19    1.60    1.06
  -2  -1 -20    1.09    1.12
  -2   1 -20    0.99    1.11
  -2  -1 -20   -0.24    0.47
  -2  -1 -20    0.98    0.95
  -2   1 -21    3.91    1.21
  -2  -1 -21    2.94    1.15
  -2  -1 -21    2.98    0.89
  -2  -1 -22    4.48    1.09
  -2   1 -22    6.71    1.14
  -2  -1 -22    6.94    0.93
  -2   1 -23    6.93    0.98
  -2  -1 -23    6.01    0.96
  -2   2  24   20.81    1.16
  -2   2  23    1.53    0.59
   2   2 -23    1.10    0.86
   2  -2 -23    1.32    0.94
   2  -2 -23    1.25    0.64
   2  -2 -22  119.89    5.30
  -2   2  22  122.36    5.05
   2  -2 -22  112.04    5.65
   2   2 -22  111.12    5.60
   2  -2 -22  104.64    5.51
   2   2 -22  104.80    5.54
   2  -2 -21    2.10    1.21
   2  -2 -21    3.19    1.33
   2   2 -21    5.12    1.37
   2   2 -21    5.38    1.42
   2  -2 -21    4.51    1.02
   2  -2 -20    9.07    1.63
   2   2 -20   11.06    1.66
   2  -2 -20   12.62    1.49
   2  -2 -20    9.55    1.69
   2  -2 -20    9.42    1.34
   2   2 -20   14.25    1.83
  -2   2  19   18.42    4.35
   2  -2 -19   21.80    2.26
   2  -2 -19   24.01    2.01
   2  -2 -19   26.28    2.46
   2   2 -19   26.39    2.34
   2   2 -19   22.73    2.30
  -2  -2  19   20.01    5.10
   2  -2 -19   19.43    1.91
   2  -2 -18  143.86   11.13
   2  -2 -18  134.01    7.00
  -2  -2  18  115.96   11.72
  -2   2  18  115.57   10.00
  -2   2  18  154.85    6.25
  -2   2  18  121.20   12.37
   2   2 -18  136.63   10.95
   2  -2 -18  138.36    6.29
   2  -2 -18  153.34    6.82
  -2  -2  18  104.60    9.06
   2   2 -18  141.66    7.03
  -2   2  18  125.42   11.26
   2  -2 -18  151.05    6.77
   2   2 -18  134.44    7.02
   2  -2 -18  145.79    7.14
   2  -2 -17  117.23   10.01
   2   2 -17  131.98    6.61
   2  -2 -17  132.65    6.01
  -2  -2  17  110.64    8.84
  -2   2  17  125.83   10.04
  -2  -2  17  105.22   11.01
  -2   2  17  112.85   10.58
   2   2 -17  125.49    6.58
   2   2 -17  126.70   10.54
  -2   2  17  138.25    5.86
   2  -2 -17  132.25    6.67
  -2   2  17  113.58   11.83
   2  -2 -17  137.95    6.39
   2  -2 -17  133.71    6.68
   2  -2 -17  137.80    6.37
  -2   2  16   51.25    6.93
   2  -2 -16   61.57    3.29
   2  -2 -16   60.70    6.69
   2   2 -16   53.28    6.35
   2   2 -16   60.13    3.83
  -2   2  16   47.60    7.67
   2  -2 -16   53.81    3.69
  -2   2  16   60.07    6.63
   2  -2 -16   61.59    3.59
   2   2 -16   66.15    3.87
  -2   2  16   68.03    3.22
   2  -2 -16   56.45    3.76
  -2  -2  16   54.72    5.66
   2  -2 -16   65.26    3.60
  -2   2  15  650.49   25.75
   2  -2 -15  630.72   30.77
   2   2 -15  681.72   31.32
  -2  -2  15  626.79   29.35
  -2  -2  15  655.05   30.36
   2  -2 -15  701.94   27.96
   2   2 -15  659.18   29.70
   2   2 -15  638.15   26.48
   2  -2 -15  679.69   26.58
   2  -2 -15  646.86   26.23
   2  -2 -15  640.94   26.48
  -2   2  15  711.99   34.63
   2  -2 -15  698.66   26.28
   2   2 -15  649.96   26.43
   2  -2 -15  657.51   25.97
  -2   2  15  670.95   30.95
  -2   2  15  677.49   32.41
  -2  -2  14   42.57    4.87
   2  -2 -14   46.10    3.72
   2   2 -14   44.26    5.32
   2  -2 -14   42.06    5.22
  -2  -2  14   43.88    4.57
   2  -2 -14   43.18    2.94
   2  -2 -14   48.14    3.04
  -2   2  14   51.79    7.09
  -2   2  14   50.10    5.44
   2  -2 -14   46.21    2.83
   2   2 -14   44.89    3.01
   2   2 -14   44.39    2.61
   2   2 -14   42.76    4.80
  -2   2  14   41.60    2.40
   2   2 -14   44.19    3.02
  -2   2  13  152.97   11.74
   2   2 -13  137.53    5.78
   2   2 -13  142.57    8.98
   2  -2 -13  156.13    7.68
   2   2 -13  132.92    9.26
  -2  -2  13  135.40    8.98
   2   2 -13  141.29    6.46
   2   2 -13  130.91    6.42
   2  -2 -13  136.19    6.32
  -2   2  13  137.07    9.30
   2  -2 -13  133.72    9.28
  -2  -2  13  136.32    8.42
   2  -2 -13  134.75    6.43
   2   2 -13  126.67    5.99
   2  -2 -13  149.20    6.59
  -2   2  12  242.92   15.49
   2   2 -12  227.33    9.73
   2  -2 -12  247.14   11.32
   2  -2 -12  245.80   10.24
   2  -2 -12  236.91   10.05
   2  -2 -12  227.12   10.16
   2   2 -12  246.34   12.90
  -2  -2  12  237.16   12.13
   2   2 -12  236.96   10.21
   2  -2 -12  228.37   10.03
  -2   2  12  249.56   13.39
   2  -2 -12  249.74   10.20
   2   2 -12  239.26   13.23
   2  -2 -12  233.43   13.12
   2   2 -12  247.51   10.18
   2  -2 -11  476.75   18.82
   2   2 -11  448.35   20.66
   2   2 -11  427.85   20.17
  -2  -2  11  413.86   17.71
  -2   2  11  459.01   22.98
   2   2 -11  438.27   17.23
   2  -2 -11  438.77   20.36
  -2  -2  11  441.66   19.46
   2  -2 -11  444.05   20.48
   2  -2 -11  414.33   17.39
  -2   2  11  475.88   20.85
   2  -2 -10  272.54   13.51
   2   2 -10  246.52   13.26
  -2   2  10  285.67   13.74
   2   2 -10  241.85   12.65
  -2   2  10  264.97   15.39
   2  -2 -10  257.90   12.97
   2  -2 -10  258.74   13.29
   2  -2 -10  262.44   11.96
   2   2 -10  280.05   13.46
  -2   2   9   80.15    5.68
   2   2  -9   82.41    5.74
   2   2  -9   76.53    5.18
  -2   2   9   78.00    6.94
   2  -2  -9   82.37    4.74
   2  -2  -9   72.54    5.53
   2  -2  -9   74.24    5.25
   2  -2  -9   78.31    5.59
   2  -2  -9   69.61    5.42
   2   2  -9   80.92    5.72
   2  -2  -8   60.38    3.07
   2   2  -8   53.27    4.47
  -2   2   8   57.32    4.54
   2   2  -8   52.64    4.04
   2   2  -8   56.14    4.60
   2  -2  -8   68.49    4.88
   2  -2  -8   59.56    3.80
  -2   2   8   65.96    5.87
   2  -2  -8   60.00    4.36
   2  -2  -8   56.15    4.51
   2  -2  -8   59.71    4.61
   2  -2  -7  552.84   22.88
   2  -2  -7  545.76   22.50
   2  -2  -7  540.21   23.35
  -2  -2   7  560.93   22.54
   2  -2  -7  545.31   21.73
   2  -2  -7  546.43   23.43
   2   2  -7  556.07   22.77
   2  -2  -7  531.36   23.23
   2   2  -7  538.77   23.36
  -2   2   7  532.79   25.16
  -2   2   7  543.90   23.35
   2  -2  -6  310.46   13.50
   2  -2  -6  311.56   12.90
   2  -2  -6  309.06   12.17
   2  -2  -6  284.84   13.12
  -2  -2   6  258.46   11.31
  -2  -2   6  298.09   12.33
   2   2  -6  289.58   13.25
  -2   2   6  304.32   14.29
  -2   2   6  293.43   13.29
  -2   2   6  317.34   15.14
   2   2  -6  308.02   12.78
   2  -2  -6  306.38   12.73
   2  -2  -6  296.58   13.33
   2  -2  -5 4454.03  164.54
   2  -2  -5 4262.88  163.42
   2  -2  -5 4483.69  163.83
   2   2  -5 4278.89  164.73
  -2   2   5 4569.39  166.20
   2  -2  -5 4341.51  164.24
  -2   2   5 4430.32  165.34
  -2   2   5 4544.16  164.40
   2  -2  -5 4317.07  164.37
  -2  -2   5 4322.23  163.06
   2   2  -5 4442.47  163.72
   2   2  -5 4073.61  164.19
  -2  -2   5 4099.06  162.51
   2  -2  -5 4422.14  163.94
   2   2  -4  552.25   21.43
   2  -2  -4  503.85   20.60
  -2  -2   4  439.87   19.14
   2  -2  -4  550.63   20.32
  -2   2   4  515.59   20.83
   2  -2  -4  542.17   20.75
   2  -2  -4  528.81   20.34
  -2   2   4  499.52   22.39
   2   2  -4  519.92   19.59
   2  -2  -4  510.59   20.95
   2   2  -4  537.25   20.28
  -2  -2   4  512.30   19.31
  -2   2   4  515.19   21.66
  -2   2   3  252.79   11.21
  -2  -2   3  223.89    9.14
  -2   2   3  240.14   11.65
   2   2  -3  218.02   10.70
  -2   2   3  228.01    9.33
   2  -2  -3  232.48   10.06
  -2   2   3  239.65   10.36
   2  -2  -3  226.05   10.06
   2   2  -3  233.37    9.77
   2   2  -3  215.91    9.18
   2  -2  -3  238.42    9.86
   2   2  -2   45.19    3.51
  -2   2   2   51.89    2.95
   2  -2  -2   50.17    2.96
  -2   2   2   50.87    3.91
  -2  -2   2   52.39    2.93
   2  -2  -2   50.76    3.18
   2  -2  -2   51.33    3.06
  -2  -2   2   50.19    2.53
  -2   2   2   54.57    2.59
  -2  -2   2   45.93    2.94
   2   2  -2   56.30    3.00
  -2  -2   1 1581.32   60.07
  -2   2   1 1572.42   61.03
  -2  -2   1 1547.96   59.67
  -2   2   1 1594.60   61.18
   2   2  -1 1566.91   60.80
   2  -2  -1 1532.83   59.86
  -2   2   1 1554.01   59.88
  -2   2   1 1620.81   59.54
   2  -2  -1 1581.68   59.98
  -2  -2   1 1510.93   59.81
   2   2  -1 1508.00   59.90
  -2   2   0  145.18    7.23
   2   2   0  134.52    6.75
  -2  -2   0  133.44    6.01
  -2  -2   0  137.95    6.24
   2   2   0  161.40    6.85
   2   2   0  134.32    6.53
  -2   2   0  133.09    7.74
  -2   2   0  147.32    5.90
  -2   2   0  130.79    6.05
  -2   2   0  140.83    6.89
  -2  -2   0  145.05    6.56
  -2  -2   0  128.20    6.01
   2  -2   0  127.98    5.78
  -2   2  -1 1089.57   43.82
  -2   2  -1 1114.18   42.79
  -2  -2  -1 1136.84   43.31
  -2   2  -1 1124.01   42.62
  -2  -2  -1 1073.93   42.72
  -2  -2  -1 1105.58   42.80
  -2  -2  -1 1100.92   42.87
   2   2   1 1071.81   43.27
  -2   2  -1 1135.36   44.69
   2   2   1 1054.22   43.47
   2  -2   1 1148.42   43.49
  -2   2  -1 1206.89   43.60
   2   2   1 1051.17   43.35
  -2  -2  -2  607.62   24.54
   2   2   2  609.94   25.30
   2  -2   2  627.91   25.20
  -2   2  -2  629.81   24.45
  -2  -2  -2  605.00   24.58
  -2   2  -2  676.53   25.71
  -2  -2  -2  616.90   25.07
  -2   2  -2  615.62   26.11
   2   2   2  594.94   24.98
  -2   2  -2  637.38   24.55
  -2  -2  -2  617.33   24.48
   2  -2   3   56.29    3.67
  -2   2  -3   58.45    3.29
   2   2   3   48.15    3.53
  -2   2  -3   57.62    4.36
  -2   2  -3   60.18    3.28
  -2  -2  -3   53.88    3.19
   2  -2   3   60.68    3.41
  -2  -2  -3   50.15    3.19
  -2  -2  -3   61.67    3.32
   2   2   3   54.97    3.89
  -2   2  -4   97.57    5.97
  -2  -2  -4   84.48    4.51
   2   2   4   84.43    5.06
  -2   2  -4   95.22    4.62
   2   2   4   83.71    4.72
   2  -2   4   95.86    5.10
   2  -2   4   95.09    4.81
   2   2   4   86.31    5.50
   2   2   4   88.50    4.60
   2  -2   4   94.54    4.81
  -2  -2  -4   86.66    4.56
  -2   2  -4   92.57    4.68
   2   2   4   73.52    3.94
  -2  -2  -4   88.33    4.69
  -2   2  -5  150.98    7.04
   2   2   5  152.22    6.95
  -2  -2  -5  141.67    6.95
   2  -2   5  159.20    7.45
   2   2   5  142.53    7.15
   2   2   5  142.85    7.61
   2   2   5  127.23    6.68
   2   2   5  136.54    7.87
  -2  -2  -5  144.27    7.09
   2  -2   5  148.94    7.07
  -2  -2  -5  144.13    6.97
  -2   2  -5  135.83    7.87
   2  -2   5  153.85    7.23
   2  -2   6    1.29    1.09
  -2   2  -6    2.07    1.61
  -2  -2  -6    0.88    0.97
   2  -2   6    2.12    1.06
   2  -2   6    1.56    1.09
  -2  -2  -6    1.42    1.04
  -2  -2  -6    1.88    1.10
  -2   2  -6    2.06    1.07
   2   2   6    1.44    1.20
   2   2   6    1.80    0.91
  -2  -2  -6    0.93    1.37
   2   2   6    1.26    1.08
   2   2   6    2.65    1.76
  -2   2  -7    0.22    1.47
   2   2   7    0.90    1.25
  -2  -2  -7    2.44    1.10
   2  -2   7    0.67    0.98
   2  -2   7    0.59    0.91
  -2  -2  -7    0.42    1.36
   2   2   7    1.45    0.89
   2   2   7    0.50    1.09
   2   2   7   -0.25    1.77
  -2  -2  -7    1.51    1.08
  -2  -2  -7   -0.14    0.90
   2  -2   7    1.30    1.20
  -2   2  -7    0.61    1.04
   2   2   8  332.89   14.74
   2   2   8  333.38   15.89
   2   2   8  307.57   13.82
   2   2   8  281.92   14.74
  -2   2  -8  327.48   14.50
  -2  -2  -8  313.09   14.41
  -2  -2  -8  329.33   14.31
   2  -2   8  327.60   14.14
   2  -2   8  326.50   14.19
   2  -2   8  316.62   14.59
  -2  -2  -8  309.02   15.14
  -2   2  -8  332.87   15.36
   2   2   9  263.64   12.52
   2  -2   9  255.19   12.41
   2   2   9  248.97   11.48
  -2   2  -9  263.75   12.41
  -2   2  -9  277.78   13.15
  -2  -2  -9  257.22   12.01
   2   2   9  221.94   12.69
   2  -2   9  253.76   11.73
   2  -2   9  243.32   11.59
  -2  -2  -9  260.30   13.04
  -2  -2  -9  266.36   12.44
   2   2   9  257.59   13.69
  -2  -2 -10   81.42    5.62
   2   2  10   79.00    3.71
   2   2  10   82.42    3.82
   2  -2  10   76.76    4.92
  -2  -2 -10   79.44    3.78
  -2   2 -10   79.47    3.78
  -2  -2 -10   77.97    6.07
   2   2  10   68.09    6.00
   2   2  10   87.90    5.85
  -2   2 -10   81.48    5.65
   2  -2  10   84.31    5.72
   2   2  10   74.74    6.62
  -2  -2 -10   81.32    4.00
  -2   2 -10   82.65    6.04
  -2  -2 -10   75.69    3.89
  -2  -2 -10   81.21    4.03
   2  -2  10   76.14    4.72
  -2  -2 -11  190.89    9.33
   2   2  11  219.01    8.99
   2   2  11  229.92   11.69
  -2   2 -11  190.55    9.29
  -2   2 -11  216.91    8.70
   2   2  11  217.77    8.88
   2  -2  11  236.49   11.71
  -2  -2 -11  217.83   11.99
  -2   2 -11  207.20    8.94
  -2  -2 -11  212.05    8.97
   2   2  11  184.01   11.95
  -2  -2 -11  230.53   11.70
  -2   2 -11  233.45   11.96
  -2   2 -11  224.82   11.67
  -2  -2 -11  216.50    9.13
   2   2  11  221.90   12.96
   2  -2  11  219.56   10.43
  -2  -2 -11  212.91    9.13
  -2  -2 -11  209.78    9.19
   2   2  11  221.62    8.82
  -2   2 -12  112.13    7.48
   2   2  12  106.70    4.86
  -2   2 -12  104.96    4.64
   2  -2  12  102.42    7.23
   2   2  12  105.91    4.93
   2   2  12  111.29    7.53
   2   2  12   95.29    8.03
  -2  -2 -12  100.09    5.42
  -2  -2 -12  102.64    5.09
   2   2  12  111.81    4.80
  -2   2 -12  110.05    7.54
  -2  -2 -12  104.67    4.97
  -2  -2 -12  112.69    7.51
  -2  -2 -12  107.55    7.72
  -2   2 -12   96.05    5.31
   2   2  12  106.77    8.48
  -2   2 -12  107.73    5.01
   2  -2  12  110.33    6.30
  -2  -2 -12  109.24    5.15
   2  -2  13   11.16    2.72
  -2  -2 -13   11.50    2.77
  -2   2 -13   13.87    2.76
   2   2  13   11.50    1.30
   2   2  13   12.40    1.26
   2   2  13   10.67    2.72
  -2   2 -13   13.74    1.09
   2   2  13   13.69    1.24
   2   2  13    6.28    2.85
  -2  -2 -13   13.29    2.90
  -2  -2 -13   11.69    1.45
  -2   2 -13   14.27    3.00
   2  -2  13   12.13    1.92
  -2  -2 -13   12.90    1.51
  -2  -2 -13    8.38    1.58
   2   2  14  198.53    8.50
  -2   2 -14  197.17    8.14
   2  -2  14  184.06   12.15
   2   2  14  204.57   11.86
  -2   2 -14  188.60   11.20
   2   2  14  197.05    8.29
   2  -2  14  198.96   11.75
   2  -2  14  184.66    9.78
  -2  -2 -14  193.71    8.75
   2   2  14  210.49    8.50
  -2  -2 -14  191.41   11.94
  -2  -2 -14  196.55   12.04
  -2   2 -14  198.67   12.09
  -2  -2 -14  193.97    8.69
   2   2  15   58.18    3.20
   2  -2  15   61.51    5.96
  -2  -2 -15   58.98    3.44
  -2  -2 -15   52.99    5.80
  -2  -2 -15   63.79    3.52
  -2  -2 -15   54.98    5.95
   2  -2  15   46.83    6.02
  -2   2 -15   49.75    5.65
  -2  -2 -15   58.25    3.65
   2   2  15   61.28    3.22
   2   2  15   49.21    5.64
   2  -2  16   52.48    6.19
   2   2  16   65.19    3.34
  -2   2 -16   53.29    6.10
  -2  -2 -16   63.58    3.60
   2   2  16   53.97    5.90
  -2  -2 -16   58.98    3.70
   2  -2  16   60.83    6.09
   2   2  16   59.70    3.25
  -2  -2 -16   63.46    3.55
  -2  -2 -16   49.81    5.96
   2  -2  17    8.16    2.68
   2   2  17    8.73    1.26
  -2  -2 -17    9.24    2.75
   2   2  17    8.88    2.66
   2  -2  17    7.79    3.58
  -2  -2 -17    8.25    1.57
  -2   2 -17   11.20    1.71
  -2  -2 -17    9.20    1.41
   2   2  17    7.71    1.10
  -2   2 -17   10.23    3.02
  -2  -2 -17    8.15    1.51
  -2  -2 -18   40.75    2.98
  -2   2 -18   42.30    3.01
   2   2  18   38.22    2.39
  -2  -2 -18   37.57    2.64
  -2  -2 -18   45.08    2.95
   2   2  19    8.03    1.12
  -2  -2 -19   10.64    1.55
  -2   2 -19    9.29    1.54
  -2  -2 -19    8.60    1.50
  -2  -2 -19    8.41    1.31
  -2  -2 -20   62.54    3.61
  -2  -2 -20   61.49    3.52
   2   2  20   61.30    3.03
  -2  -2 -20   57.51    3.19
  -2   2 -20   63.17    3.60
  -2   2 -21   81.46    4.04
  -2  -2 -21   70.40    3.55
  -2  -2 -21   74.91    3.94
   2   2  21   74.31    3.43
  -2  -2 -21   83.41    3.97
  -2  -2 -22   44.10    2.57
  -2   2 -22   42.18    2.64
  -2  -2 -22   50.16    2.56
  -2   3  23   15.74    1.11
   2  -3 -23   16.79    1.31
  -2   3  22    3.48    0.73
   2  -3 -22    3.69    0.87
   2   3 -21    5.85    1.16
   2  -3 -21    7.44    1.25
  -2   3  21    8.11    1.04
   2  -3 -21    8.26    1.19
   2  -3 -20    2.35    1.01
   2   3 -20    3.74    1.08
  -2   3  20    2.09    0.69
   2   3 -20    1.69    1.02
   2  -3 -20    3.33    1.13
   2  -3 -20    2.40    1.04
   2  -3 -20    4.43    1.07
   2  -3 -20    2.28    0.62
   2  -3 -19   40.95    2.87
   2   3 -19   36.54    2.78
   2  -3 -19   38.58    2.84
   2  -3 -19   40.95    2.77
   2   3 -19   39.68    2.77
   2  -3 -19   45.84    2.90
   2  -3 -19   40.24    2.43
  -2   3  19   43.63    2.40
   2   3 -18   31.23    2.46
  -2   3  18   30.99    5.51
   2  -3 -18   34.53    2.64
   2   3 -18   27.78    2.46
  -2  -3  18   27.83    5.64
  -2   3  18   37.01    2.18
   2  -3 -18   34.41    2.55
   2  -3 -18   31.03    2.18
   2  -3 -18   36.19    2.56
   2  -3 -18   31.82    2.52
   2   3 -17   51.16    3.35
   2  -3 -17   52.33    3.38
  -2   3  17   56.37    6.25
  -2   3  17   52.04    2.85
   2  -3 -17   46.18    3.23
   2  -3 -17   32.22    5.25
  -2   3  17   54.04    7.19
  -2  -3  17   49.24    5.24
  -2   3  17   46.38    7.00
   2  -3 -17   55.29    3.34
   2   3 -17   44.69    5.94
   2   3 -17   50.67    3.26
   2  -3 -17   50.72    3.02
   2  -3 -17   53.95    3.26
   2   3 -16   10.07    2.90
  -2   3  16    6.78    2.93
   2  -3 -16   10.21    1.48
   2  -3 -16    9.94    1.98
  -2   3  16   11.98    4.05
   2  -3 -16    5.80    2.80
  -2  -3  16    9.47    2.50
   2   3 -16    9.90    1.57
   2   3 -16   14.41    4.11
   2   3 -16   12.23    1.57
   2  -3 -16   10.22    1.52
  -2   3  16   11.81    1.25
  -2   3  16   15.82    4.10
   2  -3 -16   10.63    1.33
   2  -3 -16    7.14    1.40
   2  -3 -16    8.86    1.46
   2  -3 -15  244.88   12.15
   2   3 -15  219.29   14.17
   2  -3 -15  227.86   10.41
   2   3 -15  258.96   10.09
   2   3 -15  229.98   13.92
  -2   3  15  238.36   15.78
   2  -3 -15  245.31   10.28
   2  -3 -15  250.16   14.61
   2   3 -15  221.18   10.42
  -2   3  15  248.55   10.01
  -2  -3  15  217.51   12.93
  -2   3  15  234.96   14.52
   2   3 -15  224.74   10.33
   2  -3 -15  236.22   10.48
  -2   3  15  236.32   16.44
   2   3 -14   22.20    3.85
   2  -3 -14   25.31    2.14
   2  -3 -14   27.99    2.24
   2   3 -14   22.59    3.82
  -2   3  14   18.22    4.72
   2  -3 -14   24.00    4.03
   2  -3 -14   28.42    3.06
  -2   3  14   26.64    5.02
  -2  -3  14   18.93    3.19
   2   3 -14   24.65    2.14
   2   3 -14   26.99    2.12
  -2   3  14   26.79    1.86
   2   3 -14   26.52    1.93
   2  -3 -14   26.32    2.22
   2  -3 -14   30.22    2.33
  -2   3  14   21.30    4.14
   2  -3 -13  114.44    5.87
   2   3 -13  129.43    5.41
   2  -3 -13  124.51    7.38
   2   3 -13  119.64    5.60
  -2   3  13  127.04   10.23
   2   3 -13  113.77    5.93
   2  -3 -13  129.54    6.04
  -2  -3  13  119.67    7.98
   2   3 -13  138.10    9.31
   2  -3 -13  129.46    6.12
  -2   3  13  121.89   10.50
  -2   3  13  128.86    5.64
   2   3 -13  123.41    8.95
   2  -3 -13  128.71    6.05
   2  -3 -13  127.63    9.00
  -2   3  13  131.51    9.26
   2  -3 -13  125.52    5.99
   2   3 -13  127.32    5.92
   2  -3 -13  118.43    8.66
   2  -3 -12   11.75    1.47
   2   3 -12   11.97    2.84
   2  -3 -12   17.59    2.36
   2   3 -12   14.40    1.33
   2  -3 -12   13.43    1.35
   2  -3 -12   12.76    1.43
  -2   3  12   12.91    3.74
   2  -3 -12   15.37    1.69
   2   3 -12   15.40    1.49
   2   3 -12   11.12    1.41
   2  -3 -12   16.48    1.65
  -2  -3  12   11.91    1.62
   2   3 -12   13.18    1.12
  -2  -3  12   13.75    2.56
   2  -3 -12   10.53    2.64
   2  -3 -12   14.80    3.06
   2   3 -12   13.51    3.02
  -2   3  12   12.90    3.74
  -2   3  12   16.76    3.39
   2  -3 -12   11.86    1.44
   2  -3 -11   18.79    1.67
   2   3 -11   19.68    3.33
   2  -3 -11   21.76    2.56
  -2   3  11   18.09    3.19
   2  -3 -11   21.03    1.84
   2   3 -11   22.52    3.54
   2  -3 -11   11.97    2.83
  -2   3  11   15.92    3.82
  -2   3  11   18.70    3.85
   2   3 -11   20.09    1.49
   2  -3 -11   20.85    3.41
   2  -3 -11   20.34    1.71
  -2  -3  11   18.14    1.99
   2   3 -11   15.33    1.57
   2  -3 -11   17.94    1.56
   2  -3 -10   55.18    4.95
   2  -3 -10   51.56    4.70
   2  -3 -10   53.45    4.03
   2   3 -10   47.57    2.54
   2   3 -10   51.98    5.03
   2   3 -10   53.33    4.86
   2  -3 -10   50.98    2.89
  -2   3  10   56.11    5.13
  -2   3  10   51.83    5.68
  -2   3  10   45.44    5.83
   2  -3 -10   46.37    2.78
   2  -3 -10   49.31    2.99
  -2   3   9   28.13    4.45
   2   3  -9   31.73    3.60
   2  -3  -9   35.16    3.09
   2  -3  -9   30.32    2.21
  -2   3   9   28.76    3.68
   2  -3  -9   30.83    3.66
  -2   3   9   27.77    4.28
   2  -3  -9   29.84    2.05
   2  -3  -9   32.05    2.03
   2  -3  -9   31.34    2.20
   2  -3  -9   26.10    3.30
   2  -3  -8  164.92    9.21
   2  -3  -8  182.49    8.99
   2  -3  -8  168.54    8.02
  -2   3   8  180.61    9.83
  -2   3   8  183.61   10.71
   2  -3  -8  192.60    9.99
   2   3  -8  157.12    9.16
   2  -3  -8  170.76    9.54
  -2   3   8  174.25   11.07
   2   3  -7  264.76   13.56
   2  -3  -7  268.14   12.52
   2  -3  -7  268.87   11.75
  -2   3   7  275.14   14.63
  -2   3   7  269.31   14.05
   2  -3  -7  275.97   12.23
  -2   3   7  279.21   13.37
   2  -3  -7  259.83   12.92
   2  -3  -7  262.65   13.04
   2   3  -7  251.92   11.92
   2   3  -6   47.25    3.17
   2  -3  -6   50.19    3.28
   2  -3  -6   48.01    3.95
   2  -3  -6   49.40    3.74
  -2  -3   6   44.37    2.52
  -2   3   6   37.70    2.36
  -2   3   6   44.56    3.97
   2  -3  -6   48.67    3.85
  -2   3   6   44.04    4.67
   2   3  -6   47.74    4.32
  -2   3   6   48.41    4.53
   2  -3  -6   43.93    3.20
  -2   3   5  176.57    9.31
  -2   3   5  189.63    8.83
   2  -3  -5  165.67    7.70
  -2   3   5  168.88    9.71
   2   3  -5  172.14    9.06
   2  -3  -5  180.85    8.52
  -2  -3   5  160.87    6.79
   2  -3  -5  161.41    8.16
   2  -3  -5  172.05    7.41
   2   3  -5  161.94    7.22
   2  -3  -4   54.47    3.16
   2  -3  -4   49.24    3.48
  -2   3   4   48.47    4.38
  -2  -3   4   52.74    2.89
   2  -3  -4   50.34    3.81
   2   3  -4   53.84    4.36
   2  -3  -4   53.95    3.78
   2   3  -4   51.27    3.03
  -2   3   4   53.48    4.75
  -2   3   4   51.94    4.85
   2  -3  -3  360.64   15.18
  -2  -3   3  371.74   14.66
  -2   3   3  353.83   16.47
  -2   3   3  340.86   17.31
   2   3  -3  365.56   16.05
   2  -3  -3  369.37   15.09
  -2   3   3  354.72   16.17
  -2  -3   3  345.11   14.22
  -2  -3   3  338.87   14.04
   2  -3  -3  339.32   14.15
   2   3  -3  329.63   14.02
   2  -3  -3  351.44   15.26
  -2   3   3  348.35   16.81
  -2   3   3  341.80   14.06
  -2   3   2   98.51    6.32
   2  -3  -2  100.16    4.53
  -2   3   2  102.22    6.21
   2   3  -2   94.94    4.41
  -2  -3   2   90.65    4.33
   2  -3  -2   93.85    5.46
  -2  -3   2  100.70    5.35
  -2  -3   2   97.40    4.78
   2  -3  -2   95.63    5.15
   2   3  -2   98.90    6.02
  -2   3   2  101.41    6.73
  -2   3   2   93.38    4.38
  -2  -3   2  106.80    4.96
  -2   3   1  241.17   11.65
  -2  -3   1  244.04   10.40
   2   3  -1  228.03    9.77
  -2   3   1  273.71   12.10
   2   3  -1  243.27   11.47
  -2  -3   1  251.23   11.01
  -2  -3   1  257.56   10.34
  -2   3   1  251.53   12.41
   2  -3  -1  235.58   10.42
  -2   3   1  240.73    9.78
  -2  -3   1  232.38    9.71
   2  -3  -1  246.34    9.92
   2  -3  -1  234.64   11.14
  -2  -3   0   24.62    2.42
   2   3   0   25.94    2.68
  -2  -3   0   26.67    1.86
   2  -3   0   22.25    1.78
  -2  -3   0   25.96    2.05
  -2   3   0   24.53    2.81
   2   3   0   30.97    2.82
  -2   3   0   26.12    3.17
  -2  -3   0   22.05    1.47
   2   3   0   21.52    1.60
  -2   3   0   22.72    2.69
  -2   3   0   21.05    3.26
  -2   3   0   23.94    1.54
   2  -3   0   22.68    1.65
  -2   3  -1  109.83    6.03
   2   3   1   89.73    4.44
  -2  -3  -1  101.24    5.05
   2   3   1   95.87    5.42
   2  -3   1   95.37    5.54
  -2   3  -1  121.57    6.84
   2   3   1   80.43    4.15
   2  -3   1   86.37    4.21
  -2   3  -1  103.33    6.29
  -2   3  -1   95.99    5.73
  -2  -3  -1   97.96    4.59
   2   3   1   98.98    5.68
  -2   3  -1   98.74    6.76
  -2  -3  -1  104.36    5.61
  -2   3  -1  100.65    4.36
   2   3   1  102.14    5.76
   2  -3   1   93.20    4.50
  -2  -3  -2  126.53    6.08
  -2  -3  -2  112.75    5.25
  -2   3  -2  119.59    5.32
   2   3   2  112.72    6.66
  -2   3  -2  126.30    7.90
  -2  -3  -2  118.83    5.46
   2  -3   2  123.78    6.61
  -2   3  -2  109.10    6.93
   2   3   2  114.35    6.10
  -2  -3  -2  123.97    6.61
   2   3   2  103.90    5.57
   2   3   2  122.60    6.65
  -2   3  -3    4.38    1.98
  -2  -3  -3    3.62    1.52
   2   3   3    5.18    1.61
  -2   3  -3    4.96    2.12
  -2  -3  -3    2.59    0.86
   2  -3   3    3.31    1.50
   2   3   3    1.20    1.53
  -2  -3  -3    2.00    1.00
  -2  -3  -3    4.25    0.87
  -2   3  -3    2.60    0.78
  -2   3  -4   34.86    3.69
  -2  -3  -4   31.96    2.41
  -2  -3  -4   35.41    2.85
  -2   3  -4   41.97    4.21
  -2   3  -4   37.28    2.52
   2   3   4   32.02    3.28
   2  -3   4   38.52    3.35
   2  -3   4   34.45    2.82
  -2  -3  -4   31.42    3.26
  -2  -3  -4   37.25    2.50
   2   3   4   35.75    3.57
   2  -3   5   97.18    5.44
  -2  -3  -5   88.48    4.81
  -2  -3  -5   83.59    5.94
   2  -3   5   95.30    5.77
   2   3   5   88.39    5.89
   2   3   5   86.08    6.08
  -2  -3  -5   96.68    5.33
  -2  -3  -5   85.10    4.80
  -2   3  -5   93.23    4.92
   2   3   6   18.95    2.92
  -2   3  -6   29.01    2.47
  -2  -3  -6   28.10    2.65
   2   3   6   28.06    2.55
   2  -3   6   27.97    2.87
   2  -3   6   25.15    2.57
   2   3   6   23.64    3.24
   2  -3   6   25.99    2.48
  -2  -3  -6   24.41    2.32
   2  -3   7   15.00    2.08
  -2  -3  -7   12.68    1.27
  -2  -3  -7   12.36    1.88
  -2  -3  -7   18.47    2.17
  -2   3  -7   13.81    1.95
   2   3   7   14.78    1.27
   2   3   7   15.35    2.04
   2  -3   7   13.72    1.84
   2   3   7   12.12    2.58
  -2   3  -7   18.11    2.94
   2  -3   7   11.19    2.06
   2   3   7   13.06    2.72
  -2   3  -8   20.17    2.48
  -2  -3  -8   17.67    2.31
  -2  -3  -8   19.04    2.43
   2   3   8   20.53    2.50
   2   3   8   17.38    3.24
   2   3   8   20.01    1.51
   2  -3   8   19.27    2.30
   2  -3   8   18.84    2.28
   2   3   8   17.87    2.99
  -2   3  -8   17.38    3.04
  -2  -3  -8   20.13    1.60
   2  -3   8   19.62    2.55
  -2  -3  -8   17.18    1.49
   2   3   8   17.09    1.35
  -2  -3  -9   22.98    1.78
   2   3   9   24.68    1.75
  -2   3  -9   22.15    1.41
  -2  -3  -9   26.77    2.80
   2   3   9   24.75    2.77
  -2  -3  -9   24.69    1.86
  -2  -3  -9   24.17    2.84
  -2   3  -9   21.55    3.46
  -2  -3  -9   13.56    2.97
   2  -3   9   20.11    2.48
   2  -3   9   24.14    2.76
  -2   3  -9   24.22    2.85
   2  -3   9   25.65    2.74
   2   3   9   18.83    3.63
   2   3   9   18.48    1.63
   2   3   9   22.36    1.56
  -2  -3  -9   20.26    1.71
   2   3   9   19.69    3.23
  -2  -3 -10  163.84    7.50
   2   3  10  171.33   11.13
  -2  -3 -10  181.35    9.46
   2   3  10  186.16    9.65
  -2   3 -10  170.52   10.52
  -2  -3 -10  171.12    7.55
  -2  -3 -10  184.82    9.76
  -2   3 -10  175.33    9.67
   2   3  10  155.44    7.29
   2   3  10  183.68    7.50
   2  -3  10  168.29    9.00
  -2   3 -10  167.67    7.06
   2   3  10  163.58   10.22
   2   3  10  171.18    7.23
   2  -3  10  164.76    9.25
   2   3  10  168.47    7.27
  -2  -3 -10  163.59    7.49
  -2   3 -10  171.27    7.21
   2  -3  10  176.26    9.07
  -2  -3 -10  144.36    9.99
   2   3  11    8.78    1.21
   2   3  11    6.54    2.64
  -2  -3 -11    7.21    2.11
   2   3  11    6.47    2.40
  -2   3 -11    7.47    0.89
  -2  -3 -11    8.91    1.30
  -2  -3 -11    9.64    1.40
  -2   3 -11   10.20    2.30
   2   3  11    8.16    2.24
  -2   3 -11   12.28    2.90
   2  -3  11   10.58    1.89
  -2  -3 -11    6.27    2.61
   2   3  11    9.21    1.12
  -2  -3 -11    8.80    1.97
   2   3  11    7.17    1.02
  -2  -3 -11    9.51    1.30
   2  -3  11    7.57    1.99
  -2  -3 -11    8.08    1.26
  -2  -3 -12  292.14   15.85
  -2   3 -12  282.96   11.62
  -2   3 -12  306.52   15.95
   2   3  12  294.75   12.10
   2  -3  12  275.75   13.70
   2   3  12  312.63   16.98
   2  -3  12  284.46   14.55
   2  -3  12  273.74   15.58
  -2  -3 -12  281.47   12.19
  -2   3 -12  284.25   15.05
   2   3  12  268.11   15.35
  -2  -3 -12  297.66   15.12
   2   3  12  298.51   14.85
   2   3  12  296.01   11.89
  -2  -3 -12  292.09   12.30
   2   3  12  289.64   11.92
   2   3  13    0.32    1.73
   2   3  13    1.95    0.85
  -2   3 -13    2.72    2.08
   2   3  13    2.62    0.95
   2  -3  13    2.64    1.26
  -2  -3 -13    3.38    1.21
   2  -3  13    1.24    2.02
   2  -3  13    1.56    1.70
   2   3  13    2.32    1.94
  -2  -3 -13    2.10    2.02
  -2  -3 -13    2.13    1.78
   2   3  13    4.04    2.53
  -2   3 -13    2.15    1.68
  -2   3 -13    1.76    0.61
   2   3  13    4.82    0.94
  -2  -3 -13    2.29    1.10
  -2   3 -14   32.21    4.24
   2   3  14   36.99    2.40
   2  -3  14   31.11    4.91
   2  -3  14   30.20    3.99
  -2   3 -14   36.29    2.02
   2   3  14   37.00    2.46
   2   3  14   44.01    5.84
   2   3  14   36.69    4.39
  -2  -3 -14   34.10    4.79
  -2   3 -14   34.04    4.56
  -2  -3 -14   35.22    2.68
   2   3  14   38.49    2.30
  -2  -3 -14   30.40    4.17
  -2  -3 -14   33.07    2.54
   2  -3  14   35.44    3.43
  -2   3 -15   14.80    1.75
  -2  -3 -15    7.78    2.92
  -2   3 -15    6.19    2.71
  -2  -3 -15   12.84    3.18
   2   3  15   14.43    1.55
  -2  -3 -15   14.64    1.81
   2   3  15   11.43    3.50
  -2  -3 -15   13.76    1.68
  -2  -3 -15   12.93    1.69
   2   3  15    4.76    3.45
   2   3  15   16.97    1.46
   2   3  15   13.89    3.03
   2   3  15   16.67    1.59
   2  -3  15   16.45    3.55
   2  -3  15   10.07    2.54
   2   3  16   68.39    6.35
   2   3  16   79.66    4.06
   2   3  16   82.44    4.09
   2   3  16   60.98    7.57
  -2   3 -16   89.43    4.51
  -2  -3 -16   71.50    7.02
   2  -3  16   75.78    7.48
   2   3  16   66.72    7.38
  -2  -3 -16   81.69    4.42
  -2  -3 -16   72.45    4.23
   2   3  16   75.74    3.87
  -2  -3 -16   84.69    4.58
  -2   3 -16   57.40    6.49
  -2  -3 -16   84.84    4.44
   2   3  17    9.85    1.27
   2   3  17    7.63    1.11
  -2   3 -17    8.40    1.45
  -2  -3 -17   10.33    1.50
   2   3  17    8.32    1.15
  -2  -3 -17    9.49    1.45
  -2  -3 -17   10.18    1.51
  -2   3 -18   14.87    1.65
  -2  -3 -18   14.55    1.63
   2   3  18   15.27    1.46
  -2  -3 -18   13.19    1.67
  -2   3 -19   36.33    2.48
   2   3  19   38.81    2.26
  -2  -3 -19   34.58    2.46
  -2  -3 -19   37.41    2.46
  -2  -3 -20   26.22    1.93
  -2  -3 -20   31.37    1.99
   2   3  20   26.74    1.72
  -2  -3 -20   28.53    2.11
  -2   3 -20   23.43    1.87
  -2   3 -21    0.15    0.36
  -2  -3 -21    1.73    0.64
   2   3  21    1.77    0.60
  -2  -3 -21    2.37    0.79
  -2  -3 -21    2.85    0.89
  -2  -3 -22   35.01    2.00
  -2   4  23   16.39    1.01
   2  -4 -23   17.64    1.17
   2  -4 -22   45.69    2.43
  -2   4  22   43.10    2.18
  -2   4  21    3.76    0.76
  -2   4  21    3.11    0.59
   2  -4 -21    4.47    0.92
  -2   4  20   12.30    1.12
  -2   4  20   14.62    1.29
   2  -4 -20   11.62    1.18
   2  -4 -19    0.99    0.76
  -2   4  19    1.09    0.72
  -2   4  18  129.83    5.80
   2  -4 -18  127.55    6.01
   2  -4 -17   30.43    2.55
   2  -4 -17   36.48    2.57
   2  -4 -17   31.37    2.32
  -2   4  17   34.50    2.20
  -2   4  16   51.66    2.84
   2   4 -16   44.63    5.55
   2  -4 -16   46.86    4.36
  -2   4  16   38.42    6.23
   2  -4 -16   47.78    3.04
  -2   4  16   44.76    6.49
  -2   4  16   38.09    5.28
   2  -4 -16   44.48    3.14
   2  -4 -16   51.25    3.22
   2  -4 -15  194.73    8.97
   2  -4 -15  199.19    9.16
   2  -4 -15  211.37   11.08
   2  -4 -15  201.93    9.14
  -2   4  15  186.95   12.82
  -2  -4  15  187.85   11.71
  -2   4  15  178.53   13.99
   2   4 -15  199.93   13.02
  -2   4  15  211.87    8.71
   2  -4 -15  199.66    9.08
   2  -4 -14   41.50    2.59
   2   4 -14   33.67    5.07
   2  -4 -14   39.89    2.79
   2  -4 -14   41.95    4.21
   2  -4 -14   38.79    2.83
  -2   4  14   32.61    5.85
  -2   4  14   35.08    5.06
   2  -4 -14   41.52    2.98
  -2  -4  14   40.22    4.63
   2   4 -14   40.04    2.22
   2  -4 -14   37.74    2.83
  -2   4  14   43.29    5.87
   2  -4 -14   43.54    2.80
  -2   4  14   46.07    2.62
   2   4 -14   39.21    2.45
   2  -4 -13  145.48   10.55
   2   4 -13  179.61   11.62
   2   4 -13  166.06    7.35
   2  -4 -13  169.41    9.47
   2   4 -13  154.91    7.05
  -2   4  13  140.33   11.71
  -2  -4  13  167.84   10.10
   2  -4 -13  166.65    7.39
   2  -4 -13  160.14    7.54
   2  -4 -13  160.26    7.53
   2   4 -13  167.32    6.92
   2  -4 -13  163.12    7.62
  -2   4  13  170.33    7.25
  -2   4  13  129.61   11.22
   2  -4 -13  177.60    7.86
  -2   4  13  139.73   10.59
   2  -4 -12  295.41   12.67
   2  -4 -12  334.54   15.21
  -2  -4  12  319.95   14.14
   2   4 -12  303.94   12.49
   2   4 -12  297.98   16.83
   2  -4 -12  304.16   12.95
  -2   4  12  299.50   16.55
   2   4 -12  297.81   12.21
   2  -4 -12  290.86   16.24
   2  -4 -12  306.42   12.79
  -2   4  12  278.22   17.25
  -2   4  12  298.37   17.79
  -2   4  12  301.49   12.37
  -2   4  12  248.94   16.20
   2  -4 -12  296.12   12.60
   2  -4 -11   13.38    2.42
  -2   4  11    8.33    2.89
   2   4 -11    8.73    1.14
  -2   4  11   10.01    3.21
  -2   4  11    5.44    2.81
  -2  -4  11   11.91    2.17
  -2   4  11   10.28    2.89
   2  -4 -11   12.33    1.46
   2  -4 -11   10.23    1.58
   2   4 -11    6.03    2.54
   2  -4 -11   10.40    1.42
   2  -4 -11    5.30    2.47
  -2   4  11   12.58    1.29
   2   4 -11   11.11    1.26
   2  -4 -10   11.42    1.39
  -2   4  10   10.19    3.09
   2   4 -10    8.09    1.10
  -2   4  10    8.49    2.53
   2   4 -10   12.12    1.22
   2  -4 -10   13.36    1.67
   2  -4 -10    9.83    2.10
  -2   4  10   10.07    3.01
   2  -4 -10   10.17    2.67
  -2   4  10   12.53    3.09
   2  -4 -10   10.24    1.35
   2   4  -9    4.50    0.77
  -2   4   9    6.81    2.71
   2   4  -9    4.62    0.86
   2   4  -9    4.66    2.34
  -2   4   9    6.08    2.57
   2  -4  -9    5.30    1.06
   2  -4  -9    5.17    1.74
  -2   4   9    4.82    2.23
   2  -4  -9    3.23    1.86
   2  -4  -9    6.23    1.11
  -2   4   9    2.24    2.44
   2   4  -9    5.21    0.93
   2   4  -8  102.63    4.58
  -2   4   8   99.81    7.16
   2  -4  -8  105.97    6.60
  -2   4   8   93.98    7.65
   2   4  -8   83.33    7.11
  -2   4   8   79.85    7.63
   2  -4  -8   89.80    5.49
   2   4  -8  101.20    4.35
  -2   4   8   95.17    4.43
  -2   4   8  101.61    8.19
   2  -4  -8   90.39    4.64
   2  -4  -8   91.75    6.75
  -2   4   8   87.31    7.57
   2  -4  -8   98.11    4.62
   2   4  -8   98.68    4.36
  -2   4   7   72.28    6.60
  -2   4   7   71.99    6.69
   2   4  -7   89.99    4.08
   2  -4  -7   87.39    4.48
  -2   4   7   88.40    7.39
  -2   4   7   93.57    6.61
   2   4  -7   85.95    6.85
   2   4  -7   84.67    3.88
   2  -4  -7   83.34    6.09
   2  -4  -7   86.80    5.32
   2  -4  -7   83.72    4.07
  -2   4   7   87.34    7.45
   2  -4  -7   81.33    4.18
  -2  -4   6   46.06    3.50
   2   4  -6   55.01    5.15
  -2   4   6   40.80    4.75
  -2   4   6   41.06    5.22
  -2   4   6   32.58    4.75
   2   4  -6   46.19    2.52
   2   4  -6   45.56    2.36
   2  -4  -6   45.53    4.14
   2  -4  -6   45.89    3.67
   2  -4  -6   45.48    2.88
  -2   4   6   45.59    4.84
  -2  -4   5 1037.53   42.59
  -2   4   5 1051.85   45.65
  -2   4   5  995.30   45.89
  -2   4   5 1045.21   44.91
  -2   4   5 1106.67   43.39
   2   4  -5 1105.93   45.14
   2  -4  -5 1092.46   43.69
  -2   4   5 1001.58   45.16
   2  -4  -5 1087.04   43.48
  -2  -4   5 1135.96   43.25
   2   4  -5 1099.92   41.56
   2  -4  -5 1068.39   43.90
  -2   4   4   84.88    7.01
  -2  -4   4   77.67    4.31
   2   4  -4   81.36    3.66
  -2   4   4   69.40    5.67
  -2   4   4   81.70    6.44
  -2  -4   4   73.48    4.80
   2  -4  -4   72.45    4.95
  -2   4   4   75.96    6.20
   2  -4  -4   75.90    5.12
   2   4  -4   74.34    5.93
  -2   4   4   76.23    5.19
   2  -4  -4   69.59    5.38
   2  -4  -4   73.49    5.03
   2  -4  -3  326.78   14.93
  -2   4   3  348.04   15.71
  -2  -4   3  344.36   14.46
   2  -4  -3  352.35   16.01
  -2   4   3  345.26   17.77
   2  -4  -3  324.46   15.33
   2   4  -3  330.77   16.28
  -2  -4   3  359.54   15.27
   2  -4  -3  320.06   15.04
  -2   4   3  345.75   16.85
  -2   4   3  344.73   16.88
  -2   4   3  325.26   16.07
   2  -4  -2    4.62    1.38
   2  -4  -2    3.23    1.27
  -2  -4   2    4.74    1.16
   2   4  -2    3.28    1.70
  -2   4   2    3.92    1.76
  -2   4   2    4.52    1.71
  -2   4   2    5.21    2.53
   2  -4  -2    3.23    1.64
  -2   4   2    5.72    2.12
  -2  -4   2    1.97    1.25
   2  -4  -2    4.04    1.56
  -2   4   2    3.80    1.94
  -2  -4   1  269.78   11.63
  -2   4   1  246.21   12.54
   2   4  -1  258.76   12.76
   2  -4  -1  239.15   11.38
   2  -4  -1  238.97   11.42
   2  -4  -1  257.41   12.77
  -2   4   1  253.62   14.12
  -2   4   1  278.90   13.50
  -2   4   1  265.43   13.02
   2  -4  -1  265.85   12.59
  -2  -4   1  275.65   12.39
  -2   4   1  269.58   13.70
  -2   4   0  127.63    7.61
  -2  -4   0  137.04    6.95
  -2  -4   0  146.69    7.71
   2   4   0  124.53    7.61
  -2   4   0  152.43    8.66
  -2   4   0  128.57    8.11
  -2   4  -1  326.32   15.67
   2   4   1  296.26   14.49
  -2  -4  -1  316.04   14.05
  -2   4  -1  345.37   15.78
  -2  -4  -1  316.06   14.83
   2  -4   1  308.74   14.84
  -2   4  -1  305.12   14.65
   2   4   1  338.46   15.46
  -2   4  -2   14.82    2.94
  -2   4  -2   14.94    3.41
   2  -4   2   17.88    2.56
   2   4   2   12.14    2.03
   2   4   2   16.88    2.71
  -2  -4  -2   18.89    2.18
  -2  -4  -2   11.99    2.30
   2   4   3   23.01    3.12
   2   4   3   25.19    1.95
  -2   4  -3   28.59    3.69
   2   4   3   25.56    1.79
  -2   4  -3   29.94    4.19
  -2  -4  -3   28.59    3.35
   2   4   3   23.47    3.20
   2  -4   3   23.82    2.98
  -2  -4  -3   25.35    2.60
  -2   4  -4   47.50    5.00
   2   4   4   58.52    3.23
  -2  -4  -4   50.42    4.72
   2  -4   4   60.76    4.28
   2   4   4   58.66    5.04
  -2  -4  -4   55.63    4.09
   2   4   4   53.70    2.78
   2   4   4   53.73    4.92
   2  -4   4   64.25    4.87
   2   4   5   31.67    2.20
  -2  -4  -5   31.88    2.97
   2   4   5   33.28    3.95
   2   4   5   23.73    2.80
  -2   4  -5   30.31    4.08
  -2  -4  -5   27.80    1.84
   2  -4   5   29.69    3.29
   2  -4   5   28.71    3.01
  -2  -4  -5   29.37    3.72
   2   4   5   27.61    1.71
   2   4   5   27.24    3.56
   2   4   6   60.66    3.36
  -2  -4  -6   62.16    5.46
   2   4   6   62.45    3.24
   2   4   6   55.74    5.11
   2   4   6   56.79    2.93
  -2   4  -6   58.04    5.71
   2  -4   6   66.01    4.66
   2  -4   6   80.18    5.47
  -2  -4  -6   59.76    3.15
  -2   4  -6   61.91    2.95
   2   4   6   62.67    5.50
  -2  -4  -6   61.44    4.49
  -2  -4  -6   51.54    2.96
   2   4   6   46.00    4.41
   2  -4   7   14.20    2.58
   2   4   7   17.10    1.37
  -2  -4  -7   19.39    2.53
   2  -4   7   17.35    2.40
   2   4   7   17.34    1.72
   2   4   7   11.20    2.42
   2   4   7   15.00    1.34
  -2   4  -7   16.51    1.28
  -2  -4  -7   18.16    3.43
   2   4   7   17.80    1.59
  -2  -4  -7   17.15    1.52
   2   4   7   11.51    2.89
   2   4   7   20.34    3.31
  -2  -4  -7   15.72    1.39
   2  -4   8  103.24    6.74
  -2  -4  -8  102.17    6.33
   2   4   8   90.93    4.29
   2   4   8   75.97    6.60
   2   4   8   77.83    6.65
   2  -4   8   95.09    6.12
   2   4   8   89.49    4.54
   2   4   8   95.39    7.46
   2   4   8   87.95    4.34
  -2  -4  -8   95.99    4.65
  -2  -4  -8   96.92    7.35
  -2  -4  -8   93.83    4.59
  -2  -4  -8   91.23    4.50
   2   4   9  109.48    5.24
   2   4   9  106.38    4.91
  -2   4  -9  114.91    8.66
  -2  -4  -9  109.14    6.90
   2  -4   9  116.06    7.34
  -2  -4  -9   99.76    7.93
   2   4   9   98.73    7.64
   2   4   9   89.00    7.57
   2   4   9   92.92    7.99
   2  -4   9  119.87    7.04
  -2  -4  -9  107.49    5.20
   2   4   9  105.45    4.96
  -2  -4  -9  101.72    5.10
   2   4  10  183.64    7.76
  -2  -4 -10  189.28   10.17
   2   4  10  176.56    8.01
   2   4  10  165.92   11.32
   2  -4  10  179.01   10.10
  -2  -4 -10  180.00    8.07
  -2   4 -10  198.82   12.28
   2  -4  10  191.38    9.97
   2   4  10  159.64   10.75
   2   4  10  185.89    7.82
  -2  -4 -10  172.07    7.98
   2   4  11  108.35    5.19
  -2   4 -11   99.88    8.44
   2   4  11   86.42    8.03
  -2  -4 -11   99.02    5.16
   2  -4  11  106.48    6.78
  -2  -4 -11  102.24    5.19
   2   4  11   92.49    7.60
  -2  -4 -11  110.04    7.12
   2   4  11  102.26    4.88
  -2  -4 -11   92.85    5.04
   2   4  11   98.76    8.37
  -2  -4 -12  162.40    9.54
   2   4  12  148.09   10.26
   2  -4  12  173.70    9.34
  -2   4 -12  168.66   11.32
  -2  -4 -12  146.17    7.25
   2   4  12  145.85   11.16
   2   4  12  141.02   10.81
  -2  -4 -12  161.17    7.47
   2   4  12  161.21    7.35
  -2  -4 -12  159.73   10.94
  -2  -4 -12  161.28    7.47
   2   4  12  161.71    7.12
  -2  -4 -12  159.89    7.45
   2   4  13   27.04    2.00
   2   4  13   25.62    2.13
  -2  -4 -13   26.35    2.27
   2  -4  13   23.97    3.04
  -2   4 -13   30.21    4.61
   2   4  13   16.02    3.89
   2  -4  13   27.12    4.36
   2   4  13   20.72    4.26
  -2  -4 -13   24.97    4.29
  -2  -4 -13   22.44    2.17
  -2  -4 -13   24.09    2.04
   2   4  13   25.41    1.95
  -2  -4 -13   23.73    2.17
   2   4  14  127.41    5.83
  -2  -4 -14  121.54    6.16
   2   4  14  128.11    6.02
   2  -4  14  112.98    9.22
  -2  -4 -14  111.30    9.29
  -2   4 -14  119.89    9.30
   2   4  14  101.80    9.50
   2  -4  14  112.43    7.38
   2   4  14   98.92    9.24
  -2  -4 -14  136.67    6.31
  -2  -4 -14  121.17    6.13
   2   4  14  127.63    5.80
  -2  -4 -15  142.37    7.10
   2   4  15  153.93    6.79
  -2  -4 -15  151.88    7.14
   2   4  15  145.25    6.85
  -2  -4 -15  144.15    7.03
   2   4  15  153.03    6.72
   2   4  16    4.78    1.12
   2   4  16    4.06    1.04
  -2  -4 -16    4.49    1.27
   2   4  16    3.81    0.98
  -2  -4 -16    2.39    1.15
   2   4  17    5.86    1.02
   2   4  17    6.32    1.12
  -2  -4 -17    5.79    1.27
   2   4  17    4.66    0.93
  -2  -4 -17    7.69    1.36
   2   4  18   15.09    1.36
  -2  -4 -18   22.32    1.93
   2   4  18   19.40    1.54
   2   4  18   17.81    1.39
  -2  -4 -19   17.41    1.57
  -2  -4 -19   15.68    1.35
   2   4  19   16.57    1.37
  -2  -4 -19   19.93    1.73
   2   4  20   46.19    1.59
  -2  -4 -20   48.41    1.89
  -2  -4 -20   50.15    2.12
  -2  -4 -21   68.20    3.07
   2   4  21   63.94    2.91
  -2   5  21   15.51    1.01
   2  -5 -21   20.43    1.37
   2  -5 -20    3.84    0.86
  -2   5  20    3.18    0.66
   2  -5 -20    4.26    0.92
  -2   5  19   37.17    2.15
   2  -5 -19   36.18    2.23
  -2   5  19   38.08    2.14
   2  -5 -19   43.39    2.50
   2  -5 -18   29.89    2.20
  -2   5  18   28.69    1.90
  -2   5  18   32.57    1.96
   2  -5 -18   28.44    2.06
  -2   5  17   32.20    2.09
   2  -5 -17   30.51    2.26
   2  -5 -17   33.32    2.39
  -2   5  17   31.69    2.10
   2  -5 -17   30.68    2.36
   2  -5 -16    8.66    1.43
  -2   5  16    8.15    1.21
   2  -5 -16   10.29    1.39
   2  -5 -16   11.26    1.53
   2  -5 -15   98.94    4.91
   2  -5 -15  105.62    5.31
   2  -5 -15  101.36    5.31
   2  -5 -15   99.31    5.39
   2  -5 -15  103.32    5.29
  -2   5  15  111.93    5.04
   2  -5 -14    8.52    2.16
  -2   5  14   10.89    3.40
   2  -5 -14    7.97    1.23
   2   5 -14    7.13    3.03
   2  -5 -14    6.42    1.44
   2  -5 -14    7.99    1.41
   2  -5 -14   12.86    1.62
  -2   5  14    7.75    3.08
   2   5 -14    6.54    0.88
   2  -5 -14    7.44    1.60
  -2   5  14    8.08    1.22
   2   5 -13    9.36    1.32
   2  -5 -13    9.90    1.42
   2  -5 -13   11.75    2.38
   2  -5 -13    9.27    1.72
   2   5 -13    9.70    1.20
   2   5 -13    9.81    3.21
   2   5 -13    8.06    0.99
   2  -5 -13   10.88    1.56
  -2   5  13   10.38    3.32
  -2  -5  13    7.68    2.56
   2  -5 -13    8.42    1.48
   2  -5 -13   11.22    1.58
  -2   5  13    8.83    1.28
  -2   5  13    1.09    2.30
   2  -5 -12   34.59    2.59
   2  -5 -12   34.70    2.61
  -2   5  12   26.79    4.88
   2   5 -12   34.60    2.16
  -2  -5  12   35.98    3.70
   2  -5 -12   42.52    2.78
   2  -5 -12   37.38    2.67
   2  -5 -12   28.48    4.49
   2  -5 -12   38.94    4.15
   2  -5 -12   38.57    2.97
   2   5 -12   37.86    2.50
  -2   5  12   22.07    4.53
  -2   5  11   36.47    5.23
   2  -5 -11   40.80    4.26
   2  -5 -11   38.13    2.64
   2   5 -11   35.73    2.21
   2  -5 -11   38.56    2.75
   2   5 -11   37.28    2.47
  -2  -5  11   40.27    4.37
  -2  -5  11   43.47    4.05
   2  -5 -11   28.60    4.41
   2  -5 -11   35.30    2.56
   2  -5 -11   40.39    2.75
   2   5 -10   16.03    1.40
   2  -5 -10   17.70    1.75
   2   5 -10   19.03    1.67
   2  -5 -10   12.22    3.09
   2  -5 -10   12.93    2.57
  -2   5  10    6.43    2.70
  -2   5  10   17.48    1.52
   2  -5 -10   16.05    1.68
  -2  -5  10   14.81    2.76
  -2   5  10   13.68    3.44
   2  -5 -10   15.66    1.72
   2   5 -10   15.64    3.73
   2  -5  -9    2.59    1.79
   2   5  -9    5.20    2.58
   2   5  -9    5.55    1.04
  -2   5   9    5.28    2.44
   2   5  -9    5.50    0.93
  -2   5   9    3.66    2.26
   2  -5  -9    8.10    1.58
  -2   5   9    5.15    2.78
   2  -5  -9    5.76    1.12
   2  -5  -9    5.55    1.16
   2  -5  -9    4.90    1.21
   2   5  -9    4.31    0.87
  -2   5   9    7.33    1.09
   2   5  -8    5.87    2.59
   2   5  -8    4.01    0.96
  -2   5   8    2.36    2.21
   2  -5  -8    3.42    1.33
  -2   5   8    3.28    2.10
   2  -5  -8    4.81    1.04
   2  -5  -8    1.73    1.84
   2  -5  -8    2.71    0.92
  -2   5   8    1.97    1.66
   2   5  -8    3.27    0.80
   2  -5  -8    4.05    1.31
   2   5  -8    3.29    0.88
  -2   5   8    3.48    0.87
   2  -5  -8    4.33    1.11
  -2   5   8    4.38    2.50
   2   5  -7   85.58    7.50
  -2   5   7   85.30    7.73
   2  -5  -7   82.15    4.12
   2  -5  -7   86.14    6.31
   2   5  -7   83.26    3.83
   2  -5  -7   78.38    6.41
   2   5  -7   84.96    4.16
  -2   5   7   65.87    6.43
   2  -5  -7   85.10    4.64
   2  -5  -7   80.70    5.67
  -2   5   7   84.90    4.00
   2   5  -7   85.18    3.99
   2  -5  -7   83.21    4.17
  -2   5   7   75.15    7.48
  -2  -5   7   77.98    5.37
  -2   5   7   61.27    6.31
   2  -5  -7   83.14    4.31
   2  -5  -6   70.14    5.25
   2   5  -6   74.04    3.66
   2   5  -6   73.14    3.36
   2  -5  -6   61.68    5.62
   2  -5  -6   65.33    3.56
  -2   5   6   61.39    5.92
   2  -5  -6   72.94    3.82
  -2   5   6   69.77    7.03
  -2   5   6   69.61    6.78
  -2   5   6   73.79    6.45
   2  -5  -6   74.57    5.77
   2  -5  -6   71.61    4.13
  -2  -5   6   70.58    5.06
   2   5  -6   70.77    3.50
   2  -5  -6   66.66    3.54
  -2   5   6   70.09    3.50
   2   5  -6   68.78    6.57
   2  -5  -5   51.27    3.20
   2   5  -5   57.87    5.74
   2   5  -5   48.57    2.50
   2  -5  -5   48.84    4.57
   2  -5  -5   45.87    4.23
  -2   5   5   52.04    5.92
   2   5  -5   51.06    2.77
  -2   5   5   49.91    5.59
   2  -5  -5   40.68    4.28
  -2   5   5   47.00    4.81
  -2   5   5   39.06    4.76
   2  -5  -5   45.66    2.83
  -2   5   5   49.92    2.58
  -2  -5   5   49.14    4.10
   2   5  -5   46.61    2.62
   2   5  -4   21.52    1.60
  -2   5   4   24.89    3.80
   2  -5  -4   20.85    2.88
   2   5  -4   22.14    1.52
   2  -5  -4   25.69    3.38
   2   5  -4   23.06    1.70
   2   5  -4   25.15    3.89
  -2   5   4   17.67    3.74
  -2  -5   4   32.22    3.26
   2  -5  -4   25.47    3.12
  -2   5   4   26.34    4.11
   2  -5  -4   23.46    1.79
  -2   5   4   23.28    1.54
  -2   5   4   19.23    3.09
   2   5  -3  204.83    8.26
  -2   5   3  184.89   12.46
   2  -5  -3  195.06   10.88
  -2   5   3  184.56   10.58
  -2  -5   3  190.56   10.21
  -2   5   3  207.20   11.81
  -2   5   3  201.82   11.91
  -2   5   3  179.13   10.48
   2   5  -3  190.81    7.90
   2  -5  -3  202.12   10.75
  -2   5   3  186.40    7.91
   2  -5  -3  193.57    8.30
   2   5  -3  179.64   11.20
   2   5  -2  174.35   10.81
  -2   5   2  179.25   10.13
   2  -5  -2  185.18   10.43
  -2  -5   2  189.39    9.26
   2  -5  -2  208.09   11.05
  -2   5   2  208.12   12.72
   2   5  -2  206.14    8.10
  -2   5   2  177.45   10.61
  -2   5   2  210.08   11.89
   2   5  -2  180.69    7.73
  -2   5   2  178.80    7.65
  -2  -5   2  197.09   10.29
   2  -5  -2  185.88    8.03
   2  -5  -1  181.20   10.46
  -2   5   1  184.67   10.94
  -2  -5   1  192.37    9.50
  -2   5   1  205.32   12.75
  -2   5   1  215.56   11.96
   2   5  -1  174.10   10.66
   2   5  -1  179.44    7.84
   2   5  -1  210.14    8.24
  -2  -5   1  199.23   10.53
   2   5  -1  188.86    8.19
   2  -5  -1  196.27   10.95
   2  -5  -1  183.33    8.06
  -2   5   1  187.22   10.14
  -2  -5   0    5.75    1.49
   2   5   0    5.43    1.03
   2  -5   0    7.18    2.04
   2   5   0    7.85    1.07
  -2   5   0    7.10    2.53
   2   5   0    2.52    1.62
  -2   5   0    7.12    2.99
   2  -5   0    5.19    1.85
  -2   5   0    3.32    1.86
  -2  -5   0    6.43    2.04
   2   5   0    4.62    0.82
   2  -5   1   67.68    5.38
   2   5   1   45.05    4.51
  -2  -5  -1   61.47    4.38
   2   5   1   55.47    3.24
  -2   5  -1   51.47    5.60
   2   5   1   59.09    3.00
   2   5   1   66.20    3.33
  -2  -5  -1   58.28    5.17
   2   5   2   29.87    2.16
   2   5   2   33.90    2.26
   2  -5   2   33.77    3.84
   2  -5   2   32.28    3.88
  -2  -5  -2   31.38    3.11
   2   5   2   28.10    1.89
  -2   5  -2   36.96    4.54
  -2  -5  -2   31.14    3.85
  -2   5  -3    3.97    2.20
   2   5   3    3.21    1.01
  -2  -5  -3    3.88    1.42
  -2  -5  -3    3.35    2.11
   2   5   3    3.19    0.81
   2  -5   3    5.96    2.00
   2   5   3    3.71    1.08
   2   5   3    4.62    2.35
   2   5   3    3.96    0.71
  -2  -5  -4    6.14    1.66
   2   5   4    4.82    1.15
  -2  -5  -4    5.30    2.19
   2   5   4    4.79    0.94
   2  -5   4    5.48    2.09
   2   5   4    3.93    0.79
   2   5   4    6.48    2.23
  -2   5  -4    4.60    2.59
  -2   5  -5    5.71    2.60
   2   5   5    4.47    0.94
   2   5   5    4.82    0.87
  -2  -5  -5    5.56    0.94
   2  -5   5    4.97    1.88
  -2  -5  -5    3.33    1.46
   2   5   5    7.71    2.37
  -2  -5  -5    5.59    2.28
   2  -5   5    5.65    1.79
   2   5   6   65.07    3.32
  -2   5  -6   65.48    6.77
   2  -5   6   76.13    5.46
  -2  -5  -6   67.54    3.51
   2   5   6   63.91    3.71
  -2   5  -6   62.01    3.24
   2   5   6   72.43    6.30
  -2  -5  -6   64.11    5.05
   2  -5   6   62.47    5.69
  -2  -5  -6   65.85    6.20
   2   5   6   69.07    3.50
   2  -5   7   33.78    3.69
  -2   5  -7   32.36    4.86
  -2  -5  -7   25.60    3.33
  -2  -5  -7   30.62    2.17
  -2   5  -7   31.81    1.97
   2   5   7   30.92    4.15
  -2  -5  -7   29.29    4.42
   2  -5   7   29.03    3.89
   2   5   7   24.88    4.08
   2   5   7   33.74    2.47
  -2  -5  -7   33.90    2.43
   2   5   7   31.39    2.01
  -2  -5  -7   25.04    1.99
   2   5   8   37.98    2.66
  -2   5  -8   31.99    5.02
  -2  -5  -8   35.20    3.88
   2  -5   8   32.71    4.13
   2   5   8   31.16    4.32
   2  -5   8   43.53    4.17
   2   5   8   36.84    2.28
  -2  -5  -8   36.23    4.99
  -2  -5  -8   37.86    2.49
   2   5   8   27.37    4.40
  -2  -5  -8   37.51    2.67
  -2  -5  -8   35.39    2.38
   2   5   9    2.92    0.90
  -2  -5  -9    0.85    1.33
  -2  -5  -9    2.07    1.19
   2   5   9    2.39    1.22
   2  -5   9    2.03    1.69
   2   5   9    0.79    1.70
   2  -5   9    1.03    1.69
  -2  -5  -9    0.66    0.91
   2   5   9    1.76    2.16
  -2  -5  -9    0.45    2.31
   2   5   9    1.70    0.91
  -2  -5  -9    1.17    0.90
  -2   5 -10    7.67    3.04
   2   5  10   12.25    1.37
  -2  -5 -10   10.54    2.30
   2   5  10    9.60    2.97
   2   5  10   10.56    1.33
   2   5  10    5.50    2.55
  -2  -5 -10    8.34    3.20
   2   5  10    7.74    1.45
   2  -5  10   12.28    2.43
  -2  -5 -10    9.35    1.56
   2  -5  10   11.11    2.46
  -2  -5 -10    9.89    1.45
  -2  -5 -10    4.84    1.38
   2   5  11   34.98    2.24
  -2  -5 -11   32.89    3.81
   2   5  11   30.02    4.59
   2  -5  11   25.29    3.41
  -2   5 -11   34.37    5.19
  -2  -5 -11   35.54    2.64
  -2  -5 -11   29.03    2.52
  -2  -5 -11   30.53    2.41
  -2  -5 -11   18.88    3.96
   2   5  11   29.46    2.25
   2   5  11   30.08    2.45
  -2  -5 -11   30.70    2.38
   2   5  12   41.58    2.66
  -2  -5 -12   49.58    4.65
  -2  -5 -12   37.24    5.61
  -2  -5 -12   41.78    2.94
  -2  -5 -12   44.76    2.99
  -2   5 -12   42.44    5.70
   2  -5  12   37.65    4.11
   2   5  12   30.75    4.84
  -2  -5 -12   41.14    2.97
   2   5  12   45.58    3.03
   2   5  12   46.64    2.80
  -2  -5 -12   43.81    2.94
   2   5  13   10.97    1.36
   2   5  13   11.30    1.59
  -2  -5 -13   10.39    1.50
  -2  -5 -13   10.47    1.57
   2   5  13   11.38    1.38
  -2  -5 -13    9.02    1.43
   2   5  14    8.77    1.40
   2   5  14    7.86    1.25
   2   5  14    8.26    1.26
  -2  -5 -14    8.59    1.47
  -2  -5 -14    8.47    1.30
  -2  -5 -14    9.42    1.53
   2   5  15    2.11    1.03
   2   5  15    3.12    0.99
  -2  -5 -15    3.92    1.22
  -2  -5 -15    4.52    1.16
   2   5  16    5.14    0.99
  -2  -5 -16    4.59    1.21
  -2  -5 -16    5.02    1.15
  -2  -5 -16    6.87    1.24
   2   5  17    7.42    1.02
   2   5  17    8.53    1.05
  -2  -5 -17   11.55    1.37
  -2  -5 -17    8.42    1.25
  -2  -5 -17    9.18    1.29
  -2  -5 -18   12.27    1.30
   2   5  18   11.01    1.03
   2   5  18   10.90    1.12
  -2  -5 -18   12.42    1.20
  -2  -5 -18   13.50    1.36
   2   5  19    3.97    0.70
  -2  -5 -19    4.70    1.19
  -2  -5 -19    3.65    0.87
  -2  -5 -19    3.97    0.70
   2   5  20    6.01    0.64
  -2  -5 -20    7.05    0.84
  -2   6  19   70.90    3.18
   2  -6 -19   75.65    3.35
  -2   6  19   69.23    3.22
   2  -6 -19   79.48    3.46
  -2   6  18   19.04    1.28
   2  -6 -18   18.67    1.43
  -2   6  18   18.87    1.34
   2  -6 -18   20.31    1.51
  -2   6  17   82.59    3.80
  -2   6  17   82.72    3.91
   2  -6 -17   81.97    4.08
   2  -6 -17   88.73    4.14
  -2   6  16   18.79    1.40
  -2   6  16   18.43    1.52
   2  -6 -16   19.13    1.68
  -2   6  15    1.85    0.78
  -2   6  15    3.44    0.92
   2  -6 -15    1.74    0.73
   2  -6 -15    0.98    0.86
   2  -6 -14    6.12    1.47
   2  -6 -14    5.86    1.19
   2  -6 -14    4.48    1.07
  -2   6  14    5.34    0.96
   2  -6 -14    6.11    1.29
   2   6 -13   49.54    2.52
  -2   6  13   49.19    2.68
   2  -6 -13   48.69    2.99
   2  -6 -13   47.81    3.04
   2  -6 -13   47.14    3.34
   2  -6 -13   49.70    3.13
   2  -6 -13   52.04    3.09
  -2   6  12  200.63    8.42
   2  -6 -12  184.33    8.74
   2   6 -12  201.56    8.76
   2  -6 -12  198.34    8.86
   2  -6 -12  207.91    9.07
   2  -6 -12  195.07    8.97
  -2   6  12  206.29    8.69
   2  -6 -12  204.54    8.89
   2   6 -12  203.69    8.37
  -2   6  11   59.04    6.69
  -2   6  11   57.93    3.03
  -2   6  11   60.06    3.31
   2  -6 -11   63.43    3.74
   2   6 -11   60.37    3.40
   2  -6 -11   57.54    3.38
   2  -6 -11   60.89    3.45
   2   6 -11   57.15    6.79
   2  -6 -11   60.25    3.46
   2  -6 -11   56.52    3.52
   2  -6 -10    6.63    1.72
   2  -6 -10    4.05    1.28
   2  -6 -10    2.26    0.96
  -2   6  10    3.94    0.80
  -2  -6  10    1.86    1.42
  -2  -6  10    4.11    2.00
   2   6 -10    2.64    2.41
   2  -6 -10    5.09    2.24
   2  -6 -10    4.10    1.12
   2   6 -10    4.02    1.09
  -2   6  10    3.33    1.01
   2  -6 -10    4.49    1.18
   2  -6 -10    2.49    1.02
   2  -6  -9    0.33    1.37
  -2   6   9    0.75    0.57
   2   6  -9    0.20    0.73
   2  -6  -9    1.31    1.33
   2   6  -9    0.09    0.77
  -2  -6   9   -1.14    1.64
   2   6  -9   -1.57    2.51
   2  -6  -9    0.59    0.86
   2  -6  -9    0.17    0.85
  -2   6   9    0.89    0.82
   2  -6  -9    1.31    1.01
   2   6  -8    6.14    3.03
   2  -6  -8    5.73    1.09
   2  -6  -8    6.91    1.64
   2  -6  -8    5.32    1.95
  -2  -6   8    6.06    2.22
   2   6  -8    6.46    1.15
  -2   6   8    5.36    2.56
   2   6  -8    5.50    1.01
   2  -6  -8    6.26    1.10
  -2   6   8    6.29    1.06
   2  -6  -8    6.60    1.24
   2   6  -7   16.90    1.47
   2  -6  -7   15.96    2.05
  -2   6   7   10.06    3.64
   2  -6  -7   12.46    2.56
   2   6  -7    8.96    3.20
   2   6  -7   15.53    1.57
   2  -6  -7   13.46    2.35
  -2   6   7   12.68    3.63
  -2   6   7   11.66    1.29
   2  -6  -7   10.62    1.49
   2  -6  -6   99.06    7.33
  -2   6   6   96.79    8.78
   2  -6  -6   85.87    6.67
   2   6  -6   97.80    4.85
   2  -6  -6  104.64    5.48
  -2   6   6  108.70    8.97
   2   6  -6   98.05    4.69
   2   6  -6   92.20    8.28
   2  -6  -6   94.65    4.93
  -2   6   6   98.46    4.61
   2   6  -5   35.69    2.35
   2  -6  -5   38.63    4.47
   2  -6  -5   34.88    2.79
   2   6  -5   38.29    2.32
   2  -6  -5   27.01    3.71
  -2   6   5   42.65    5.83
  -2   6   5   32.15    2.06
   2  -6  -5   30.48    2.29
   2   6  -5   26.68    4.43
  -2   6   5   30.73    4.76
   2   6  -4   31.52    2.24
   2  -6  -4   29.48    3.90
   2  -6  -4   31.24    2.22
   2   6  -4   25.80    4.33
  -2   6   4   37.45    5.11
   2   6  -4   33.90    2.18
   2  -6  -4   32.67    3.94
   2  -6  -4   34.22    2.72
  -2   6   4   39.29    5.54
  -2   6   4   29.57    1.93
  -2   6   3  224.43   13.82
   2   6  -3  199.24   12.67
  -2   6   3  230.39   14.72
   2  -6  -3  232.25   12.46
   2   6  -3  223.83    9.16
  -2  -6   3  186.49   11.25
   2  -6  -3  198.06   11.84
   2  -6  -3  216.57    9.61
  -2   6   3  199.49    8.67
   2  -6  -3  214.00    9.11
   2   6  -2  412.29   16.14
  -2  -6   2  340.18   18.53
   2  -6  -2  418.96   19.74
   2   6  -2  341.64   19.35
   2  -6  -2  408.46   19.59
   2  -6  -2  388.13   16.04
  -2   6   2  436.32   22.47
   2  -6  -2  409.25   16.60
   2  -6  -1  786.36   33.07
   2   6  -1  804.73   29.32
  -2  -6   1  632.09   31.93
  -2   6   1  703.31   32.99
  -2   6   1  810.29   36.29
   2  -6  -1  778.96   33.08
   2   6  -1  716.03   28.90
   2  -6   0  145.31    9.25
   2  -6   0  148.23    9.41
  -2   6   0  119.41    9.28
   2   6   0  133.26    5.84
   2   6   0  147.39    6.36
   2   6   0  135.58    6.04
  -2  -6   0  126.14    8.86
  -2  -6  -1  122.10    7.59
   2  -6   1  129.36    8.83
   2   6   1  139.30    6.14
  -2  -6  -1  124.37    8.83
  -2   6  -1  130.60    9.54
   2   6   1  127.76    5.84
  -2  -6  -2   23.25    2.94
   2   6   2   30.05    2.13
   2  -6   2   23.58    3.67
   2   6   2   24.46    1.87
  -2   6  -2   29.88    4.56
   2  -6   2   27.39    3.31
   2  -6   2   28.04    3.98
  -2  -6  -2   29.14    4.08
   2   6   3   41.34    2.65
  -2  -6  -3   34.74    3.68
   2  -6   3   40.37    4.59
  -2   6  -3   42.46    5.45
   2  -6   3   41.87    4.80
   2   6   3   34.12    2.63
  -2  -6  -3   38.75    4.85
   2   6   3   38.11    2.41
   2  -6   3   43.05    4.24
   2   6   4   51.05    2.77
  -2  -6  -4   49.06    4.54
   2   6   4   52.34    3.37
   2  -6   4   49.07    5.15
   2   6   4   62.96    3.39
  -2   6  -4   45.19    5.83
   2   6   4   52.48    3.01
   2  -6   4   63.14    5.82
  -2  -6  -4   56.88    5.99
   2   6   5    0.95    0.73
  -2   6  -5    1.13    0.67
   2   6   5   -0.24    0.87
  -2  -6  -5    1.34    1.38
   2   6   5   -0.09    0.90
  -2  -6  -5    2.15    2.20
   2  -6   5    0.39    1.74
  -2   6  -5    2.00    2.62
  -2  -6  -5    0.69    1.05
   2  -6   5    0.35    1.41
  -2   6  -6   41.78    2.32
   2   6   6   40.97    2.43
  -2  -6  -6   41.42    4.18
   2  -6   6   37.27    4.40
   2   6   6   49.81    3.01
  -2   6  -6   42.80    5.78
   2  -6   6   45.76    5.15
  -2  -6  -6   46.10    2.99
  -2  -6  -6   35.50    4.95
   2   6   6   40.50    2.64
   2  -6   6   37.56    4.24
   2   6   7  131.70    6.04
   2  -6   7  143.64    9.59
   2   6   7  131.52    6.61
  -2   6  -7  121.65   10.31
  -2  -6  -7  132.07    6.22
   2  -6   7  127.76    8.88
  -2  -6  -7  136.79    6.61
  -2  -6  -7  128.43   10.01
   2   6   7  170.29    6.87
   2   6   7  129.85    6.28
   2  -6   7  138.89    8.73
  -2  -6  -7  143.58    8.65
  -2  -6  -8  325.85   16.56
   2  -6   8  360.52   17.15
   2  -6   8  344.35   17.82
  -2   6  -8  315.07   19.06
  -2  -6  -8  311.19   13.98
   2   6   8  332.43   13.83
  -2  -6  -8  341.18   14.41
  -2  -6  -8  303.60   18.13
   2   6   8  344.70   14.11
   2   6   8  324.76   14.41
   2   6   9   81.82    7.45
  -2  -6  -9   98.29    6.95
   2   6   9   87.78    5.08
  -2   6  -9   92.80    8.79
   2  -6   9  112.21    7.44
   2  -6   9   96.44    7.67
  -2  -6  -9   90.10    4.81
   2   6   9   97.03    4.67
  -2  -6  -9   98.29    5.16
  -2  -6  -9   88.84    8.11
   2   6  10  135.41    6.23
  -2  -6 -10  139.30    6.93
  -2  -6 -10  131.32    6.42
   2   6  10  134.37    6.70
  -2  -6 -10  137.60    6.74
  -2  -6 -10  132.24    6.36
   2   6  11   44.21    2.69
  -2  -6 -11   51.21    3.28
  -2  -6 -11   45.61    2.90
   2   6  11   43.60    3.06
  -2  -6 -11   45.79    3.14
  -2  -6 -11   45.95    2.87
   2   6  11   44.65    2.85
   2   6  12   28.14    2.30
  -2  -6 -12   28.45    2.14
  -2  -6 -12   24.70    2.12
  -2  -6 -12   29.83    2.39
  -2  -6 -12   31.34    2.55
   2   6  12   29.92    2.19
   2   6  12   29.91    2.05
  -2  -6 -13    8.14    1.38
   2   6  13   10.55    1.34
   2   6  13   11.86    1.30
  -2  -6 -13   10.47    1.54
   2   6  13   14.46    1.55
  -2  -6 -13   10.52    1.34
   2   6  13   10.01    1.43
  -2  -6 -13    9.80    1.26
   2   6  14   18.27    1.51
   2   6  14   24.84    1.92
  -2  -6 -14   20.08    1.70
  -2  -6 -14   18.33    1.80
  -2  -6 -14   19.04    1.66
  -2  -6 -14   16.54    1.59
   2   6  14   18.50    1.60
   2   6  15    4.45    0.94
   2   6  15    4.55    0.93
   2   6  15    7.33    1.14
  -2  -6 -15    6.43    1.14
  -2  -6 -15    4.77    1.00
  -2  -6 -15    4.01    0.91
   2   6  16   45.79    2.48
  -2  -6 -16   47.24    2.67
  -2  -6 -16   50.46    2.68
   2   6  16   44.12    2.48
  -2  -6 -17   11.19    1.07
   2   6  17   10.47    0.97
   2   6  17   10.33    0.96
   2   6  17   10.36    0.93
  -2  -6 -17    9.22    0.99
  -2  -6 -17   10.72    1.07
   2   6  18   20.78    1.19
  -2  -6 -18   19.50    1.24
  -2  -6 -18   20.08    1.27
  -2   7  17   89.48    3.82
   2  -7 -16   21.66    1.54
   2  -7 -16   20.62    1.30
   2  -7 -15    0.33    0.32
  -2   7  15    0.05    0.30
   2  -7 -15    3.82    0.83
   2  -7 -15    3.91    0.69
   2  -7 -14    5.86    0.87
  -2   7  14    8.07    0.96
   2  -7 -14    7.16    1.05
   2  -7 -14    6.26    0.86
   2  -7 -13   16.63    1.44
  -2   7  13   16.51    1.28
   2  -7 -13   15.94    1.36
   2  -7 -13   15.71    1.21
  -2   7  12    4.76    0.98
   2   7 -12    5.07    0.74
   2  -7 -12    5.17    1.14
   2  -7 -12    5.56    1.08
   2  -7 -12    6.42    0.93
   2  -7 -11   24.76    1.97
   2   7 -11   24.46    1.81
  -2   7  11   26.41    1.82
   2  -7 -11   24.77    2.29
   2  -7 -11   27.51    2.16
   2  -7 -11   22.99    1.71
  -2   7  10    3.90    0.93
   2  -7 -10    3.40    1.26
   2   7 -10    2.93    0.90
   2  -7 -10    5.84    1.49
   2  -7 -10    2.77    0.98
   2  -7  -9   21.05    2.12
   2  -7  -9   25.42    2.37
   2  -7  -9   20.29    1.84
  -2   7   9   19.63    1.62
   2   7  -9   25.64    1.86
   2   7  -8    0.52    0.75
  -2   7   8   -0.19    0.74
   2  -7  -8    0.43    0.85
   2   7  -8    1.41    0.90
   2  -7  -8    0.37    1.35
   2   7  -7    5.02    1.06
  -2   7   7    5.94    1.00
   2   7  -7    4.06    0.99
   2  -7  -7    4.08    1.43
   2  -7  -7    4.76    1.04
   2   7  -6    8.95    1.24
   2  -7  -6   11.63    1.84
  -2   7   6    8.81    1.10
   2  -7  -6    9.68    1.29
   2   7  -6   11.41    1.30
   2   7  -5    6.36    1.18
   2  -7  -5    7.06    1.13
  -2   7   5    5.31    0.90
   2  -7  -5    6.13    1.46
  -2  -7   5    3.80    2.08
   2   7  -5    5.84    1.08
   2  -7  -4   17.52    2.03
   2  -7  -4   20.63    3.24
   2  -7  -4   15.54    1.53
   2  -7  -4   15.32    2.94
  -2  -7   4   10.55    2.63
   2   7  -4   18.75    1.66
   2   7  -4   17.55    1.61
  -2   7   4   16.20    1.33
   2   7  -3   98.83    4.76
   2  -7  -3   85.00    6.14
   2  -7  -3   88.65    7.21
   2  -7  -3   96.05    7.33
   2  -7  -3  100.81    5.25
   2  -7  -2   38.55    4.62
   2  -7  -2   38.63    4.60
   2   7  -2   40.24    2.60
   2  -7  -2   35.09    3.74
   2  -7  -2   43.60    2.97
   2   7  -1   21.34    1.79
   2  -7  -1   15.83    3.16
   2  -7  -1   23.35    2.16
   2   7  -1   23.38    1.89
  -2  -7   1   19.57    3.36
   2  -7  -1   23.21    2.98
   2  -7  -1   16.42    3.34
   2  -7   0   35.74    4.47
   2  -7   0   34.86    4.19
   2   7   0   30.33    2.04
   2   7   0   34.57    2.29
  -2  -7   0   24.96    3.81
   2  -7   0   33.98    3.75
   2   7   0   35.27    2.32
   2  -7   0   36.59    2.60
   2   7   1  104.62    5.06
   2  -7   1  102.15    8.01
   2   7   1   99.88    4.81
   2  -7   1  110.72    7.78
  -2  -7  -1   95.88    7.57
   2   7   1  105.64    5.09
   2  -7   1   96.90    6.93
  -2  -7  -1  115.30    5.14
   2   7   2   11.33    1.36
  -2  -7  -2   11.97    1.43
  -2   7  -2    6.17    2.59
  -2  -7  -2   11.28    2.53
   2   7   2    9.86    1.25
   2  -7   2    9.37    2.11
   2  -7   2    8.32    2.18
   2   7   2    8.54    1.21
   2  -7   3   63.91    5.40
   2  -7   3   62.10    3.60
   2  -7   3   65.00    6.14
   2   7   3   63.74    3.49
  -2  -7  -3   58.70    5.49
  -2  -7  -3   68.10    3.62
   2   7   3   61.95    3.35
  -2   7  -4   43.68    2.50
   2   7   4   46.20    2.76
   2   7   4   41.39    2.63
  -2  -7  -4   50.62    2.96
   2   7   5   20.01    1.74
  -2  -7  -5   22.86    1.95
   2   7   5   23.26    1.80
  -2   7  -5   18.08    1.48
  -2  -7  -6   83.12    4.30
   2   7   6   80.87    4.08
   2   7   6   86.73    4.16
  -2   7  -6   73.97    3.64
   2   7   7    1.13    0.83
   2   7   7    2.07    0.95
  -2  -7  -7    1.39    1.03
   2   7   8    6.33    0.91
  -2  -7  -8    8.38    1.36
  -2  -7  -8    7.27    1.72
   2   7   8    8.63    1.19
   2   7   8   11.67    1.31
   2   7   8    7.38    1.04
   2   7   9    5.58    0.90
   2   7   9    5.27    0.85
  -2  -7  -9    4.96    1.61
   2   7   9    6.21    1.02
  -2  -7  -9    5.74    1.25
   2   7   9    5.59    1.14
   2   7  10   41.74    2.51
   2   7  10   37.05    2.19
   2   7  10   49.21    2.55
   2   7  10   36.67    2.13
  -2  -7 -10   47.04    3.01
  -2  -7 -10   43.30    2.73
   2   7  11   37.65    2.13
  -2  -7 -11   43.45    2.77
  -2  -7 -11   34.97    2.18
  -2  -7 -11   45.96    2.68
  -2  -7 -11   40.54    2.46
   2   7  11   42.78    2.37
   2   7  12   22.97    1.26
   2   7  12   28.79    1.50
  -2  -7 -12   23.96    1.72
  -2  -7 -12   22.21    1.35
  -2  -7 -12   26.11    1.74
  -2  -7 -12   24.21    1.57
   2   7  13   11.13    0.95
   2   7  13   11.95    1.05
  -2  -7 -13   10.55    1.01
  -2  -7 -13   10.91    1.28
   2   7  13   11.52    1.15
  -2  -7 -13   10.00    1.21
  -2  -7 -13   12.04    1.20
   2   7  14    1.33    0.51
  -2  -7 -14    2.33    0.83
  -2  -7 -14    1.67    0.54
   2   7  14    2.26    0.55
   2   7  14    1.74    0.67
  -2  -7 -14    2.26    0.69
   2   7  15    2.32    0.58
  -2  -7 -15    3.48    0.64
   2  -8 -13    7.69    0.72
  -2   8  13    5.84    0.65
   2  -8 -12    6.40    0.85
   2  -8 -12    6.67    0.72
  -2   8  12    5.88    0.70
   2  -8 -12    5.58    0.74
   2  -8 -11   32.49    1.93
   2  -8 -11   32.14    2.07
   2  -8 -11   29.52    1.70
   2   8 -10   39.59    1.92
   2  -8 -10   41.96    2.41
  -2   8  10   34.08    1.95
   2  -8 -10   38.42    2.10
   2  -8 -10   43.11    2.55
   2   8  -9    8.17    0.94
   2  -8  -9    9.73    1.38
   2  -8  -9    6.51    0.88
  -2   8   9    6.12    0.79
   2  -8  -9    8.93    1.24
   2  -8  -8    0.34    0.91
  -2   8   8    1.21    0.57
   2   8  -8    0.74    0.59
   2  -8  -8    1.11    0.61
   2   8  -7   48.87    1.87
   2  -8  -7   55.56    2.52
   2  -8  -7   50.77    2.44
   2  -8  -6   20.36    1.90
   2   8  -6   19.79    1.54
   2  -8  -6   22.16    1.98
   2   8  -6   23.07    1.58
   2   8  -5   22.42    1.60
   2  -8  -5   18.75    1.87
   2   8  -5   18.62    1.52
   2  -8  -5   21.09    1.97
   2  -8  -4   34.64    2.50
   2   8  -4   40.27    2.28
   2  -8  -4   37.53    2.59
   2   8  -4   33.54    2.15
   2   8  -3   11.02    1.23
   2   8  -3    9.76    1.12
   2  -8  -3   11.27    1.47
   2  -8  -3    9.31    1.43
   2  -8  -2    2.59    1.10
   2  -8  -2    4.50    1.08
   2   8  -2    5.22    0.89
   2   8  -1   74.98    3.70
   2  -8  -1   67.83    3.77
   2  -8  -1   73.68    3.99
   2   8  -1   81.68    3.84
  -2   8   0   20.70    1.58
   2   8   0   23.80    1.78
   2   8   0   22.44    1.65
   2  -8   0   21.47    1.87
   2   8   1    4.19    0.97
  -2   8  -1    2.69    0.79
   2   8   1    3.13    0.79
   2  -8   1    3.50    1.02
  -2   8  -2   25.17    1.71
   2   8   2   26.46    1.77
   2   8   2   29.89    1.94
   2  -8   2   25.06    1.89
  -2   8  -3    3.91    0.74
   2   8   3    4.69    0.96
   2   8   3    5.08    0.88
   2  -8   3    4.22    0.84
   2   8   4   16.96    1.40
  -2  -8  -4   14.22    1.31
   2   8   4   17.33    1.34
   2   8   4   13.57    1.23
  -2   8  -4   14.53    1.14
   2   8   5    8.12    0.93
   2   8   5    6.56    0.91
   2   8   5    9.80    1.07
  -2  -8  -5    9.44    1.54
  -2  -8  -5    6.93    0.97
   2   8   6    7.26    0.97
   2   8   6    7.06    0.92
  -2  -8  -6    6.91    1.00
  -2  -8  -6    8.60    1.49
   2   8   6    8.63    0.99
   2   8   7   10.99    1.00
   2   8   7   12.19    1.07
  -2  -8  -7   10.38    1.12
   2   8   7    8.42    1.03
   2   8   8   12.22    1.02
  -2  -8  -8   14.52    1.57
   2   8   8   10.78    1.08
  -2  -8  -8    9.31    0.94
  -2  -8  -8   12.07    1.17
   2   8   8   11.36    0.99
   2   8   9   11.66    1.09
   2   8   9   14.43    1.00
  -2  -8  -9   12.87    1.44
  -2  -8  -9   13.01    1.17
   2   8   9   11.60    0.90
  -2  -8  -9   11.82    1.01
  -2  -8 -10    2.79    0.71
  -2  -8 -10    2.97    0.94
  -2  -8 -10    2.65    0.67
   2   8  10    1.97    0.71
  -2  -8 -10    2.88    0.59
   2   8  10    2.84    0.49
   2   8  11   23.49    1.36
  -2  -8 -11   20.74    1.36
  -2  -8 -11   23.19    1.53
   2   8  12   23.14    1.28
  -2   9   8   18.62    1.07
  -2   9   7   33.26    1.64
   2  -9  -7   30.91    1.80
   2  -9  -6    2.78    0.59
   2  -9  -6    1.87    0.64
  -2   9   5    5.11    0.67
   2  -9  -5    4.72    0.75
   2  -9  -5    5.04    0.67
  -2   9   4   12.73    0.98
   2  -9  -4    9.95    1.02
   2  -9  -4   12.39    0.99
   2  -9  -3   91.80    3.75
   2  -9  -3   87.13    3.84
  -2   9   3   87.56    3.67
   2   9  -2    8.10    0.73
   2  -9  -2    9.98    0.89
   2  -9  -2    9.21    0.95
  -2  -9   2    8.66    0.94
  -2   9   1    5.72    0.70
   2   9  -1    4.38    0.59
   2  -9  -1    5.61    0.75
  -2  -9   1    4.31    0.83
  -2  -9   0   19.23    1.47
   2  -9   0   19.99    1.27
   2   9   0   20.03    1.16
   2  -9   0   20.49    1.21
   2   9   0   22.82    1.34
  -2   9   0   18.78    1.18
   2   9   1   16.22    1.09
  -2  -9  -1   14.54    1.29
  -2   9  -1   12.02    0.87
  -2  -9  -2   51.60    2.77
   2   9   2   55.32    2.56
   2   9   3    2.15    0.56
  -2  -9  -3    2.67    0.82
  -2  -9  -4    8.31    1.02
   2   9   4    8.75    0.78
  -2  -9  -5    0.76    0.60
   2   9   5    0.50    0.40
  -2  -9  -6   12.30    0.99
  -2  -9  -6   12.80    1.09
   3   0 -24    6.58    1.19
   3   0 -23   -0.10    1.02
   3   0 -23    0.30    0.97
   3   0 -22    6.24    1.48
   3   0 -22    5.31    1.46
   3   0 -21   17.56    2.15
   3   0 -21   21.04    2.23
   3   0 -20   19.28    2.20
   3   0 -20   16.85    2.15
  -3   0  19    2.52    3.40
   3   0 -19    3.61    1.48
   3   0 -19   -3.01    3.62
  -3   0  19    0.55    2.23
   3   0 -19    3.80    1.55
   3   0 -18  125.02   10.54
   3   0 -18  109.03    6.20
   3   0 -18  121.53    6.35
  -3   0  18  102.61    9.50
   3   0 -18  125.53    5.52
  -3   0  17   31.18    5.19
   3   0 -17   32.74    5.39
   3   0 -17   35.67    2.88
  -3   0  17   34.16    4.57
   3   0 -17   41.49    3.05
   3   0 -17   36.12    2.26
  -3   0  16   67.79    7.34
   3   0 -16   78.24    3.86
   3   0 -16   78.54    4.54
  -3   0  16   77.66    6.79
   3   0 -16   86.25    4.65
   3   0 -15  187.41    9.16
  -3   0  15  206.02   13.10
   3   0 -15  214.90    9.35
   3   0 -15  205.65   13.18
  -3   0  15  212.28   12.02
   3   0 -15  202.42    8.56
   3   0 -14  143.46   10.25
   3   0 -14  146.97    7.16
  -3   0  14  143.94   10.29
  -3   0  14  173.10    9.84
   3   0 -14  145.58    6.68
   3   0 -14  145.45    9.76
  -3   0  14  163.51   12.59
   3   0 -14  164.78    7.31
  -3   0  13   71.40    6.57
   3   0 -13   71.82    6.57
  -3   0  13   83.62    6.03
   3   0 -13   73.09    4.07
  -3   0  13   79.10    8.34
   3   0 -13   72.36    3.66
   3   0 -13   63.74    5.83
   3   0 -13   71.68    3.62
   3   0 -13   83.52    4.19
   3   0 -12    4.79    2.13
   3   0 -12    4.70    2.46
   3   0 -12    3.36    0.90
  -3   0  12    3.19    2.67
  -3   0  12    5.02    2.35
   3   0 -12    3.65    1.14
  -3   0  12    4.70    1.68
   3   0 -12    4.31    1.09
  -3   0  11   47.94    4.97
  -3   0  11   51.07    6.07
   3   0 -11   53.55    5.14
   3   0 -11   46.35    4.57
   3   0 -11   52.45    4.62
  -3   0  11   55.02    4.34
   3   0 -10   52.57    4.38
   3   0 -10   44.77    4.64
  -3   0  10   50.64    3.93
  -3   0  10   52.91    5.98
  -3   0  10   54.64    4.88
   3   0 -10   45.40    4.32
  -3   0   9   80.70    6.01
  -3   0   9   78.95    4.90
   3   0  -9   80.26    3.72
   3   0  -9   79.29    5.42
   3   0  -9   83.34    6.18
   3   0  -9   71.06    5.36
  -3   0   9   88.68    7.20
  -3   0   8    5.16    2.04
   3   0  -8    3.89    1.72
   3   0  -8    5.10    1.78
  -3   0   8    1.69    2.33
  -3   0   8    1.90    1.12
   3   0  -8    3.22    2.12
   3   0  -8    2.81    0.52
   3   0  -7  115.10    6.72
   3   0  -7  111.97    7.32
   3   0  -7  119.75    5.11
  -3   0   7  127.14    7.31
  -3   0   7  124.32    5.97
  -3   0   7  136.00    8.36
   3   0  -7  122.32    6.78
   3   0  -6    0.82    1.49
  -3   0   6    0.16    0.78
   3   0  -6   -0.04    0.39
  -3   0   6   -1.50    1.59
   3   0  -6    0.15    1.21
  -3   0   6    1.87    2.01
   3   0  -6    0.22    0.64
   3   0  -5  839.19   33.18
   3   0  -5  797.24   31.72
  -3   0   5  829.82   31.99
  -3   0   5  832.74   33.70
  -3   0   5  886.94   34.88
   3   0  -5  859.14   32.40
   3   0  -4  343.97   13.31
  -3   0   4  324.56   14.30
  -3   0   4  353.72   15.25
   3   0  -4  341.83   12.69
  -3   0   4  297.14   12.42
   3   0  -4  323.05   13.89
  -3   0   3  314.21   13.74
   3   0  -3  305.10   12.37
   3   0  -3  315.67   12.91
  -3   0   3  316.81   14.36
   3   0  -3  308.14   13.38
   3   0  -2  114.24    6.04
  -3   0   2  124.93    6.44
  -3   0   2  125.67    6.16
  -3   0   2  116.94    6.74
   3   0  -2  121.36    5.30
  -3   0   1   25.33    2.48
  -3   0   1   27.27    2.31
   3   0  -1   29.44    1.82
  -3   0   1   29.49    2.73
   3   0  -1   26.36    1.27
  -3   0   0   82.47    4.46
   3   0   0   78.12    4.27
   3   0   0   81.59    3.97
   3   0   0   81.73    3.65
  -3   0   0   82.86    4.77
  -3   0   0   86.36    4.86
   3   0   1    1.51    0.97
  -3   0  -1    0.34    1.01
   3   0   1    0.30    0.69
  -3   0  -1    0.72    1.02
  -3   0  -2   33.94    2.04
  -3   0  -2   29.59    2.44
   3   0   2   34.16    2.47
   3   0   2   30.73    2.18
  -3   0  -2   33.21    2.56
  -3   0  -2   27.93    2.23
  -3   0  -3   38.27    2.38
   3   0   3   39.19    2.76
   3   0   3   35.61    2.50
  -3   0  -3   39.19    2.88
  -3   0  -3   41.61    2.96
   3   0   3   41.34    2.81
  -3   0  -3   40.08    2.45
   3   0   4   18.84    2.10
   3   0   4   14.54    1.92
  -3   0  -4   17.22    1.96
   3   0   4   15.30    1.63
  -3   0  -4   15.32    1.67
  -3   0  -4   17.02    1.96
   3   0   4   14.08    1.70
   3   0   5   94.71    5.13
  -3   0  -5   97.07    5.60
  -3   0  -5  101.82    5.17
  -3   0  -5   98.98    5.53
   3   0   5  106.72    5.74
   3   0   5   95.51    5.70
   3   0   5  104.20    5.24
   3   0   6   32.23    3.09
   3   0   6   33.17    2.47
  -3   0  -6   33.36    2.94
   3   0   6   34.19    3.21
  -3   0  -6   30.74    2.58
  -3   0  -6   32.93    2.95
   3   0   6   29.28    2.47
  -3   0  -7   33.10    3.12
  -3   0  -7   38.64    3.21
   3   0   7   32.65    2.54
   3   0   7   34.89    2.72
   3   0   7   33.37    3.33
   3   0   7   35.18    3.39
  -3   0  -7   33.38    2.78
   3   0   8    0.14    0.89
   3   0   8    0.65    1.56
  -3   0  -8    0.39    1.29
   3   0   8    1.13    0.78
  -3   0  -8    0.56    1.30
  -3   0  -8    2.29    1.12
  -3   0  -8    0.43    1.06
   3   0   8    0.72    1.57
  -3   0  -9   10.47    1.83
   3   0   9   11.61    2.47
  -3   0  -9   12.06    1.10
   3   0   9   10.50    1.43
   3   0   9   11.01    2.36
  -3   0  -9   11.51    1.78
   3   0   9   11.23    1.79
  -3   0  -9   11.78    2.14
   3   0  10   18.31    2.26
   3   0  10   21.34    1.46
   3   0  10   25.24    3.26
  -3   0 -10   18.94    2.43
  -3   0 -10   19.98    1.53
  -3   0 -10   16.38    2.09
  -3   0 -10   22.04    1.71
   3   0  10   25.59    3.68
  -3   0 -10   19.51    2.80
  -3   0 -11    0.83    1.42
   3   0  11    0.18    0.88
  -3   0 -11    0.54    0.64
   3   0  11   -0.36    1.83
   3   0  11    0.21    0.57
   3   0  11   -0.31    1.87
  -3   0 -11    0.62    1.08
  -3   0 -11    0.49    0.78
  -3   0 -11   -0.24    0.62
  -3   0 -12    8.49    1.18
   3   0  12    7.46    2.44
  -3   0 -12    6.78    0.98
   3   0  12    6.37    0.91
  -3   0 -12    5.93    2.16
   3   0  12    8.81    2.85
   3   0  12    5.17    1.42
  -3   0 -12    7.46    1.26
   3   0  13    3.81    1.31
   3   0  13    5.99    0.91
   3   0  13    4.46    2.43
  -3   0 -13    5.38    1.00
  -3   0 -13    5.31    2.14
   3   0  13    2.66    2.46
  -3   0 -13    6.61    1.01
  -3   0 -13    4.91    1.14
  -3   0 -14    5.84    2.38
  -3   0 -14    5.45    1.15
   3   0  14    4.43    2.20
  -3   0 -14    4.86    0.96
  -3   0 -14    5.65    1.18
   3   0  14    8.19    3.07
   3   0  14    7.10    0.95
  -3   0 -15    0.23    0.72
   3   0  15   -0.06    0.66
   3   0  15    0.43    1.95
  -3   0 -15   -0.85    2.89
   3   0  15   -1.03    2.46
  -3   0 -15    0.32    0.90
   3   0  16    0.53    2.23
   3   0  16    0.89    1.97
  -3   0 -16    2.46    0.85
  -3   0 -16    1.41    1.05
  -3   0 -16   -0.46    1.97
   3   0  16    1.88    0.72
  -3   0 -17    0.30    0.53
   3   0  17    0.45    2.15
   3   0  17   -0.54    2.31
  -3   0 -17   -0.93    1.95
  -3   0 -17    0.32    1.03
   3   0  17   -0.06    0.64
  -3   0 -18   -0.22    0.47
  -3   0 -18   -0.90    0.97
  -3   0 -19    2.95    1.30
  -3   0 -19    2.49    1.02
  -3   0 -20    3.03    1.12
  -3   0 -20    1.68    0.87
  -3   0 -21    1.11    0.96
  -3   0 -21   -0.32    0.54
  -3   0 -22   32.63    2.14
  -3   0 -23    0.48    0.97
   3   1 -24   34.64    2.31
   3  -1 -24   35.93    2.36
  -3   1  23   17.80    1.21
   3  -1 -23   15.85    1.70
   3   1 -23   17.73    1.76
   3  -1 -23   18.16    1.79
   3   1 -23   14.97    1.70
   3  -1 -22   24.82    2.33
   3   1 -22   25.35    2.32
   3   1 -22   31.37    2.45
   3  -1 -22   31.60    1.88
   3  -1 -22   27.38    2.42
   3   1 -21    4.35    1.36
   3  -1 -21    3.47    1.31
   3   1 -21    1.71    1.32
   3  -1 -21    2.96    1.40
   3  -1 -21    3.79    0.88
   3  -1 -20   31.01    2.79
   3   1 -20   30.15    2.78
   3   1 -20   37.53    2.95
   3  -1 -20   40.51    3.06
   3  -1 -20   40.73    2.42
  -3   1  19   84.08    8.69
   3   1 -19   89.91    9.17
  -3  -1  19  100.85   11.10
  -3   1  19   93.28   10.80
   3  -1 -19  106.97    9.79
   3   1 -19   94.33    5.28
   3  -1 -19  103.28    5.47
   3  -1 -19  100.72    4.77
   3   1 -19   88.17    5.27
   3  -1 -19   86.90    5.27
  -3   1  18  103.38    9.83
  -3  -1  18  108.09    9.39
   3  -1 -18  119.42    6.29
   3   1 -18  124.89    6.31
  -3   1  18  107.69    8.82
  -3  -1  18  111.92   11.57
  -3   1  18  103.60   11.67
   3  -1 -18  120.01    6.29
   3   1 -18  112.55   10.16
   3  -1 -18  115.29   10.15
   3   1 -18  117.25    6.29
   3  -1 -18  124.20    5.68
  -3  -1  17   83.76    7.97
   3  -1 -17   94.15    8.87
   3   1 -17   97.16    8.95
  -3   1  17   91.62    4.20
   3  -1 -17  101.19    4.71
  -3   1  17   90.53    8.86
   3  -1 -17   87.80    5.11
  -3  -1  17   86.91    7.17
  -3   1  17   80.12    7.42
   3  -1 -17   87.08    4.64
  -3  -1  17   79.40    9.71
  -3   1  17   90.61   10.46
   3   1 -17   84.46    5.08
   3   1 -17   95.95    5.15
   3  -1 -17   90.87    5.12
   3  -1 -16   70.23    3.72
  -3   1  16   69.57    7.36
   3  -1 -16   70.28    7.37
  -3  -1  16   54.53    6.36
   3  -1 -16   67.60    4.20
   3   1 -16   71.45    4.25
   3   1 -16   66.20    7.24
  -3  -1  16   60.02    5.88
   3  -1 -16   72.19    3.84
  -3  -1  16   65.46    8.46
  -3   1  16   76.70    9.33
   3  -1 -16   70.97    4.22
  -3   1  16   70.94    6.58
   3   1 -16   70.64    4.15
   3  -1 -15    1.20    0.86
   3  -1 -15    0.57    1.08
  -3  -1  15    0.86    1.91
  -3   1  15   -0.52    2.23
   3   1 -15    0.49    2.34
   3  -1 -15    1.75    1.10
   3  -1 -15    1.46    2.38
   3   1 -15    1.87    1.23
  -3  -1  15   -0.67    2.73
  -3   1  15    1.50    3.14
  -3  -1  15   -0.64    1.54
  -3   1  15    0.38    1.81
   3   1 -15    0.34    1.00
   3   1 -14  177.61    7.72
   3   1 -14  152.85    7.05
   3  -1 -14  163.90    7.30
   3  -1 -14  155.83   10.95
  -3  -1  14  172.16   10.93
  -3   1  14  165.16   11.48
   3  -1 -14  152.20    7.56
   3   1 -14  158.42    7.60
  -3   1  14  186.96   10.57
  -3  -1  14  155.77    9.50
  -3   1  14  163.04   13.23
   3   1 -14  177.17   11.43
  -3  -1  14  157.98   12.61
   3  -1 -14  172.84    7.69
   3  -1 -13   48.43    2.78
  -3  -1  13   47.28    5.10
   3  -1 -13   52.01    3.31
   3   1 -13   42.76    2.56
  -3   1  13   46.01    5.47
   3   1 -13   42.56    2.95
   3  -1 -13   45.45    3.01
  -3  -1  13   50.68    4.47
   3   1 -13   46.04    5.35
  -3   1  13   51.83    4.89
   3   1 -13   54.53    5.15
   3  -1 -13   44.17    4.84
   3  -1 -13   48.26    5.38
   3   1 -13   49.61    3.01
   3  -1 -13   48.93    3.09
  -3  -1  13   42.56    6.12
  -3  -1  12   36.49    4.29
   3  -1 -12   38.43    2.73
   3  -1 -12   37.63    2.33
   3   1 -12   35.05    2.56
   3   1 -12   36.18    2.20
   3   1 -12   35.94    4.21
   3  -1 -12   39.99    2.61
   3  -1 -12   35.71    2.51
   3   1 -12   32.10    4.40
  -3  -1  12   40.08    3.72
  -3   1  12   42.34    4.23
  -3  -1  12   29.23    4.98
   3   1 -12   40.08    2.60
  -3   1  12   32.39    4.66
   3  -1 -12   39.41    4.27
   3  -1 -12   42.30    4.80
  -3  -1  11   95.40    7.28
   3  -1 -11  120.82    5.74
   3  -1 -11  107.33    7.27
   3  -1 -11  110.21    7.90
  -3   1  11  104.31    8.06
  -3  -1  11  110.72    6.63
  -3   1  11  122.08    7.31
   3   1 -11  111.93    7.94
  -3  -1  11  106.94    8.82
   3   1 -11  117.57    7.41
   3  -1 -10  157.96    9.53
   3  -1 -10  171.26    7.30
   3   1 -10  147.43    8.74
   3   1 -10  136.21    9.16
  -3  -1  10  137.91    7.82
  -3  -1  10  155.87    9.00
  -3   1  10  164.73    8.62
  -3  -1  10  133.65    9.96
   3  -1 -10  156.66    8.92
  -3   1  10  153.48    9.91
   3   1  -9   89.67    5.60
   3   1  -9   91.96    6.52
  -3   1   9   94.32    6.94
   3  -1  -9   91.04    4.63
  -3  -1   9   79.61    5.79
  -3  -1   9   85.69    5.09
  -3   1   9   90.51    5.59
  -3  -1   9   84.70    7.03
   3  -1  -9   87.04    6.38
   3   1  -9   94.16    6.00
   3  -1  -9   90.00    5.92
   3  -1  -8  100.75    4.89
   3   1  -8   98.35    6.68
  -3   1   8  104.90    7.08
   3  -1  -8   95.92    4.52
   3  -1  -8   96.83    6.65
   3   1  -8   93.23    5.59
  -3  -1   8  100.62    6.15
  -3   1   8   83.64    7.34
  -3  -1   8   91.46    5.07
  -3   1   8   97.64    5.62
   3   1  -8   93.45    5.89
   3  -1  -8   92.62    5.89
   3  -1  -8  104.86    6.36
  -3  -1   8   81.83    6.90
   3  -1  -7  133.08    7.95
   3   1  -7  128.43    7.18
   3  -1  -7  132.50    6.29
  -3  -1   7  140.79    6.40
  -3  -1   7  151.17    7.57
   3   1  -7  131.07    6.99
   3  -1  -7  132.17    7.55
   3  -1  -7  137.99    6.17
  -3   1   7  136.73    8.22
  -3   1   7  130.99    6.80
   3   1  -7  125.62    7.86
  -3   1   7  139.10    9.01
  -3  -1   7  120.28    8.13
   3  -1  -7  132.81    7.27
   3  -1  -6   28.32    2.08
  -3   1   6   25.17    2.24
  -3  -1   6   27.80    2.70
  -3   1   6   27.44    3.31
  -3  -1   6   24.89    1.86
   3  -1  -6   26.76    2.00
  -3  -1   6   31.08    3.46
  -3   1   6   29.44    3.96
   3   1  -6   25.65    2.61
   3  -1  -6   27.82    2.73
   3   1  -6   31.30    2.62
   3  -1  -5  303.75   11.39
   3  -1  -5  269.79   12.18
   3  -1  -5  300.95   12.29
  -3  -1   5  298.51   13.99
  -3  -1   5  276.63   12.78
   3  -1  -5  285.03   12.90
  -3  -1   5  283.11   11.74
  -3   1   5  286.96   12.25
  -3   1   5  291.87   13.89
  -3   1   5  299.29   14.76
   3   1  -5  286.92   12.88
  -3   1   4  400.60   18.85
  -3   1   4  404.47   18.10
  -3  -1   4  395.44   17.06
   3  -1  -4  428.40   16.02
  -3  -1   4  404.01   17.96
   3  -1  -4  406.95   16.77
  -3   1   4  386.41   16.45
   3   1  -4  414.17   17.24
   3  -1  -4  406.71   17.22
  -3  -1   3  954.83   38.68
  -3  -1   3  972.61   38.07
  -3   1   3  924.16   37.77
   3  -1  -3  996.30   37.87
  -3   1   3  937.56   39.06
  -3   1   3  959.29   39.71
   3  -1  -3  990.12   37.13
  -3  -1   3  960.52   37.87
   3   1  -3  947.09   38.09
   3  -1  -3  957.18   38.11
   3   1  -2  425.58   18.01
   3  -1  -2  442.05   18.07
  -3   1   2  431.36   18.79
   3   1  -2  428.25   17.42
  -3   1   2  439.04   17.74
  -3  -1   2  452.18   18.11
   3  -1  -2  441.60   17.25
   3  -1  -2  448.66   17.91
  -3  -1   2  424.09   17.76
  -3   1   2  429.62   19.27
  -3  -1   2  440.52   17.99
  -3  -1   2  424.91   18.14
  -3   1   2  424.32   17.99
  -3  -1   1   63.73    3.66
  -3  -1   1   75.13    4.04
  -3   1   1   64.97    3.71
  -3   1   1   62.97    3.88
  -3  -1   1   72.32    3.87
  -3  -1   1   67.43    3.91
  -3   1   1   68.54    4.54
   3   1  -1   66.36    3.48
  -3   1   1   73.12    4.89
   3  -1  -1   65.91    3.39
  -3  -1   0  232.42   10.18
   3  -1   0  227.28   10.29
  -3   1   0  229.60   10.21
  -3  -1   0  243.18   10.30
   3  -1   0  236.03    9.77
  -3   1   0  236.40   10.05
   3   1   0  235.22    9.61
  -3   1   0  228.44    9.71
  -3   1   0  241.28   11.17
  -3  -1   0  215.22    9.56
  -3   1   0  241.40   11.04
  -3  -1  -1   63.46    3.74
  -3   1  -1   62.69    4.39
  -3   1  -1   63.60    3.75
  -3  -1  -1   60.94    3.53
  -3   1  -1   68.23    3.18
   3  -1   1   64.93    3.48
   3  -1   1   58.82    3.81
   3   1   1   66.36    3.56
  -3   1  -1   61.40    4.39
  -3  -1  -1   64.40    3.78
  -3   1  -1   60.68    3.63
   3  -1   2  996.20   38.41
  -3   1  -2  946.90   38.15
  -3  -1  -2  969.78   38.28
  -3   1  -2  911.00   38.83
   3   1   2  962.49   37.96
  -3  -1  -2  929.35   38.01
   3   1   2  952.85   38.17
  -3   1  -2  950.05   38.27
  -3  -1  -2  986.54   38.29
   3   1   2  990.80   38.21
  -3   1  -2  984.82   37.07
  -3   1  -2 1085.21   39.42
   3   1   3  131.53    6.31
  -3  -1  -3  123.58    6.53
  -3   1  -3  135.26    5.39
  -3   1  -3  137.31    6.68
   3   1   3  122.80    5.50
   3  -1   3  137.59    6.38
   3  -1   3  134.18    6.70
   3   1   3  132.73    6.70
  -3  -1  -3  132.21    6.48
  -3  -1  -3  147.22    6.75
  -3   1  -3  143.20    6.63
  -3   1  -3  128.23    6.89
   3   1   4  268.28   12.26
   3   1   4  289.42   11.81
   3  -1   4  283.67   12.32
   3   1   4  242.43   10.95
  -3   1  -4  289.00   12.15
  -3   1  -4  313.33   12.56
  -3  -1  -4  277.95   12.11
   3  -1   4  280.07   11.86
  -3   1  -4  259.63   10.71
  -3   1  -4  296.13   12.27
  -3  -1  -4  280.83   12.12
  -3  -1  -4  277.29   12.11
   3  -1   4  285.41   12.16
   3   1   4  281.12   12.38
   3  -1   5  588.85   23.07
  -3   1  -5  591.05   23.33
   3   1   5  570.53   23.63
   3   1   5  590.16   23.50
   3  -1   5  589.98   23.44
  -3   1  -5  585.81   23.24
  -3  -1  -5  577.22   23.13
   3   1   5  507.09   22.09
   3  -1   5  578.47   22.86
   3   1   5  589.40   22.80
  -3  -1  -5  506.72   22.98
  -3   1  -5  533.10   21.66
  -3  -1  -5  595.20   23.30
   3  -1   6   36.24    3.17
   3   1   6   36.57    3.24
   3  -1   6   37.32    2.87
  -3   1  -6   40.29    3.08
  -3  -1  -6   33.67    2.95
   3   1   6   34.87    2.69
  -3  -1  -6   32.77    2.85
  -3   1  -6   32.10    2.94
  -3  -1  -6   38.49    3.18
   3  -1   6   33.82    2.67
   3   1   6   35.26    3.40
  -3   1  -6   28.85    1.94
  -3   1  -6   37.30    3.08
  -3  -1  -6   33.40    3.01
  -3  -1  -7  174.55    8.97
  -3   1  -7  177.98    9.22
   3   1   7  164.79    9.16
  -3  -1  -7  178.47    8.92
  -3   1  -7  194.75    9.11
   3  -1   7  174.60    9.18
   3  -1   7  176.80    8.52
   3  -1   7  165.85    8.42
   3  -1   7  181.55    9.39
   3   1   7  172.76    9.56
  -3  -1  -7  178.30    9.10
  -3   1  -7  184.02    9.12
   3   1   7  178.13    8.48
  -3  -1  -8  512.52   21.19
   3  -1   8  450.49   20.20
   3  -1   8  498.82   20.54
  -3  -1  -8  483.42   21.08
  -3   1  -8  482.13   21.22
   3  -1   8  494.71   21.69
  -3   1  -8  506.95   21.29
  -3   1  -8  508.37   21.19
   3   1   8  481.10   20.42
   3   1   8  466.43   21.92
   3   1   8  474.87   21.42
  -3  -1  -8  494.06   21.24
   3  -1   8  485.21   21.43
   3  -1   9   60.28    4.17
   3   1   9   63.63    5.07
   3  -1   9   62.50    5.01
  -3   1  -9   62.51    3.12
  -3  -1  -9   60.91    3.09
   3   1   9   65.68    4.25
  -3  -1  -9   57.08    3.12
  -3  -1  -9   67.35    4.83
  -3   1  -9   67.33    4.86
  -3   1  -9   63.65    4.79
   3  -1   9   56.91    3.88
  -3  -1  -9   70.18    4.89
   3  -1   9   63.75    5.23
   3   1   9   67.48    5.60
  -3  -1  -9   64.68    4.94
   3   1   9   66.99    3.09
   3  -1  10   48.82    3.69
   3   1  10   46.62    2.44
  -3  -1 -10   46.17    4.22
   3   1  10   48.76    3.61
   3   1  10   43.21    4.40
   3   1  10   46.41    2.51
   3  -1  10   47.87    4.43
  -3   1 -10   43.44    4.06
   3  -1  10   51.63    4.79
  -3   1 -10   49.34    2.77
  -3  -1 -10   47.62    2.64
   3   1  10   49.86    5.06
  -3   1 -10   44.57    4.16
  -3  -1 -10   50.21    4.38
  -3   1 -10   48.14    2.61
  -3  -1 -10   45.02    2.57
   3   1  11  106.22    4.75
  -3   1 -11  110.11    7.22
  -3  -1 -11  102.22    4.93
   3  -1  11  112.34    7.51
  -3   1 -11   95.76    6.60
  -3  -1 -11  105.50    4.97
  -3   1 -11  104.64    4.96
   3  -1  11  100.86    7.68
   3   1  11  108.74    6.21
   3   1  11  116.81    8.39
  -3  -1 -11  117.60    7.40
  -3  -1 -11   97.82    6.94
  -3  -1 -11  107.04    4.96
   3  -1  11  101.43    6.18
   3   1  11  110.65    7.54
   3   1  11  109.44    4.85
  -3   1 -11  110.72    5.16
  -3  -1 -11  104.45    5.14
   3  -1  12  282.70   13.64
   3   1  12  294.59   11.94
   3   1  12  325.67   15.84
  -3  -1 -12  291.11   12.20
  -3  -1 -12  288.23   12.18
   3  -1  12  289.03   11.86
  -3   1 -12  300.11   12.24
  -3  -1 -12  308.98   15.35
  -3   1 -12  284.46   14.17
   3   1  12  294.95   13.66
   3  -1  12  291.78   15.83
   3   1  12  309.24   16.66
  -3  -1 -12  280.30   14.79
  -3  -1 -12  290.67   12.10
   3   1  12  295.63   12.06
   3  -1  12  312.37   15.61
  -3   1 -12  297.71   12.36
  -3  -1 -12  300.23   12.50
  -3   1 -12  314.28   15.42
  -3   1 -13   42.09    4.54
  -3  -1 -13   34.98    2.37
   3   1  13   38.91    2.21
  -3  -1 -13   34.56    2.39
   3  -1  13   35.08    2.08
   3   1  13   31.84    3.14
   3  -1  13   41.88    4.75
  -3  -1 -13   38.73    4.34
   3  -1  13   40.66    5.04
   3   1  13   40.62    4.82
  -3   1 -13   34.01    2.47
  -3  -1 -13   32.71    3.97
   3   1  13   33.89    2.21
   3   1  13   37.55    5.18
   3  -1  13   36.20    3.35
  -3  -1 -13   35.65    2.32
  -3  -1 -13   36.90    2.61
  -3   1 -13   37.97    2.45
  -3   1 -14   16.72    1.66
   3   1  14   15.38    1.40
   3  -1  14   16.96    1.32
   3   1  14   13.83    3.72
  -3   1 -14   16.18    1.29
  -3  -1 -14   14.97    1.57
  -3  -1 -14   18.42    1.74
  -3   1 -14   18.67    3.55
   3   1  14   13.62    3.16
   3  -1  14   18.36    3.54
   3  -1  14   14.09    2.16
   3   1  14   18.74    1.54
  -3  -1 -14   17.41    3.41
  -3   1 -14   14.19    1.62
   3  -1  14   15.20    3.56
  -3  -1 -14   12.85    2.73
  -3  -1 -14   13.47    1.45
  -3  -1 -14   15.10    1.77
   3  -1  15  126.92    9.48
   3   1  15  133.10    5.88
  -3   1 -15  134.19    5.72
  -3  -1 -15  135.89    6.53
   3  -1  15  120.91    9.86
   3   1  15  128.48    5.92
  -3  -1 -15  129.10    5.96
  -3  -1 -15  130.58    6.16
   3   1  15  126.82   10.40
  -3  -1 -15  116.67    9.19
  -3   1 -15  135.53    9.65
   3   1  15  139.81    9.77
  -3   1 -15  137.55    6.34
   3  -1  15  124.78    5.72
  -3  -1 -16   56.52    6.34
  -3   1 -16   67.16    3.23
   3  -1  16   70.52    6.77
   3   1  16   64.24    3.41
   3   1  16   65.40    3.38
  -3   1 -16   66.97    3.75
   3   1  16   66.88    6.72
  -3  -1 -16   71.76    3.75
   3  -1  16   54.81    6.65
   3   1  16   62.38    7.11
  -3   1 -16   57.25    6.28
   3  -1  16   66.18    3.27
  -3  -1 -16   69.32    4.01
   3   1  17    3.09    0.83
  -3   1 -17    2.93    0.65
   3   1  17    2.37    0.79
   3  -1  17    1.02    2.27
  -3  -1 -17    2.21    0.89
   3   1  17    2.73    2.49
  -3   1 -17   -0.47    2.03
  -3  -1 -17    4.62    1.22
  -3   1 -17    3.63    1.04
   3   1  18   35.23    2.11
  -3  -1 -18   37.48    2.36
  -3   1 -18   32.18    2.37
  -3  -1 -18   40.63    2.80
  -3   1 -19   15.48    1.88
  -3  -1 -19   14.99    1.36
  -3  -1 -19   16.16    1.86
  -3   1 -19   14.41    1.39
  -3  -1 -19   13.98    1.66
  -3  -1 -20    2.83    1.01
  -3  -1 -20    2.99    1.14
  -3   1 -20    3.97    1.28
  -3   1 -21    4.72    1.07
  -3  -1 -21    5.07    0.95
  -3  -1 -21    4.22    1.08
  -3  -1 -22   31.05    2.03
  -3   1 -22   33.27    2.05
  -3  -1 -22   30.22    1.77
  -3   2  24    2.35    0.49
  -3   2  23    6.77    0.81
   3   2 -23    6.39    1.16
   3  -2 -23    7.24    1.19
   3  -2 -23    6.78    0.88
   3  -2 -22    6.89    1.24
   3  -2 -22    7.22    1.33
   3   2 -22    6.37    1.17
   3  -2 -22    6.15    0.97
   3   2 -22    5.38    1.20
   3  -2 -21   20.95    2.08
   3   2 -21   18.33    2.05
   3   2 -21   22.26    2.16
   3  -2 -21   23.26    2.18
   3  -2 -21   24.50    1.82
   3   2 -20   84.41    4.94
   3  -2 -20   83.98    4.96
   3   2 -20   93.10    4.99
   3  -2 -20   89.32    4.99
   3  -2 -20   98.90    4.67
   3   2 -19   50.78    3.34
   3   2 -19   47.27    3.37
   3  -2 -19   48.74    3.38
   3  -2 -19   42.49    3.22
  -3   2  19   44.93    2.53
   3  -2 -19   52.95    3.05
   3   2 -18    2.27    2.98
   3  -2 -18    6.13    1.49
   3   2 -18    5.00    1.47
  -3   2  18    7.31    2.59
   3  -2 -18    5.13    1.24
  -3   2  18    1.87    2.85
  -3   2  18   11.68    4.70
  -3   2  18    6.76    0.99
   3  -2 -18    3.38    2.77
   3  -2 -18    5.56    0.90
  -3  -2  18    8.48    3.79
   3   2 -18    6.13    1.43
   3  -2 -18    7.26    1.49
   3  -2 -18    8.45    1.30
   3   2 -17    2.80    4.11
   3  -2 -17    4.05    1.16
   3  -2 -17    2.69    1.28
  -3   2  17    3.91    2.27
   3  -2 -17    0.55    2.72
  -3   2  17    3.10    2.90
  -3  -2  17   -0.75    2.93
   3   2 -17    2.59    1.25
   3  -2 -17    3.93    0.91
  -3   2  17    2.50    3.80
   3  -2 -17    6.39    1.40
  -3   2  17    4.80    0.93
   3   2 -17    5.18    1.33
   3  -2 -17    5.63    1.15
   3   2 -16   98.99    9.09
   3   2 -16  130.86    5.32
   3  -2 -16  101.63    4.96
  -3   2  16  103.20    9.57
  -3   2  16   97.76    4.79
   3  -2 -16  100.90    5.53
  -3  -2  16   91.98    7.27
  -3   2  16  103.82    8.38
   3  -2 -16  105.28    5.31
  -3  -2  16  107.95   10.59
  -3   2  16  115.66   11.56
   3   2 -16  102.46    5.46
   3  -2 -16  111.38    5.60
   3  -2 -16  106.84    9.24
   3   2 -16   95.70    5.50
   3   2 -15  465.02   19.22
   3  -2 -15  534.95   21.08
   3   2 -15  496.34   24.89
  -3   2  15  495.64   27.68
  -3   2  15  480.94   25.39
   3   2 -15  457.40   19.83
   3  -2 -15  459.95   24.34
  -3  -2  15  471.10   22.28
  -3   2  15  497.49   23.64
   3  -2 -15  501.57   19.66
   3  -2 -15  454.94   19.80
  -3  -2  15  445.66   25.79
   3   2 -15  484.16   19.79
   3  -2 -15  520.92   19.99
   3  -2 -15  482.89   19.30
   3  -2 -14  248.33   11.61
   3  -2 -14  295.80   12.80
   3   2 -14  257.42   11.12
   3   2 -14  255.10   11.65
   3   2 -14  289.67   10.96
  -3   2  14  285.28   16.78
   3   2 -14  263.20   15.75
  -3  -2  14  269.99   13.82
  -3   2  14  281.00   15.05
   3  -2 -14  269.34   11.47
  -3  -2  14  238.08   16.45
  -3   2  14  301.02   18.75
   3  -2 -14  284.67   15.99
   3   2 -14  266.00   11.66
   3  -2 -14  270.79   11.70
   3  -2 -14  268.20   11.21
   3  -2 -13    9.37    1.40
  -3   2  13   14.15    2.99
   3   2 -13   11.67    1.54
  -3   2  13    8.58    3.81
  -3   2  13   14.51    3.80
   3  -2 -13   10.62    1.40
  -3  -2  13    9.91    2.50
   3  -2 -13   10.26    1.49
  -3  -2  13    9.35    2.24
   3  -2 -13   10.00    2.96
   3   2 -13   14.06    1.14
   3   2 -13   13.66    1.58
   3  -2 -13   11.25    1.24
   3   2 -13   11.90    1.27
   3  -2 -13   13.39    1.86
   3   2 -13   15.64    3.49
   3   2 -12   51.73    2.53
   3  -2 -12   40.96    5.00
   3  -2 -12   46.88    3.55
   3   2 -12   50.57    2.67
   3   2 -12   50.22    4.98
   3   2 -12   50.99    2.69
  -3  -2  12   42.12    3.94
  -3   2  12   47.97    5.84
  -3  -2  12   50.48    4.73
   3  -2 -12   47.44    3.00
   3   2 -12   51.48    5.51
  -3   2  12   47.81    4.90
   3  -2 -12   47.71    2.88
   3   2 -12   45.25    2.98
   3   2 -12   48.90    4.73
   3  -2 -12   51.37    4.95
  -3   2  12   52.48    6.78
   3  -2 -12   46.91    2.69
   3   2 -12   53.88    3.08
   3  -2 -12   48.14    3.00
   3   2 -11  156.06    6.32
  -3   2  11  152.60   10.40
   3  -2 -11  144.98    6.62
   3  -2 -11  155.07    7.60
   3   2 -11  147.62    6.24
  -3   2  11  126.11   10.56
   3   2 -11  144.49    9.06
   3  -2 -11  151.35    9.30
  -3  -2  11  155.43    8.73
   3  -2 -11  158.22    9.71
   3  -2 -11  148.74    8.85
  -3  -2  11  135.28    7.82
   3   2 -11  156.99    9.82
  -3   2  11  161.83    9.10
   3   2 -11  138.76    6.61
   3   2 -11  147.37    8.71
   3  -2 -11  142.00    6.36
   3  -2 -11  125.24    6.49
  -3  -2  10   38.07    3.29
   3  -2 -10   42.87    3.22
  -3  -2  10   45.83    3.97
   3  -2 -10   41.83    4.48
   3   2 -10   42.26    4.51
   3  -2 -10   33.35    4.10
   3   2 -10   45.59    4.44
   3  -2 -10   42.89    4.16
  -3   2  10   39.80    3.98
   3   2 -10   41.03    3.95
  -3   2  10   52.13    6.12
  -3   2  10   43.98    5.22
   3   2  -9   71.30    5.74
   3  -2  -9   74.01    4.51
   3  -2  -9   73.34    5.63
  -3  -2   9   65.01    4.77
   3  -2  -9   78.89    5.86
  -3   2   9   63.98    5.07
   3   2  -9   76.33    5.73
   3  -2  -9   73.83    5.29
  -3   2   9   88.69    7.56
   3   2  -9   76.13    5.21
   3  -2  -9   71.91    3.74
  -3  -2   8   17.49    2.29
   3  -2  -8   22.49    2.24
   3   2  -8   19.13    3.06
   3  -2  -8   22.97    3.03
  -3   2   8   19.60    3.85
   3  -2  -8   21.02    1.79
  -3   2   8   15.38    2.40
   3   2  -8   21.61    2.63
   3  -2  -8   23.69    2.78
   3  -2  -8   21.08    3.03
   3  -2  -7  894.45   36.25
   3  -2  -7  890.81   35.25
   3  -2  -7  908.16   35.77
  -3  -2   7  867.50   35.55
   3  -2  -7  917.00   37.02
  -3   2   7  889.14   36.26
   3   2  -7  900.59   36.15
  -3   2   7  929.87   39.12
   3   2  -7  884.98   35.39
   3  -2  -6   60.23    3.59
  -3   2   6   63.66    4.10
   3  -2  -6   58.42    4.56
   3  -2  -6   54.75    3.71
   3   2  -6   53.14    4.50
   3   2  -6   60.43    3.53
   3  -2  -6   57.26    2.73
   3  -2  -6   63.57    4.15
   3   2  -6   58.42    3.98
  -3  -2   6   56.18    3.39
  -3  -2   5 1270.21   49.62
  -3   2   5 1359.75   50.82
  -3   2   5 1269.41   50.10
   3  -2  -5 1313.72   49.44
   3   2  -5 1240.16   50.01
   3  -2  -5 1258.90   50.70
   3   2  -5 1234.46   51.63
   3  -2  -5 1327.53   50.45
   3  -2  -5 1329.36   50.82
   3   2  -5 1293.37   50.69
  -3  -2   4  334.24   13.82
   3  -2  -4  381.74   15.15
  -3   2   4  345.29   14.52
   3   2  -4  361.96   16.07
   3  -2  -4  358.99   15.13
  -3  -2   4  363.87   15.71
   3   2  -4  347.07   15.03
   3  -2  -4  365.40   14.19
   3   2  -3   46.41    3.94
  -3  -2   3   52.74    3.47
  -3   2   3   50.22    3.34
  -3  -2   3   56.52    3.45
   3  -2  -3   49.63    2.78
  -3   2   3   50.00    2.96
   3  -2  -3   48.59    3.36
  -3  -2   3   45.07    3.36
   3   2  -3   54.71    3.43
   3  -2  -3   51.71    3.44
  -3   2   2   87.78    4.19
  -3   2   2   84.67    5.21
  -3  -2   2   80.46    4.19
  -3  -2   2   71.48    3.57
   3   2  -2   83.34    5.29
  -3   2   2   95.43    4.68
   3  -2  -2   87.46    4.79
  -3  -2   2   84.08    4.61
   3  -2  -2   87.69    4.18
  -3  -2   2   83.12    4.48
   3   2  -2   75.94    4.49
   3  -2  -2   80.46    4.58
  -3   2   2   82.84    5.69
   3  -2  -1   49.23    3.25
  -3   2   1   48.73    3.11
  -3   2   1   49.60    4.15
  -3   2   1   50.48    2.86
  -3  -2   1   43.93    2.47
  -3  -2   1   50.67    3.12
  -3   2   1   47.01    3.52
   3  -2  -1   47.43    2.84
  -3  -2   1   49.67    3.25
  -3   2   1   51.01    4.45
   3   2  -1   50.87    3.30
  -3  -2   0    4.01    1.21
  -3  -2   0    3.97    0.80
  -3   2   0    4.17    1.01
  -3   2   0    2.75    2.03
   3  -2   0    4.15    0.99
  -3   2   0    4.06    1.19
  -3   2   0    5.22    1.98
  -3   2   0    3.13    1.03
  -3  -2   0    3.48    1.04
   3   2   0    4.02    1.16
  -3   2   0    4.22    1.75
  -3  -2  -1   50.23    3.25
  -3  -2  -1   46.79    2.83
  -3   2  -1   53.53    4.13
  -3   2  -1   53.71    4.42
  -3   2  -1   50.35    4.45
  -3   2  -1   51.39    3.03
   3  -2   1   47.77    3.49
   3  -2   1   47.21    3.07
  -3   2  -1   48.91    3.14
  -3  -2  -1   50.32    3.17
   3   2   1   46.57    3.26
  -3   2  -1   53.94    3.38
   3   2   2   59.58    3.44
  -3  -2  -2   53.83    3.27
  -3   2  -2   59.60    4.37
  -3  -2  -2   55.83    3.56
  -3  -2  -2   54.70    3.48
   3  -2   2   53.70    3.88
  -3   2  -2   57.69    3.54
  -3   2  -2   58.40    3.42
  -3   2  -2   53.97    4.59
  -3   2  -2   64.59    4.92
   3   2   2   60.36    3.95
   3   2   2   55.09    3.53
  -3   2  -3   59.10    4.63
  -3  -2  -3   51.40    3.28
  -3   2  -3   56.58    3.50
   3   2   3   54.30    3.51
   3  -2   3   54.64    3.88
   3   2   3   56.55    4.15
  -3  -2  -3   50.93    3.76
  -3  -2  -3   55.23    3.53
   3   2   3   54.62    3.33
  -3   2  -3   56.54    3.56
  -3  -2  -3   54.97    3.53
   3  -2   4   25.19    2.58
   3   2   4   21.63    2.01
  -3  -2  -4   21.58    2.16
  -3   2  -4   21.94    2.20
  -3   2  -4   25.05    3.08
   3  -2   4   23.64    2.19
   3   2   4   22.27    2.15
   3   2   4   22.02    2.80
  -3  -2  -4   24.46    2.66
  -3  -2  -4   22.24    2.22
  -3  -2  -4   23.78    2.14
  -3   2  -4   22.74    2.24
  -3   2  -5   23.47    3.09
  -3  -2  -5   21.27    2.12
  -3  -2  -5   27.74    2.38
  -3   2  -5   25.85    2.37
  -3  -2  -5   19.43    2.75
  -3  -2  -5   20.14    2.21
   3   2   5   20.21    2.07
  -3   2  -5   21.04    2.33
   3  -2   5   22.30    2.42
   3   2   5   18.83    2.02
   3  -2   5   22.22    2.16
   3   2   5   20.77    2.75
  -3   2  -5   20.59    2.24
  -3  -2  -6   15.84    2.49
  -3  -2  -6   14.34    1.90
   3   2   6   18.16    2.38
  -3  -2  -6   19.17    2.16
   3   2   6   19.64    2.82
   3  -2   6   19.74    2.39
   3  -2   6   15.77    2.09
  -3  -2  -6   13.73    1.95
  -3   2  -6   17.19    2.08
   3  -2   6   14.24    2.03
   3   2   6   11.64    1.71
   3   2   6   15.14    1.91
  -3   2  -6   16.71    2.15
  -3   2  -6   13.45    2.51
  -3  -2  -7   35.97    3.14
   3  -2   7   29.98    2.93
   3  -2   7   37.85    3.42
  -3  -2  -7   38.24    3.10
  -3  -2  -7   38.52    3.20
  -3   2  -7   30.98    3.63
   3  -2   7   37.59    3.04
  -3   2  -7   38.71    3.25
   3   2   7   32.44    3.33
   3   2   7   30.32    2.94
   3   2   7   32.09    3.82
  -3  -2  -7   32.74    3.60
   3   2   7   35.65    2.92
   3   2   8   22.05    1.53
   3  -2   8   19.60    2.39
   3   2   8   22.42    2.84
   3   2   8   20.64    2.33
  -3   2  -8   23.24    2.67
   3  -2   8   24.76    2.91
  -3  -2  -8   19.94    2.50
  -3  -2  -8   19.84    2.50
   3  -2   8   19.50    2.36
   3   2   8   18.78    2.43
   3   2   8   20.05    3.34
  -3   2  -8   20.42    3.09
  -3  -2  -8   21.43    3.05
   3   2   9   27.02    1.77
  -3   2  -9   27.19    1.65
  -3   2  -9   30.58    1.90
  -3  -2  -9   27.18    1.91
  -3   2  -9   27.86    3.60
   3   2   9   30.23    1.86
   3   2   9   29.36    3.46
  -3  -2  -9   30.20    3.18
   3  -2   9   34.30    3.78
   3  -2   9   28.48    2.79
   3   2   9   22.88    2.80
   3   2   9   27.66    3.91
  -3  -2  -9   28.03    3.55
  -3  -2  -9   27.96    2.08
   3   2   9   27.67    2.74
   3  -2   9   30.18    2.89
   3   2   9   28.98    1.75
  -3   2  -9   31.45    3.28
  -3  -2  -9   29.25    2.03
   3  -2   9   31.09    3.50
  -3  -2 -10   19.94    2.94
  -3   2 -10   18.98    2.85
   3   2  10   21.48    1.67
   3   2  10   20.69    1.55
  -3   2 -10   20.23    3.18
  -3   2 -10   22.79    1.45
  -3   2 -10   19.57    1.69
   3   2  10   25.25    3.33
   3  -2  10   23.38    3.08
  -3  -2 -10   22.30    1.65
  -3  -2 -10   17.13    3.09
   3  -2  10   23.34    2.61
  -3  -2 -10   22.29    1.73
   3  -2  10   21.66    2.41
   3   2  10   21.53    2.49
   3  -2  10   17.81    3.12
  -3  -2 -10   23.15    1.79
   3   2  10   24.28    3.95
  -3   2 -10   23.47    1.65
   3   2  10   20.08    1.51
  -3  -2 -10   24.33    1.88
   3   2  11   17.76    1.47
  -3   2 -11   18.06    1.30
  -3  -2 -11   16.25    2.86
  -3   2 -11   21.36    3.13
  -3   2 -11   18.57    1.55
  -3  -2 -11   17.85    1.53
  -3  -2 -11   16.13    1.80
   3   2  11   20.36    3.21
   3  -2  11   17.50    2.97
  -3   2 -11   16.08    2.99
   3  -2  11   21.04    2.54
   3   2  11   16.20    3.71
  -3   2 -11   16.43    1.58
  -3  -2 -11   17.37    1.62
   3  -2  11   17.26    3.36
  -3  -2 -11   14.90    3.05
   3   2  11   16.97    1.40
   3   2  11   18.67    1.58
  -3  -2 -11   19.37    1.79
   3   2  12   12.78    1.32
  -3   2 -12   11.21    1.08
   3   2  12   14.81    1.44
  -3   2 -12   11.58    2.65
  -3  -2 -12   16.14    2.94
  -3   2 -12   11.72    1.34
   3   2  12   14.38    2.99
   3  -2  12   12.76    2.82
  -3  -2 -12   11.21    1.29
   3  -2  12   12.43    2.03
   3  -2  12   10.49    2.96
   3   2  12    8.84    3.22
  -3  -2 -12   12.09    2.84
  -3   2 -12    9.00    2.40
  -3  -2 -12   11.18    1.39
   3   2  12   12.35    1.24
  -3   2 -12   11.64    1.39
  -3  -2 -12   13.55    1.58
  -3  -2 -12   12.65    1.48
  -3   2 -13    7.44    1.14
   3   2  13    6.34    1.07
   3  -2  13    7.68    0.92
  -3   2 -13    8.02    0.95
   3   2  13    5.02    2.79
   3   2  13   10.75    2.61
   3  -2  13    6.92    2.27
  -3  -2 -13    6.27    2.33
  -3   2 -13    6.40    2.23
  -3  -2 -13    6.66    1.14
  -3   2 -13    5.00    1.07
  -3   2 -13    7.04    2.31
   3  -2  13    5.90    1.56
   3   2  13    6.78    1.12
   3  -2  13    5.91    2.73
  -3  -2 -13    6.52    1.24
  -3  -2 -13    8.24    2.61
   3   2  13    7.15    0.89
  -3  -2 -13    6.55    1.22
  -3   2 -14   27.21    4.02
   3   2  14   28.80    1.98
  -3   2 -14   26.32    1.69
   3   2  14   28.40    2.05
   3   2  14   27.92    4.33
   3  -2  14   26.34    4.13
  -3  -2 -14   17.52    3.62
  -3  -2 -14   25.41    2.13
   3  -2  14   19.48    3.86
   3   2  14   27.01    4.77
  -3   2 -14   23.48    2.01
  -3  -2 -14   23.97    3.72
  -3  -2 -14   26.71    2.07
   3  -2  14   26.35    1.70
   3  -2  14   23.54    2.82
   3   2  15   15.58    1.48
  -3   2 -15   12.58    1.15
   3  -2  15   11.21    1.09
   3   2  15   10.59    3.14
   3  -2  15    7.66    2.87
  -3  -2 -15    9.85    2.94
   3   2  15   12.82    1.40
  -3  -2 -15   13.15    1.59
   3  -2  15   12.84    3.37
   3   2  15   12.57    3.64
  -3   2 -15    8.61    2.82
  -3  -2 -15   10.44    2.75
  -3  -2 -15   14.02    1.59
   3  -2  16    8.78    3.16
  -3   2 -16    6.53    0.83
   3   2  16    7.08    1.16
  -3   2 -16    4.95    2.67
   3   2  16    7.27    1.12
  -3  -2 -16    4.82    1.13
   3   2  16    8.20    3.24
  -3  -2 -16    5.85    1.28
  -3  -2 -16    4.40    2.27
  -3  -2 -16    9.09    1.64
   3   2  17    2.71    0.90
   3   2  17    3.46    0.91
  -3  -2 -17    2.23    1.04
  -3  -2 -17    3.45    1.20
   3   2  18    1.51    0.81
   3   2  18    1.52    0.75
  -3   2 -18    0.98    1.05
  -3  -2 -18    1.72    1.09
  -3  -2 -18    3.57    1.27
  -3  -2 -18    0.59    0.95
   3   2  19    5.05    0.89
  -3  -2 -19    3.99    1.14
  -3  -2 -19    5.61    1.05
  -3   2 -19    5.87    1.22
  -3  -2 -19    4.77    1.24
   3   2  20    6.62    0.81
  -3   2 -20    8.47    1.23
  -3  -2 -20    6.88    0.98
  -3  -2 -20    7.95    1.23
  -3  -2 -20    7.25    1.19
  -3  -2 -21    1.40    0.78
  -3   2 -21    1.80    0.81
  -3  -2 -21    0.15    0.31
  -3  -2 -21    1.50    0.79
  -3   2 -22   21.23    1.45
  -3  -2 -22   20.99    1.46
  -3   3  24    2.56    0.48
  -3   3  23    1.96    0.55
   3  -3 -23    2.56    0.72
  -3   3  22   50.26    2.56
   3  -3 -22   51.02    2.77
  -3   3  21    8.49    0.92
   3  -3 -21   11.25    1.27
   3   3 -21    7.57    1.21
   3  -3 -21    9.64    1.35
   3   3 -20   51.11    2.75
   3  -3 -20   50.56    2.81
   3  -3 -20   57.49    2.81
  -3   3  20   55.97    2.27
   3  -3 -19   40.96    2.85
   3  -3 -19   40.37    2.40
   3  -3 -19   38.81    2.78
  -3   3  19   41.51    2.34
   3   3 -19   35.13    2.76
   3   3 -19   40.80    2.76
   3  -3 -19   42.67    2.78
   3   3 -18   34.27    2.76
   3  -3 -18   40.04    2.86
  -3   3  18   40.76    2.39
   3  -3 -18   37.20    2.76
   3   3 -18   41.49    2.82
   3  -3 -18   38.56    2.82
   3  -3 -18   41.01    2.50
   3  -3 -18   45.21    2.84
   3   3 -17   90.56    5.16
   3  -3 -17   99.56    5.20
   3  -3 -17   92.63    5.16
   3   3 -17   96.82    5.11
  -3   3  17   87.76    7.89
  -3   3  17   95.41    9.62
   3  -3 -17  102.84    5.22
  -3  -3  17   91.31    9.87
  -3   3  17   78.18    9.51
   3  -3 -17  103.77    4.92
  -3   3  17  102.87    4.71
   3  -3 -17  103.02    5.13
   3  -3 -16   90.75    5.93
   3  -3 -16   77.19    4.62
   3   3 -16  100.92    4.53
  -3   3  16   81.96    8.88
   3   3 -16   87.37    4.66
  -3   3  16   88.87    7.69
  -3  -3  16   66.72    8.49
  -3   3  16   92.00   10.12
   3  -3 -16   86.53    4.73
   3   3 -16   82.04    4.74
   3  -3 -16   91.91    4.54
  -3   3  16   87.41    4.28
   3   3 -15  810.42   29.29
   3  -3 -15  673.41   29.88
   3   3 -15  687.00   29.97
   3  -3 -15  847.04   31.99
   3   3 -15  738.48   29.50
   3  -3 -15  772.73   29.79
  -3   3  15  738.59   37.83
  -3   3  15  806.34   37.12
   3   3 -15  733.33   29.87
  -3   3  15  722.43   34.05
  -3  -3  15  628.44   35.93
   3  -3 -15  765.42   30.02
  -3   3  15  784.63   29.52
   3   3 -14  180.72    7.04
   3  -3 -14  153.19    7.54
   3  -3 -14  179.40    9.20
   3   3 -14  164.92    7.20
   3   3 -14  161.81   10.99
  -3  -3  14  137.83    9.25
  -3   3  14  165.00   10.80
   3  -3 -14  163.09    7.58
  -3   3  14  157.10   13.24
   3   3 -14  140.84    7.50
   3  -3 -14  166.60    7.26
   3   3 -14  163.60    7.50
   3  -3 -14  171.45    7.47
  -3   3  14  161.68   12.45
   3   3 -13   23.26    1.57
   3  -3 -13   23.05    1.98
  -3   3  13   26.29    4.83
   3  -3 -13   23.58    1.85
   3  -3 -13   25.71    2.83
   3   3 -13   24.30    1.80
   3   3 -13   25.25    2.09
   3  -3 -13   21.05    1.93
   3  -3 -13   19.58    1.90
  -3  -3  13   18.84    2.88
  -3   3  13   19.74    3.52
  -3   3  13   23.06    5.23
   3   3 -13   16.65    3.53
   3  -3 -13   25.37    1.96
   3   3 -13   19.81    1.98
   3   3 -13   22.30    1.79
   3  -3 -13   23.58    2.14
   3  -3 -12   98.53    4.95
   3   3 -12  103.96    4.48
   3  -3 -12  113.01    6.45
   3   3 -12  102.18    4.61
   3  -3 -12   99.43    4.77
   3   3 -12   98.71    4.67
   3   3 -12   86.17    4.83
   3   3 -12  101.25    4.85
   3   3 -12   97.09    7.79
   3  -3 -12   93.51    4.85
  -3  -3  12   95.14    6.44
  -3   3  12   97.11    7.48
   3  -3 -12   84.72    4.77
  -3   3  12   85.14    8.95
   3  -3 -12   95.82    4.84
   3  -3 -12  105.13    5.15
   3  -3 -12  101.21    4.85
  -3   3  12  103.66    8.92
   3  -3 -11   98.27    4.71
   3  -3 -11  109.77    6.29
   3   3 -11  100.56    4.49
   3  -3 -11   96.29    4.72
   3   3 -11  106.07    7.83
   3   3 -11   98.17    4.56
  -3   3  11   98.94    8.49
   3   3 -11   74.89    4.67
  -3   3  11  106.60    7.42
   3  -3 -11   97.17    4.82
  -3   3  11   94.45    8.91
   3  -3 -11   97.27    4.74
   3  -3 -11  102.42    5.02
   3   3 -11   95.70    4.66
   3  -3 -10  114.83    5.37
   3   3 -10  116.32    5.06
   3  -3 -10  125.78    8.17
   3   3 -10  118.09    5.16
  -3   3  10  108.78    8.78
   3   3 -10  102.50    7.84
  -3   3  10  118.24    7.85
   3  -3 -10  108.58    5.34
   3  -3 -10  125.40    6.87
   3   3 -10  102.43    6.83
   3  -3 -10  100.78    6.96
  -3   3  10  122.61    9.69
   3  -3 -10  109.66    5.26
   3  -3 -10  114.08    5.31
   3   3  -9  223.23   11.88
   3  -3  -9  263.14   12.20
   3   3  -9  256.04   10.12
   3  -3  -9  275.03   13.49
   3   3  -9  257.12   10.25
  -3   3   9  251.52   14.39
   3  -3  -9  255.87   11.08
   3  -3  -9  242.19   10.41
  -3   3   9  236.19   12.72
   3  -3  -9  238.62   10.42
   3  -3  -9  244.41   12.29
   3  -3  -9  246.05   12.91
   3  -3  -9  245.63   10.34
  -3   3   9  249.88   15.11
   3  -3  -9  249.14   10.41
   3  -3  -8  154.55    8.14
  -3   3   8  160.80   10.19
  -3   3   8  132.11    6.96
   3  -3  -8  149.93    6.78
  -3   3   8  152.09    8.69
   3  -3  -8  143.30    6.57
   3  -3  -8  146.86    8.66
   3   3  -8  156.49    6.43
   3   3  -8  147.47    7.94
   3  -3  -8  164.11    8.35
  -3   3   8  150.57   10.49
   3  -3  -8  155.29    9.05
   3   3  -8  141.39    9.16
   3  -3  -8  158.56    7.49
   3  -3  -7 1762.97   68.93
   3  -3  -7 1853.10   70.66
   3  -3  -7 1850.76   70.92
  -3   3   7 1705.71   69.27
   3   3  -7 1862.98   72.50
   3  -3  -7 1852.82   71.86
  -3   3   7 1903.13   73.29
  -3   3   7 1913.69   71.58
   3  -3  -7 1783.42   71.30
  -3   3   7 1838.07   73.93
   3   3  -7 1745.78   70.34
   3  -3  -7 1887.74   70.24
   3  -3  -6   64.83    4.64
   3   3  -6   64.78    5.47
  -3   3   6   55.66    3.32
   3  -3  -6   72.24    4.34
   3  -3  -6   63.41    3.37
  -3   3   6   66.16    4.77
   3  -3  -6   67.74    4.78
   3   3  -6   63.43    4.16
   3  -3  -6   67.47    4.29
  -3   3   6   73.79    5.94
  -3   3   6   60.55    5.93
   3  -3  -6   71.76    5.15
   3  -3  -5 3247.32  121.85
   3  -3  -5 3324.58  122.20
  -3   3   5 2928.79  119.67
   3  -3  -5 3316.56  121.21
   3   3  -5 3179.61  122.80
  -3  -3   5 3379.33  121.38
  -3   3   5 3263.65  123.42
   3  -3  -5 3145.04  121.49
  -3   3   5 3105.54  124.07
   3   3  -5 3059.56  120.63
   3  -3  -5 3181.37  120.09
   3  -3  -5 3188.38  120.86
  -3   3   4  231.77   12.43
  -3   3   4  219.98    9.64
  -3   3   4  224.77   13.01
   3  -3  -4  243.43   11.55
   3  -3  -4  239.06   10.29
   3   3  -4  252.64   12.35
  -3   3   4  238.68   10.59
  -3  -3   4  249.08   10.65
   3  -3  -4  251.80   11.29
  -3   3   4  241.70   12.58
  -3  -3   4  260.53   11.18
   3  -3  -4  238.04   11.05
   3   3  -4  235.62   10.51
   3  -3  -4  236.59   10.67
  -3  -3   3  220.17    9.46
  -3  -3   3  214.63    8.96
  -3  -3   3  172.04    8.12
   3   3  -3  205.13   10.56
  -3   3   3  218.10   11.04
  -3   3   3  181.36    8.02
  -3   3   3  208.40   10.71
   3  -3  -3  214.72    9.10
   3  -3  -3  208.76    9.73
   3  -3  -3  201.10    9.23
  -3   3   3  205.72   11.48
  -3   3   3  200.82    8.85
   3   3  -3  195.74    8.85
   3  -3  -3  208.17    8.90
  -3  -3   2   38.27    2.31
  -3  -3   2   43.75    3.07
  -3   3   2   39.66    4.36
   3   3  -2   46.06    3.93
  -3   3   2   37.22    2.11
  -3  -3   2   42.54    2.65
   3  -3  -2   40.09    2.80
  -3   3   2   34.72    3.61
   3  -3  -2   42.15    3.40
  -3   3   2   34.92    4.59
  -3  -3   2   45.59    3.37
  -3   3   2   44.20    4.15
   3   3  -2   36.15    2.66
   3  -3  -2   36.58    2.76
  -3   3   2   44.05    2.69
  -3  -3   1  513.91   20.34
  -3  -3   1  523.74   20.91
  -3  -3   1  456.86   19.59
  -3   3   1  477.89   21.71
   3   3  -1  493.55   21.33
  -3   3   1  468.48   19.25
  -3   3   1  519.65   21.62
   3  -3  -1  503.62   20.21
  -3   3   1  501.54   19.85
  -3  -3   1  494.22   19.79
  -3   3   1  504.51   23.14
  -3   3   1  524.60   22.70
   3   3  -1  478.92   19.93
   3  -3  -1  498.42   20.07
   3   3   0  118.17    5.97
   3  -3   0  125.55    6.09
  -3  -3   0  118.78    6.09
  -3   3   0  133.02    7.15
  -3  -3   0  112.64    5.74
  -3   3   0  118.42    8.24
  -3   3   0  126.07    7.47
   3  -3   0  119.98    6.20
  -3   3   0  115.44    5.42
  -3   3   0  124.99    5.84
  -3  -3   0  135.10    6.87
  -3  -3   0  122.81    5.79
  -3   3  -1   47.75    2.80
  -3  -3  -1   43.95    3.02
  -3  -3  -1   45.29    3.16
  -3   3  -1   47.78    4.84
   3  -3   1   52.08    3.96
   3  -3   1   48.56    3.34
  -3   3  -1   54.77    3.99
   3   3   1   44.58    3.57
  -3  -3  -1   53.79    3.98
  -3   3  -1   50.31    3.05
  -3  -3  -1   51.72    3.05
  -3   3  -1   46.01    4.06
  -3  -3  -2   52.05    3.51
  -3  -3  -2   61.33    3.51
  -3   3  -2   55.96    3.32
   3  -3   2   59.05    3.87
  -3   3  -2   60.85    5.60
   3  -3   2   54.44    4.29
   3   3   2   62.37    4.19
  -3  -3  -2   54.32    3.54
   3   3   2   55.88    4.28
  -3  -3  -2   63.08    4.45
  -3   3  -2   60.35    3.52
  -3  -3  -3   81.62    4.71
  -3  -3  -3   86.93    4.84
  -3  -3  -3   90.20    4.66
  -3   3  -3   84.18    4.59
  -3   3  -3   90.93    6.78
  -3   3  -3   78.33    6.10
   3  -3   3   88.86    5.64
   3   3   3   88.04    5.32
   3   3   3   75.63    5.46
  -3  -3  -3   87.76    5.75
  -3   3  -3   83.88    4.67
  -3   3  -4   89.02    6.81
   3   3   4   77.72    5.10
  -3  -3  -4   89.55    4.98
  -3  -3  -4   78.71    4.58
  -3   3  -4   82.99    4.63
  -3  -3  -4   80.75    4.74
   3  -3   4   91.99    5.68
   3   3   4   73.90    5.63
  -3   3  -5  120.59    6.29
  -3  -3  -5  114.55    6.28
   3   3   5  119.23    6.74
  -3  -3  -5  116.83    6.42
  -3  -3  -5  117.52    6.23
  -3   3  -5  132.66    8.42
   3  -3   5  122.32    7.10
   3  -3   5  117.84    6.58
   3   3   5  104.46    7.25
   3   3   6   17.65    1.45
   3   3   6   16.11    1.28
   3   3   6   19.26    1.37
   3  -3   6   16.13    2.19
  -3  -3  -6   17.71    2.16
   3  -3   6   15.48    2.45
   3   3   6   16.96    2.35
  -3  -3  -6   22.61    2.37
   3   3   6   15.19    2.93
  -3   3  -6   18.01    3.17
  -3   3  -6   15.66    2.06
  -3  -3  -6   13.81    2.01
  -3  -3  -6   16.03    1.40
   3   3   6   18.27    1.59
  -3   3  -7   66.11    4.39
  -3  -3  -7   54.97    3.02
   3   3   7   52.15    4.31
  -3   3  -7   56.57    2.77
  -3  -3  -7   56.40    5.06
  -3   3  -7   57.10    5.40
  -3  -3  -7   51.80    4.02
   3  -3   7   62.74    4.69
   3   3   7   55.88    2.99
   3  -3   7   60.70    4.29
   3   3   7   53.83    5.25
  -3  -3  -7   59.62    4.28
   3   3   7   59.22    2.92
  -3  -3  -7   56.84    4.18
  -3  -3  -7   48.62    2.92
   3   3   7   57.45    3.19
  -3  -3  -8   92.33    4.49
  -3  -3  -8   84.45    5.73
  -3   3  -8   92.45    4.14
   3   3   8   91.50    4.46
  -3   3  -8   94.20    7.14
  -3   3  -8  101.76    6.12
   3  -3   8   90.63    6.07
   3  -3   8   97.08    5.96
   3   3   8   81.30    5.87
   3   3   8   80.68    6.81
  -3  -3  -8   88.46    6.73
  -3  -3  -8   90.59    5.84
   3   3   8   96.90    4.44
  -3   3  -8   94.02    4.18
   3   3   8   91.73    4.25
  -3  -3  -8   78.73    4.31
   3  -3   9   20.89    2.59
   3   3   9   20.57    1.61
   3  -3   9   21.14    2.77
  -3   3  -9   25.51    3.87
  -3  -3  -9   19.37    1.52
  -3  -3  -9   25.95    2.94
  -3   3  -9   22.13    1.50
  -3  -3  -9   22.15    2.88
   3   3   9   22.79    1.75
   3   3   9   20.40    1.74
  -3   3  -9   22.11    1.58
   3   3   9   20.42    1.59
   3   3   9   22.63    3.85
  -3  -3  -9   22.37    1.81
   3   3   9   20.54    2.80
  -3   3  -9   22.74    2.96
  -3  -3  -9   23.89    1.89
  -3  -3  -9   17.76    3.48
  -3  -3  -9   21.17    1.82
   3   3  10   59.27    3.35
  -3  -3 -10   60.71    5.15
   3   3  10   65.76    3.30
  -3  -3 -10   61.33    3.20
  -3   3 -10   60.69    3.09
   3   3  10   62.43    3.43
  -3   3 -10   62.45    3.21
  -3   3 -10   70.26    6.28
  -3  -3 -10   64.33    3.52
   3  -3  10   55.20    4.65
  -3   3 -10   59.37    5.14
   3  -3  10   69.36    4.93
  -3  -3 -10   70.41    3.63
   3   3  10   54.46    5.96
  -3  -3 -10   56.73    5.79
   3   3  10   67.49    3.31
  -3  -3 -10   54.79    3.43
   3   3  11  147.48    6.52
  -3   3 -11  139.67    6.28
   3   3  11  148.63    6.72
  -3   3 -11  155.05    9.30
  -3   3 -11  143.28    6.47
  -3  -3 -11  143.58    6.46
   3  -3  11  157.13   10.07
  -3   3 -11  139.60    9.86
   3  -3  11  147.33    8.44
  -3  -3 -11  136.86    8.95
   3   3  11  150.08   10.50
  -3  -3 -11  134.42    9.67
  -3  -3 -11  150.80    6.82
   3   3  11  154.38    6.54
  -3  -3 -11  143.79    6.88
  -3  -3 -11  147.02    6.83
   3   3  12  288.37   11.86
   3  -3  12  281.22   13.74
   3   3  12  284.83   11.63
  -3   3 -12  276.31   11.35
  -3   3 -12  273.77   15.43
   3  -3  12  288.71   15.83
   3   3  12  270.45   16.29
  -3  -3 -12  252.16   14.44
  -3   3 -12  262.30   14.60
  -3  -3 -12  274.89   15.55
  -3  -3 -12  273.84   11.88
   3   3  12  279.13   11.57
  -3  -3 -12  286.61   12.09
   3   3  13  808.31   31.95
   3   3  13  851.41   31.80
  -3   3 -13  797.28   31.43
  -3   3 -13  818.91   35.81
  -3   3 -13  817.40   36.09
   3  -3  13  802.05   34.04
   3  -3  13  800.80   36.57
   3   3  13  809.85   37.46
  -3  -3 -13  764.22   36.09
  -3  -3 -13  771.80   35.49
  -3  -3 -13  815.50   32.04
   3   3  13  818.52   31.68
  -3  -3 -13  796.42   32.22
   3   3  14  114.51    5.31
   3   3  14  113.05    5.44
  -3   3 -14   98.84    8.05
  -3   3 -14   94.64    7.92
  -3   3 -14  106.20    4.92
   3  -3  14  101.60    6.83
  -3  -3 -14  121.19    5.72
   3  -3  14   97.92    8.61
   3   3  14  102.23    9.10
  -3  -3 -14   95.35    8.33
  -3  -3 -14  115.30    5.57
  -3  -3 -14   96.26    8.04
   3  -3  14  111.23    4.92
   3   3  14  113.79    5.20
  -3  -3 -14  114.42    5.78
   3   3  15  233.20    9.42
  -3   3 -15  207.76    8.91
   3   3  15  212.74    9.44
  -3   3 -15  187.03   12.65
  -3  -3 -15  228.23    9.76
   3   3  15  204.00   14.03
  -3  -3 -15  193.33   12.90
   3  -3  15  189.86   13.16
  -3  -3 -15  219.20    9.61
  -3  -3 -15  228.44   10.00
   3   3  15  224.82    9.23
   3   3  16   31.31    2.16
  -3  -3 -16   32.08    2.43
  -3   3 -16   32.08    2.42
   3   3  16   25.30    2.09
   3   3  16   26.31    1.92
  -3  -3 -16   30.44    2.38
  -3  -3 -16   30.73    2.31
  -3  -3 -16   37.65    2.75
  -3  -3 -17  143.10    6.88
   3   3  17  157.57    6.62
  -3  -3 -17  158.82    6.95
   3   3  17  133.48    6.50
  -3   3 -17  149.82    6.91
  -3  -3 -17  137.93    6.67
  -3  -3 -17  154.24    7.16
   3   3  18    1.14    0.73
   3   3  18    2.19    0.82
  -3  -3 -18    0.09    0.83
  -3   3 -18    0.51    0.86
  -3  -3 -18   -0.08    0.91
   3   3  19    2.18    0.78
  -3  -3 -19    2.55    0.88
  -3   3 -19    2.52    0.91
  -3  -3 -19    2.00    0.91
   3   3  20   45.87    1.57
  -3  -3 -20   46.39    1.82
   3   3  21    9.20    0.79
  -3  -3 -21   10.67    0.92
  -3   4  23    5.59    0.61
   3  -4 -23    6.73    0.74
  -3   4  22   16.29    1.14
   3  -4 -22   16.31    1.29
  -3   4  21   31.02    1.41
  -3   4  21   28.14    1.20
   3  -4 -21   32.34    1.70
  -3   4  20    1.06    0.67
   3  -4 -20   -0.22    0.64
   3  -4 -20    0.15    0.77
  -3   4  19   15.93    1.36
   3  -4 -19   15.19    1.42
   3  -4 -18   30.39    2.19
  -3   4  18   32.34    2.06
   3  -4 -17   14.08    1.79
  -3   4  17   15.02    1.47
   3  -4 -17   14.93    1.56
   3   4 -16    5.87    0.84
  -3   4  16    6.02    1.12
   3  -4 -16    3.41    1.48
  -3   4  16    6.38    3.14
  -3   4  16    3.83    2.32
   3  -4 -16    4.04    1.29
  -3  -4  16    4.20    2.75
   3  -4 -16    4.17    1.12
   3  -4 -16    4.25    1.21
   3   4 -15  133.35    5.68
   3  -4 -15  140.87    8.08
   3   4 -15  128.20    5.90
  -3   4  15  122.30   10.92
  -3   4  15  131.43    5.95
  -3   4  15  117.33    9.26
   3  -4 -15  128.47    6.39
  -3  -4  15  104.15   10.69
  -3   4  15  107.90   10.43
   3  -4 -15  130.22    5.99
   3  -4 -15  128.52    6.23
   3   4 -14   57.20    2.94
   3   4 -14   51.52    6.16
   3  -4 -14   60.51    4.99
  -3   4  14   50.76    6.85
   3  -4 -14   56.94    3.28
   3   4 -14   54.63    3.12
  -3   4  14   54.78    6.04
   3  -4 -14   55.15    3.52
  -3   4  14   47.65    6.61
   3  -4 -14   63.39    3.78
   3  -4 -14   57.19    3.43
  -3   4  14   57.30    3.17
   3   4 -13   26.26    1.78
   3   4 -13   28.33    4.55
   3  -4 -13   27.15    2.16
   3  -4 -13   30.66    3.45
   3   4 -13   27.86    2.01
  -3   4  13   25.03    4.93
   3  -4 -13   29.39    2.52
  -3   4  13   25.11    5.07
  -3   4  13   20.07    4.45
   3  -4 -13   29.40    2.36
  -3   4  13   22.64    3.82
   3  -4 -13   27.06    2.20
  -3   4  13   30.43    2.08
   3   4 -12  132.83    5.75
  -3   4  12  115.53   10.31
  -3   4  12  123.18    5.88
   3  -4 -12  140.65    8.16
   3   4 -12  134.24    5.87
   3   4 -12  123.27    9.63
  -3   4  12  142.03    9.54
   3  -4 -12  128.20    6.28
  -3   4  12  130.02   10.91
   3  -4 -12  125.09    6.15
   3  -4 -12  127.07    6.47
   3  -4 -12  131.51    6.25
   3  -4 -12  133.35    6.21
  -3   4  12  129.05   10.65
   3  -4 -11   23.21    3.03
   3   4 -11   22.50    1.70
   3  -4 -11   23.77    1.99
  -3   4  11   13.79    3.77
  -3   4  11   14.99    4.07
   3  -4 -11   24.75    2.03
   3  -4 -11   22.44    1.93
  -3   4  11   17.80    4.20
  -3   4  11   19.42    3.61
  -3   4  10    5.46    2.85
   3   4 -10    4.22    1.02
   3  -4 -10    2.04    1.37
  -3   4  10    1.05    2.27
   3  -4 -10    2.13    0.99
  -3   4  10    3.26    2.66
   3  -4 -10    3.22    1.04
   3  -4 -10    1.73    1.85
   3  -4 -10    3.55    0.99
  -3   4  10    4.22    2.21
   3  -4  -9   41.75    4.05
   3   4  -9   47.31    2.45
   3  -4  -9   40.67    3.35
   3  -4  -9   44.79    2.82
   3  -4  -9   43.81    2.61
  -3   4   9   45.55    5.68
  -3   4   9   34.22    5.47
   3  -4  -9   42.05    2.67
   3  -4  -9   33.79    4.25
  -3   4   9   37.14    5.35
   3  -4  -9   43.05    2.95
   3   4  -9   45.89    5.32
   3  -4  -9   43.07    2.72
  -3   4   9   40.11    5.50
  -3   4   8  114.26    8.88
  -3   4   8  104.00    8.73
   3   4  -8  120.63    5.21
   3  -4  -8  120.84    7.49
   3   4  -8  119.63    8.64
   3  -4  -8  117.37    5.79
   3  -4  -8  133.13    8.23
  -3   4   8  117.18    9.61
   3  -4  -8  118.82    6.68
   3  -4  -8  118.22    5.53
   3  -4  -8  117.38    7.84
   3  -4  -8  109.19    5.35
  -3   4   8  117.65    9.21
   3  -4  -8  117.25    5.58
   3   4  -8  120.98    5.23
   3   4  -7   25.97    1.65
  -3   4   7   23.49    3.92
   3  -4  -7   24.84    3.06
  -3  -4   7   24.94    2.80
   3   4  -7   18.01    3.34
   3  -4  -7   26.59    3.37
   3  -4  -7   27.96    2.84
  -3   4   7   20.69    4.28
   3  -4  -7   21.77    1.93
   3  -4  -7   24.48    1.84
   3  -4  -7   15.40    2.87
   3  -4  -7   23.16    1.72
  -3   4   7   19.87    3.83
   3  -4  -7   25.39    2.08
   3  -4  -7   25.51    1.88
  -3   4   7   20.10    3.80
   3   4  -7   25.65    1.63
  -3   4   6    4.70    1.60
  -3   4   6    5.84    2.41
   3  -4  -6    4.01    1.33
   3  -4  -6    2.51    1.51
   3   4  -6    3.82    0.81
   3   4  -6    4.87    2.30
   3  -4  -6    3.62    1.80
  -3  -4   6    4.77    1.42
  -3   4   6    2.86    2.54
   3  -4  -6    3.47    0.89
   3  -4  -6    3.64    0.89
   3  -4  -6    4.31    1.68
   3   4  -6    2.89    0.72
  -3   4   6    3.77    2.40
   3  -4  -6    3.88    1.07
  -3   4   6    2.99    2.00
   3  -4  -6    2.73    0.85
  -3  -4   5  605.49   24.52
   3  -4  -5  569.11   23.81
   3   4  -5  581.55   26.55
  -3   4   5  579.34   25.22
  -3   4   5  563.61   27.95
   3  -4  -5  587.28   25.43
  -3   4   5  613.48   27.65
   3  -4  -5  588.82   25.01
  -3   4   5  579.63   26.98
  -3   4   5  581.34   26.75
  -3  -4   5  633.95   25.06
   3  -4  -5  565.21   25.00
   3  -4  -5  580.71   23.29
   3  -4  -5  579.33   23.10
   3   4  -4   50.42    2.55
   3  -4  -4   47.95    3.38
   3  -4  -4   50.08    2.76
  -3   4   4   39.32    5.31
   3   4  -4   57.09    5.09
  -3   4   4   52.51    4.56
  -3  -4   4   50.82    3.60
   3  -4  -4   48.68    4.23
  -3   4   4   47.22    4.87
   3  -4  -4   52.05    4.12
  -3  -4   4   56.36    4.10
   3  -4  -4   50.39    3.97
  -3   4   4   50.09    5.07
  -3   4   4   46.64    5.18
   3  -4  -4   47.22    2.88
   3   4  -3   24.09    1.48
   3   4  -3   20.96    3.27
   3  -4  -3   18.74    2.61
  -3   4   3   21.72    3.37
  -3   4   3   19.65    3.03
  -3  -4   3   28.08    2.84
   3  -4  -3   19.00    2.58
   3  -4  -3   21.98    2.21
  -3  -4   3   22.81    2.25
  -3   4   3   23.34    3.46
   3  -4  -3   17.47    2.25
  -3   4   3   21.40    3.55
  -3  -4   2  168.53    8.66
   3  -4  -2  156.00    7.87
  -3  -4   2  151.45    7.24
   3  -4  -2  148.53    9.01
   3   4  -2  158.28    9.32
  -3   4   2  163.19   10.20
  -3   4   2  167.21    9.61
   3  -4  -2  162.80    8.85
  -3   4   2  141.87    9.12
  -3   4   2  164.24    9.33
   3  -4  -2  156.16    8.41
  -3  -4   1   36.91    2.72
   3  -4  -1   43.07    3.84
   3   4  -1   36.99    3.91
  -3   4   1   37.58    4.14
  -3   4   1   33.71    3.90
  -3   4   1   36.67    4.03
   3   4  -1   38.83    2.43
   3  -4  -1   43.07    3.25
  -3   4   1   38.07    4.60
  -3  -4   1   42.26    3.71
  -3   4   0   22.81    3.19
  -3  -4   0   23.05    2.17
  -3   4   0   16.10    3.19
  -3   4   0   21.83    3.92
   3  -4   0   23.77    2.45
  -3   4   0   20.91    3.06
  -3  -4   0   23.58    2.90
  -3   4   0   25.08    3.67
   3   4   0   23.42    1.83
  -3   4  -1   28.77    3.51
   3   4   1   27.18    1.87
  -3  -4  -1   25.35    2.39
  -3  -4  -1   27.74    3.31
   3  -4   1   26.45    3.18
  -3   4  -1   29.84    4.49
  -3   4  -1   25.68    3.70
   3  -4   1   26.03    2.69
   3   4   1   36.03    2.23
   3  -4   2    2.07    1.77
  -3   4  -2    1.64    1.98
   3   4   2    1.21    0.63
  -3  -4  -2    1.82    0.99
  -3  -4  -2    3.18    1.80
   3  -4   2    2.62    1.25
  -3   4  -2   -0.41    2.25
   3   4   2    1.44    0.76
   3   4   3   18.09    1.31
  -3  -4  -3   19.82    2.21
  -3   4  -3   12.77    3.00
   3   4   3   15.61    1.43
   3  -4   3   20.31    2.81
  -3  -4  -3   13.88    2.81
  -3   4  -3   15.56    3.49
  -3  -4  -3   16.13    1.33
   3  -4   3   17.61    2.31
   3   4   3   17.81    2.65
   3   4   3   15.83    1.33
   3   4   3   21.14    1.79
  -3   4  -4   23.00    3.95
  -3  -4  -4   22.21    2.49
  -3   4  -4   18.86    3.40
   3   4   4   24.96    3.11
   3   4   4   23.33    1.72
   3  -4   4   24.06    3.17
  -3  -4  -4   21.05    1.67
   3   4   4   22.17    3.13
  -3  -4  -4   24.25    3.45
   3   4   4   22.33    1.56
   3   4   4   27.80    2.07
   3   4   5   22.68    1.62
  -3  -4  -5   26.56    2.81
   3  -4   5   25.33    3.24
   3   4   5   26.83    2.12
  -3  -4  -5   21.63    3.40
   3  -4   5   27.56    2.92
   3   4   5   22.69    3.04
   3   4   5   27.34    3.53
  -3  -4  -5   24.40    1.77
  -3   4  -5   21.76    3.73
   3   4   6    1.30    1.03
  -3  -4  -6    0.42    1.12
   3   4   6    1.63    0.71
  -3   4  -6    1.05    0.60
   3   4   6    1.16    0.75
   3  -4   6    1.75    1.50
   3  -4   6    0.93    1.16
   3   4   6    1.88    1.43
  -3  -4  -6    3.47    2.44
   3   4   6    1.68    1.79
  -3  -4  -6    1.53    0.83
  -3  -4  -6    1.44    0.70
   3  -4   7   24.79    3.27
   3   4   7   18.65    1.51
  -3   4  -7   20.71    1.48
  -3  -4  -7   23.51    2.85
   3   4   7   19.17    3.44
   3   4   7   21.45    1.77
   3  -4   7   22.11    2.84
   3   4   7   15.55    2.67
  -3  -4  -7   19.75    1.72
   3   4   7   20.60    1.68
  -3  -4  -7   18.19    1.63
   3   4   7   19.50    1.86
   3   4   8    3.89    1.81
   3   4   8    7.40    1.37
   3   4   8    7.19    1.02
  -3   4  -8    7.20    0.95
   3   4   8    5.68    1.22
   3  -4   8    6.05    1.94
  -3  -4  -8    7.18    1.20
   3  -4   8    9.65    2.07
   3   4   8    6.55    1.92
   3   4   8    9.73    2.65
   3   4   8    5.96    1.09
  -3  -4  -8    7.54    1.82
  -3  -4  -8    5.38    1.06
  -3   4  -8    7.93    3.03
   3   4   9    2.73    0.92
   3   4   9    2.97    1.08
   3   4   9    1.26    0.86
   3   4   9    2.48    0.99
  -3   4  -9    3.53    0.78
  -3   4  -9    4.57    2.39
  -3  -4  -9    3.38    1.47
  -3  -4  -9    2.48    1.04
   3   4   9    1.47    1.49
   3  -4   9    1.80    1.41
   3  -4   9    4.74    1.72
   3   4   9    2.50    2.00
  -3  -4  -9    1.45    0.97
  -3   4 -10   43.71    2.48
  -3  -4 -10   41.75    4.20
   3   4  10   53.58    3.08
  -3  -4 -10   50.26    3.06
   3   4  10   39.17    4.95
   3  -4  10   49.20    4.63
   3  -4  10   52.61    4.50
   3   4  10   37.62    5.18
  -3  -4 -10   51.61    3.14
  -3  -4 -10   36.04    5.16
   3   4  10   50.02    2.82
  -3   4 -10   40.33    5.46
  -3  -4 -10   25.98    2.90
   3   4  11    4.65    2.45
   3  -4  11    8.21    2.10
   3   4  11    7.47    1.33
  -3   4 -11    7.09    2.85
  -3  -4 -11    6.60    1.35
  -3  -4 -11    4.90    2.81
  -3  -4 -11    6.75    1.36
  -3  -4 -11    5.50    1.27
   3   4  11    8.38    1.25
  -3  -4 -11    6.32    1.32
   3   4  12   30.29    2.16
  -3  -4 -12   26.51    2.29
   3   4  12   28.65    2.29
  -3   4 -12   30.95    4.64
  -3  -4 -12   30.60    4.62
   3  -4  12   24.41    4.15
   3   4  12   24.10    4.25
  -3  -4 -12   26.90    2.35
   3   4  12   25.52    2.02
  -3  -4 -12   26.28    2.12
   3  -4  12   27.16    3.32
  -3  -4 -12   29.71    2.43
   3   4  13    8.30    1.28
   3   4  13    8.58    1.48
   3  -4  13    7.40    1.92
  -3   4 -13    9.54    3.13
  -3  -4 -13    7.71    1.49
   3   4  13    9.82    1.33
  -3  -4 -13    8.83    1.53
   3  -4  13    5.48    2.41
   3   4  13    7.34    2.91
  -3  -4 -13    6.40    2.64
  -3  -4 -13    9.26    1.50
   3   4  14   71.63    4.05
  -3  -4 -14   69.21    4.10
   3   4  14   72.88    3.88
   3   4  14   74.01    3.85
  -3  -4 -14   81.03    4.39
  -3  -4 -14   73.48    4.22
   3   4  15   38.85    2.51
   3   4  15   35.31    2.50
  -3  -4 -15   34.71    2.68
  -3  -4 -15   34.74    2.59
   3   4  15   40.18    2.42
  -3  -4 -15   42.41    2.90
   3   4  16   11.38    1.34
   3   4  16    9.26    1.32
   3   4  16    9.25    1.18
  -3  -4 -16   11.23    1.46
  -3  -4 -16    8.83    1.46
  -3  -4 -17    7.04    1.19
   3   4  17    7.47    1.09
   3   4  17    4.62    0.87
  -3  -4 -17    8.00    1.40
  -3  -4 -18    8.35    1.20
   3   4  18    9.01    1.07
   3   4  18    7.60    0.98
  -3  -4 -18    8.06    1.30
   3   4  19   18.35    1.32
  -3  -4 -19   17.45    1.44
  -3  -4 -19   16.39    1.26
  -3  -4 -19   17.91    1.58
   3   4  20   18.55    1.21
  -3  -4 -20   19.74    1.35
  -3  -4 -20   22.94    1.55
  -3   5  21   38.81    1.85
  -3   5  20   48.32    2.39
  -3   5  20   45.28    2.33
   3  -5 -20   46.26    2.43
   3  -5 -20   53.12    2.69
  -3   5  19   26.44    1.70
   3  -5 -19   28.68    1.82
  -3   5  19   28.01    1.70
   3  -5 -19   24.01    1.88
  -3   5  18    2.16    0.79
   3  -5 -18    1.62    0.89
  -3   5  18    3.08    0.82
   3  -5 -18    2.08    0.88
  -3   5  17    5.15    0.98
   3  -5 -17    5.46    1.14
   3  -5 -17    6.15    1.23
   3  -5 -16   50.92    3.17
   3  -5 -16   54.01    2.91
   3   5 -16   51.45    2.59
  -3   5  16   53.99    3.00
   3  -5 -16   58.87    3.34
   3   5 -15   13.21    1.22
   3  -5 -15   16.48    1.72
   3  -5 -15   12.97    1.46
   3  -5 -15   13.59    1.72
  -3   5  15   14.55    1.52
   3  -5 -15   13.43    1.67
   3   5 -14  101.01    4.54
   3  -5 -14  101.03    6.88
   3   5 -14   97.86    4.61
  -3   5  14   80.12    8.53
   3   5 -14   90.27    8.47
   3  -5 -14   98.07    5.13
   3  -5 -14   94.63    5.32
   3  -5 -14  102.47    5.18
  -3   5  14  102.81    4.88
   3  -5 -14   99.37    4.98
   3   5 -13   16.24    1.39
   3   5 -13   15.71    1.46
   3   5 -13   15.43    1.64
  -3   5  13   13.61    3.75
   3  -5 -13   15.47    2.65
   3   5 -13   22.35    4.32
   3  -5 -13   14.52    1.72
   3  -5 -13   15.59    1.79
   3  -5 -13   16.73    2.06
   3  -5 -12   50.20    4.66
   3   5 -12   48.00    2.63
  -3   5  12   29.48    4.85
   3   5 -12   43.95    2.80
  -3   5  12   39.32    5.82
   3  -5 -12   43.82    2.95
  -3   5  12   33.68    5.30
   3  -5 -12   44.92    3.02
   3  -5 -12   45.50    3.01
  -3   5  11   26.00    4.69
   3  -5 -11   34.69    2.55
   3  -5 -11   28.34    3.68
   3   5 -11   26.33    1.96
   3   5 -11   34.22    2.29
  -3   5  11   29.47    4.96
  -3   5  11   36.09    5.95
   3  -5 -11   31.77    2.35
  -3   5  11   25.96    4.52
   3  -5 -11   31.68    2.34
   3  -5 -11   31.99    2.47
  -3   5  11   31.23    2.15
   3   5 -11   27.82    4.84
   3  -5 -10   15.92    1.81
  -3   5  10   18.76    3.90
   3   5 -10   16.11    1.44
   3   5 -10   12.54    3.60
   3   5 -10   16.21    1.53
   3  -5 -10   12.85    2.50
  -3   5  10   17.45    3.99
  -3   5  10   10.34    3.10
  -3   5  10   19.08    4.19
   3  -5 -10   15.95    1.66
   3  -5 -10   13.85    1.56
  -3   5  10   14.17    1.43
   3  -5 -10   17.74    2.09
   3  -5 -10   12.96    1.63
   3  -5  -9   44.77    4.56
   3   5  -9   42.69    2.47
  -3   5   9   39.50    5.65
   3  -5  -9   46.60    3.07
  -3  -5   9   41.81    3.89
  -3   5   9   47.28    5.95
  -3   5   9   36.40    5.15
   3   5  -9   48.31    2.58
  -3   5   9   43.42    2.55
   3  -5  -9   37.45    2.66
   3   5  -9   40.92    5.61
   3  -5  -9   43.24    2.69
   3  -5  -9   46.07    3.22
   3  -5  -9   43.47    2.89
   3   5  -9   47.04    2.76
  -3   5   8   31.78    5.19
  -3   5   8   36.86    5.06
   3  -5  -8   43.59    4.40
   3   5  -8   39.94    2.24
  -3  -5   8   36.61    3.66
   3   5  -8   31.48    4.94
   3   5  -8   41.53    2.51
  -3   5   8   42.94    5.52
   3  -5  -8   37.39    3.62
   3  -5  -8   41.88    2.53
   3  -5  -8   24.74    3.82
   3  -5  -8   30.90    2.29
  -3   5   8   30.74    4.73
   3  -5  -8   36.51    2.81
   3  -5  -8   35.91    2.57
  -3   5   8   36.37    2.26
   3   5  -8   38.17    2.27
  -3   5   7   58.59    6.20
   3   5  -7   65.88    3.23
  -3   5   7   60.94    7.09
   3   5  -7   57.34    6.34
   3   5  -7   69.03    3.53
   3  -5  -7   71.39    5.19
  -3   5   7   60.56    6.54
  -3  -5   7   55.10    4.75
   3  -5  -7   50.22    5.14
  -3   5   7   47.40    5.90
   3  -5  -7   62.52    3.85
   3  -5  -7   61.01    3.58
  -3   5   7   68.57    3.30
   3   5  -7   63.76    3.29
  -3   5   6   18.77    4.28
   3   5  -6   14.73    1.39
   3   5  -6   18.52    1.58
   3   5  -6   16.26    3.44
  -3   5   6   16.63    3.61
  -3  -5   6   15.42    2.52
   3  -5  -6   17.06    2.01
  -3   5   6   18.56    3.37
   3  -5  -6   18.62    2.66
   3  -5  -6   16.28    1.87
  -3   5   6   25.33    4.08
   3  -5  -6   16.08    1.64
  -3   5   6   17.33    1.41
   3   5  -6   18.40    1.47
  -3  -5   5    3.74    1.53
   3   5  -5    2.81    0.84
   3   5  -5    4.10    2.43
   3  -5  -5    3.50    1.52
   3  -5  -5    3.61    1.13
  -3   5   5    5.57    2.58
   3  -5  -5    4.07    1.32
  -3   5   5    2.64    2.70
  -3   5   5    2.59    1.90
  -3   5   5    3.03    2.31
   3   5  -5    3.37    0.86
  -3   5   5    3.84    0.80
   3  -5  -5    3.88    1.00
  -3  -5   4  138.77    8.24
   3   5  -4  139.22    5.92
   3  -5  -4  153.91    9.14
   3   5  -4  127.15    9.27
   3   5  -4  145.71    6.20
  -3   5   4  125.61    8.47
   3  -5  -4  129.65    7.29
  -3   5   4  121.58    8.81
  -3   5   4  133.11   10.48
   3  -5  -4  129.12    8.24
  -3   5   4  130.62    9.44
   3  -5  -4  135.98    6.27
  -3   5   4  144.40   10.02
   3  -5  -4  141.90    6.57
  -3   5   4  129.24    5.82
   3   5  -3  285.24   11.72
   3   5  -3  287.37   11.59
   3  -5  -3  302.75   15.11
   3   5  -3  270.70   15.25
   3   5  -3  307.83   11.95
  -3   5   3  312.70   17.50
  -3   5   3  278.38   14.95
   3  -5  -3  278.45   14.49
   3  -5  -3  308.15   13.56
  -3   5   3  320.47   16.14
   3  -5  -3  286.01   11.94
  -3   5   3  275.84   14.75
  -3  -5   3  299.89   14.45
  -3   5   3  278.19   16.02
   3  -5  -3  292.71   12.23
   3   5  -3  275.24   11.57
  -3   5   3  276.66   11.48
   3   5  -2   12.73    1.30
   3   5  -2   13.35    1.71
   3   5  -2   11.64    2.67
   3   5  -2   12.65    1.31
   3  -5  -2   12.66    2.62
   3   5  -2   10.64    1.12
   3   5  -2   11.11    1.27
   3  -5  -2    9.64    1.76
  -3   5   2   14.92    3.08
  -3  -5   2   15.30    2.65
   3  -5  -2   16.61    2.81
  -3   5   2    8.09    2.48
   3  -5  -2   12.63    1.53
  -3   5   2    9.47    2.42
   3  -5  -2   10.07    1.22
  -3   5   2   15.01    3.66
   3   5  -1  265.93   11.69
   3   5  -1  277.26   11.92
   3   5  -1  287.85   12.27
   3  -5  -1  294.63   15.15
  -3   5   1  283.44   15.34
   3   5  -1  329.70   12.11
  -3  -5   1  319.86   15.04
   3   5  -1  285.64   11.72
   3   5  -1  267.27   14.70
   3  -5  -1  306.77   15.00
   3  -5  -1  275.57   12.08
   3  -5  -1  290.84   13.72
  -3   5   1  342.54   16.34
   3  -5  -1  293.78   11.92
  -3   5   1  281.89   14.68
   3   5   0    4.47    1.04
   3   5   0    5.72    1.30
   3  -5   0    4.58    1.86
  -3   5   0    5.59    2.44
   3   5   0    6.94    1.10
   3  -5   0    7.81    1.77
  -3  -5   0    5.02    2.06
  -3  -5   0    5.30    1.32
   3   5   0    5.00    0.91
   3   5   1   12.44    1.70
   3   5   1   12.38    1.16
   3  -5   1   16.08    3.00
  -3  -5  -1   11.93    1.90
   3   5   1   16.86    1.61
   3   5   1   12.06    1.43
  -3   5  -1   14.48    3.18
  -3   5  -1   17.32    4.10
   3  -5   1   15.92    2.36
  -3  -5  -1   16.57    2.94
   3   5   1   12.83    1.26
   3   5   2    5.62    1.01
  -3  -5  -2    7.44    2.38
   3   5   2    7.19    1.28
  -3   5  -2    5.34    2.44
   3   5   2    4.79    1.04
  -3   5  -2    6.96    3.13
   3  -5   2    5.01    1.70
   3  -5   2    6.94    2.28
   3   5   2    5.54    0.87
  -3  -5  -2    3.21    1.27
   3   5   3   50.51    3.26
  -3  -5  -3   48.99    3.99
   3  -5   3   47.22    2.90
  -3   5  -3   43.78    5.39
   3  -5   3   52.91    5.07
   3  -5   3   51.18    4.34
  -3  -5  -3   48.02    5.15
   3   5   3   47.36    2.93
   3   5   3   46.72    2.75
   3   5   3   45.43    2.61
   3   5   4   77.33    4.33
   3   5   4   71.70    3.64
   3   5   4   69.48    3.97
  -3  -5  -4   71.87    5.19
  -3  -5  -4   75.08    3.76
  -3   5  -4   63.24    6.88
   3   5   4   72.04    3.78
   3  -5   4   84.23    6.54
  -3  -5  -4   61.59    6.20
   3   5   5   24.18    2.21
   3   5   5   22.69    1.69
  -3  -5  -5   22.24    2.83
   3   5   5   22.33    2.00
  -3   5  -5   22.97    4.16
  -3  -5  -5   23.76    1.81
  -3  -5  -5   26.48    4.13
   3   5   5   20.93    1.79
   3  -5   5   26.33    3.69
  -3  -5  -6   22.78    1.82
   3   5   6   22.65    1.71
  -3   5  -6   22.43    4.32
   3  -5   6   25.57    3.63
   3  -5   6   21.62    3.01
  -3  -5  -6   17.92    2.69
  -3  -5  -6   23.76    4.10
  -3   5  -7   75.20    7.71
   3   5   7   82.97    4.17
  -3  -5  -7   89.44    6.14
   3  -5   7   84.66    6.84
  -3  -5  -7   80.73    4.27
   3  -5   7   88.55    6.37
  -3  -5  -7   86.35    4.39
  -3  -5  -7   89.13    7.79
   3   5   7   96.09    7.17
   3   5   8   53.16    3.12
  -3  -5  -8   56.09    4.91
   3   5   8   56.08    3.50
   3  -5   8   61.04    5.17
   3  -5   8   50.38    5.33
  -3  -5  -8   57.24    3.36
   3   5   8   49.74    5.68
  -3  -5  -8   60.56    6.59
  -3  -5  -8   63.50    3.66
   3   5   8   60.45    3.34
  -3  -5  -8   55.77    3.28
   3  -5   9   57.97    5.06
   3   5   9   49.49    3.04
   3   5   9   52.67    3.46
  -3  -5  -9   55.59    4.90
  -3   5  -9   47.07    6.14
  -3  -5  -9   56.41    3.53
   3  -5   9   53.42    5.35
  -3  -5  -9   58.22    3.37
   3   5   9   45.89    5.65
  -3  -5  -9   62.64    6.75
   3   5   9   56.32    3.23
  -3  -5  -9   56.15    3.26
   3   5  10   29.98    2.14
   3  -5  10   28.97    3.74
  -3  -5 -10   32.75    3.73
   3   5  10   26.09    2.35
  -3   5 -10   26.66    4.77
   3  -5  10   29.70    3.66
  -3  -5 -10   29.03    2.31
   3   5  10   23.10    4.09
   3   5  10   28.61    2.23
  -3  -5 -10   31.43    2.31
   3   5  11   18.37    1.74
  -3   5 -11   23.50    4.37
   3  -5  11   15.63    2.75
   3   5  11   20.28    1.84
   3   5  11   13.48    3.50
  -3  -5 -11   18.40    1.90
  -3  -5 -11   19.86    1.98
   3   5  11   22.66    2.08
  -3  -5 -11   19.53    1.91
   3   5  12   93.44    4.86
   3   5  12   89.98    4.49
  -3  -5 -12   94.32    4.84
  -3  -5 -12   85.04    4.60
   3   5  12   91.29    4.56
  -3  -5 -12   84.85    4.73
   3   5  13   12.43    1.59
   3   5  13   12.62    1.47
  -3  -5 -13   10.91    1.33
  -3  -5 -13   14.40    1.67
  -3  -5 -13   11.02    1.64
   3   5  13   12.00    1.46
  -3  -5 -13   12.36    1.62
   3   5  14    6.89    1.35
  -3  -5 -14    7.03    1.34
  -3  -5 -14    6.84    1.38
   3   5  14    6.48    1.12
  -3  -5 -14    7.14    1.32
   3   5  15   11.66    1.32
   3   5  15   12.05    1.47
  -3  -5 -15   15.12    1.61
  -3  -5 -15   12.83    1.54
  -3  -5 -15   13.71    1.60
   3   5  16   23.71    1.66
   3   5  16   22.69    1.56
  -3  -5 -16   24.47    1.87
  -3  -5 -16   22.68    1.80
  -3  -5 -16   25.53    1.92
   3   5  17    7.79    1.02
   3   5  17    5.57    0.87
   3   5  17    6.89    0.87
  -3  -5 -17    9.31    1.17
  -3  -5 -17    8.33    1.15
   3   5  18    7.22    0.86
  -3  -5 -18    6.80    1.00
  -3  -5 -18    6.70    0.88
  -3  -5 -18    7.88    1.01
   3   5  19   12.66    1.00
  -3  -5 -19   11.90    1.00
  -3   6  19   11.78    0.88
  -3   6  19   11.54    0.94
   3  -6 -19   14.61    1.02
   3  -6 -19   15.23    1.13
  -3   6  18   35.49    1.82
  -3   6  18   33.65    1.89
   3  -6 -18   31.94    1.98
   3  -6 -18   35.71    2.08
  -3   6  17    2.24    0.65
  -3   6  17    1.83    0.76
   3  -6 -17    0.77    0.77
   3  -6 -17    2.58    0.81
  -3   6  16    0.28    0.58
   3  -6 -16   -0.05    0.28
   3  -6 -16    1.17    0.81
  -3   6  16    0.81    0.71
   3   6 -15    6.66    0.77
  -3   6  15    6.68    0.93
   3  -6 -15    7.40    1.08
   3  -6 -15    6.98    1.12
   3   6 -14    7.16    0.87
  -3   6  14    8.11    1.04
   3  -6 -14    8.04    1.38
   3  -6 -14    7.34    1.18
   3  -6 -14    6.76    1.23
   3   6 -13    6.07    0.90
  -3   6  13    7.83    0.98
   3   6 -13    6.15    1.11
   3   6 -13    4.80    1.03
   3  -6 -13    5.88    1.25
  -3   6  13    5.08    1.03
   3  -6 -13    4.30    1.18
   3  -6 -13    5.99    1.18
   3   6 -12   11.38    1.20
   3  -6 -12   12.53    1.69
   3   6 -12   14.75    1.51
  -3   6  12   14.12    1.43
   3  -6 -12   13.29    1.64
   3  -6 -12   16.08    1.63
   3   6 -11   10.18    1.38
   3   6 -11    8.22    1.08
  -3   6  11   10.94    1.29
   3  -6 -11   10.33    1.61
   3  -6 -11   10.10    1.82
   3  -6 -11   10.81    1.52
   3  -6 -10   19.91    3.17
   3  -6 -10   18.90    2.08
   3   6 -10   17.14    1.50
  -3   6  10   22.49    4.86
   3   6 -10   20.02    4.19
   3   6 -10   19.96    1.84
  -3  -6  10   21.58    3.53
  -3   6  10   22.16    1.74
   3  -6 -10   21.07    2.24
   3  -6 -10   21.32    1.95
   3   6  -9    9.60    1.36
   3   6  -9    8.38    1.09
   3  -6  -9    9.92    2.41
   3  -6  -9    6.25    1.53
  -3   6   9    3.67    2.41
  -3   6   9    7.82    3.10
   3  -6  -9   10.46    1.65
  -3   6   9    7.64    1.15
   3  -6  -9    8.67    1.39
   3   6  -9    4.18    2.64
   3   6  -8    8.07    1.15
   3  -6  -8    8.13    1.70
   3   6  -8    8.37    1.25
   3   6  -8    6.51    1.03
  -3   6   8    9.79    3.28
   3   6  -8    8.22    3.00
  -3   6   8    7.15    2.84
  -3   6   8    6.77    1.05
   3  -6  -8    6.36    1.30
   3   6  -7   15.68    1.59
   3   6  -7   14.11    1.32
  -3   6   7   13.42    3.56
   3   6  -7   14.51    3.67
   3  -6  -7   11.89    2.46
   3  -6  -7   16.79    2.04
  -3   6   7   18.48    3.88
  -3   6   7   16.33    1.44
   3  -6  -7   16.40    1.74
   3   6  -7   18.42    1.58
   3   6  -6   94.95    4.43
   3  -6  -6  105.84    7.71
   3   6  -6  100.01    8.56
   3   6  -6  101.38    4.87
   3  -6  -6   88.68    6.84
  -3   6   6   94.63    8.45
  -3   6   6   86.84    9.20
   3  -6  -6   94.17    4.90
   3  -6  -6   94.16    5.26
  -3   6   6   94.84    4.50
   3   6  -6  100.33    4.70
   3   6  -5   15.89    1.40
   3   6  -5   13.90    3.58
  -3   6   5   16.33    1.38
  -3   6   5    9.89    3.75
   3  -6  -5   16.33    2.87
   3  -6  -5   19.63    3.20
  -3   6   5   18.40    3.94
   3   6  -5   16.95    1.62
  -3  -6   5   16.73    2.83
   3  -6  -5   14.81    1.64
   3  -6  -5   18.00    2.03
   3  -6  -4   21.79    3.40
   3  -6  -4   24.07    1.94
   3   6  -4   22.48    1.63
   3  -6  -4   25.62    3.70
   3   6  -4   23.76    1.90
   3   6  -4   20.66    3.99
   3  -6  -4   20.77    2.65
  -3   6   4   25.24    4.31
  -3  -6   4   24.07    3.45
  -3   6   4   21.13    4.63
   3  -6  -4   20.19    2.17
  -3   6   4   21.73    1.56
  -3   6   3  444.10   24.22
   3   6  -3  440.91   17.44
   3  -6  -3  477.08   21.76
   3   6  -3  384.40   21.43
   3   6  -3  444.21   17.87
   3   6  -3  441.90   17.71
  -3   6   3  504.94   23.32
   3  -6  -3  451.78   21.31
   3  -6  -3  425.39   19.64
  -3  -6   3  408.91   20.70
   3  -6  -3  446.06   18.24
   3  -6  -3  436.12   17.84
   3   6  -2   96.36    4.63
  -3   6   2   76.47    7.22
  -3   6   2   96.60    9.26
   3   6  -2   99.03    4.39
   3  -6  -2  110.59    7.78
  -3  -6   2   87.14    7.13
   3   6  -2   99.74    4.77
   3  -6  -2   87.61    7.16
   3  -6  -2   92.01    6.20
   3  -6  -2   95.52    5.00
   3   6  -2   87.85    4.38
   3  -6  -2   96.43    4.69
   3   6  -1   96.22    4.78
  -3   6   1   89.75    7.88
   3   6  -1  100.95    4.59
   3  -6  -1  105.96    7.87
   3   6  -1  112.95    5.08
   3  -6  -1  110.51    7.92
  -3   6   1  112.64   10.06
   3  -6  -1   94.39    6.46
   3  -6  -1  100.24    5.15
  -3  -6   1   84.75    7.27
   3   6  -1   97.37    4.67
   3   6   0   17.90    1.64
   3   6   0   19.45    1.76
  -3   6   0   20.78    3.80
   3  -6   0   15.78    3.07
  -3   6   0   14.98    4.24
   3  -6   0   17.80    2.71
   3  -6   0   22.27    3.66
  -3  -6   0   16.12    3.21
   3   6   0   19.11    1.61
   3   6   1  351.62   14.49
   3   6   1  349.51   14.50
  -3   6  -1  359.68   19.18
   3  -6   1  355.25   18.27
   3  -6   1  369.55   15.00
   3   6   1  327.72   14.72
   3   6   1  391.87   14.87
   3  -6   1  379.42   17.26
  -3  -6  -1  327.92   18.16
   3   6   2   48.65    2.94
   3  -6   2   63.59    6.01
   3  -6   2   55.40    5.54
   3  -6   2   54.16    3.31
   3   6   2   64.04    3.38
  -3   6  -2   52.34    6.08
   3   6   2   49.12    3.24
   3  -6   2   59.65    4.95
  -3  -6  -2   55.63    5.86
   3   6   2   54.04    3.05
   3   6   3   12.55    1.32
   3   6   3   19.33    1.80
   3  -6   3   16.96    1.73
   3  -6   3   16.53    3.10
  -3   6  -3   18.62    4.11
   3  -6   3   20.23    3.57
   3   6   3   17.91    1.88
   3  -6   3   14.11    2.52
  -3  -6  -3   18.90    3.75
   3   6   3   16.02    1.57
   3   6   4    3.39    0.84
   3   6   4    5.50    1.23
   3  -6   4    4.09    1.95
   3   6   4    3.70    1.30
  -3   6  -4    2.03    2.31
   3  -6   4    3.26    1.56
  -3  -6  -4    5.32    2.71
  -3  -6  -4    4.03    1.58
   3   6   4    4.98    1.08
   3  -6   4    7.20    2.48
   3   6   5    3.52    1.16
  -3   6  -5    2.59    2.43
   3   6   5    3.61    0.90
   3  -6   5    4.06    1.90
  -3  -6  -5    4.97    1.52
   3   6   5    4.30    1.22
   3  -6   5    4.44    2.16
  -3  -6  -5    0.46    2.24
   3  -6   5    3.76    0.89
   3   6   5    3.70    1.17
   3   6   6  232.95    9.99
  -3  -6  -6  243.50   12.47
   3   6   6  291.79   10.80
   3  -6   6  208.69   13.01
  -3   6  -6  262.24   15.58
   3  -6   6  254.97   14.11
  -3  -6  -6  217.52   10.04
  -3  -6  -6  235.18   14.50
  -3  -6  -6  256.97   10.69
   3   6   6  230.60   10.24
   3   6   7  176.09    8.01
   3   6   7  184.17    8.15
  -3  -6  -7  169.72   10.26
   3  -6   7  195.18   11.90
   3  -6   7  181.19   11.36
  -3   6  -7  174.71   12.82
   3  -6   7  197.88   11.08
  -3  -6  -7  185.77    8.29
  -3  -6  -7  179.25   12.39
  -3  -6  -7  207.00    8.82
   3   6   7  186.96    8.40
   3   6   8   19.05    1.56
   3  -6   8   23.43    3.66
   3   6   8   23.07    1.79
   3   6   8   29.69    2.37
   3  -6   8   21.67    3.28
  -3   6  -8   22.79    4.51
  -3  -6  -8   20.20    1.82
  -3  -6  -8   23.77    2.22
  -3  -6  -8   19.01    4.03
   3   6   8   21.16    2.13
   3   6   9   60.63    3.21
  -3  -6  -9   57.34    3.35
   3   6   9   48.56    3.44
  -3  -6  -9   58.86    3.65
   3   6  10   43.52    2.71
   3   6  10   44.75    3.10
  -3  -6 -10   50.24    3.27
  -3  -6 -10   45.38    2.88
  -3  -6 -10   45.94    3.16
   3   6  10   46.12    2.91
   3   6  11  186.65    8.41
   3   6  11  179.10    8.60
  -3  -6 -11  192.82    8.74
  -3  -6 -11  188.38    8.48
  -3  -6 -11  196.65    8.74
   3   6  11  187.16    8.26
  -3  -6 -11  185.80    8.38
   3   6  12   16.60    1.53
   3   6  12   22.68    1.95
  -3  -6 -12   17.40    1.67
   3   6  12   17.00    1.78
  -3  -6 -12   16.18    1.81
  -3  -6 -12   14.83    1.63
   3   6  12   17.94    1.65
  -3  -6 -12   16.90    1.59
   3   6  13   39.95    1.88
   3   6  13   38.39    2.16
  -3  -6 -13   40.58    2.01
  -3  -6 -13   39.89    2.08
  -3  -6 -13   39.77    2.24
   3   6  13   39.48    1.97
   3   6  14    4.68    0.95
   3   6  14    4.06    0.89
  -3  -6 -14    5.28    1.02
   3   6  14    4.32    1.01
   3   6  14    6.35    1.10
  -3  -6 -14    2.94    0.84
   3   6  15   20.35    1.50
  -3  -6 -15   22.43    1.62
  -3  -6 -15   23.57    1.71
   3   6  15   21.12    1.53
   3   6  16    9.71    0.96
  -3  -6 -16   12.54    1.15
   3   6  16   11.44    1.03
  -3  -6 -16   12.43    1.05
   3   6  17    7.97    0.78
   3   6  17   10.30    0.81
  -3  -6 -17    8.87    0.88
  -3  -6 -17    9.12    0.85
  -3   7  16   44.02    2.18
   3  -7 -16   44.78    2.30
   3  -7 -16   42.30    2.14
  -3   7  15   24.12    1.23
   3  -7 -15   26.44    1.42
   3  -7 -15   24.83    1.19
   3  -7 -14    7.41    0.97
  -3   7  14    8.83    0.94
   3  -7 -14    8.93    0.93
   3  -7 -14    7.23    1.03
   3  -7 -13    3.93    0.77
   3  -7 -13    4.62    1.00
   3   7 -13    3.79    0.64
  -3   7  13    3.72    0.83
   3  -7 -13    3.94    0.96
   3   7 -12   24.72    1.58
   3   7 -12   24.12    1.80
   3  -7 -12   27.24    2.08
   3  -7 -12   29.63    2.31
  -3   7  12   27.65    1.79
   3  -7 -12   26.19    1.96
   3  -7 -12   26.10    1.77
   3   7 -11    3.71    0.80
   3   7 -11    3.35    0.93
   3  -7 -11    2.48    1.06
   3  -7 -11    4.12    1.29
  -3   7  11    3.12    0.84
   3  -7 -11    3.06    0.97
   3  -7 -11    4.45    0.80
   3   7 -10    3.25    0.99
   3  -7 -10    4.10    1.21
  -3   7  10    3.66    0.92
   3  -7 -10    5.76    1.44
   3  -7 -10    3.17    0.99
   3  -7 -10    2.36    0.76
   3  -7  -9    3.04    1.25
  -3   7   9    5.24    0.98
   3   7  -9    4.24    1.00
   3  -7  -9    4.15    1.04
   3   7  -8    5.48    1.13
   3  -7  -8    6.42    1.52
  -3   7   8    5.99    0.94
   3  -7  -8    5.60    1.12
   3  -7  -7   32.50    2.68
   3   7  -7   35.11    2.34
   3  -7  -7   32.80    2.66
  -3   7   7   29.43    1.94
   3  -7  -7   31.23    2.26
   3   7  -7   37.23    2.25
   3   7  -6   20.45    1.74
   3  -7  -6   21.49    2.18
   3  -7  -6   18.50    2.05
  -3   7   6   17.38    1.41
   3  -7  -6   17.87    1.69
   3   7  -6   20.89    1.70
   3  -7  -5    6.35    1.52
   3   7  -5    5.67    1.11
   3  -7  -5    4.30    1.40
  -3   7   5    4.99    0.81
   3  -7  -5    4.96    1.05
   3  -7  -4    5.49    1.37
   3   7  -4    6.94    1.18
   3  -7  -4    4.68    1.31
   3  -7  -4    5.09    1.04
   3  -7  -3   31.44    2.58
   3   7  -3   29.64    2.22
   3  -7  -3   27.37    2.37
   3   7  -3   32.27    2.21
   3  -7  -2   28.85    2.42
   3   7  -2   29.83    2.14
   3  -7  -2   24.36    2.20
   3   7  -2   26.95    2.03
   3  -7  -1   41.27    2.92
   3  -7  -1   40.08    4.73
   3   7  -1   43.41    2.71
   3  -7  -1   40.76    2.77
   3   7  -1   42.95    2.65
   3   7   0   28.59    2.15
   3  -7   0   28.33    2.34
   3   7   0   27.86    2.08
   3   7   1   59.73    3.02
   3  -7   1   64.22    3.67
   3   7   1   67.12    3.55
   3   7   1   61.21    3.27
   3   7   1   64.11    3.44
   3   7   2   82.67    4.04
   3   7   2   73.92    3.64
   3   7   2   80.90    4.14
   3  -7   2   80.51    4.23
   3   7   2   81.72    3.99
   3   7   3   28.22    1.96
  -3   7  -3   24.21    1.70
   3   7   3   22.69    1.64
   3   7   3   28.55    2.08
  -3  -7  -3   30.56    2.25
   3   7   3   28.38    2.00
   3   7   4    0.62    0.82
   3   7   4    0.57    0.88
  -3   7  -4    0.49    0.60
   3  -7   4    0.96    0.73
  -3  -7  -4    1.49    1.09
   3   7   4    0.91    0.88
   3   7   5   54.17    2.94
   3   7   5   54.95    3.12
  -3  -7  -5   56.47    3.32
   3   7   5   51.03    3.03
   3   7   6   73.35    3.62
   3   7   6   68.49    3.43
   3   7   6   78.39    3.89
  -3  -7  -6   77.95    4.10
   3   7   6   74.96    3.86
   3   7   7   34.26    2.12
   3   7   7   41.04    2.54
  -3  -7  -7   39.69    2.70
   3   7   7   41.62    2.53
   3   7   7   42.08    2.27
   3   7   8   30.53    1.97
   3   7   8   37.91    2.33
   3   7   8   31.25    2.23
  -3  -7  -8   40.70    2.84
  -3  -7  -8   37.46    2.50
   3   7   8   33.31    1.96
   3   7   9   36.78    2.17
   3   7   9   44.37    2.52
  -3  -7  -9   40.91    2.68
  -3  -7  -9   42.09    2.87
   3   7   9   42.29    2.51
   3   7  10   10.58    1.07
   3   7  10   12.66    1.28
  -3  -7 -10    9.93    1.42
  -3  -7 -10   14.32    1.57
   3   7  11   16.29    1.28
   3   7  11   21.10    1.52
  -3  -7 -11   21.53    1.76
  -3  -7 -11   17.38    1.33
  -3  -7 -11   18.94    1.67
   3   7  12   42.32    2.23
   3   7  12   48.66    2.45
  -3  -7 -12   41.94    2.27
  -3  -7 -12   51.12    2.68
  -3  -7 -12   42.45    2.46
   3   7  12   46.98    2.48
  -3  -7 -12   46.99    2.53
   3   7  13    3.58    0.63
  -3  -7 -13    4.42    0.90
   3   7  13    5.45    0.73
  -3  -7 -13    4.07    0.63
   3   7  13    4.65    0.81
  -3  -7 -13    4.21    0.84
   3   7  14    1.66    0.48
   3   7  14    1.54    0.56
  -3  -7 -14    2.66    0.61
  -3  -7 -14    2.22    0.68
   3  -8 -12    8.01    0.77
   3  -8 -12    6.61    0.82
  -3   8  12    5.34    0.61
   3  -8 -12    7.51    0.75
   3   8 -11    1.54    0.44
   3  -8 -11    2.38    0.75
   3  -8 -11    2.18    0.59
   3  -8 -11    2.01    0.62
  -3   8  11    0.94    0.46
   3   8 -10    9.73    0.87
   3  -8 -10   11.01    1.03
   3   8 -10    9.60    0.97
   3  -8 -10   10.93    1.23
   3  -8 -10    9.48    0.94
  -3   8  10    9.03    0.81
   3   8  -9   48.78    1.58
   3   8  -9   46.37    1.73
   3  -8  -9   48.79    2.16
   3  -8  -9   43.76    1.60
   3  -8  -8    4.88    1.14
   3  -8  -8    4.36    0.76
   3   8  -8    5.44    0.84
   3  -8  -8    4.79    1.11
   3   8  -7   51.92    2.74
   3  -8  -7   55.17    3.05
   3  -8  -7   55.51    3.11
   3  -8  -7   47.20    2.54
   3  -8  -6    2.46    1.07
   3  -8  -6    1.02    0.93
   3   8  -6    2.26    0.77
   3  -8  -5   13.31    1.55
   3   8  -5   14.21    1.30
   3  -8  -5   12.51    1.54
   3  -8  -4    0.95    0.98
   3   8  -4    0.38    0.71
   3  -8  -4    2.09    0.93
   3  -8  -3   89.81    4.53
   3   8  -3   90.93    4.24
   3  -8  -3   83.78    4.25
   3   8  -2    6.06    1.03
   3  -8  -2    3.33    1.05
   3   8  -2    6.05    0.95
   3  -8  -1   31.55    2.15
   3   8  -1   29.15    1.94
   3   8  -1   27.97    1.89
   3   8   0    3.58    0.92
  -3   8   0    2.31    0.72
   3  -8   0    4.17    0.99
   3   8   0    4.59    0.88
   3  -8   0    1.71    0.79
   3   8   1    5.04    0.94
  -3   8  -1    3.56    0.75
   3  -8   1    4.06    0.96
   3   8   1    3.15    0.83
   3  -8   1    3.35    0.82
   3  -8   2   20.70    1.48
   3   8   2   20.94    1.53
  -3  -8  -2   17.64    1.45
  -3   8  -2   16.56    1.25
   3   8   2   19.99    1.49
   3  -8   3   21.12    1.38
  -3  -8  -3   17.42    1.45
   3   8   3   18.46    1.41
   3   8   3   18.87    1.45
   3   8   4    3.79    0.81
   3   8   4    5.97    0.86
  -3  -8  -4    5.02    0.94
   3   8   5   23.91    1.58
  -3  -8  -5   21.35    1.62
   3   8   5   22.18    1.50
   3   8   6   12.86    1.11
  -3  -8  -6   11.62    1.20
   3   8   6   11.49    1.03
   3   8   7   40.81    2.09
  -3  -8  -7   35.25    2.15
  -3  -8  -7   41.28    2.54
   3   8   7   35.70    1.89
   3   8   8   14.94    1.12
  -3  -8  -8   14.20    1.26
   3   8   9   11.09    0.88
  -3  -8  -9   10.21    1.14
  -3  -8  -9    8.11    0.96
  -3  -8 -10   33.57    1.85
  -3  -8 -10   34.43    1.93
  -3   9   7   22.49    1.21
  -3   9   6    3.70    0.54
   3   9  -6    4.39    0.53
   3  -9  -6    4.69    0.68
   3  -9  -6    4.38    0.66
  -3   9   5   25.58    1.38
   3  -9  -5   27.37    1.44
   3  -9  -5   25.61    1.54
  -3   9   4    4.59    0.57
   3  -9  -4    2.65    0.64
   3  -9  -4    3.46    0.59
   3   9  -4    3.77    0.51
   3   9  -3   19.74    1.16
   3  -9  -3   17.97    1.27
  -3   9   3   19.17    1.14
   3   9  -2   24.50    1.33
   3  -9  -2   26.10    1.38
  -3  -9   2   24.03    1.52
  -3   9   2   21.90    1.27
  -3   9   1    2.54    0.43
   3   9  -1    2.30    0.48
  -3  -9   1    2.57    0.70
   3  -9  -1    2.25    0.48
  -3  -9   0    0.98    0.65
   3   9   0    0.45    0.37
  -3  -9  -1    9.79    1.04
  -3  -9  -2   24.86    1.64
  -3  -9  -3   13.63    1.21
  -3  -9  -4   22.08    1.53
   4   0 -25   -0.17    0.67
   4   0 -24   24.16    1.90
   4   0 -23   66.21    3.77
   4   0 -22    8.42    1.54
   4   0 -22   11.81    1.67
   4   0 -21    6.42    1.58
   4   0 -21    9.36    1.68
   4   0 -20  233.21   11.23
   4   0 -20  268.12   11.38
   4   0 -19   23.69    2.51
  -4   0  19   17.84    4.14
   4   0 -19   26.72    2.57
   4   0 -18   67.33    4.32
  -4   0  18   74.77    9.62
   4   0 -18   68.04    4.26
  -4   0  18   61.74    7.08
   4   0 -17   15.91    4.48
  -4   0  17   13.85    3.62
   4   0 -17   13.74    1.99
  -4   0  17   13.27    4.79
   4   0 -17   19.48    2.13
   4   0 -17   15.49    1.39
  -4   0  16  116.02    9.68
   4   0 -16  109.45    9.88
   4   0 -16  125.95    6.50
  -4   0  16  118.64   11.86
   4   0 -16  125.64    6.42
   4   0 -16  126.60    5.64
   4   0 -15   -0.35    1.12
   4   0 -15    2.89    2.36
  -4   0  15   -0.96    2.20
   4   0 -15    0.87    1.12
  -4   0  15   -2.99    3.67
   4   0 -15   -1.60    2.61
   4   0 -14   -0.33    1.39
   4   0 -14   -0.76    2.25
   4   0 -14   -0.50    2.37
   4   0 -14    3.59    1.11
  -4   0  14    2.25    2.16
   4   0 -14    1.16    1.14
  -4   0  14    0.70    2.73
   4   0 -13    6.17    1.31
   4   0 -13    4.54    2.46
   4   0 -13    4.17    1.00
  -4   0  13    4.17    2.48
   4   0 -13    4.50    1.26
  -4   0  13    9.08    2.01
  -4   0  13    7.04    3.48
   4   0 -13    5.95    2.67
   4   0 -12   25.53    1.79
   4   0 -12   23.83    2.14
  -4   0  12   39.95    4.82
  -4   0  12   24.13    2.94
   4   0 -12   31.08    4.49
   4   0 -12   42.08    4.41
  -4   0  12   28.65    5.26
   4   0 -12   25.21    3.56
   4   0 -12   35.16    2.52
  -4   0  11  159.31   10.14
   4   0 -11  144.69    7.27
   4   0 -11  169.83    9.67
   4   0 -11  172.58   10.75
  -4   0  11  159.38    8.48
   4   0 -11  169.08    9.77
   4   0 -11  175.71    7.46
  -4   0  11  170.66   12.04
   4   0 -10    3.88    1.88
   4   0 -10    2.32    1.84
   4   0 -10    5.62    2.60
  -4   0  10    6.79    2.37
  -4   0  10    6.07    1.49
  -4   0  10    6.75    3.23
   4   0  -9   99.12    6.66
  -4   0   9  112.02    7.40
  -4   0   9   98.52    5.42
  -4   0   9  113.05    8.60
   4   0  -9   98.93    6.68
   4   0  -8  222.91    8.73
   4   0  -8  220.19   11.20
  -4   0   8  244.65   12.06
  -4   0   8  202.94    9.52
  -4   0   8  229.94   13.17
   4   0  -8  206.46   11.02
   4   0  -7  170.29    6.87
  -4   0   7  163.32    7.28
  -4   0   7  176.76   10.83
   4   0  -7  168.85    8.97
  -4   0   7  176.29    9.62
  -4   0   6    2.72    1.73
   4   0  -6    6.31    1.94
   4   0  -6    2.86    0.54
   4   0  -6    3.28    1.06
  -4   0   6    2.22    2.23
   4   0  -5   15.96    1.83
   4   0  -5   16.28    2.39
   4   0  -5   20.36    1.35
  -4   0   5   21.06    2.75
  -4   0   5   21.42    3.35
   4   0  -5   15.30    1.28
   4   0  -4   28.61    1.85
  -4   0   4   28.99    3.70
   4   0  -4   26.82    2.34
  -4   0   4   28.78    3.09
   4   0  -4   32.76    3.01
   4   0  -3  103.82    5.85
   4   0  -3   99.87    5.36
  -4   0   3   97.88    5.80
   4   0  -3   98.85    4.74
  -4   0   3  105.73    6.16
  -4   0   3  100.97    6.58
   4   0  -2  153.64    7.92
   4   0  -2  160.47    6.98
  -4   0   2  151.59    7.83
  -4   0   2  156.42    8.20
  -4   0   2  150.79    8.41
  -4   0   1 3899.27  149.15
   4   0  -1 3970.71  148.30
  -4   0   1 3939.86  149.61
  -4   0   1 3700.81  149.53
  -4   0   0 2456.51   90.60
  -4   0   0 2339.87   90.24
   4   0   0 2407.93   89.80
   4   0   0 2302.12   89.20
   4   0   0 2275.39   88.57
  -4   0   0 2327.25   89.98
   4   0   1  939.27   38.49
   4   0   1  969.19   38.01
  -4   0  -1  967.10   38.65
   4   0   1  951.26   37.65
  -4   0  -1  985.78   37.76
  -4   0  -1 1011.20   38.92
  -4   0  -2  357.96   16.58
   4   0   2  411.69   17.01
   4   0   2  404.66   16.43
  -4   0  -2  404.30   17.12
  -4   0  -2  407.35   16.21
  -4   0  -3    8.91    1.77
   4   0   3    8.95    1.58
   4   0   3    8.66    1.46
   4   0   3    8.19    1.56
  -4   0  -3    8.03    1.29
  -4   0  -3    7.98    1.24
   4   0   4 1364.46   52.95
   4   0   4 1381.03   52.74
   4   0   4 1395.48   53.05
  -4   0  -4 1338.72   53.13
  -4   0  -4 1259.98   52.29
  -4   0  -4 1378.59   53.36
  -4   0  -5  195.69    9.85
  -4   0  -5  201.51    9.23
   4   0   5  203.65    9.47
   4   0   5  198.34    9.83
  -4   0  -5  202.03   10.01
   4   0   5  197.12    9.52
   4   0   6   24.74    2.48
   4   0   6   24.07    2.47
   4   0   6   29.45    3.08
  -4   0  -6   21.87    2.29
  -4   0  -6   24.68    2.89
  -4   0  -6   30.66    2.99
   4   0   7 1239.74   49.98
  -4   0  -7 1295.29   50.75
   4   0   7 1231.51   49.82
  -4   0  -7 1261.70   50.78
   4   0   7 1258.66   51.03
  -4   0  -7 1289.75   49.80
   4   0   8   77.32    4.96
   4   0   8  105.05    6.60
   4   0   8   89.50    3.96
  -4   0  -8   83.09    5.76
   4   0   8   92.45    5.45
  -4   0  -8   75.08    5.25
  -4   0  -8   95.86    6.13
  -4   0  -8   82.91    4.26
   4   0   8   82.34    6.22
  -4   0  -8   87.16    5.19
   4   0   9 1025.08   41.01
  -4   0  -9  979.08   39.64
   4   0   9 1073.66   39.62
  -4   0  -9 1030.88   42.61
  -4   0  -9 1088.78   42.63
   4   0   9 1047.67   43.39
  -4   0  -9  969.97   41.33
  -4   0  -9 1003.08   41.24
   4   0   9 1086.67   41.69
   4   0   9 1084.94   43.23
  -4   0  -9 1013.75   40.03
  -4   0 -10  890.16   35.29
   4   0  10  930.41   35.15
   4   0  10  956.50   39.08
  -4   0 -10  942.38   38.40
  -4   0 -10  887.24   35.20
   4   0  10  950.11   39.43
   4   0  10  919.81   37.25
  -4   0 -10  892.21   35.62
  -4   0 -11   97.30    7.07
  -4   0 -11   98.11    4.79
   4   0  11  101.89    6.26
   4   0  11  109.31    7.76
   4   0  11   99.05    4.60
  -4   0 -11  100.26    4.70
  -4   0 -11   95.03    5.01
   4   0  11   99.69    7.83
  -4   0 -12   23.31    3.55
  -4   0 -12   27.47    2.01
   4   0  12   24.71    3.91
   4   0  12   27.68    3.03
  -4   0 -12   23.94    1.83
   4   0  12   33.47    4.74
   4   0  12   24.85    1.78
  -4   0 -12   27.25    2.21
   4   0  13   99.34    8.02
   4   0  13   97.86    4.62
  -4   0 -13   99.04    4.89
  -4   0 -13   95.03    7.56
   4   0  13   91.65    6.17
   4   0  13   83.48    8.08
  -4   0 -13   96.23    5.13
  -4   0 -13   97.45    4.69
  -4   0 -14   70.39    3.82
  -4   0 -14   71.03    6.81
   4   0  14   55.46    4.69
   4   0  14   59.66    6.84
   4   0  14   63.83    3.44
  -4   0 -14   70.61    4.03
  -4   0 -14   70.00    3.58
   4   0  15  209.39    9.06
  -4   0 -15  210.43    9.42
  -4   0 -15  222.46    9.19
  -4   0 -15  189.45   12.74
   4   0  15  201.98   13.84
  -4   0 -15  224.14    9.79
   4   0  16    6.78    2.91
  -4   0 -16    9.87    2.80
  -4   0 -16    8.54    1.12
  -4   0 -16    8.40    1.53
   4   0  16    9.79    1.15
  -4   0 -17   26.53    1.64
   4   0  17   23.14    1.70
  -4   0 -17   23.27    2.16
  -4   0 -18   56.89    2.66
   4   0  18   48.74    2.70
  -4   0 -18   56.12    3.31
  -4   0 -19   75.12    4.14
  -4   0 -19   71.97    3.85
  -4   0 -20   52.40    3.12
  -4   0 -20   51.01    2.79
  -4   0 -21  159.47    7.01
  -4   0 -22   51.64    2.66
   4   1 -24    6.16    1.08
   4  -1 -24    7.10    1.17
   4   1 -23   12.55    1.53
   4  -1 -23   15.50    1.64
   4   1 -22    3.49    1.23
   4  -1 -22    4.56    1.27
   4  -1 -21   -1.09    1.19
   4   1 -21   -0.73    1.12
   4   1 -21   -0.59    1.12
   4  -1 -21    1.31    1.17
   4  -1 -21    0.13    0.66
   4   1 -20  258.67   12.63
   4  -1 -20  260.97   12.64
   4   1 -20  300.26   12.76
   4  -1 -20  298.95   12.78
   4  -1 -20  315.13   12.07
  -4   1  19    0.58    2.34
  -4  -1  19    0.81    2.80
   4  -1 -19    0.96    1.22
   4   1 -19    1.38    1.38
  -4   1  19    0.86    2.84
   4  -1 -19    0.86    0.81
   4   1 -19    1.03    1.28
   4  -1 -19    1.31    1.25
  -4   1  18  136.12   13.61
   4   1 -18  135.43    7.50
  -4   1  18  132.45   11.42
   4  -1 -18  150.75    7.67
  -4  -1  18  142.02   13.28
   4   1 -18  170.95    7.76
   4  -1 -18  163.31    7.71
   4  -1 -18  159.18    6.99
  -4   1  17    7.53    3.27
   4  -1 -17    4.24    1.44
   4   1 -17    5.08    1.45
  -4  -1  17    5.28    2.42
  -4  -1  17    7.91    3.97
  -4   1  17    4.31    3.94
   4  -1 -17    5.71    1.07
   4   1 -17    6.36    1.51
   4  -1 -17    5.43    1.51
   4  -1 -16   22.40    4.53
   4   1 -16   20.24    4.50
  -4   1  16   30.90    5.31
   4  -1 -16   27.37    2.52
   4   1 -16   25.26    2.54
  -4  -1  16   26.34    4.33
  -4  -1  16   23.47    5.43
   4   1 -16   27.56    2.49
   4  -1 -16   32.11    2.65
   4   1 -15   13.48    3.36
   4  -1 -15   19.51    3.70
  -4  -1  15   13.43    3.22
   4   1 -15   13.16    1.54
  -4   1  15   24.99    4.72
   4  -1 -15   15.52    1.90
   4   1 -15   14.36    1.88
  -4  -1  15   14.97    4.45
   4  -1 -15   16.93    3.95
   4   1 -15   11.16    3.43
   4   1 -15   16.52    1.88
   4  -1 -15   15.48    1.85
   4   1 -14    8.20    1.48
   4  -1 -14   10.89    1.67
   4   1 -14    3.79    2.37
   4  -1 -14   13.87    3.22
  -4   1  14    9.51    3.11
   4   1 -14    8.93    1.27
  -4  -1  14    8.07    2.55
   4   1 -14   10.43    3.34
  -4   1  14    8.61    2.33
   4  -1 -14    8.25    1.51
   4   1 -14    9.01    1.53
  -4  -1  14    7.26    3.47
   4  -1 -14   10.39    1.09
   4  -1 -14    4.44    2.75
   4   1 -13   14.85    1.22
   4   1 -13    8.31    2.68
   4  -1 -13   11.98    3.03
   4  -1 -13   14.15    3.51
   4   1 -13   13.34    1.34
   4   1 -13   12.41    3.60
  -4  -1  13    9.29    2.77
  -4   1  13   13.07    3.38
  -4   1  13   11.31    2.27
   4  -1 -13   13.60    1.65
   4   1 -13   13.04    1.68
  -4  -1  13   16.97    4.28
   4  -1 -13   13.01    1.34
   4   1 -13   15.10    1.70
   4  -1 -13   13.58    1.71
   4   1 -12   62.21    3.08
  -4   1  12   62.25    6.36
   4  -1 -12   65.98    3.70
   4  -1 -12   65.02    3.73
   4   1 -12   63.92    3.19
  -4  -1  12   60.40    5.72
   4  -1 -12   57.77    3.59
   4   1 -12   61.40    3.66
   4   1 -12   65.91    6.33
  -4   1  12   59.76    4.87
  -4  -1  12   69.83    7.42
  -4   1  12   74.75    8.35
   4   1 -12   68.91    5.78
   4  -1 -12   64.67    5.66
   4  -1 -12   64.22    6.25
   4   1 -12   67.27    3.68
   4   1 -11   13.31    1.09
   4   1 -11   14.85    2.60
   4   1 -11   11.99    2.99
   4   1 -11   11.74    2.76
   4  -1 -11   12.74    2.85
   4  -1 -11   13.81    1.46
   4   1 -11   15.13    1.27
  -4   1  11   14.71    4.25
  -4   1  11   14.46    3.60
   4   1 -11   11.81    1.50
  -4  -1  11   13.95    2.77
   4  -1 -11    8.84    2.83
  -4  -1  11   13.36    2.00
   4  -1 -11   10.35    1.49
  -4   1  11   15.79    2.36
  -4  -1  11   10.56    3.32
   4   1 -11   13.56    1.53
   4  -1 -11   12.81    1.54
   4   1 -10   17.86    2.74
   4  -1 -10   20.13    2.91
   4  -1 -10   16.05    1.57
   4   1 -10   15.18    2.60
  -4   1  10   18.08    3.49
  -4  -1  10   15.18    2.83
  -4  -1  10   16.82    2.02
  -4   1  10   18.92    2.33
  -4  -1  10   16.32    3.82
  -4   1  10   22.67    4.52
   4  -1  -9   11.88    1.37
   4   1  -9   10.03    2.23
   4  -1  -9   13.04    2.54
  -4   1   9   10.30    3.45
   4  -1  -9   12.59    1.40
  -4  -1   9    8.86    2.20
  -4   1   9    6.14    2.78
  -4  -1   9   11.44    1.53
  -4   1   9   14.22    1.95
  -4  -1   9   12.67    3.26
   4   1  -9   14.83    2.37
  -4  -1   8   84.47    5.62
   4   1  -8   74.86    5.12
   4  -1  -8   69.35    3.92
   4  -1  -8   77.62    4.17
  -4   1   8   67.96    5.98
  -4  -1   8   73.91    3.93
  -4   1   8   77.55    4.41
  -4  -1   8   61.35    6.02
  -4   1   8   71.45    6.93
   4   1  -8   67.55    5.06
   4  -1  -8   71.85    5.26
   4  -1  -7  111.66    5.61
  -4  -1   7  123.00    6.96
  -4   1   7  125.53    7.96
   4  -1  -7  116.71    5.85
  -4   1   7  111.95    5.67
  -4  -1   7  105.98    7.93
  -4   1   7  119.60    8.61
   4   1  -7  110.04    6.52
   4   1  -7  111.42    6.76
   4  -1  -7  118.34    6.86
  -4   1   6    9.19    2.50
   4   1  -6    7.76    1.85
   4  -1  -6   10.23    2.10
   4  -1  -6    7.11    1.23
  -4  -1   6   10.23    2.14
   4  -1  -6    8.80    0.75
   4  -1  -6    9.30    1.45
  -4   1   6    8.50    1.22
  -4  -1   6   11.04    2.89
  -4   1   6   10.93    3.21
  -4  -1   5   32.03    3.08
   4  -1  -5   31.64    2.45
  -4   1   5   37.11    3.95
  -4  -1   5   34.16    3.15
   4  -1  -5   37.06    2.00
   4   1  -5   35.96    3.27
  -4  -1   5   39.01    4.00
  -4   1   5   38.81    4.58
   4  -1  -5   34.43    2.76
  -4   1   5   35.68    2.89
   4  -1  -5   35.09    3.20
   4   1  -4    6.50    1.71
   4  -1  -4    8.68    1.92
  -4  -1   4    7.10    1.76
  -4   1   4   10.50    1.72
   4  -1  -4   11.12    1.65
   4  -1  -4   10.25    1.05
  -4  -1   4   11.23    2.24
  -4   1   4   10.53    2.80
  -4   1   4   11.67    2.53
  -4  -1   4   11.57    1.91
  -4  -1   3   12.01    1.84
   4   1  -3    8.34    1.82
   4  -1  -3    7.58    1.78
   4   1  -3    9.60    1.26
  -4   1   3    9.98    1.66
   4  -1  -3    9.91    1.10
  -4   1   3    9.86    2.30
   4  -1  -3    7.28    1.50
  -4  -1   3   13.98    2.12
  -4  -1   3    9.20    2.02
  -4   1   3    8.84    2.52
  -4  -1   3   10.90    1.90
  -4   1   3   12.01    1.94
  -4   1   2  133.85    6.94
   4   1  -2  124.14    6.92
   4  -1  -2  132.24    7.00
  -4   1   2  138.98    7.74
  -4  -1   2  142.10    7.03
  -4  -1   2  136.65    6.88
   4  -1  -2  130.36    6.73
  -4  -1   2  136.35    6.95
  -4   1   2  127.27    6.62
   4  -1  -2  131.60    6.04
   4   1  -2  124.90    6.20
  -4  -1   2  129.90    6.87
  -4   1   2  128.15    7.91
   4   1  -1 1253.24   48.72
  -4   1   1 1263.87   49.16
  -4   1   1 1282.61   50.50
  -4   1   1 1271.02   49.39
  -4  -1   1 1283.82   49.41
  -4   1   1 1207.85   48.53
   4  -1  -1 1281.24   48.59
  -4  -1   1 1160.71   48.84
  -4   1   1 1258.20   50.67
  -4  -1   1 1328.69   49.47
   4  -1   0  396.38   15.87
  -4   1   0  375.58   15.26
  -4  -1   0  420.64   16.63
   4  -1   0  388.02   16.53
  -4   1   0  395.42   16.34
  -4   1   0  385.32   17.37
   4   1   0  390.50   15.96
   4   1   0  392.82   16.40
  -4  -1   0  394.08   16.49
   4   1   0  353.63   15.22
  -4   1   0  403.67   16.57
  -4   1   0  388.69   17.53
  -4  -1   0  367.57   15.76
  -4   1  -1  121.78    7.33
  -4   1  -1  133.96    6.52
  -4   1  -1  143.68    7.65
  -4   1  -1  133.65    7.53
  -4  -1  -1  121.92    6.50
   4  -1   1  116.81    6.03
   4   1   1  127.52    6.48
  -4   1  -1  121.55    6.53
  -4  -1  -1  134.29    6.66
   4   1   1  125.94    5.93
  -4   1  -1  118.28    5.30
  -4  -1  -1  116.67    6.12
   4  -1   1  121.33    6.56
  -4   1  -2  118.77    7.07
  -4  -1  -2  131.39    6.37
   4  -1   2  127.58    6.75
  -4   1  -2  131.34    6.65
   4   1   2  127.17    6.63
   4   1   2  125.96    6.33
  -4   1  -2  122.87    6.70
  -4  -1  -2  122.20    6.67
  -4   1  -2  125.76    5.40
  -4  -1  -2  116.16    6.59
  -4   1  -2  136.93    7.66
  -4   1  -3    9.48    1.78
  -4  -1  -3   10.67    1.90
   4   1   3   10.72    1.68
  -4  -1  -3   11.42    1.84
   4  -1   3    8.56    1.69
   4   1   3    9.71    1.58
   4   1   3    7.62    1.59
  -4   1  -3    8.31    1.65
  -4  -1  -3    6.99    1.51
  -4   1  -3    7.71    0.89
  -4   1  -3    8.10    1.80
  -4  -1  -4   97.63    5.18
  -4   1  -4   95.72    5.36
   4   1   4   84.05    4.84
  -4  -1  -4   88.17    5.22
  -4   1  -4   93.57    5.29
   4  -1   4   75.87    5.01
   4  -1   4   85.29    4.84
   4   1   4   83.44    5.19
  -4   1  -4   71.44    3.61
  -4   1  -4   90.28    5.35
  -4  -1  -4   99.12    5.48
  -4  -1  -5   39.63    3.40
   4  -1   5   37.41    2.98
  -4   1  -5   43.22    3.49
   4   1   5   36.10    3.02
   4  -1   5   34.10    3.20
   4   1   5   36.38    3.46
  -4  -1  -5   35.09    3.24
  -4   1  -5   37.41    3.38
  -4  -1  -5   45.97    3.61
   4  -1   5   40.87    3.27
  -4   1  -6    9.40    1.96
  -4   1  -6   12.34    2.10
  -4  -1  -6    9.45    1.95
  -4  -1  -6   10.21    1.97
   4   1   6   12.87    2.29
   4  -1   6   11.45    1.80
   4   1   6    9.86    1.68
   4  -1   6   14.24    2.34
  -4  -1  -6   15.57    2.33
   4  -1   6   12.32    1.93
   4   1   7  102.86    4.61
  -4  -1  -7  112.41    6.47
  -4   1  -7  114.21    6.58
  -4  -1  -7   97.74    6.29
   4  -1   7   98.54    5.99
   4   1   7  107.16    6.02
   4  -1   7  109.54    6.74
   4   1   7   99.37    6.95
  -4   1  -7  103.69    6.46
  -4  -1  -7  106.40    6.43
   4  -1   7   98.79    5.92
  -4  -1  -8   24.74    2.91
   4  -1   8   20.85    2.45
   4  -1   8   20.39    2.43
  -4   1  -8   18.79    2.85
  -4  -1  -8   21.65    2.89
  -4   1  -8   24.82    1.88
  -4   1  -8   18.99    2.83
  -4  -1  -8   20.00    1.63
   4   1   8   24.54    2.58
   4  -1   8   21.04    3.07
   4   1   8   20.42    3.32
  -4   1  -8   25.05    3.01
  -4  -1  -8   16.84    2.64
   4   1   8   23.85    1.54
  -4  -1  -8   24.97    1.94
  -4   1  -9  130.04    7.70
   4   1   9  131.72    5.47
  -4  -1  -9  111.79    5.45
  -4  -1  -9  133.88    7.82
   4   1   9  142.21    8.36
   4  -1   9  133.40    8.15
   4   1   9  114.86    5.28
  -4   1  -9  109.13    7.38
   4  -1   9  102.85    6.47
  -4  -1  -9  123.27    7.59
   4  -1   9  124.26    7.02
   4   1   9  127.27    7.04
   4  -1   9  130.20    8.20
   4   1   9  126.26    8.45
  -4  -1  -9  109.80    7.25
  -4   1  -9  126.54    5.78
   4  -1  10   61.07    5.47
   4   1  10   61.05    3.16
   4   1  10   67.23    3.31
   4   1  10   61.97    4.66
  -4   1 -10   68.85    3.43
  -4  -1 -10   64.32    3.35
  -4  -1 -10   62.33    3.36
   4   1  10   62.12    5.56
  -4   1 -10   54.47    4.92
  -4  -1 -10   65.76    5.31
  -4   1 -10   66.86    5.37
   4  -1  10   74.01    6.11
   4  -1  10   59.06    4.63
   4   1  10   69.98    6.24
  -4  -1 -10   62.85    5.14
  -4  -1 -10   60.50    3.29
  -4   1 -10   64.84    3.61
  -4  -1 -11   10.00    2.39
  -4   1 -11    9.73    2.38
  -4   1 -11   11.05    1.26
   4   1  11   11.53    1.21
   4  -1  11   12.32    1.14
   4   1  11   10.31    1.20
   4   1  11   10.00    2.77
   4  -1  11   11.35    2.78
  -4  -1 -11    9.58    1.28
   4  -1  11    9.70    1.90
  -4  -1 -11   10.01    1.27
  -4   1 -11    6.74    2.03
   4   1  11   11.27    2.00
   4  -1  11   13.73    3.14
   4   1  11   10.12    3.11
  -4  -1 -11   10.57    2.31
  -4   1 -11   10.78    1.52
  -4  -1 -12    3.83    2.04
  -4   1 -12    6.64    2.32
   4   1  12    4.90    0.94
   4  -1  12    5.35    0.87
   4   1  12    5.26    0.95
   4   1  12    5.41    2.40
   4  -1  12    7.29    2.45
   4  -1  12    7.30    1.73
  -4   1 -12    4.22    1.07
  -4  -1 -12    5.11    1.13
   4   1  12    4.91    1.61
   4  -1  12    7.13    2.60
   4   1  12    5.99    2.60
  -4  -1 -12    4.42    1.09
  -4  -1 -12    4.36    1.81
  -4   1 -12    4.18    1.15
  -4  -1 -12    5.26    1.30
  -4   1 -13    1.59    0.95
   4   1  13    1.43    0.76
   4  -1  13    1.82    0.72
  -4  -1 -13    1.13    1.72
  -4   1 -13    1.52    1.68
  -4  -1 -13    1.15    0.86
   4  -1  13    0.69    1.16
   4  -1  13    4.09    2.51
   4   1  13    1.49    2.07
  -4  -1 -13    1.03    0.87
   4   1  13    0.68    0.76
   4   1  13    1.79    1.17
  -4   1 -13    1.59    1.11
  -4  -1 -13    1.83    1.19
   4   1  14    9.23    1.17
  -4   1 -14    8.77    1.05
   4  -1  14    8.00    1.03
  -4  -1 -14   11.48    2.90
  -4   1 -14    9.28    1.38
  -4  -1 -14   10.35    1.45
  -4   1 -14   10.71    2.78
  -4   1 -14    6.23    1.39
   4   1  14   11.05    1.29
   4  -1  14    8.27    1.83
   4  -1  14   11.08    3.16
   4   1  14    7.80    3.28
  -4  -1 -14    9.71    1.34
  -4  -1 -14    6.21    1.46
   4   1  15    2.04    0.82
  -4  -1 -15    1.70    1.04
  -4   1 -15    3.44    0.75
   4  -1  15    2.54    0.79
   4   1  15    2.82    0.92
  -4  -1 -15    4.35    2.32
  -4   1 -15    2.18    1.77
  -4   1 -15    3.13    1.05
   4  -1  15    1.99    2.39
   4   1  15    2.13    2.61
  -4  -1 -15    4.15    1.07
  -4   1 -15    3.82    1.20
  -4  -1 -15    3.72    1.27
   4   1  16    5.12    0.93
  -4   1 -16    4.34    0.79
   4  -1  16    3.10    0.79
   4   1  16    4.25    0.97
  -4  -1 -16    3.15    0.99
  -4   1 -16    3.85    1.13
  -4  -1 -16    3.31    1.28
   4   1  17    0.51    0.68
  -4  -1 -17    0.08    0.77
  -4   1 -17    0.64    0.54
   4   1  17    0.33    0.70
   4  -1  17   -0.11    0.61
  -4   1 -17    0.09    0.84
  -4  -1 -17   -0.56    1.09
  -4  -1 -18    1.23    1.05
   4   1  18    1.77    0.72
  -4   1 -18    1.16    0.50
  -4  -1 -18    1.12    0.56
  -4  -1 -18    1.27    0.77
  -4   1 -18    0.86    0.82
  -4  -1 -19    2.03    1.01
  -4  -1 -19    2.68    0.48
  -4   1 -19    3.75    1.20
  -4  -1 -19   -0.25    0.30
  -4  -1 -19    3.07    1.13
  -4  -1 -20    1.29    0.94
  -4   1 -20    0.97    0.91
  -4  -1 -20    0.78    0.81
  -4  -1 -21    7.08    1.06
  -4   1 -21    6.32    0.99
  -4  -1 -21    6.26    0.88
  -4   2  24   27.17    1.45
   4  -2 -24   29.59    1.82
   4   2 -23   72.63    3.55
   4  -2 -23   72.72    3.59
   4   2 -22    1.17    0.99
   4  -2 -22    2.68    1.07
   4  -2 -22    1.86    0.69
   4   2 -21   20.80    2.07
   4  -2 -21   23.22    2.09
   4  -2 -21   25.68    1.83
  -4   2  20    8.58    0.98
   4  -2 -20    7.99    1.55
   4   2 -20    8.42    1.57
   4   2 -20    9.07    1.55
   4  -2 -20    8.57    1.54
   4  -2 -20    8.76    1.21
   4  -2 -19   13.35    1.83
   4   2 -19   12.21    1.86
   4   2 -19   16.15    1.90
  -4   2  19   12.91    1.27
   4  -2 -19   15.50    1.58
   4  -2 -19   13.00    1.77
   4  -2 -18   25.98    2.41
  -4   2  18   21.80    4.74
   4  -2 -18   27.57    2.07
   4   2 -18   25.32    2.48
  -4   2  18   23.55    1.73
   4  -2 -18   22.14    2.31
  -4  -2  18   24.73    5.50
  -4   2  18   12.78    4.63
   4   2 -18   26.70    2.38
   4  -2 -18   22.12    1.78
  -4   2  17  225.78   15.89
   4  -2 -17  232.37   10.93
   4   2 -17  227.22   10.92
  -4  -2  17  203.05   16.47
  -4   2  17  271.89   18.93
   4   2 -17  249.64   10.90
   4  -2 -17  259.25   11.02
   4  -2 -17  249.14   10.24
   4   2 -16  138.75    7.41
  -4   2  16  142.36   11.83
   4  -2 -16  132.89    7.33
   4  -2 -16  160.54    7.51
  -4  -2  16  132.06   12.24
  -4   2  16  170.09   14.42
   4   2 -16  170.41    7.52
   4  -2 -16  164.16    6.92
  -4   2  15    8.88    3.55
   4   2 -15   11.08    1.74
  -4  -2  15   10.35    3.92
  -4   2  15    5.65    3.91
   4   2 -15   17.15    1.88
   4  -2 -15   17.43    1.95
   4  -2 -15   15.97    1.47
   4  -2 -15   15.05    1.89
   4   2 -14  127.54    5.38
   4  -2 -14  125.22    6.63
  -4   2  14  127.88   11.84
   4  -2 -14  105.34    5.92
   4   2 -14  110.28    5.99
  -4   2  14  117.73   10.14
  -4   2  14  116.31    8.10
   4  -2 -14  114.25    5.80
   4  -2 -14  121.83    5.59
   4   2 -14  108.15    8.25
   4  -2 -14  124.21    8.83
  -4  -2  14  120.18   10.67
   4   2 -14  119.56    5.95
   4  -2 -14  131.78    6.14
   4   2 -13  159.02    6.63
   4  -2 -13  161.13    6.85
   4  -2 -13  170.48    8.03
  -4   2  13  143.56   11.18
   4  -2 -13  135.86    7.13
   4   2 -13  142.01    7.25
  -4   2  13  159.92    9.48
   4  -2 -13  156.49    7.08
   4   2 -13  157.62    9.83
   4  -2 -13  148.04    9.83
  -4  -2  13  140.73   11.45
  -4   2  13  170.16   13.20
   4  -2 -13  148.74    6.86
   4   2 -13  158.04    7.24
   4  -2 -13  150.66    7.22
   4   2 -12  121.30    5.21
   4  -2 -12  122.49    6.46
   4  -2 -12  123.76    5.46
   4  -2 -12  123.80    8.61
  -4   2  12  133.91   10.02
   4  -2 -12  105.87    5.67
   4   2 -12  104.33    5.68
  -4   2  12  112.38    7.50
   4   2 -12  122.80    5.29
   4   2 -12  107.87    7.74
   4  -2 -12  107.59    7.90
  -4  -2  12  108.47    9.63
   4  -2 -12  116.09    5.39
   4   2 -12  116.95    5.70
   4  -2 -12  117.05    5.73
  -4   2  12  136.86   11.33
   4   2 -11  135.92    5.79
   4  -2 -11  133.36    8.94
   4  -2 -11  141.53    7.11
   4   2 -11  138.55    5.89
  -4   2  11  140.25   10.21
   4  -2 -11  126.43    6.29
   4   2 -11  117.61    6.23
   4  -2 -11  136.62    6.07
  -4   2  11  144.02    8.17
  -4  -2  11  120.89    9.91
   4   2 -11  133.59    8.42
   4  -2 -11  133.33    8.51
   4  -2 -11  131.97    6.00
   4   2 -11  141.02    6.35
   4  -2 -11  136.37    6.31
   4   2 -10   11.31    1.04
   4   2 -10   14.26    2.46
   4  -2 -10   14.03    2.51
   4   2 -10    9.19    1.15
   4  -2 -10   11.23    1.32
   4   2 -10   10.16    1.01
  -4   2  10   13.21    3.51
   4  -2 -10   12.84    2.80
   4   2 -10   11.75    1.35
   4  -2 -10   13.10    1.76
  -4   2  10   12.84    2.24
   4  -2 -10   10.84    1.36
  -4  -2  10   12.36    3.39
   4  -2 -10   11.88    1.24
   4  -2 -10   11.28    1.18
   4   2  -9    4.70    1.78
   4  -2  -9    2.93    1.84
  -4   2   9    5.93    2.35
   4   2  -9    5.95    1.48
   4  -2  -9    5.66    1.26
   4  -2  -9    3.29    1.96
   4  -2  -9    6.15    1.16
  -4   2   9    5.71    1.61
   4  -2  -9    6.65    1.05
  -4  -2   9    4.76    2.66
  -4   2   8   69.35    6.17
   4   2  -8   61.89    4.30
   4  -2  -8   69.45    4.35
   4  -2  -8   65.73    5.47
   4  -2  -8   67.69    4.09
  -4   2   8   72.33    4.65
  -4  -2   8   58.36    5.75
   4   2  -8   72.41    5.05
   4  -2  -8   63.68    4.91
   4  -2  -7 1085.06   41.70
  -4  -2   7 1014.22   41.52
   4  -2  -7 1067.65   41.88
   4   2  -7  998.29   41.69
  -4   2   7 1064.17   44.55
   4  -2  -7 1038.29   43.38
  -4   2   7 1091.65   41.97
  -4   2   7 1065.95   41.83
  -4  -2   7 1004.47   43.89
   4   2  -7 1043.60   42.45
   4  -2  -7 1068.73   42.62
  -4  -2   6  316.19   13.96
   4   2  -6  322.68   14.43
  -4   2   6  341.87   16.91
   4  -2  -6  329.49   14.61
  -4   2   6  339.39   14.45
   4  -2  -6  338.81   14.57
   4  -2  -6  331.83   13.23
  -4  -2   6  347.24   16.30
  -4   2   6  359.83   17.88
   4   2  -6  320.09   14.92
   4  -2  -6  331.70   15.09
   4  -2  -5    4.44    1.29
  -4  -2   5    3.17    0.92
   4  -2  -5    2.88    1.22
   4   2  -5    2.05    1.37
   4  -2  -5    1.06    1.43
  -4   2   5    2.54    1.15
  -4  -2   5    2.92    1.46
   4  -2  -5    2.78    0.67
  -4  -2   5    1.63    1.52
  -4   2   5    1.81    2.33
   4  -2  -4  225.84   10.70
  -4   2   4  220.63   10.21
  -4   2   4  233.13   10.88
  -4  -2   4  242.41   11.01
  -4  -2   4  236.11   10.99
   4  -2  -4  232.74    9.71
  -4  -2   4  221.01   11.07
  -4   2   4  213.42   12.62
   4   2  -4  214.80   10.70
   4  -2  -4  232.64   10.94
  -4   2   3  306.78   13.06
  -4   2   3  304.41   13.53
  -4  -2   3  306.54   13.57
   4  -2  -3  309.13   12.65
   4  -2  -3  305.06   13.63
  -4  -2   3  312.16   13.74
  -4  -2   3  278.17   13.13
  -4   2   3  295.00   15.59
   4   2  -3  288.58   13.50
   4  -2  -3  311.25   13.72
   4   2  -2  150.73    7.72
   4  -2  -2  148.83    7.67
  -4  -2   2  150.81    7.54
  -4   2   2  152.09    7.15
  -4   2   2  150.72    9.23
  -4  -2   2  150.53    7.70
  -4   2   2  146.79    7.50
   4  -2  -2  141.74    6.87
  -4   2   2  150.45    7.85
   4  -2  -2  142.85    7.65
   4   2  -1   59.02    4.18
   4  -2  -1   65.33    4.29
  -4  -2   1   62.79    4.21
  -4   2   1   67.17    3.87
  -4  -2   1   62.89    4.10
   4  -2  -1   65.05    3.74
  -4   2   1   60.73    4.06
  -4   2   1   63.26    5.45
  -4   2   1   66.34    4.13
  -4   2   0  386.99   16.20
  -4  -2   0  390.60   16.50
  -4   2   0  395.23   16.32
  -4   2   0  374.35   18.45
   4  -2   0  387.91   16.93
   4  -2   0  373.95   16.11
   4   2   0  364.37   15.81
  -4   2   0  427.40   18.58
  -4   2   0  377.87   16.46
  -4  -2   0  395.88   16.70
  -4   2  -1  150.92    7.33
  -4  -2  -1  152.71    7.65
   4  -2   1  155.83    8.05
   4  -2   1  143.83    7.28
  -4   2  -1  151.99    7.58
  -4  -2  -1  150.47    7.53
   4   2   1  139.76    7.16
  -4  -2  -1  151.90    7.70
  -4   2  -1  155.02    9.05
  -4   2  -1  146.95    8.97
  -4   2  -2  233.65   12.45
  -4  -2  -2  231.18   11.05
  -4   2  -2  241.20   10.89
   4  -2   2  238.15   11.47
   4  -2   2  231.87   10.83
   4   2   2  244.17   10.97
   4   2   2  236.72   11.00
  -4  -2  -2  238.27   11.21
  -4   2  -2  248.29   11.15
  -4  -2  -2  237.93   11.02
  -4  -2  -3  195.96    9.66
  -4   2  -3  197.32   10.85
   4  -2   3  186.72   10.01
   4   2   3  191.03    9.49
   4   2   3  200.98    9.88
  -4  -2  -3  197.55    9.86
  -4   2  -3  210.91    9.80
  -4  -2  -3  209.45    9.74
  -4   2  -3  205.05    9.56
  -4   2  -4    1.74    1.21
  -4  -2  -4    0.34    1.14
  -4  -2  -4    2.04    1.28
  -4   2  -4    1.96    1.11
   4  -2   4    0.20    1.16
   4   2   4    1.83    1.49
  -4  -2  -4    1.38    1.48
   4   2   4    0.77    1.01
  -4   2  -4    2.05    1.73
  -4  -2  -5    9.83    1.86
  -4  -2  -5    7.46    2.06
   4   2   5    6.76    1.51
  -4   2  -5    7.59    1.79
  -4  -2  -5    6.59    1.76
  -4   2  -5    6.73    1.64
  -4   2  -5    7.56    2.08
   4  -2   5    7.56    1.67
   4   2   5    5.36    1.76
   4  -2   5    7.77    1.71
  -4  -2  -6  265.54   12.49
   4  -2   6  261.54   12.56
  -4  -2  -6  279.68   12.52
  -4   2  -6  269.79   12.43
  -4   2  -6  264.86   12.55
   4  -2   6  252.40   12.20
[truncated: 430,100 more chars]
